# Supplementary material for: Elucidation of the Ro-Vibrational Band Structures in the Silicon Tetrafluoride Spectra from Accurate Ab Initio Calculations
Source: Molecules. 2025 Oct 30;30(21):4239. doi: 10.3390/molecules30214239 (PMC12608718; doi:10.3390/molecules30214239)
Supplement: Supplementary file 1 [file molecules-30-04239-s001.zip]

Archive with 11 entries (11 files):
- Superlines_FilePred_30SiF4_WeakLines__296K.pred
- Superlines_FilePred_30SiF4_StrongLines__296K.pred
- sif4_dms_grid.dat
- sif4_pes.cpp
- sif4_pes_f.f90
- sif4_pes_grid.dat
- Superlines_FilePred_28SiF4_StrongLines__296K.pred
- Superlines_FilePred_28SiF4_WeakLines__296K.pred
- Superlines_FilePred_29SiF4_StrongLines__296K.pred
- Superlines_FilePred_29SiF4_WeakLines__296K.pred
- Readme.dat
