# Supplementary material for: Elucidation of the Ro-Vibrational Band Structures in the Silicon Tetrafluoride Spectra from Accurate Ab Initio Calculations
Source: Molecules. 2025 Oct 30;30(21):4239. doi: 10.3390/molecules30214239 (PMC12608718; doi:10.3390/molecules30214239)
Supplement: Supplementary file 1 [file molecules-30-04239-s001.zip › Superlines_FilePred_30SiF4_WeakLines__296K.pred]

     0.16850   2.091E-32         1
     0.18250   2.317E-32         1
     0.19750   2.996E-32         1
     0.20050   2.140E-32         1
     0.20750   2.446E-32         1
     0.21050   3.492E-32         1
     0.21750   2.163E-32         1
     0.22150   2.166E-32         1
     0.22250   2.038E-32         1
     0.22450   2.570E-32         1
     0.22650   3.930E-32         1
     0.22750   3.367E-32         1
     0.22850   2.057E-32         1
     0.23350   2.075E-32         1
     0.23550   3.336E-32         1
     0.23750   2.484E-32         1
     0.23850   4.790E-32         1
     0.23950   2.148E-32         1
     0.24050   4.175E-32         2
     0.24450   2.518E-32         1
     0.24550   2.177E-32         1
     0.24650   3.080E-32         1
     0.24750   2.528E-32         1
     0.24850   2.565E-32         1
     0.24950   2.957E-32         1
     0.25150   4.797E-32         2
     0.25250   6.140E-32         2
     0.25450   4.737E-32         1
     0.25650   7.399E-32         2
     0.25850   2.649E-32         1
     0.25950   2.404E-32         1
     0.26050   2.104E-32         1
     0.26150   2.721E-32         1
     0.26250   2.532E-32         1
     0.26350   2.499E-32         1
     0.26450   4.198E-32         1
     0.26550   2.116E-32         1
     0.26650   2.925E-32         1
     0.26750   1.114E-31         3
     0.26850   2.810E-32         1
     0.26950   2.075E-32         1
     0.27050   8.124E-32         3
     0.27250   6.013E-32         2
     0.27350   4.547E-32         1
     0.27450   2.706E-32         1
     0.27750   3.039E-32         1
     0.27850   1.182E-31         4
     0.28050   5.054E-32         1
     0.28150   1.019E-31         4
     0.28250   6.216E-32         1
     0.28450   7.496E-32         3
     0.28550   5.790E-32         2
     0.28650   5.501E-32         1
     0.28850   7.858E-32         3
     0.28950   8.893E-32         3
     0.29050   9.073E-32         3
     0.29250   6.407E-32         2
     0.29350   4.976E-32         1
     0.29450   3.741E-32         1
     0.29650   3.470E-32         1
     0.29750   2.327E-31         6
     0.29850   2.708E-32         1
     0.29950   2.115E-32         1
     0.30050   2.850E-32         1
     0.30150   1.684E-31         4
     0.30250   4.690E-32         2
     0.30450   7.371E-32         3
     0.30650   8.441E-32         3
     0.30750   9.956E-32         3
     0.30850   2.069E-31         6
     0.31050   3.192E-32         1
     0.31150   1.558E-31         4
     0.31250   6.722E-32         2
     0.31350   1.001E-31         3
     0.31550   7.070E-32         2
     0.31750   1.534E-31         4
     0.31850   1.156E-31         3
     0.31950   6.266E-32         2
     0.32050   1.812E-31         6
     0.32150   4.223E-32         2
     0.32250   4.580E-32         1
     0.32350   8.284E-32         2
     0.32450   2.631E-32         1
     0.32550   1.452E-31         3
     0.32650   8.308E-32         1
     0.32750   5.530E-32         2
     0.32850   1.382E-31         3
     0.32950   1.488E-31         5
     0.33050   1.281E-31         4
     0.33150   3.571E-32         1
     0.33250   3.570E-32         1
     0.33350   7.372E-32         3
     0.33450   1.449E-31         5
     0.33550   2.806E-32         1
     0.33650   8.245E-32         2
     0.33750   1.493E-31         3
     0.33850   1.794E-31         5
     0.33950   1.896E-31         5
     0.34050   4.520E-32         1
     0.34150   1.096E-31         3
     0.34250   7.199E-32         2
     0.34350   1.239E-31         3
     0.34450   3.384E-32         1
     0.34550   4.878E-32         1
     0.34650   4.373E-32         1
     0.34750   2.174E-31         7
     0.34850   2.379E-31         6
     0.34950   5.783E-32         2
     0.35050   9.491E-32         3
     0.35150   5.379E-32         1
     0.35250   1.839E-31         4
     0.35350   1.094E-31         2
     0.35450   7.393E-32         2
     0.35550   1.356E-31         4
     0.35650   1.380E-31         3
     0.35750   1.387E-31         2
     0.35850   9.122E-32         3
     0.35950   2.267E-31         6
     0.36050   7.061E-32         2
     0.36150   1.582E-31         5
     0.36250   7.798E-32         3
     0.36350   7.840E-32         2
     0.36450   1.184E-31         3
     0.36550   5.332E-32         2
     0.36650   2.614E-31         6
     0.36750   2.021E-32         1
     0.36850   2.426E-31         7
     0.36950   1.862E-31         4
     0.37050   5.063E-32         1
     0.37150   3.404E-31         9
     0.37250   3.525E-32         1
     0.37350   8.390E-32         3
     0.37450   5.478E-32         1
     0.37550   1.746E-31         4
     0.37650   8.389E-32         2
     0.37750   7.809E-32         3
     0.37850   2.767E-31         7
     0.37950   1.585E-31         5
     0.38050   1.341E-31         3
     0.38150   1.634E-31         5
     0.38250   1.947E-31         4
     0.38350   2.008E-31         5
     0.38450   1.366E-31         4
     0.38550   1.205E-31         2
     0.38650   1.416E-31         5
     0.38750   1.804E-31         3
     0.38850   1.240E-31         4
     0.38950   2.307E-31         5
     0.39050   4.821E-32         2
     0.39150   1.264E-31         3
     0.39250   1.708E-31         4
     0.39350   5.393E-32         1
     0.39450   1.841E-31         4
     0.39550   1.063E-31         2
     0.39650   2.740E-31        10
     0.39750   1.775E-31         5
     0.39850   1.566E-31         5
     0.39950   4.825E-31        10
     0.40050   2.565E-32         1
     0.40150   2.516E-31         7
     0.40250   7.567E-32         2
     0.40350   1.566E-31         4
     0.40450   2.286E-31         4
     0.40550   1.037E-31         4
     0.40650   1.230E-31         3
     0.40750   1.751E-31         6
     0.40850   2.226E-32         1
     0.40950   2.550E-31         5
     0.41050   1.622E-31         4
     0.41150   2.683E-31         4
     0.41250   1.040E-31         3
     0.41350   2.893E-31         8
     0.41450   1.990E-31         4
     0.41550   1.165E-31         3
     0.41650   2.556E-31         7
     0.41750   1.475E-31         5
     0.41850   2.859E-31         5
     0.41950   1.736E-31         5
     0.42050   1.640E-31         4
     0.42150   3.112E-31         7
     0.42350   2.256E-31         5
     0.42450   2.412E-31         8
     0.42550   1.497E-31         2
     0.42650   2.488E-32         1
     0.42750   1.930E-31         6
     0.42850   3.531E-31         5
     0.42950   4.286E-31         9
     0.43050   2.779E-31         9
     0.43150   9.809E-32         3
     0.43250   1.033E-31         1
     0.43350   3.763E-31         8
     0.43450   2.563E-31         6
     0.43550   2.532E-32         1
     0.43650   2.649E-31         8
     0.43750   1.108E-31         4
     0.43850   1.256E-31         3
     0.43950   1.239E-31         2
     0.44050   4.056E-31         8
     0.44150   3.995E-31         9
     0.44350   2.041E-31         3
     0.44450   1.075E-31         3
     0.44550   1.789E-31         4
     0.44650   4.145E-31        11
     0.44750   2.388E-31         7
     0.44850   8.556E-32         3
     0.44950   2.433E-31         5
     0.45050   1.632E-31         4
     0.45150   4.325E-31         9
     0.45250   1.624E-31         4
     0.45350   2.971E-31         8
     0.45450   4.924E-32         2
     0.45550   2.877E-31         7
     0.45650   1.738E-31         4
     0.45750   2.480E-31         5
     0.45850   1.355E-31         3
     0.45950   1.867E-31         4
     0.46050   3.567E-31         9
     0.46150   1.094E-31         1
     0.46250   2.382E-31         6
     0.46350   3.444E-31         8
     0.46450   3.799E-31         9
     0.46550   1.497E-31         4
     0.46650   2.048E-32         1
     0.46750   1.590E-31         4
     0.46850   1.829E-31         4
     0.46950   1.997E-31         6
     0.47050   5.487E-31        11
     0.47150   1.628E-31         3
     0.47250   8.661E-32         3
     0.47350   2.093E-31         3
     0.47450   1.795E-31         4
     0.47550   4.110E-31         8
     0.47650   1.737E-31         4
     0.47750   4.063E-32         1
     0.47850   1.184E-31         3
     0.47950   2.876E-31         7
     0.48050   4.725E-31        11
     0.48150   1.689E-31         4
     0.48250   5.033E-31        11
     0.48350   2.105E-31         6
     0.48450   1.765E-31         6
     0.48550   3.369E-31         6
     0.48650   2.054E-31         4
     0.48750   4.507E-31        12
     0.48850   1.960E-31         4
     0.48950   1.160E-31         4
     0.49050   2.430E-31         5
     0.49150   3.948E-31         9
     0.49250   2.207E-31         4
     0.49350   3.764E-31         9
     0.49450   1.863E-31         5
     0.49550   1.768E-31         5
     0.49650   2.313E-31         7
     0.49750   4.395E-31        13
     0.49850   3.943E-31        10
     0.49950   4.928E-31        12
     0.50050   3.907E-31         8
     0.50150   1.005E-31         4
     0.50250   4.182E-31        10
     0.50350   2.280E-31         7
     0.50450   4.850E-31         9
     0.50550   5.541E-31        15
     0.50650   1.627E-31         5
     0.50750   2.224E-32         1
     0.50850   2.181E-31         7
     0.50950   4.935E-31        11
     0.51050   1.011E-31         3
     0.51150   4.226E-31        10
     0.51250   3.336E-31         9
     0.51350   3.633E-31        10
     0.51450   5.155E-31        14
     0.51550   2.709E-31         6
     0.51650   4.156E-31         9
     0.51750   4.168E-31        10
     0.51850   2.271E-31         6
     0.51950   3.945E-31        10
     0.52050   4.701E-32         2
     0.52150   4.385E-31        11
     0.52250   4.371E-31        13
     0.52350   5.461E-31        11
     0.52450   1.279E-31         3
     0.52550   2.441E-32         1
     0.52650   2.226E-31         6
     0.52750   3.981E-31        10
     0.52850   6.343E-31        14
     0.52950   2.881E-31         7
     0.53050   1.600E-31         3
     0.53150   3.003E-31         9
     0.53250   4.988E-31        14
     0.53350   3.138E-31         8
     0.53450   3.865E-31         9
     0.53550   7.697E-31        17
     0.53650   1.808E-31         4
     0.53750   1.670E-31         4
     0.53850   3.263E-31         9
     0.53950   4.117E-31        10
     0.54050   4.674E-31        14
     0.54150   2.809E-31         6
     0.54250   2.238E-31         6
     0.54350   1.917E-31         5
     0.54450   3.542E-31         8
     0.54550   2.070E-31         5
     0.54650   3.970E-31         9
     0.54750   3.513E-31         7
     0.54850   4.809E-31        14
     0.54950   4.904E-31        16
     0.55050   3.214E-31         6
     0.55150   4.042E-31        10
     0.55250   2.404E-31         4
     0.55350   4.610E-31        12
     0.55450   1.887E-31         4
     0.55550   1.585E-31         5
     0.55650   3.457E-31         9
     0.55750   5.187E-31        11
     0.55850   6.061E-31        14
     0.55950   1.420E-31         3
     0.56050   2.594E-31         7
     0.56150   1.162E-31         4
     0.56250   9.149E-32         2
     0.56350   4.634E-31        10
     0.56450   3.193E-31         9
     0.56550   7.519E-31        13
     0.56650   5.276E-31        12
     0.56750   2.687E-31         8
     0.56850   4.872E-31        12
     0.56950   1.979E-31         5
     0.57050   1.052E-30         7
     0.57150   5.903E-31        10
     0.57250   1.225E-31         4
     0.57350   2.774E-31         7
     0.57450   4.562E-31        12
     0.57550   3.231E-31         8
     0.57650   5.570E-31        12
     0.57750   3.530E-31         9
     0.57850   2.434E-31         6
     0.57950   7.274E-32         2
     0.58050   2.158E-31         7
     0.58150   1.944E-31         3
     0.58250   7.683E-31        18
     0.58350   5.263E-31        15
     0.58450   3.807E-32         1
     0.58550   4.277E-31        12
     0.58650   4.310E-31        10
     0.58750   4.169E-31         9
     0.58850   4.635E-31        11
     0.58950   2.696E-31         6
     0.59050   2.093E-31         6
     0.59150   3.031E-31        10
     0.59250   1.245E-31         3
     0.59350   2.626E-31         5
     0.59450   4.953E-31        12
     0.59550   3.317E-31         9
     0.59650   4.366E-32         2
     0.59750   3.429E-31         9
     0.59850   3.159E-31         6
     0.59950   3.210E-31         9
     0.60050   6.433E-31        18
     0.60150   4.764E-31        12
     0.60250   2.825E-31         8
     0.60350   2.630E-31         6
     0.60450   1.226E-31         4
     0.60550   5.438E-31        14
     0.60650   4.841E-31         9
     0.60750   2.655E-31         7
     0.60850   1.871E-31         7
     0.60950   3.355E-31        10
     0.61050   3.377E-31         9
     0.61150   2.307E-31         6
     0.61250   4.753E-31         8
     0.61350   3.249E-31         8
     0.61450   1.683E-31         6
     0.61750   7.745E-31        18
     0.61850   3.536E-31        10
     0.61950   5.213E-31        14
     0.62050   4.708E-31        12
     0.62150   5.708E-31        14
     0.62250   7.515E-32         2
     0.62350   3.234E-31        11
     0.62450   6.661E-31        14
     0.62550   3.307E-31         6
     0.62650   1.781E-31         7
     0.62750   1.210E-31         3
     0.62850   1.492E-31         5
     0.62950   6.601E-31        14
     0.63050   3.737E-31        10
     0.63150   3.944E-31         8
     0.63250   3.607E-31        11
     0.63350   1.862E-31         6
     0.63450   1.146E-31         3
     0.63550   5.261E-31        14
     0.63650   6.431E-31        14
     0.63750   3.227E-31         7
     0.63850   1.979E-31         6
     0.63950   1.465E-31         5
     0.64050   2.544E-31         8
     0.64150   2.988E-31        10
     0.64250   6.372E-31        16
     0.64350   5.046E-31        13
     0.64450   2.292E-31         4
     0.64550   1.149E-31         4
     0.64650   9.751E-32         3
     0.64750   1.988E-31         4
     0.64850   2.910E-31         7
     0.64950   5.668E-31        12
     0.65050   2.478E-31         7
     0.65150   1.276E-31         5
     0.65250   2.943E-31         8
     0.65350   4.468E-31        13
     0.65450   6.466E-31        16
     0.65550   4.475E-31        11
     0.65650   3.943E-31         9
     0.65750   3.816E-32         1
     0.65850   4.826E-32         2
     0.65950   1.986E-31         7
     0.66050   7.166E-31        15
     0.66150   3.946E-31        11
     0.66250   4.905E-31        12
     0.66350   1.547E-31         4
     0.66450   3.717E-31         9
     0.66550   1.053E-31         4
     0.66650   3.898E-31        12
     0.66750   3.776E-31         8
     0.66850   2.468E-31         6
     0.66950   1.530E-31         5
     0.67050   4.288E-31        13
     0.67150   2.823E-31         9
     0.67250   5.633E-31        14
     0.67350   4.318E-31        12
     0.67450   3.413E-31         8
     0.67550   2.396E-31         7
     0.67650   1.394E-31         5
     0.67750   2.978E-31         7
     0.67850   2.120E-31         5
     0.67950   3.389E-31         9
     0.68050   4.154E-31        11
     0.68150   4.563E-32         2
     0.68250   1.407E-31         4
     0.68350   1.320E-31         5
     0.68450   3.107E-31         9
     0.68550   3.707E-31        10
     0.68650   4.530E-31        10
     0.68750   1.261E-31         4
     0.68850   3.956E-31        11
     0.68950   2.554E-31         7
     0.69050   4.919E-31        16
     0.69150   2.674E-31         6
     0.69250   6.057E-31        14
     0.69350   3.338E-31         6
     0.69450   1.354E-31         4
     0.69550   2.540E-31         7
     0.69650   3.222E-31        12
     0.69750   2.956E-31         7
     0.69850   3.199E-31         7
     0.69950   1.823E-31         5
     0.70050   5.246E-31        15
     0.70150   1.318E-31         5
     0.70250   1.303E-31         4
     0.70350   1.937E-31         7
     0.70450   4.225E-31        11
     0.70550   7.154E-31        15
     0.70650   6.095E-31        19
     0.70750   3.898E-31        10
     0.70850   4.941E-31        17
     0.70950   2.861E-31         8
     0.71050   5.704E-31        17
     0.71150   9.027E-31        23
     0.71250   2.938E-31         8
     0.71350   3.795E-31        11
     0.71450   7.227E-31         5
     0.71550   2.218E-31         8
     0.71650   5.527E-31        14
     0.71750   6.310E-31        19
     0.71850   2.199E-31         8
     0.71950   2.408E-31         9
     0.72050   3.243E-31        11
     0.72150   3.067E-31        11
     0.72250   3.818E-31        13
     0.72350   4.865E-31        13
     0.72450   4.788E-31        13
     0.72550   3.706E-31        13
     0.72650   2.023E-31         7
     0.72750   4.073E-31        13
     0.72850   4.055E-31        13
     0.72950   4.296E-31        14
     0.73050   5.179E-31        13
     0.73150   1.856E-31         6
     0.73250   3.707E-31        12
     0.73350   1.094E-31         4
     0.73450   2.676E-31         8
     0.73550   4.454E-31        11
     0.73650   3.178E-31        10
     0.73750   1.009E-31         4
     0.73850   1.862E-31         7
     0.73950   2.907E-31         9
     0.74050   3.128E-31         8
     0.74150   6.083E-31        18
     0.74250   5.491E-31        17
     0.74350   3.714E-31        11
     0.74450   8.925E-32         4
     0.74550   3.595E-31        12
     0.74650   1.353E-31         5
     0.74750   2.930E-31        10
     0.74850   6.786E-31        16
     0.74950   1.751E-31         6
     0.75050   1.521E-31         5
     0.75150   1.192E-31         5
     0.75250   3.463E-31        10
     0.75350   1.896E-31         8
     0.75450   2.869E-31         9
     0.75550   3.493E-31         9
     0.75650   1.863E-31         6
     0.75750   1.927E-31         6
     0.75850   3.623E-31        10
     0.75950   4.613E-31        15
     0.76050   2.704E-31         9
     0.76150   4.172E-31        13
     0.76250   8.523E-32         4
     0.76350   2.894E-31         8
     0.76450   1.366E-31         4
     0.76550   1.770E-31         6
     0.76650   3.842E-31        11
     0.76750   4.288E-31        14
     0.76850   2.167E-31         6
     0.76950   3.604E-31        10
     0.77050   1.487E-31         3
     0.77150   2.184E-31         5
     0.77250   2.098E-31         7
     0.77350   1.947E-31         7
     0.77450   3.114E-31        10
     0.77550   2.020E-31         5
     0.77650   2.024E-31         7
     0.77750   2.328E-31         7
     0.77850   3.247E-31        10
     0.77950   4.540E-31        13
     0.78050   4.192E-31        14
     0.78150   2.556E-31         9
     0.78350   1.102E-31         4
     0.78450   4.045E-31         9
     0.78550   1.169E-31         4
     0.78650   2.763E-31         9
     0.78750   1.089E-31         4
     0.78850   3.468E-31        10
     0.78950   2.444E-31         7
     0.79050   1.253E-31         5
     0.79150   8.368E-31        12
     0.79250   4.693E-31         9
     0.79350   2.799E-31         8
     0.79450   2.019E-31         7
     0.79550   7.537E-31         9
     0.79650   2.767E-31         5
     0.79750   5.296E-31        11
     0.79850   2.691E-31         8
     0.79950   4.256E-31        12
     0.80050   1.394E-31         3
     0.80150   1.086E-31         4
     0.80250   2.269E-31         7
     0.80350   2.333E-31         5
     0.80450   2.733E-31         5
     0.80550   2.917E-31         7
     0.80650   2.838E-32         1
     0.80750   1.464E-31         4
     0.80850   6.778E-32         3
     0.80950   2.411E-31         7
     0.81050   2.428E-31         5
     0.81150   4.546E-31        12
     0.81250   1.976E-31         7
     0.81350   2.366E-31         8
     0.81450   1.644E-31         6
     0.81550   2.381E-31         7
     0.81650   5.364E-32         2
     0.81750   3.334E-31        10
     0.81850   1.630E-31         6
     0.81950   2.586E-31         8
     0.82050   5.413E-32         2
     0.82150   2.621E-32         1
     0.82250   1.649E-31         5
     0.82350   3.686E-31         6
     0.82450   3.278E-31         8
     0.82550   1.436E-31         6
     0.82650   2.683E-31         6
     0.82750   2.276E-31         6
     0.82850   5.052E-32         1
     0.82950   5.830E-32         2
     0.83050   2.515E-31         9
     0.83150   2.667E-31         9
     0.83250   6.856E-32         2
     0.83350   9.090E-32         3
     0.83450   1.410E-31         4
     0.83550   4.518E-32         2
     0.83650   1.630E-31         6
     0.83750   3.788E-31        13
     0.83850   5.126E-32         2
     0.83950   7.962E-32         3
     0.84050   3.384E-31        10
     0.84250   1.148E-31         5
     0.84350   3.242E-31         8
     0.84450   1.899E-31         7
     0.84550   4.289E-31         5
     0.84650   3.454E-31         2
     0.84750   1.253E-31         3
     0.84850   2.489E-31         8
     0.84950   1.390E-31         5
     0.85050   3.424E-31        12
     0.85150   6.366E-32         2
     0.85250   4.067E-31         5
     0.85350   1.791E-31         3
     0.85450   3.844E-32         1
     0.85550   4.618E-31         9
     0.85650   2.063E-31         5
     0.85750   7.954E-31         8
     0.85850   6.938E-31         5
     0.85950   1.254E-31         3
     0.86050   4.369E-32         2
     0.86150   3.119E-32         1
     0.86250   3.117E-31         8
     0.86350   1.275E-31         2
     0.86450   1.349E-31         3
     0.86550   5.583E-32         2
     0.86650   2.504E-31         9
     0.86750   1.555E-31         5
     0.86850   1.751E-31         6
     0.86950   3.325E-32         1
     0.87050   2.110E-31         7
     0.87150   3.442E-31         3
     0.87250   6.664E-32         3
     0.87350   9.885E-32         3
     0.87450   5.163E-32         2
     0.87550   1.663E-31         5
     0.87650   2.417E-31         7
     0.87750   1.808E-31         3
     0.87850   1.766E-31         1
     0.88050   6.467E-31         5
     0.88150   4.305E-32         2
     0.88250   1.432E-31         4
     0.88350   1.133E-31         4
     0.88450   1.259E-31         5
     0.88550   1.950E-31         6
     0.88650   7.875E-32         2
     0.88750   1.383E-31         4
     0.88850   1.719E-31         4
     0.88950   2.551E-32         1
     0.89150   3.485E-31         7
     0.89250   5.596E-32         2
     0.89350   2.260E-31         6
     0.89450   6.408E-32         2
     0.89550   2.368E-31         4
     0.89650   2.680E-32         1
     0.89750   1.645E-31         4
     0.89950   1.116E-31         4
     0.90050   5.326E-32         2
     0.90150   1.916E-31         6
     0.90250   1.569E-31         6
     0.90350   1.398E-31         5
     0.90450   1.750E-31         3
     0.90550   3.355E-31         9
     0.90650   1.052E-31         3
     0.90750   2.011E-32         1
     0.90850   6.968E-32         2
     0.90950   9.148E-32         4
     0.91050   1.887E-31         5
     0.91150   1.546E-31         4
     0.91350   5.331E-32         2
     0.91450   1.050E-31         3
     0.91550   2.348E-31         5
     0.91650   7.513E-32         3
     0.91750   2.465E-32         1
     0.91950   5.561E-32         2
     0.92050   1.318E-31         1
     0.92150   2.329E-31         9
     0.92350   1.791E-31         5
     0.92450   1.158E-31         4
     0.92550   2.277E-31         5
     0.92650   2.015E-31         6
     0.92750   5.159E-31         5
     0.92850   1.851E-31         4
     0.92950   9.950E-31         6
     0.93150   3.209E-31         3
     0.93250   1.351E-31         3
     0.93350   8.076E-32         2
     0.93450   3.052E-31         1
     0.93550   2.313E-32         1
     0.93650   9.024E-32         3
     0.93750   6.288E-32         1
     0.93950   2.868E-31         9
     0.94050   2.346E-32         1
     0.94150   7.423E-32         3
     0.94250   2.419E-31         6
     0.94450   6.502E-32         2
     0.94550   2.061E-32         1
     0.94650   6.871E-32         2
     0.94750   1.417E-31         4
     0.94850   2.033E-32         1
     0.94950   1.737E-31         2
     0.95050   2.051E-31         7
     0.95150   3.716E-32         1
     0.95250   1.014E-31         2
     0.95350   2.118E-32         1
     0.95450   2.707E-32         1
     0.95550   4.392E-31         7
     0.95650   3.252E-31         5
     0.95750   5.821E-32         2
     0.95850   1.108E-31         5
     0.95950   6.696E-32         2
     0.96050   1.062E-31         4
     0.96150   2.585E-31         2
     0.96250   4.581E-31         6
     0.96350   2.180E-32         1
     0.96450   1.407E-31         1
     0.96550   1.160E-31         4
     0.96650   2.664E-32         1
     0.96750   8.842E-32         1
     0.96850   4.250E-31         6
     0.96950   8.706E-32         2
     0.97050   1.035E-30         2
     0.97150   1.385E-31         4
     0.97250   6.035E-32         1
     0.97450   8.803E-32         2
     0.97550   2.737E-32         1
     0.97650   7.741E-32         3
     0.97750   7.689E-31         5
     0.97950   9.318E-32         3
     0.98050   8.026E-32         3
     0.98150   2.021E-31         4
     0.98250   8.183E-32         1
     0.98350   1.403E-31         4
     0.98450   5.445E-31         1
     0.98550   5.254E-31         5
     0.98750   4.371E-32         1
     0.98850   3.113E-32         1
     0.98950   1.238E-31         3
     0.99050   3.212E-32         1
     0.99150   3.894E-32         1
     0.99250   1.402E-30         4
     0.99350   5.203E-32         2
     0.99450   2.583E-31         5
     0.99550   9.443E-31         8
     0.99650   3.284E-31         2
     0.99750   3.473E-31         4
     0.99850   1.299E-31         1
     0.99950   1.996E-31         6
     1.00050   9.152E-32         3
     1.00150   9.256E-31         4
     1.00250   1.286E-31         2
     1.00350   1.338E-30         7
     1.00450   7.856E-32         3
     1.00550   6.957E-32         2
     1.00650   5.766E-32         2
     1.00850   9.704E-32         3
     1.01050   1.829E-31         5
     1.01150   2.434E-32         1
     1.01250   1.627E-31         4
     1.01350   1.234E-31         5
     1.01450   5.465E-32         1
     1.01550   2.731E-31         5
     1.01650   9.100E-32         2
     1.01750   2.751E-31         8
     1.01850   1.336E-31         4
     1.01950   1.864E-31         6
     1.02050   3.410E-31         4
     1.02150   1.430E-31         4
     1.02250   7.372E-32         2
     1.02350   1.382E-31         5
     1.02450   3.917E-31         4
     1.02550   3.467E-31         7
     1.02650   9.820E-32         3
     1.02750   1.979E-31         6
     1.02850   2.493E-31         4
     1.03050   2.971E-31         7
     1.03150   2.410E-31         7
     1.03250   4.676E-31        11
     1.03350   1.709E-31         6
     1.03450   2.176E-31         6
     1.03550   5.931E-31        13
     1.03650   1.519E-31         5
     1.03750   1.915E-31         6
     1.03850   1.468E-31         4
     1.03950   5.101E-31         9
     1.04050   1.517E-31         5
     1.04150   4.957E-31         8
     1.04250   2.821E-32         1
     1.04350   5.456E-31         5
     1.04450   1.542E-31         5
     1.04550   2.097E-31         4
     1.04650   3.550E-31         7
     1.04750   7.300E-32         2
     1.04850   3.824E-31         8
     1.04950   1.543E-31         4
     1.05050   1.757E-31         2
     1.05150   2.171E-32         1
     1.05250   1.928E-31         4
     1.05350   3.998E-31         9
     1.05450   2.302E-31         5
     1.05550   6.302E-31        14
     1.05650   2.404E-31         6
     1.05750   2.271E-31         6
     1.05850   1.454E-31         4
     1.05950   2.692E-32         1
     1.06050   5.746E-31         8
     1.06150   4.152E-31         4
     1.06250   7.333E-31         3
     1.06350   5.403E-31         4
     1.06450   7.357E-31         3
     1.06550   2.858E-31         2
     1.06650   8.007E-32         1
     1.06750   2.598E-31         5
     1.06850   3.251E-31         7
     1.06950   1.598E-31         6
     1.07050   6.435E-32         3
     1.07150   2.061E-31         3
     1.07250   1.694E-31         5
     1.07350   4.230E-31         8
     1.07450   2.026E-31         4
     1.07550   2.608E-32         1
     1.07650   3.818E-31         9
     1.07750   1.209E-31         2
     1.07850   1.314E-31         4
     1.07950   7.483E-32         2
     1.08050   9.302E-32         3
     1.08250   8.471E-32         3
     1.08350   2.806E-31         6
     1.08450   1.757E-31         3
     1.08550   1.252E-31         3
     1.08650   1.339E-31         5
     1.08750   8.337E-32         3
     1.08850   2.383E-31         6
     1.08950   2.763E-31         6
     1.09050   5.104E-31         8
     1.09150   1.434E-31         2
     1.09250   1.113E-31         4
     1.09350   1.951E-31         6
     1.09450   1.611E-31         5
     1.09550   1.833E-31         3
     1.09650   4.162E-32         2
     1.09750   7.192E-31         5
     1.09850   8.266E-32         3
     1.09950   1.400E-31         2
     1.10050   4.314E-31         3
     1.10150   1.399E-31         5
     1.10250   1.282E-31         3
     1.10350   1.820E-31         1
     1.10450   4.104E-31         4
     1.10550   2.029E-32         1
     1.10650   2.150E-31         6
     1.10750   3.672E-31         4
     1.10850   5.626E-31         7
     1.10950   2.937E-31         6
     1.11050   4.856E-32         2
     1.11150   3.195E-32         1
     1.11250   1.951E-31         7
     1.11350   1.300E-31         5
     1.11450   2.220E-31         5
     1.11550   6.874E-31         6
     1.11650   4.481E-31         5
     1.11750   3.081E-31         2
     1.11850   2.726E-31         4
     1.11950   2.992E-32         1
     1.12050   1.495E-30         2
     1.12150   2.430E-31         7
     1.12250   1.108E-30         7
     1.12350   7.135E-31         4
     1.12450   1.401E-31         4
     1.12550   3.473E-31         5
     1.12650   1.958E-31         7
     1.12750   2.359E-31         6
     1.12850   5.639E-32         2
     1.12950   2.679E-31         8
     1.13050   2.329E-31         2
     1.13150   6.508E-31         6
     1.13250   1.729E-31         4
     1.13350   7.612E-32         3
     1.13450   1.031E-30         2
     1.13550   9.426E-32         1
     1.13650   4.898E-31         3
     1.13750   1.628E-31         2
     1.13850   8.536E-32         2
     1.13950   3.062E-31         5
     1.14050   2.927E-31         4
     1.14150   1.745E-31         6
     1.14250   1.586E-31         4
     1.14350   8.291E-32         3
     1.14450   6.141E-32         2
     1.14650   7.831E-31         3
     1.14750   1.459E-30         5
     1.14850   3.040E-32         1
     1.14950   2.529E-31         5
     1.15150   2.629E-31         2
     1.15250   2.897E-32         1
     1.15350   2.244E-31         5
     1.15450   1.903E-31         4
     1.15550   2.500E-31         7
     1.15650   8.636E-32         3
     1.15750   4.510E-31         4
     1.15850   2.413E-32         1
     1.15950   2.064E-31         1
     1.16050   2.033E-31         5
     1.16150   1.126E-31         3
     1.16250   7.179E-32         3
     1.16350   4.693E-31         7
     1.16450   4.286E-31         6
     1.16550   6.166E-32         2
     1.16650   5.156E-31         5
     1.16750   7.078E-32         2
     1.16850   2.019E-31         4
     1.16950   2.372E-31         5
     1.17050   2.766E-31         5
     1.17150   4.803E-31        10
     1.17250   6.037E-32         2
     1.17350   2.407E-31         5
     1.17450   3.953E-31         5
     1.17550   9.536E-32         3
     1.17650   2.377E-31         4
     1.17750   3.572E-31         5
     1.17850   2.980E-32         1
     1.18050   9.991E-32         4
     1.18150   1.945E-31         2
     1.18250   1.289E-31         1
     1.18350   1.762E-31         4
     1.18450   2.243E-32         1
     1.18550   3.158E-31         6
     1.18650   1.162E-31         3
     1.18750   1.822E-31         6
     1.18850   4.455E-32         2
     1.18950   6.455E-32         2
     1.19050   3.081E-31         4
     1.19150   3.554E-31         2
     1.19250   6.365E-31         3
     1.19350   4.611E-31         5
     1.19450   9.038E-31         6
     1.19550   1.452E-30         1
     1.19650   2.658E-31         3
     1.19750   2.061E-30         5
     1.19850   1.431E-30         5
     1.19950   1.709E-31         2
     1.20050   1.665E-31         3
     1.20150   4.112E-31         4
     1.20250   6.812E-31         4
     1.20350   1.571E-31         4
     1.20450   3.554E-31         8
     1.20550   2.765E-31         8
     1.20650   2.635E-31         2
     1.20750   9.976E-32         3
     1.20850   1.956E-31         3
     1.20950   8.165E-32         2
     1.21050   1.893E-31         2
     1.21150   1.711E-31         3
     1.21250   2.807E-32         1
     1.21450   5.676E-32         2
     1.21650   2.034E-32         1
     1.21750   6.858E-32         2
     1.21850   7.614E-31         4
     1.21950   4.764E-31         5
     1.22050   2.078E-31         7
     1.22150   2.573E-31         6
     1.22250   1.649E-31         5
     1.22350   2.397E-31         5
     1.22450   1.696E-31         4
     1.22550   7.266E-32         1
     1.22650   2.140E-32         1
     1.22750   1.352E-31         4
     1.22850   1.548E-31         3
     1.22950   8.663E-32         2
     1.23050   9.158E-32         2
     1.23250   8.146E-32         3
     1.23350   2.038E-31         4
     1.23450   3.534E-31         3
     1.23550   3.750E-31         5
     1.23650   4.014E-31         4
     1.23750   2.213E-31         4
     1.23850   4.855E-31         8
     1.23950   4.434E-32         1
     1.24050   3.681E-31         7
     1.24150   3.440E-31         5
     1.24250   2.928E-31         6
     1.24350   1.762E-31         3
     1.24450   4.519E-32         2
     1.24550   2.188E-31         2
     1.24650   1.368E-30         4
     1.24750   6.608E-32         2
     1.24950   1.922E-31         3
     1.25050   1.595E-31         1
     1.25150   4.284E-31         1
     1.25250   6.674E-32         1
     1.25350   9.194E-32         2
     1.25450   2.847E-31         3
     1.25550   3.953E-31         3
     1.25650   1.128E-31         1
     1.25750   4.619E-31         6
     1.25850   1.112E-30         3
     1.25950   6.559E-32         3
     1.26050   8.959E-31         4
     1.26150   1.860E-31         2
     1.26250   8.859E-32         1
     1.26350   9.526E-31         5
     1.26450   8.697E-32         3
     1.26550   3.137E-31         3
     1.26650   7.196E-32         2
     1.26750   3.407E-31         5
     1.26850   4.617E-32         1
     1.26950   2.554E-32         1
     1.27050   1.247E-31         3
     1.27150   4.262E-31         2
     1.27250   4.724E-31         5
     1.27350   9.906E-31         3
     1.27450   5.507E-31         6
     1.27550   1.587E-30         6
     1.27650   7.220E-31         6
     1.27750   2.060E-31         5
     1.27850   3.640E-31         2
     1.27950   5.642E-31         5
     1.28050   6.241E-31         9
     1.28150   1.985E-31         3
     1.28250   2.996E-30         6
     1.28350   5.487E-31         1
     1.28450   2.700E-31         4
     1.28650   1.806E-31         3
     1.28850   1.643E-31         2
     1.28950   3.503E-31         4
     1.29050   6.991E-32         2
     1.29150   4.856E-31         6
     1.29250   1.422E-30         1
     1.29350   6.953E-31         4
     1.29450   3.738E-31         7
     1.29550   2.378E-31         3
     1.29650   2.172E-31         3
     1.29750   2.760E-31         6
     1.29850   6.098E-31         2
     1.29950   1.567E-31         3
     1.30050   2.403E-31         2
     1.30150   5.227E-31         5
     1.30350   8.159E-31         6
     1.30450   2.258E-31         6
     1.30550   9.655E-32         2
     1.30650   9.829E-31        11
     1.30750   5.423E-31         7
     1.30850   2.535E-31         4
     1.30950   7.473E-31         2
     1.31050   1.058E-30         7
     1.31150   3.972E-31         3
     1.31250   9.112E-32         3
     1.31350   5.145E-31         7
     1.31450   2.303E-32         1
     1.31550   2.609E-31         5
     1.31650   1.264E-31         3
     1.31750   3.434E-31         7
     1.31850   2.536E-31         4
     1.31950   3.088E-31         7
     1.32050   1.067E-31         1
     1.32150   3.397E-31         7
     1.32250   2.999E-31         2
     1.32350   8.786E-31         4
     1.32450   1.733E-30         3
     1.32550   2.016E-32         1
     1.32650   7.406E-32         1
     1.32750   7.117E-31         6
     1.32850   1.321E-30         3
     1.32950   2.430E-32         1
     1.33050   5.058E-31         2
     1.33150   1.310E-30         7
     1.33250   1.340E-30        10
     1.33350   9.601E-31         3
     1.33450   3.275E-31         3
     1.33550   1.472E-31         3
     1.33650   2.824E-32         1
     1.33750   2.780E-31         7
     1.33850   2.779E-32         1
     1.33950   2.453E-32         1
     1.34050   1.833E-31         4
     1.34150   4.564E-31         5
     1.34250   3.150E-31         7
     1.34350   2.109E-31         4
     1.34450   1.695E-31         1
     1.34550   3.626E-31         2
     1.34650   2.564E-31         5
     1.34750   1.943E-31         4
     1.34850   2.123E-31         3
     1.34950   2.564E-31         5
     1.35050   3.363E-31         7
     1.35150   9.007E-31         2
     1.35250   2.515E-31         4
     1.35350   1.329E-31         4
     1.35450   1.108E-31         2
     1.35550   6.787E-31         5
     1.35650   2.809E-31         4
     1.35750   6.125E-31         3
     1.35850   1.600E-30         7
     1.35950   6.280E-31         7
     1.36050   4.540E-32         1
     1.36150   8.969E-32         2
     1.36250   1.545E-31         2
     1.36350   8.204E-32         2
     1.36450   9.702E-32         2
     1.36550   2.772E-31         3
     1.36650   4.199E-32         2
     1.36750   2.207E-31         3
     1.36850   1.629E-30         3
     1.36950   4.694E-31         5
     1.37050   1.671E-31         3
     1.37150   2.554E-31         4
     1.37250   4.024E-31         3
     1.37350   4.578E-31         4
     1.37450   2.275E-31         7
     1.37550   3.766E-31         2
     1.37650   3.034E-31         3
     1.37750   7.634E-31         4
     1.37850   2.064E-32         1
     1.37950   7.855E-32         2
     1.38050   3.011E-31         4
     1.38150   1.202E-31         2
     1.38250   4.196E-32         1
     1.38350   3.095E-31         4
     1.38450   9.266E-32         2
     1.38550   2.071E-32         1
     1.38650   3.807E-31         3
     1.38750   7.491E-32         3
     1.38850   3.953E-31         4
     1.38950   2.757E-32         1
     1.39050   1.336E-30         5
     1.39150   1.463E-31         3
     1.39250   4.250E-31         6
     1.39350   8.712E-31         5
     1.39450   2.089E-30         4
     1.39550   1.024E-31         3
     1.39650   2.252E-30         3
     1.39750   3.583E-31         6
     1.39850   3.481E-31         7
     1.39950   1.177E-31         3
     1.40050   3.442E-31         8
     1.40150   1.041E-31         2
     1.40250   4.645E-31         5
     1.40350   3.423E-31         4
     1.40450   2.729E-31         5
     1.40550   1.846E-31         5
     1.40650   1.746E-31         4
     1.40750   7.725E-32         3
     1.40850   7.083E-32         2
     1.40950   2.058E-31         3
     1.41050   4.483E-31         4
     1.41150   4.703E-32         1
     1.41250   1.327E-31         2
     1.41350   1.971E-30         4
     1.41550   1.621E-30         7
     1.41650   3.106E-31         5
     1.41750   1.939E-31         4
     1.41850   8.173E-31         6
     1.41950   5.188E-31         7
     1.42050   5.915E-31         4
     1.42150   4.281E-31         6
     1.42250   2.825E-31         3
     1.42350   6.089E-31         3
     1.42450   2.024E-31         4
     1.42550   8.234E-31         3
     1.42650   7.306E-31         3
     1.42750   1.246E-30         9
     1.42850   5.274E-32         1
     1.42950   1.023E-30         7
     1.43050   7.310E-31         7
     1.43150   4.807E-31         4
     1.43250   9.349E-31         3
     1.43350   2.463E-31         5
     1.43450   6.695E-31         3
     1.43550   4.483E-31         5
     1.43650   8.565E-31         8
     1.43750   4.771E-31        10
     1.43850   1.015E-31         2
     1.43950   5.260E-31         4
     1.44050   2.466E-31         2
     1.44150   2.143E-31         6
     1.44250   9.699E-31         9
     1.44350   1.598E-30         2
     1.44450   8.266E-31         3
     1.44550   5.149E-31         6
     1.44650   1.431E-31         3
     1.44750   5.562E-32         2
     1.44850   2.087E-32         1
     1.44950   2.920E-31         5
     1.45050   5.495E-31         5
     1.45150   5.015E-31         4
     1.45250   7.855E-31         6
     1.45350   1.611E-31         4
     1.45450   1.113E-30         4
     1.45550   9.958E-32         1
     1.45650   1.459E-30         5
     1.45750   5.376E-32         2
     1.45850   8.064E-31         9
     1.45950   5.240E-31         3
     1.46050   1.364E-31         2
     1.46150   1.336E-31         2
     1.46250   1.425E-31         2
     1.46350   2.959E-31         6
     1.46450   9.959E-32         3
     1.46550   1.595E-30         4
     1.46650   3.519E-31         5
     1.46750   3.036E-30         9
     1.46850   2.833E-31         1
     1.46950   1.039E-30         8
     1.47050   4.153E-31         4
     1.47150   1.630E-31         2
     1.47250   2.501E-31         3
     1.47350   5.496E-31         5
     1.47450   8.504E-32         3
     1.47550   1.456E-31         3
     1.47650   9.531E-31         4
     1.47750   8.346E-32         2
     1.47850   2.110E-31         7
     1.47950   4.622E-31         6
     1.48050   4.266E-31         2
     1.48150   6.463E-31         5
     1.48250   1.750E-31         3
     1.48350   2.166E-31         3
     1.48450   4.773E-31         6
     1.48550   8.452E-31         5
     1.48650   1.081E-30         6
     1.48750   5.516E-31         4
     1.48850   5.546E-31         5
     1.48950   2.131E-31         3
     1.49050   4.182E-32         2
     1.49150   4.710E-31         8
     1.49350   5.896E-31         3
     1.49450   1.786E-31         2
     1.49550   1.953E-31         5
     1.49650   1.553E-31         2
     1.49750   1.903E-31         3
     1.49850   1.895E-31         3
     1.49950   5.620E-32         2
     1.50050   1.178E-31         3
     1.50150   7.682E-31         7
     1.50250   8.869E-31         6
     1.50350   1.341E-31         4
     1.50450   1.532E-31         4
     1.50550   3.656E-31         3
     1.50650   1.277E-31         5
     1.50750   8.042E-32         3
     1.50850   8.962E-31         7
     1.50950   3.871E-31         2
     1.51050   1.919E-30         5
     1.51150   1.797E-30         3
     1.51250   4.495E-31         2
     1.51350   5.364E-31         4
     1.51450   2.273E-31         3
     1.51550   1.969E-31         2
     1.51650   6.830E-31         4
     1.51750   1.253E-31         1
     1.51850   1.206E-30         8
     1.51950   4.424E-31         2
     1.52050   5.988E-31         7
     1.52150   2.806E-31         6
     1.52250   1.930E-30         6
     1.52350   6.686E-31         5
     1.52450   9.962E-31         5
     1.52550   5.175E-31         5
     1.52650   4.953E-31         2
     1.52750   5.343E-31         5
     1.52850   1.164E-30         7
     1.52950   1.002E-30         8
     1.53050   1.343E-30         1
     1.53150   4.552E-31         6
     1.53250   7.902E-31        10
     1.53350   3.246E-31         2
     1.53450   4.325E-31         4
     1.53550   6.307E-31         5
     1.53650   4.813E-32         1
     1.53750   3.531E-31         4
     1.53850   1.695E-31         4
     1.53950   2.400E-32         1
     1.54050   1.228E-31         4
     1.54150   1.069E-31         3
     1.54250   7.170E-32         3
     1.54350   6.608E-31         4
     1.54450   1.343E-30         6
     1.54550   4.131E-31         2
     1.54650   1.892E-31         3
     1.54750   2.542E-31         4
     1.54850   5.710E-31         7
     1.54950   4.571E-31         2
     1.55050   2.936E-31         5
     1.55150   2.913E-31         5
     1.55250   5.136E-31         5
     1.55350   6.021E-31         4
     1.55450   1.623E-30         5
     1.55550   1.214E-30         7
     1.55650   6.279E-31         7
     1.55750   3.066E-31         2
     1.55850   8.420E-31         5
     1.55950   5.346E-31         2
     1.56050   4.568E-31         6
     1.56150   7.441E-31         6
     1.56250   1.123E-31         3
     1.56350   4.696E-31        10
     1.56450   2.590E-30         8
     1.56550   5.126E-31         2
     1.56650   1.094E-30         8
     1.56750   1.280E-30         9
     1.56850   2.603E-31         5
     1.56950   2.109E-30         9
     1.57050   3.922E-31         3
     1.57150   6.563E-31         3
     1.57250   2.252E-31         5
     1.57350   2.261E-31         4
     1.57450   6.173E-31         6
     1.57550   4.848E-32         1
     1.57650   8.616E-31         7
     1.57750   1.220E-30         6
     1.57850   7.374E-31         6
     1.57950   2.273E-30         8
     1.58050   3.046E-31         5
     1.58150   6.834E-31         5
     1.58250   6.989E-31         6
     1.58350   4.911E-31         5
     1.58450   1.154E-30         8
     1.58550   2.365E-31         3
     1.58650   2.062E-30         4
     1.58750   2.289E-31         5
     1.58850   1.745E-30         5
     1.58950   6.686E-31         5
     1.59050   4.240E-31         2
     1.59150   4.614E-31         4
     1.59250   6.903E-31         8
     1.59350   6.944E-31         6
     1.59450   1.561E-30         2
     1.59550   2.915E-31         5
     1.59650   8.950E-31        10
     1.59750   8.955E-32         1
     1.59850   3.051E-31         4
     1.59950   1.645E-31         3
     1.60050   3.374E-31         4
     1.60150   7.862E-32         2
     1.60250   5.012E-31         4
     1.60350   8.259E-31         6
     1.60450   2.571E-31         4
     1.60550   3.076E-31         6
     1.60650   1.944E-31         6
     1.60750   1.751E-31         2
     1.60850   2.670E-31         3
     1.60950   5.631E-31         6
     1.61050   1.617E-31         3
     1.61150   4.581E-31         9
     1.61250   1.044E-30         7
     1.61350   2.925E-31         7
     1.61450   8.148E-32         2
     1.61550   7.720E-31         6
     1.61650   1.393E-31         2
     1.61750   3.671E-31         3
     1.61850   3.103E-32         1
     1.61950   2.034E-31         6
     1.62050   7.953E-31         7
     1.62150   8.345E-31         5
     1.62250   1.401E-31         1
     1.62350   2.465E-31         4
     1.62450   1.190E-30         5
     1.62550   6.934E-31         5
     1.62650   3.925E-31         2
     1.62750   1.276E-30         6
     1.62850   7.292E-31         6
     1.62950   1.123E-30         5
     1.63050   1.296E-31         2
     1.63150   3.573E-31         2
     1.63250   1.999E-30        13
     1.63350   7.509E-31         5
     1.63450   2.963E-31         4
     1.63550   7.299E-32         1
     1.63650   2.717E-31         2
     1.63750   5.764E-31         5
     1.63850   1.056E-31         1
     1.63950   2.386E-31         4
     1.64050   7.312E-31         8
     1.64150   1.570E-30         2
     1.64250   3.945E-31         8
     1.64350   6.470E-31         4
     1.64450   1.645E-30         8
     1.64550   3.144E-31         3
     1.64650   8.613E-31         7
     1.64750   2.169E-30         6
     1.64850   1.098E-30         5
     1.64950   4.861E-31         3
     1.65050   1.836E-31         4
     1.65150   3.293E-31         2
     1.65250   4.950E-31         4
     1.65350   2.208E-31         2
     1.65450   7.872E-31         4
     1.65550   4.550E-31         3
     1.65650   1.220E-30         6
     1.65750   7.228E-31         5
     1.65850   7.302E-31         5
     1.65950   1.716E-30        14
     1.66050   5.632E-31         9
     1.66150   1.542E-30         5
     1.66250   1.494E-30         8
     1.66350   1.504E-30         4
     1.66450   1.713E-30         6
     1.66550   7.280E-31         4
     1.66650   8.521E-31         5
     1.66750   2.162E-31         3
     1.66850   1.475E-31         2
     1.66950   1.311E-30         6
     1.67050   3.407E-31         4
     1.67150   8.353E-31         5
     1.67250   3.747E-31         3
     1.67350   2.505E-31         6
     1.67450   1.645E-31         3
     1.67550   6.612E-31         6
     1.67650   7.423E-31         7
     1.67750   1.531E-30         6
     1.67850   3.904E-31         6
     1.67950   8.647E-31         8
     1.68050   8.639E-32         2
     1.68150   5.080E-31         3
     1.68250   1.667E-30         9
     1.68350   3.633E-31         4
     1.68450   1.242E-31         3
     1.68550   5.044E-31         7
     1.68650   1.261E-31         3
     1.68750   2.222E-31         2
     1.68850   3.462E-32         1
     1.68950   1.173E-31         3
     1.69050   1.907E-31         1
     1.69150   2.522E-31         3
     1.69250   3.451E-31         5
     1.69350   8.490E-31         5
     1.69450   7.566E-31         6
     1.69550   9.194E-31         7
     1.69650   5.665E-31         6
     1.69750   1.180E-30         6
     1.69850   1.680E-30         8
     1.69950   1.374E-30         5
     1.70050   1.806E-30        15
     1.70150   7.356E-31         7
     1.70250   2.610E-31         5
     1.70350   1.674E-30         4
     1.70450   1.601E-30         4
     1.70550   8.586E-32         2
     1.70650   4.349E-31         3
     1.70750   7.567E-31         7
     1.70850   2.663E-30        11
     1.70950   8.559E-31         6
     1.71050   4.317E-31         4
     1.71150   5.257E-31         5
     1.71250   1.498E-30         4
     1.71350   7.623E-31         5
     1.71450   1.113E-30         6
     1.71550   4.482E-31         4
     1.71650   2.451E-30        12
     1.71750   2.509E-30         8
     1.71850   1.888E-30         5
     1.71950   2.169E-31         1
     1.72050   2.392E-31         2
     1.72150   9.514E-31         2
     1.72250   4.680E-31         4
     1.72350   2.737E-31         4
     1.72450   4.108E-31         3
     1.72550   1.448E-31         2
     1.72650   1.839E-30         6
     1.72750   5.102E-31         3
     1.72850   5.573E-31         4
     1.72950   4.684E-31         5
     1.73050   2.078E-30         8
     1.73150   1.081E-30         6
     1.73250   3.707E-31         4
     1.73450   3.804E-31         6
     1.73550   1.708E-31         2
     1.73650   7.951E-31         6
     1.73750   1.088E-30         7
     1.73850   9.283E-31         2
     1.73950   1.732E-30        10
     1.74050   1.347E-30         7
     1.74150   4.038E-31         5
     1.74250   5.177E-31         6
     1.74350   6.768E-31         8
     1.74450   6.284E-31         4
     1.74550   2.235E-31         3
     1.74650   4.737E-31         6
     1.74750   1.118E-30         7
     1.74850   1.863E-31         3
     1.74950   1.259E-31         1
     1.75050   1.211E-30         7
     1.75150   2.847E-31         3
     1.75250   7.663E-31         5
     1.75350   8.398E-31         4
     1.75450   1.585E-31         3
     1.75550   1.676E-30         7
     1.75650   5.147E-31         3
     1.75750   2.936E-31         2
     1.75850   3.050E-32         1
     1.75950   2.716E-31         4
     1.76050   1.136E-30         4
     1.76150   1.713E-30         7
     1.76250   2.661E-30         7
     1.76350   4.666E-32         1
     1.76450   1.048E-30         6
     1.76550   2.763E-31         4
     1.76650   6.927E-31         6
     1.76750   2.118E-31         5
     1.76850   1.108E-30         9
     1.76950   1.308E-30         7
     1.77050   9.126E-31         8
     1.77150   1.905E-30         4
     1.77250   2.655E-30        13
     1.77350   9.074E-31         3
     1.77450   5.256E-31         3
     1.77550   2.413E-30         7
     1.77650   2.143E-31         4
     1.77750   5.979E-31         8
     1.77850   7.546E-32         2
     1.77950   3.304E-31         5
     1.78050   1.314E-30         6
     1.78150   1.779E-31         3
     1.78250   7.646E-31         5
     1.78350   1.740E-30        10
     1.78450   4.751E-31         4
     1.78550   1.716E-30         7
     1.78650   9.424E-31         8
     1.78750   6.160E-31         4
     1.78850   5.372E-31         3
     1.78950   4.571E-31         4
     1.79050   4.656E-31         4
     1.79150   2.259E-31         5
     1.79250   4.522E-31         2
     1.79350   5.953E-31         3
     1.79450   1.299E-30         6
     1.79550   7.494E-31         7
     1.79650   3.997E-31         2
     1.79750   3.710E-31         3
     1.79850   1.864E-30         8
     1.79950   1.113E-30         4
     1.80050   1.753E-30         6
     1.80150   2.214E-30        10
     1.80250   1.542E-30         3
     1.80350   4.790E-31         3
     1.80450   6.212E-31         6
     1.80550   1.056E-31         1
     1.80650   5.389E-31         4
     1.80750   5.063E-31         7
     1.80850   9.181E-31         5
     1.80950   1.095E-30         9
     1.81050   1.828E-30         3
     1.81150   5.979E-31         6
     1.81250   2.803E-30         5
     1.81350   1.203E-30         7
     1.81450   5.014E-31         5
     1.81550   4.321E-31         6
     1.81650   2.231E-31         3
     1.81750   1.169E-30         5
     1.81850   1.600E-31         3
     1.81950   1.222E-30        10
     1.82050   8.040E-32         1
     1.82150   2.568E-31         5
     1.82250   1.387E-31         4
     1.82350   4.907E-31         5
     1.82450   4.848E-31         5
     1.82550   3.631E-31         6
     1.82650   1.342E-31         3
     1.82750   7.264E-31         6
     1.82850   4.307E-31         5
     1.82950   1.161E-30         6
     1.83050   9.668E-31         9
     1.83150   1.201E-30         4
     1.83250   6.998E-31         3
     1.83350   1.886E-30         8
     1.83450   4.241E-31         2
     1.83550   1.055E-30         6
     1.83650   1.278E-30        11
     1.83750   2.855E-31         6
     1.83850   1.851E-30         9
     1.83950   9.411E-31         4
     1.84050   1.030E-30        10
     1.84150   9.800E-31         8
     1.84250   3.114E-31         4
     1.84450   6.045E-31         6
     1.84550   5.570E-31         5
     1.84650   9.560E-31         7
     1.84750   1.045E-30         8
     1.84850   1.946E-30         7
     1.84950   1.433E-30         8
     1.85050   1.495E-30        10
     1.85150   8.222E-31         4
     1.85250   2.625E-30         7
     1.85350   1.137E-30         6
     1.85450   1.975E-30         8
     1.85550   1.534E-30         7
     1.85650   7.069E-31         5
     1.85750   4.544E-31         3
     1.85850   1.619E-30         8
     1.85950   2.755E-31         6
     1.86050   1.145E-30         6
     1.86150   2.312E-30         6
     1.86250   2.105E-30        11
     1.86350   2.709E-31         7
     1.86450   2.540E-31         5
     1.86550   2.548E-30        13
     1.86650   6.277E-31         9
     1.86750   7.398E-32         2
     1.86850   7.259E-31         8
     1.86950   1.863E-30         6
     1.87050   4.335E-31         5
     1.87150   6.575E-31         9
     1.87250   3.544E-31         4
     1.87350   5.895E-31         6
     1.87450   6.716E-31         4
     1.87550   2.134E-30        11
     1.87650   2.481E-30         9
     1.87750   9.103E-31        10
     1.87850   1.565E-30         8
     1.87950   3.564E-30        10
     1.88050   1.644E-30        11
     1.88150   1.482E-30         9
     1.88250   5.080E-31         6
     1.88350   4.931E-31         6
     1.88450   3.749E-31         4
     1.88550   1.080E-30         5
     1.88650   1.957E-31         4
     1.88750   1.852E-30         4
     1.88850   1.068E-30         9
     1.88950   1.511E-30         7
     1.89050   5.771E-31         4
     1.89150   1.024E-30         4
     1.89250   1.017E-30         3
     1.89350   5.542E-31         6
     1.89450   9.225E-31         5
     1.89550   1.368E-30        12
     1.89650   2.682E-31         5
     1.89750   3.528E-31         5
     1.89850   9.039E-31         3
     1.89950   6.977E-31         5
     1.90050   2.035E-30         6
     1.90150   1.724E-30         8
     1.90250   2.421E-30         3
     1.90350   4.526E-31         5
     1.90450   2.767E-31         2
     1.90550   4.101E-31         6
     1.90650   1.968E-30         9
     1.90750   1.131E-30        10
     1.90850   1.460E-31         3
     1.90950   3.729E-31         5
     1.91050   1.270E-31         2
     1.91150   1.503E-31         2
     1.91250   2.827E-31         4
     1.91350   6.665E-31         6
     1.91450   1.205E-30         5
     1.91550   6.666E-31         5
     1.91650   1.010E-30         2
     1.91750   1.001E-30         4
     1.91850   4.943E-31         5
     1.91950   3.199E-30        10
     1.92050   2.027E-30         8
     1.92150   1.081E-30         9
     1.92250   1.309E-30         7
     1.92350   1.886E-30         6
     1.92450   1.613E-31         3
     1.92550   4.266E-31         3
     1.92650   1.211E-30         9
     1.92750   1.032E-30         6
     1.92850   1.582E-30        11
     1.92950   9.470E-31         5
     1.93050   1.284E-30         4
     1.93150   9.866E-31         9
     1.93250   5.658E-31         6
     1.93350   7.268E-31         5
     1.93450   7.495E-31         3
     1.93550   9.763E-31         9
     1.93650   1.045E-30         6
     1.93750   6.475E-31         9
     1.93850   1.552E-30         5
     1.93950   1.675E-30         9
     1.94050   9.949E-31         8
     1.94150   1.453E-30         5
     1.94250   1.043E-30         7
     1.94350   1.584E-30         7
     1.94450   5.831E-31         7
     1.94550   1.928E-31         5
     1.94650   5.789E-31         6
     1.94750   8.443E-31         8
     1.94850   1.231E-30         5
     1.94950   5.165E-31         7
     1.95050   1.177E-30         2
     1.95150   5.502E-31         3
     1.95250   9.881E-31         6
     1.95350   6.984E-31         9
     1.95450   5.225E-31         6
     1.95550   1.480E-30         9
     1.95650   2.396E-32         1
     1.95750   3.136E-31         3
     1.95850   2.103E-30         7
     1.95950   1.400E-30         5
     1.96050   1.547E-30         4
     1.96150   1.314E-30         8
     1.96250   1.415E-30         6
     1.96350   1.281E-30         9
     1.96450   1.243E-30         4
     1.96550   6.626E-31         4
     1.96650   9.010E-31         4
     1.96750   8.459E-31         7
     1.96850   4.880E-31         4
     1.96950   1.594E-30        10
     1.97050   2.138E-30         6
     1.97150   1.104E-31         4
     1.97250   2.206E-30         4
     1.97350   6.983E-31         5
     1.97450   2.420E-30         7
     1.97550   1.796E-30         5
     1.97650   2.612E-30        13
     1.97750   9.456E-31         4
     1.97850   2.202E-30         5
     1.97950   7.745E-31         8
     1.98050   7.966E-31         7
     1.98150   2.306E-30        11
     1.98250   1.759E-30         8
     1.98350   8.734E-31         5
     1.98450   1.291E-30         2
     1.98550   2.068E-30        12
     1.98650   1.804E-30         8
     1.98750   5.268E-31         8
     1.98850   1.616E-30         9
     1.98950   2.267E-30        10
     1.99050   2.289E-30         7
     1.99150   1.227E-30         9
     1.99250   1.062E-30         6
     1.99350   1.077E-30         8
     1.99450   1.830E-30         8
     1.99550   5.665E-31         4
     1.99650   5.016E-31         5
     1.99750   1.668E-30         4
     1.99850   7.499E-31         6
     1.99950   4.068E-31         7
     2.00050   1.086E-30         8
     2.00150   1.331E-30         7
     2.00250   5.689E-31         4
     2.00350   8.802E-31         5
     2.00450   3.277E-31         5
     2.00550   1.219E-30         5
     2.00650   1.341E-30         1
     2.00750   2.967E-30        10
     2.00850   7.650E-32         1
     2.00950   7.389E-31         5
     2.01050   9.637E-31         5
     2.01150   3.771E-31         6
     2.01250   9.352E-32         3
     2.01350   1.634E-30         4
     2.01450   2.140E-30        14
     2.01550   5.826E-31         4
     2.01650   3.479E-32         1
     2.01750   3.226E-31         2
     2.01850   2.259E-30        14
     2.01950   1.936E-30         7
     2.02050   1.062E-30         4
     2.02150   1.422E-31         1
     2.02250   2.055E-30        10
     2.02350   1.890E-30        10
     2.02450   8.838E-31         7
     2.02550   2.475E-30         9
     2.02650   1.103E-30        11
     2.02750   2.447E-30        11
     2.02850   1.884E-30        10
     2.02950   2.818E-31         4
     2.03050   7.044E-31         2
     2.03150   1.907E-30         7
     2.03250   1.262E-30         6
     2.03350   1.394E-31         3
     2.03450   5.270E-31         8
     2.03550   1.099E-30         6
     2.03650   2.150E-31         6
     2.03750   1.091E-30         6
     2.03850   1.718E-30        11
     2.03950   3.553E-31         3
     2.04050   1.874E-30        12
     2.04150   1.424E-30         6
     2.04250   2.190E-30         8
     2.04350   1.261E-30         3
     2.04450   2.307E-31         3
     2.04550   5.703E-31         4
     2.04650   6.331E-31         5
     2.04750   1.234E-30         4
     2.04850   9.567E-31         5
     2.04950   1.243E-30         9
     2.05050   2.253E-31         5
     2.05150   5.750E-31         5
     2.05250   5.756E-31         6
     2.05350   1.044E-30         7
     2.05450   8.549E-31         7
     2.05550   8.426E-31         4
     2.05650   4.663E-31         5
     2.05750   1.994E-30         9
     2.05850   4.986E-31         4
     2.05950   1.808E-30         5
     2.06050   2.397E-30         5
     2.06150   1.299E-30         9
     2.06250   1.921E-30         8
     2.06350   1.310E-30        11
     2.06450   9.902E-31         4
     2.06550   2.716E-30         8
     2.06650   1.426E-30         5
     2.06750   2.050E-30         9
     2.06850   2.868E-30         8
     2.06950   2.310E-30         9
     2.07050   1.526E-30         9
     2.07150   7.516E-31         4
     2.07250   8.710E-31         4
     2.07350   1.062E-30         3
     2.07450   5.720E-31         4
     2.07550   1.425E-30         5
     2.07650   2.994E-30         7
     2.07750   6.072E-31         6
     2.07850   2.653E-31         4
     2.07950   3.726E-30        13
     2.08050   6.504E-31         3
     2.08150   1.232E-30         5
     2.08250   1.709E-30        12
     2.08350   8.162E-31         8
     2.08450   3.027E-31         4
     2.08550   3.645E-30         7
     2.08650   6.133E-31         9
     2.08750   1.426E-30         7
     2.08850   7.488E-31         4
     2.08950   1.470E-30         7
     2.09050   3.095E-30        11
     2.09150   3.821E-30        14
     2.09250   1.142E-30         7
     2.09350   6.323E-31         8
     2.09450   9.622E-31         8
     2.09550   8.559E-31         3
     2.09650   1.074E-30         5
     2.09750   2.513E-30         6
     2.09850   7.787E-31         7
     2.09950   1.376E-30         8
     2.10050   1.004E-30        11
     2.10150   6.941E-31         5
     2.10250   1.467E-30        11
     2.10350   1.312E-30         6
     2.10450   3.470E-30        13
     2.10550   1.941E-31         3
     2.10650   1.170E-30        14
     2.10750   2.348E-30         3
     2.10850   2.617E-30         9
     2.10950   7.403E-31         7
     2.11050   2.457E-30        12
     2.11150   4.757E-31         4
     2.11250   2.827E-31         7
     2.11350   1.260E-30         6
     2.11450   6.271E-31         7
     2.11550   1.226E-30         5
     2.11650   1.416E-30         5
     2.11750   8.804E-31         7
     2.11850   9.144E-31         5
     2.11950   9.659E-31         5
     2.12050   4.929E-31         8
     2.12150   5.068E-30        11
     2.12250   1.695E-30         9
     2.12350   5.825E-31         6
     2.12450   1.476E-30        12
     2.12550   1.299E-30         6
     2.12650   1.640E-30         9
     2.12750   1.849E-30         9
     2.12850   3.411E-31         5
     2.12950   1.193E-30         5
     2.13050   3.230E-30         7
     2.13150   1.902E-30         8
     2.13250   3.152E-30         9
     2.13350   2.230E-30        10
     2.13450   3.542E-30        12
     2.13550   1.162E-30         8
     2.13650   9.078E-31        11
     2.13750   2.311E-30        15
     2.13850   1.421E-30         9
     2.13950   1.840E-30         6
     2.14050   1.441E-30         9
     2.14150   4.391E-31         8
     2.14250   1.652E-30        11
     2.14350   7.518E-31         7
     2.14450   1.132E-30         7
     2.14550   1.465E-30         9
     2.14650   3.031E-31         5
     2.14750   1.262E-30        10
     2.14850   7.205E-31         8
     2.14950   2.849E-31         4
     2.15050   4.243E-31         8
     2.15150   1.469E-30         5
     2.15250   5.622E-31        10
     2.15350   1.576E-30        10
     2.15450   1.196E-30         9
     2.15550   7.136E-31         6
     2.15650   1.119E-30        11
     2.15750   8.332E-31        10
     2.15850   1.800E-30         9
     2.15950   1.987E-30         9
     2.16050   2.764E-30        11
     2.16150   3.488E-31         5
     2.16250   3.057E-30        18
     2.16350   6.246E-31         4
     2.16450   8.490E-31         6
     2.16550   1.626E-30        14
     2.16650   3.839E-30        10
     2.16750   7.315E-31         8
     2.16850   1.515E-30         7
     2.16950   1.731E-30         9
     2.17050   1.436E-30         8
     2.17150   6.596E-31         3
     2.17250   2.640E-31         3
     2.17350   5.404E-31         5
     2.17450   1.237E-30         6
     2.17550   2.085E-30        10
     2.17650   7.434E-31        12
     2.17750   2.761E-30        11
     2.17850   3.383E-31         2
     2.17950   9.705E-31         7
     2.18050   1.285E-30         7
     2.18150   1.376E-30         3
     2.18250   5.591E-31         4
     2.18350   1.295E-30         5
     2.18450   8.737E-32         2
     2.18550   1.389E-30         7
     2.18650   6.110E-31         7
     2.18750   2.376E-30         9
     2.18850   4.388E-31         8
     2.18950   1.708E-30        13
     2.19050   3.032E-30        12
     2.19150   2.652E-30        13
     2.19250   1.400E-30         8
     2.19350   2.344E-30         8
     2.19450   2.859E-30        11
     2.19550   1.065E-30         8
     2.19650   1.309E-30         8
     2.19750   9.920E-31         7
     2.19850   6.374E-31         4
     2.19950   1.250E-30         5
     2.20050   1.909E-31         2
     2.20150   3.603E-30         9
     2.20250   1.668E-30         5
     2.20350   1.499E-30         8
     2.20450   3.717E-31         4
     2.20550   8.374E-31         3
     2.20650   1.289E-30        10
     2.20750   1.897E-30         8
     2.20850   4.398E-31         6
     2.20950   1.707E-30        12
     2.21050   3.565E-30        11
     2.21150   3.379E-30         7
     2.21250   1.595E-30         6
     2.21350   3.188E-30         8
     2.21450   1.600E-30         9
     2.21550   1.229E-30        10
     2.21650   2.937E-30        10
     2.21750   1.478E-30         4
     2.21850   2.010E-30         8
     2.21950   2.166E-30         9
     2.22050   3.173E-30        16
     2.22150   1.148E-30        12
     2.22250   6.814E-31         6
     2.22350   9.642E-31         7
     2.22450   7.413E-31         8
     2.22550   2.038E-30         9
     2.22650   1.855E-30         3
     2.22750   2.532E-30        15
     2.22850   1.223E-30         8
     2.22950   1.269E-31         3
     2.23050   2.221E-30         6
     2.23150   1.153E-30         4
     2.23250   1.735E-30        10
     2.23350   3.569E-31         7
     2.23450   5.546E-31         9
     2.23550   1.750E-30        12
     2.23650   2.497E-30         8
     2.23750   6.343E-31         4
     2.23850   7.552E-31         7
     2.23950   3.721E-31         7
     2.24050   1.822E-30         7
     2.24150   2.262E-30        11
     2.24250   4.670E-31         4
     2.24350   2.550E-30        11
     2.24450   1.595E-30         9
     2.24550   5.892E-31         4
     2.24650   1.807E-30        12
     2.24750   3.404E-30         9
     2.24850   8.287E-31        11
     2.24950   1.522E-30         6
     2.25050   1.238E-30         8
     2.25150   2.769E-30         8
     2.25250   5.350E-30         9
     2.25350   1.126E-30         6
     2.25450   2.375E-30        12
     2.25550   2.710E-30        10
     2.25650   9.084E-31         8
     2.25750   1.785E-30        11
     2.25850   1.644E-30        15
     2.25950   1.553E-30        11
     2.26050   2.200E-30         9
     2.26150   2.684E-30         8
     2.26250   1.483E-30        10
     2.26350   1.087E-30         9
     2.26450   2.120E-30        13
     2.26550   9.717E-32         1
     2.26650   1.160E-30        12
     2.26750   2.744E-30        13
     2.26850   1.940E-30         7
     2.26950   2.282E-31         5
     2.27050   1.504E-30         6
     2.27150   9.404E-31        11
     2.27250   1.587E-30         5
     2.27350   1.270E-30         4
     2.27450   1.721E-30         9
     2.27550   1.766E-30         8
     2.27650   2.889E-30         9
     2.27750   9.723E-31         6
     2.27850   5.008E-31         6
     2.27950   3.116E-30        12
     2.28050   1.232E-30         9
     2.28150   6.551E-31         6
     2.28250   2.280E-30         6
     2.28350   1.376E-30        11
     2.28450   2.459E-30        10
     2.28550   3.746E-31         5
     2.28650   2.135E-30         9
     2.28750   4.596E-31         5
     2.28850   6.765E-31         5
     2.28950   7.343E-31         6
     2.29050   1.375E-30         9
     2.29150   1.482E-30         7
     2.29250   7.771E-31         7
     2.29350   1.035E-30         8
     2.29450   3.261E-31         8
     2.29550   1.017E-30         3
     2.29650   1.572E-30         5
     2.29750   1.699E-30        11
     2.29850   4.783E-30         8
     2.29950   1.776E-30         6
     2.30050   6.040E-31        11
     2.30150   1.189E-31         4
     2.30250   2.099E-30         8
     2.30350   2.192E-30         8
     2.30450   9.630E-31        16
     2.30550   1.865E-30         5
     2.30650   5.213E-31         7
     2.30750   2.054E-30         8
     2.30850   2.125E-30        10
     2.30950   1.225E-30        10
     2.31050   7.042E-31         7
     2.31150   2.496E-30        14
     2.31250   3.300E-30        12
     2.31350   1.818E-30         8
     2.31450   4.271E-31         5
     2.31550   1.838E-30        13
     2.31650   7.532E-31         3
     2.31750   7.493E-31         4
     2.31850   1.824E-30         8
     2.31950   3.683E-31         4
     2.32050   2.190E-32         1
     2.32150   2.720E-30         9
     2.32250   2.687E-31         3
     2.32350   1.689E-30         9
     2.32450   3.001E-30        10
     2.32550   3.693E-30        14
     2.32650   4.515E-30        12
     2.32750   4.277E-30        15
     2.32850   7.652E-31         8
     2.32950   1.633E-30         9
     2.33050   1.509E-30         8
     2.33150   9.622E-31         7
     2.33250   3.261E-30        12
     2.33350   1.084E-30         4
     2.33450   1.251E-30        14
     2.33550   2.285E-30         8
     2.33650   7.686E-31         8
     2.33750   4.535E-30        14
     2.33850   1.421E-30         7
     2.33950   3.414E-31         4
     2.34050   1.685E-30         9
     2.34150   1.449E-30         7
     2.34250   6.114E-31         6
     2.34350   1.578E-30        10
     2.34450   8.501E-31         7
     2.34550   5.975E-31         6
     2.34650   1.356E-30         8
     2.34750   3.102E-30        16
     2.34850   2.984E-30        16
     2.34950   1.902E-30         9
     2.35050   2.059E-30         5
     2.35150   1.675E-30         8
     2.35250   3.610E-30        11
     2.35350   5.065E-30        11
     2.35450   8.610E-31         7
     2.35550   4.896E-30        15
     2.35650   3.728E-31         6
     2.35750   6.103E-31         3
     2.35850   4.509E-30        14
     2.35950   2.860E-30        12
     2.36050   1.897E-30         7
     2.36150   5.535E-31         3
     2.36250   4.048E-30        10
     2.36350   4.525E-31        11
     2.36450   1.142E-30        10
     2.36550   1.294E-30         6
     2.36650   8.042E-31         7
     2.36750   2.498E-30        11
     2.36850   1.514E-30         7
     2.36950   5.868E-31         8
     2.37050   2.403E-30         9
     2.37150   2.450E-30         8
     2.37250   4.499E-30        18
     2.37350   5.818E-31         9
     2.37450   2.273E-30        10
     2.37550   2.958E-30        14
     2.37650   3.248E-30         8
     2.37750   1.118E-30        10
     2.37850   1.491E-30        13
     2.37950   2.788E-30        15
     2.38050   4.146E-31         5
     2.38150   2.206E-30         9
     2.38250   3.044E-30         6
     2.38350   1.826E-30        14
     2.38450   1.175E-30         8
     2.38550   3.787E-30         9
     2.38650   1.552E-30        10
     2.38750   2.957E-31         5
     2.38850   2.640E-30        10
     2.38950   8.583E-31         9
     2.39050   1.900E-31         3
     2.39150   1.936E-30         9
     2.39250   1.817E-30         5
     2.39350   1.330E-30         6
     2.39450   9.348E-31        11
     2.39550   1.524E-30        10
     2.39650   1.305E-30         7
     2.39750   2.875E-30         6
     2.39850   2.509E-30        13
     2.39950   3.574E-30        13
     2.40050   1.816E-30        10
     2.40150   2.741E-30         9
     2.40250   4.790E-31         7
     2.40350   1.234E-30        10
     2.40450   1.294E-30         6
     2.40550   1.761E-30         6
     2.40650   8.490E-31         8
     2.40750   8.999E-31         7
     2.40850   2.170E-30         9
     2.40950   1.198E-30        10
     2.41050   8.418E-31         9
     2.41150   2.604E-30        10
     2.41250   1.322E-30        12
     2.41350   1.486E-30         6
     2.41450   3.135E-30        12
     2.41550   2.462E-30        11
     2.41650   2.834E-30        17
     2.41750   4.600E-30        15
     2.41850   1.480E-30        11
     2.41950   2.757E-30         9
     2.42050   9.341E-31        11
     2.42150   1.768E-30         5
     2.42250   2.559E-30        13
     2.42350   6.567E-31         6
     2.42450   1.433E-30        11
     2.42550   1.592E-30        13
     2.42650   1.200E-30         5
     2.42750   1.657E-30         9
     2.42850   2.345E-30        11
     2.42950   1.801E-30        12
     2.43050   2.224E-30        12
     2.43150   2.421E-30         9
     2.43250   4.984E-31         6
     2.43350   2.255E-30        14
     2.43450   1.115E-30         8
     2.43550   5.715E-31         5
     2.43650   1.007E-30        10
     2.43750   1.051E-30         7
     2.43850   2.378E-30        15
     2.43950   2.917E-30        12
     2.44050   1.369E-30        10
     2.44150   4.580E-30        18
     2.44250   1.552E-30         3
     2.44350   2.018E-30        10
     2.44450   2.242E-30         9
     2.44550   7.233E-31         7
     2.44650   3.103E-30         9
     2.44750   7.915E-31         4
     2.44850   1.592E-30         8
     2.44950   3.834E-30        10
     2.45050   3.074E-30        11
     2.45150   8.347E-31         6
     2.45250   1.511E-30         6
     2.45350   1.507E-30        11
     2.45450   3.075E-30        15
     2.45550   5.177E-31         4
     2.45650   2.264E-30        10
     2.45750   4.086E-30        13
     2.45850   4.087E-30        14
     2.45950   3.201E-30        10
     2.46050   3.872E-30        11
     2.46150   2.255E-30        15
     2.46250   2.622E-30         8
     2.46350   3.211E-30         8
     2.46450   3.585E-30         8
     2.46550   2.824E-30         6
     2.46650   2.373E-30         6
     2.46750   3.755E-30         8
     2.46850   2.655E-30        13
     2.46950   2.163E-30        15
     2.47050   1.790E-30        12
     2.47150   8.617E-31         8
     2.47250   2.023E-30        13
     2.47350   3.153E-30        13
     2.47450   8.539E-31         8
     2.47550   5.611E-31         6
     2.47650   3.835E-30        16
     2.47750   2.789E-30        12
     2.47850   8.686E-31         8
     2.47950   4.979E-30        11
     2.48050   1.229E-30        11
     2.48150   3.349E-30        11
     2.48250   6.953E-31         6
     2.48350   2.131E-30        11
     2.48450   5.629E-31         8
     2.48550   7.761E-31         9
     2.48650   7.737E-31         6
     2.48750   2.047E-30        11
     2.48850   4.779E-31         6
     2.48950   8.956E-31         8
     2.49050   8.495E-31         7
     2.49150   1.945E-30        12
     2.49250   1.938E-30        17
     2.49350   3.411E-30        18
     2.49450   1.489E-30         6
     2.49550   4.639E-30        18
     2.49650   2.414E-30         9
     2.49750   3.039E-30        10
     2.49850   3.278E-30         7
     2.49950   2.702E-30        10
     2.50050   2.785E-30        11
     2.50150   1.701E-30        12
     2.50250   6.372E-31         5
     2.50350   1.890E-30         4
     2.50450   3.323E-30        12
     2.50550   1.164E-30         9
     2.50650   2.791E-30         9
     2.50750   2.944E-30         9
     2.50850   3.314E-30        12
     2.50950   1.377E-30         7
     2.51050   8.955E-31         8
     2.51150   1.429E-30        10
     2.51250   4.075E-30        11
     2.51350   1.381E-30         7
     2.51450   1.391E-30         5
     2.51550   3.123E-30        15
     2.51650   1.797E-30         9
     2.51750   2.113E-30        10
     2.51850   2.484E-30         9
     2.51950   1.265E-30         9
     2.52050   4.093E-31         3
     2.52150   5.862E-31         8
     2.52250   1.855E-30         8
     2.52350   3.297E-30        14
     2.52450   1.733E-30        12
     2.52550   6.295E-30        13
     2.52650   1.740E-30        13
     2.52750   1.038E-30        10
     2.52850   3.720E-31         4
     2.52950   4.909E-30         9
     2.53050   7.842E-31         9
     2.53150   2.891E-30        10
     2.53250   1.475E-30         6
     2.53350   1.449E-30         5
     2.53450   1.602E-30        11
     2.53550   3.236E-30        13
     2.53650   4.583E-30        16
     2.53750   3.069E-30        17
     2.53850   5.880E-31         7
     2.53950   1.937E-30        14
     2.54050   3.247E-30        15
     2.54150   1.357E-30         9
     2.54250   9.042E-31         9
     2.54350   2.820E-30        12
     2.54450   3.799E-31         7
     2.54550   1.082E-30         8
     2.54650   2.626E-30        15
     2.54750   2.369E-30        13
     2.54850   2.343E-30        12
     2.54950   2.044E-30        12
     2.55050   9.744E-31        10
     2.55150   4.573E-31         4
     2.55250   3.058E-30        12
     2.55350   1.739E-30         9
     2.55450   2.056E-30        11
     2.55550   3.127E-30         8
     2.55650   1.836E-30         7
     2.55750   5.153E-31         7
     2.55850   2.018E-30         7
     2.55950   5.688E-30        13
     2.56050   6.980E-32         1
     2.56150   3.689E-30        18
     2.56250   1.226E-30         8
     2.56350   1.829E-30        11
     2.56450   2.226E-30        11
     2.56550   1.192E-30         6
     2.56650   1.640E-30         9
     2.56750   3.601E-30        11
     2.56850   2.598E-30        13
     2.56950   2.726E-30        11
     2.57050   2.948E-30        12
     2.57150   3.236E-31         4
     2.57250   5.338E-31         4
     2.57350   3.852E-30        12
     2.57450   1.365E-30         8
     2.57550   7.583E-31         7
     2.57650   2.955E-30        13
     2.57750   3.428E-30        12
     2.57850   2.151E-30         8
     2.57950   6.382E-31         5
     2.58050   1.979E-30        10
     2.58150   1.133E-30        13
     2.58250   3.837E-30        15
     2.58350   2.860E-30        13
     2.58450   1.330E-30        10
     2.58550   1.255E-30        10
     2.58650   5.791E-30        10
     2.58750   6.124E-31        12
     2.58850   4.657E-30        15
     2.58950   2.859E-30        12
     2.59050   2.836E-30        10
     2.59150   1.673E-30         8
     2.59250   2.817E-30        10
     2.59350   4.885E-30        14
     2.59450   1.754E-30         5
     2.59550   3.008E-30        11
     2.59650   1.791E-30         5
     2.59750   5.588E-30        15
     2.59850   6.469E-31         6
     2.59950   1.182E-30        10
     2.60050   4.214E-30        20
     2.60150   1.224E-30        14
     2.60250   1.732E-30         7
     2.60350   1.349E-30        10
     2.60450   1.877E-30        10
     2.60550   1.039E-30        12
     2.60650   1.020E-30        10
     2.60750   4.982E-30        12
     2.60850   6.702E-30        23
     2.60950   2.512E-30         9
     2.61050   1.177E-30         7
     2.61150   4.873E-30        19
     2.61250   3.901E-30        13
     2.61350   1.211E-30        10
     2.61450   1.467E-30         9
     2.61550   3.850E-30        19
     2.61650   1.069E-30        13
     2.61750   1.676E-30        11
     2.61850   2.323E-30        15
     2.61950   4.144E-30        14
     2.62050   1.963E-30         8
     2.62150   9.896E-31         9
     2.62250   6.557E-31         7
     2.62350   4.083E-31         6
     2.62450   1.958E-30        14
     2.62550   1.646E-30        13
     2.62650   2.029E-30         9
     2.62750   3.962E-30        19
     2.62850   2.467E-30        13
     2.62950   1.928E-30        12
     2.63050   1.271E-30         9
     2.63150   2.527E-30        13
     2.63250   1.134E-30        15
     2.63350   1.714E-30        11
     2.63450   2.053E-30        10
     2.63550   1.670E-30        13
     2.63650   4.044E-30        14
     2.63750   8.936E-31         7
     2.63850   9.291E-31         9
     2.63950   3.931E-30         8
     2.64050   4.282E-31         7
     2.64150   1.047E-30         5
     2.64250   3.690E-30        15
     2.64350   3.099E-30        13
     2.64450   5.611E-30        15
     2.64550   6.937E-30        11
     2.64650   1.460E-30        11
     2.64750   1.072E-30        10
     2.64850   2.603E-30         8
     2.64950   1.916E-30         9
     2.65050   5.017E-31         4
     2.65150   2.775E-30        13
     2.65250   2.681E-30         8
     2.65350   1.152E-30        10
     2.65450   2.204E-30         9
     2.65550   2.655E-30        12
     2.65650   3.288E-30         7
     2.65750   7.316E-31         8
     2.65850   3.777E-30        12
     2.65950   2.607E-30        11
     2.66050   2.501E-30         8
     2.66150   7.771E-31        11
     2.66250   1.867E-30         7
     2.66350   1.679E-30         7
     2.66450   1.132E-30         7
     2.66550   2.568E-30        13
     2.66650   2.208E-30        10
     2.66750   4.162E-30        16
     2.66850   1.198E-30        11
     2.66950   4.347E-30        12
     2.67050   2.409E-30         9
     2.67150   4.152E-30        18
     2.67250   5.433E-30        24
     2.67350   2.472E-30        15
     2.67450   3.969E-30        13
     2.67550   3.793E-30        16
     2.67650   2.505E-30        15
     2.67750   8.085E-31         7
     2.67850   1.765E-30        10
     2.67950   1.642E-30         9
     2.68050   2.139E-30        15
     2.68150   2.620E-30        12
     2.68250   1.149E-30        14
     2.68350   1.427E-30        11
     2.68450   9.908E-31        10
     2.68550   3.057E-30        19
     2.68650   2.749E-30        11
     2.68750   1.330E-30         9
     2.68850   2.809E-30        13
     2.68950   2.007E-30         8
     2.69050   1.468E-30         9
     2.69150   9.666E-31        15
     2.69250   4.569E-30        14
     2.69350   1.064E-30        10
     2.69450   1.560E-30        14
     2.69550   3.149E-30        21
     2.69650   2.000E-30        13
     2.69750   3.183E-30        18
     2.69850   2.468E-30        16
     2.69950   3.807E-30        14
     2.70050   2.832E-30        13
     2.70150   1.201E-30        11
     2.70250   1.252E-30         8
     2.70350   2.657E-30        14
     2.70450   2.410E-30        10
     2.70550   5.374E-31         7
     2.70650   3.138E-30        10
     2.70750   4.314E-30        18
     2.70850   3.283E-30        12
     2.70950   4.252E-30        15
     2.71050   1.924E-30        10
     2.71150   1.451E-30        14
     2.71250   2.828E-30        12
     2.71350   1.467E-30         6
     2.71450   9.385E-31         7
     2.71550   2.550E-30         9
     2.71650   2.257E-30         7
     2.71750   3.626E-30         9
     2.71850   3.744E-30        11
     2.71950   3.597E-30        13
     2.72050   1.462E-30         7
     2.72150   2.557E-30        11
     2.72250   1.919E-30        11
     2.72350   4.964E-30        17
     2.72450   3.022E-30        17
     2.72550   3.101E-30         9
     2.72650   7.099E-30        20
     2.72750   3.228E-30        15
     2.72850   4.718E-30        16
     2.72950   1.856E-30        10
     2.73050   4.626E-30        12
     2.73150   2.450E-30        15
     2.73250   4.823E-30        10
     2.73350   3.201E-30        16
     2.73450   2.813E-30         8
     2.73550   5.912E-31         5
     2.73650   8.981E-31         7
     2.73750   8.321E-31         9
     2.73850   1.724E-30        10
     2.73950   2.678E-30        13
     2.74050   6.264E-31         9
     2.74150   2.222E-30        10
     2.74250   1.330E-30        11
     2.74350   2.227E-30        16
     2.74450   1.953E-30         7
     2.74550   3.172E-30        15
     2.74650   4.826E-30        19
     2.74750   2.233E-30        13
     2.74850   3.433E-30        13
     2.74950   2.075E-30        12
     2.75050   4.846E-30        17
     2.75150   8.608E-31         9
     2.75250   3.925E-31         6
     2.75350   1.117E-30         6
     2.75450   8.646E-31        13
     2.75550   1.615E-30        13
     2.75650   1.983E-30        11
     2.75750   4.391E-30        16
     2.75850   1.462E-30        17
     2.75950   1.321E-30         5
     2.76050   4.732E-30        12
     2.76150   4.169E-30        12
     2.76250   2.137E-30        14
     2.76350   2.057E-30        11
     2.76450   2.397E-30        14
     2.76550   1.295E-30        10
     2.76650   1.094E-30        10
     2.76750   3.395E-30         6
     2.76850   9.879E-31        15
     2.76950   2.421E-30        12
     2.77050   1.177E-30         9
     2.77150   5.152E-30        19
     2.77250   1.536E-30        11
     2.77350   1.311E-30        10
     2.77450   4.420E-30        12
     2.77550   3.427E-30        18
     2.77650   2.096E-30         8
     2.77750   2.450E-30        11
     2.77850   1.871E-30         7
     2.77950   5.716E-30        17
     2.78050   4.826E-30        15
     2.78150   7.206E-31         7
     2.78250   2.086E-30         7
     2.78350   2.415E-30         9
     2.78450   5.544E-30        12
     2.78550   1.028E-30         9
     2.78650   9.885E-31        13
     2.78750   1.320E-30         8
     2.78850   2.388E-30        13
     2.78950   2.727E-30         7
     2.79050   3.725E-30        17
     2.79150   2.147E-30        14
     2.79250   1.930E-30         8
     2.79350   2.887E-30        11
     2.79450   1.996E-30        12
     2.79550   2.463E-30        11
     2.79650   1.743E-30        15
     2.79750   1.209E-30        13
     2.79850   2.098E-30        10
     2.79950   9.073E-31         8
     2.80050   3.354E-30        15
     2.80150   1.498E-30        13
     2.80250   2.731E-30        11
     2.80350   1.752E-30        15
     2.80450   4.048E-30        14
     2.80550   3.931E-30        19
     2.80650   7.075E-30        20
     2.80750   5.016E-30        10
     2.80850   3.585E-30        18
     2.80950   5.360E-30        14
     2.81050   1.885E-30        12
     2.81150   2.356E-30        12
     2.81250   2.376E-30        14
     2.81350   1.338E-30         6
     2.81450   1.671E-30        17
     2.81550   3.081E-30        12
     2.81650   1.543E-30        15
     2.81750   8.113E-31         6
     2.81850   2.627E-30        13
     2.81950   2.099E-30         7
     2.82050   1.127E-30         8
     2.82150   2.850E-30        19
     2.82250   2.002E-30        16
     2.82350   2.648E-30         8
     2.82450   9.934E-31         8
     2.82550   2.406E-30        18
     2.82650   5.393E-30        14
     2.82750   5.260E-30        10
     2.82850   2.182E-30        19
     2.82950   1.552E-30        11
     2.83050   9.983E-31         8
     2.83150   2.143E-30         8
     2.83250   3.110E-30        19
     2.83350   8.521E-31         8
     2.83450   2.788E-30        14
     2.83550   3.784E-30        14
     2.83650   1.097E-30        10
     2.83750   3.947E-30        17
     2.83850   1.832E-30         8
     2.83950   2.368E-30        10
     2.84050   3.338E-30        12
     2.84150   3.009E-30        15
     2.84250   3.862E-30        15
     2.84350   2.293E-30         9
     2.84450   2.182E-30         6
     2.84550   2.013E-30        11
     2.84650   3.910E-30        13
     2.84750   2.824E-30        16
     2.84850   2.261E-30        13
     2.84950   1.333E-30        13
     2.85050   2.704E-30        13
     2.85150   4.191E-30        13
     2.85250   2.419E-30        10
     2.85350   3.249E-30        13
     2.85450   3.976E-30        13
     2.85550   5.616E-30        11
     2.85650   2.880E-30        17
     2.85750   2.101E-30         9
     2.85850   1.055E-30        11
     2.85950   2.775E-30        14
     2.86050   3.571E-30        11
     2.86150   2.851E-30        14
     2.86250   1.847E-30         9
     2.86350   1.332E-30         8
     2.86450   2.978E-30        16
     2.86550   3.433E-30        15
     2.86650   2.473E-30        11
     2.86750   2.173E-30        13
     2.86850   2.809E-30        13
     2.86950   3.480E-30        10
     2.87050   4.664E-30        17
     2.87150   4.779E-30        12
     2.87250   3.288E-30        17
     2.87350   5.685E-30        20
     2.87450   3.599E-30        13
     2.87550   3.434E-30        14
     2.87650   4.984E-30        13
     2.87750   2.239E-30        11
     2.87850   2.891E-30        17
     2.87950   9.097E-31        11
     2.88050   2.293E-30        13
     2.88150   2.020E-30        13
     2.88250   1.651E-30        11
     2.88350   3.029E-30        16
     2.88450   3.214E-30        13
     2.88550   3.281E-30        18
     2.88650   1.911E-30        15
     2.88750   4.384E-30         9
     2.88850   1.489E-30        10
     2.88950   2.040E-30        14
     2.89050   3.729E-30        17
     2.89150   3.421E-30        21
     2.89250   3.294E-31         8
     2.89350   1.038E-30         8
     2.89450   5.363E-30        16
     2.89550   1.142E-30        16
     2.89650   4.544E-30        12
     2.89750   4.583E-30        18
     2.89850   3.890E-30        14
     2.89950   1.937E-30        13
     2.90050   2.056E-30        16
     2.90150   6.006E-31        11
     2.90250   2.461E-30        16
     2.90350   2.205E-30         9
     2.90450   1.280E-30        13
     2.90550   2.133E-30        10
     2.90650   1.030E-30        10
     2.90750   1.989E-30        11
     2.90850   3.190E-30        14
     2.90950   1.128E-30         9
     2.91050   3.271E-30        17
     2.91150   2.272E-30        12
     2.91250   2.097E-30        13
     2.91350   2.879E-30        17
     2.91450   2.119E-30         8
     2.91550   6.523E-31         8
     2.91650   4.213E-30        17
     2.91750   1.493E-30        11
     2.91850   1.339E-30        11
     2.91950   2.395E-30         9
     2.92050   9.129E-31        10
     2.92150   3.525E-30        13
     2.92250   1.898E-30        14
     2.92350   1.656E-30        12
     2.92450   5.687E-30        13
     2.92550   1.892E-30        10
     2.92650   1.467E-30        11
     2.92750   2.368E-31         2
     2.92850   3.666E-30        13
     2.92950   4.293E-30        15
     2.93050   3.146E-30        17
     2.93150   1.216E-30        11
     2.93250   1.406E-30         7
     2.93350   2.641E-30         9
     2.93450   1.734E-30        13
     2.93550   4.611E-30        15
     2.93650   3.770E-30        15
     2.93750   1.761E-30         9
     2.93850   6.023E-30        19
     2.93950   5.652E-30        24
     2.94050   2.663E-30        16
     2.94150   1.770E-30        11
     2.94250   5.647E-30        19
     2.94350   4.456E-30        19
     2.94450   2.856E-30        12
     2.94550   4.228E-30        12
     2.94650   3.236E-30        18
     2.94750   8.546E-31        10
     2.94850   2.813E-30        23
     2.94950   1.850E-30        13
     2.95050   3.155E-30        20
     2.95150   3.050E-30        11
     2.95250   2.934E-30         7
     2.95350   3.415E-30        14
     2.95450   1.547E-30        12
     2.95550   2.484E-30        13
     2.95650   9.725E-31         8
     2.95750   2.195E-30        16
     2.95850   1.817E-30        16
     2.95950   2.950E-30        13
     2.96050   4.744E-30        13
     2.96150   1.429E-30        17
     2.96250   3.449E-30        17
     2.96350   3.097E-30        20
     2.96450   2.981E-30        17
     2.96550   2.091E-30        15
     2.96650   2.150E-30        18
     2.96750   2.941E-30        17
     2.96850   3.447E-30        16
     2.96950   3.472E-30        18
     2.97050   3.729E-30        14
     2.97150   3.486E-30        12
     2.97250   3.688E-30        16
     2.97350   5.413E-30        13
     2.97450   4.819E-30        14
     2.97550   4.522E-30        18
     2.97650   3.202E-30        11
     2.97750   5.425E-30        21
     2.97850   4.062E-30        18
     2.97950   5.978E-30        25
     2.98050   4.324E-30        12
     2.98150   4.471E-30        15
     2.98250   7.623E-30        20
     2.98350   5.122E-30        19
     2.98450   4.033E-30        13
     2.98550   3.837E-30        19
     2.98650   4.369E-30        15
     2.98750   2.977E-30        11
     2.98850   4.230E-30        14
     2.98950   2.266E-30        15
     2.99050   4.622E-30        19
     2.99150   3.459E-30        11
     2.99250   2.133E-30        13
     2.99350   2.966E-30        13
     2.99450   4.153E-30        12
     2.99550   1.313E-30         9
     2.99650   2.388E-30        12
     2.99750   5.259E-30        15
     2.99850   3.204E-30        12
     2.99950   1.100E-30        11
     3.00050   3.357E-30        10
     3.00150   3.541E-30        12
     3.00250   3.140E-30         8
     3.00350   5.903E-30        17
     3.00450   4.404E-30        20
     3.00550   1.930E-30         8
     3.00650   2.828E-30        13
     3.00750   3.908E-30        13
     3.00850   3.385E-30        16
     3.00950   3.120E-30        10
     3.01050   1.393E-30         6
     3.01150   4.732E-30        18
     3.01250   2.940E-30        18
     3.01350   4.385E-30        14
     3.01450   1.787E-30         5
     3.01550   3.463E-30        12
     3.01650   4.077E-30         8
     3.01750   3.775E-30        16
     3.01850   1.725E-30        10
     3.01950   3.002E-30        13
     3.02050   2.331E-30         7
     3.02150   3.191E-30        17
     3.02250   1.615E-30         8
     3.02350   4.777E-30        18
     3.02450   5.797E-30        22
     3.02550   2.064E-30        12
     3.02650   4.062E-30        18
     3.02750   1.390E-30        12
     3.02850   1.346E-30        10
     3.02950   9.363E-31         4
     3.03050   2.425E-30        13
     3.03150   4.004E-30        28
     3.03250   3.159E-30        11
     3.03350   2.284E-30        11
     3.03450   4.542E-30        25
     3.03550   4.327E-30        22
     3.03650   1.930E-30        14
     3.03750   2.977E-30        15
     3.03850   2.632E-30        12
     3.03950   1.477E-30         8
     3.04050   5.052E-30        14
     3.04150   4.053E-30        10
     3.04250   4.008E-30        19
     3.04350   2.103E-30         7
     3.04450   2.648E-30        13
     3.04550   2.251E-30        16
     3.04650   2.051E-30        17
     3.04750   3.968E-30        14
     3.04850   5.081E-30        19
     3.04950   1.308E-30        12
     3.05050   1.759E-30        18
     3.05150   4.857E-30        18
     3.05250   2.394E-30         6
     3.05350   2.001E-30         5
     3.05450   3.192E-30        12
     3.05550   2.846E-30        17
     3.05650   3.334E-30        12
     3.05750   1.570E-30        11
     3.05850   1.590E-30        12
     3.05950   1.709E-30        11
     3.06050   6.052E-30        20
     3.06150   1.016E-30         8
     3.06250   1.187E-30        13
     3.06350   2.237E-30         6
     3.06450   1.500E-30         8
     3.06550   4.334E-30        12
     3.06650   1.296E-30        11
     3.06750   6.167E-31        10
     3.06850   1.576E-30        13
     3.06950   2.798E-30        14
     3.07050   3.212E-30        19
     3.07150   2.627E-30         8
     3.07250   2.255E-30        16
     3.07350   3.267E-30        15
     3.07450   2.282E-30        14
     3.07550   2.796E-30        19
     3.07650   3.809E-30        15
     3.07750   3.073E-30         7
     3.07850   2.828E-30        12
     3.07950   4.949E-30        24
     3.08050   5.342E-30        22
     3.08150   2.927E-30        10
     3.08250   1.780E-30        10
     3.08350   2.573E-30         8
     3.08450   5.316E-30        17
     3.08550   2.484E-30        18
     3.08650   3.628E-30        21
     3.08750   1.449E-30        17
     3.08850   1.877E-30        17
     3.08950   2.794E-30        16
     3.09050   3.857E-30        15
     3.09150   2.794E-30        11
     3.09250   5.055E-30        18
     3.09350   2.700E-30        18
     3.09450   2.260E-30        11
     3.09550   2.561E-30         9
     3.09650   3.774E-30        10
     3.09750   3.399E-30         9
     3.09850   1.657E-30         6
     3.09950   4.643E-30        16
     3.10050   3.433E-30        13
     3.10150   3.029E-30        13
     3.10250   4.277E-30        20
     3.10350   2.324E-30        15
     3.10450   3.380E-30        17
     3.10550   3.138E-30        15
     3.10650   1.712E-30        12
     3.10750   3.872E-30        17
     3.10850   4.294E-30        14
     3.10950   3.483E-30        17
     3.11050   2.141E-30        14
     3.11150   5.031E-30        17
     3.11250   6.801E-30        26
     3.11350   4.984E-30        16
     3.11450   4.219E-30        18
     3.11550   7.911E-30        23
     3.11650   3.604E-30        14
     3.11750   3.793E-30        13
     3.11850   3.936E-30        15
     3.11950   2.710E-30        12
     3.12050   1.737E-30         8
     3.12150   3.577E-30        13
     3.12250   5.616E-30        14
     3.12350   2.535E-30        11
     3.12450   4.965E-30        13
     3.12550   4.068E-30         8
     3.12650   2.988E-30        17
     3.12750   2.752E-30        13
     3.12850   4.656E-30        17
     3.12950   3.060E-30        15
     3.13050   2.424E-30        13
     3.13150   1.339E-30        14
     3.13250   2.830E-30        14
     3.13350   4.103E-30        15
     3.13450   4.758E-30        19
     3.13550   4.870E-30        21
     3.13650   4.140E-30         9
     3.13750   9.896E-31         8
     3.13850   5.716E-30        18
     3.13950   3.589E-30        15
     3.14050   6.981E-30        16
     3.14150   1.948E-30        13
     3.14250   3.444E-30        23
     3.14350   2.768E-30        13
     3.14450   2.279E-30        19
     3.14550   5.333E-30        21
     3.14650   2.934E-30        15
     3.14750   3.898E-30        20
     3.14850   2.856E-30        16
     3.14950   3.066E-30        20
     3.15050   1.680E-30        12
     3.15150   2.656E-30        14
     3.15250   4.994E-30        23
     3.15350   1.981E-30        25
     3.15450   5.036E-30        22
     3.15550   4.467E-30        20
     3.15650   4.495E-30        14
     3.15750   1.820E-30        12
     3.15850   6.545E-31        12
     3.15950   2.830E-30        16
     3.16050   2.970E-30        18
     3.16150   5.554E-30        22
     3.16250   4.896E-30        17
     3.16350   4.914E-30        12
     3.16450   3.990E-30        12
     3.16550   4.395E-30        11
     3.16650   7.252E-31         8
     3.16750   3.084E-30        16
     3.16850   2.295E-30         8
     3.16950   6.424E-31        10
     3.17050   4.136E-30        17
     3.17150   2.184E-30        14
     3.17250   3.970E-30        13
     3.17350   3.257E-30        17
     3.17450   3.681E-30        11
     3.17550   1.115E-30        10
     3.17650   1.344E-30         9
     3.17750   1.236E-30         9
     3.17850   3.626E-30        15
     3.17950   4.865E-30        24
     3.18050   4.440E-30        20
     3.18150   7.110E-31         6
     3.18250   3.791E-30        13
     3.18350   1.871E-30        10
     3.18450   1.756E-30        13
     3.18550   1.699E-30        18
     3.18650   4.655E-30        16
     3.18750   1.458E-30         8
     3.18850   6.298E-30        20
     3.18950   1.942E-30        15
     3.19050   1.715E-30        16
     3.19150   3.677E-30        18
     3.19250   2.879E-30        16
     3.19350   1.758E-30        18
     3.19450   2.323E-30        16
     3.19550   1.162E-30        15
     3.19650   1.912E-30        15
     3.19750   4.243E-30        20
     3.19850   2.447E-30        11
     3.19950   4.387E-30        20
     3.20050   3.036E-30        17
     3.20150   2.220E-30        14
     3.20250   4.085E-30        29
     3.20350   2.692E-30        17
     3.20450   3.344E-30        15
     3.20550   2.282E-30        13
     3.20650   1.562E-30        11
     3.20750   1.699E-30        19
     3.20850   2.055E-30        13
     3.20950   8.322E-31        10
     3.21050   4.521E-30        18
     3.21150   2.920E-30        16
     3.21250   8.939E-30        22
     3.21350   1.853E-30        15
     3.21450   1.888E-30        14
     3.21550   5.205E-30        16
     3.21650   2.453E-30        18
     3.21750   4.294E-30        16
     3.21850   5.241E-30        26
     3.21950   2.697E-30        11
     3.22050   5.486E-30        19
     3.22150   3.609E-30        24
     3.22250   3.107E-30        14
     3.22350   5.206E-30        21
     3.22450   3.207E-30        15
     3.22550   5.404E-30        13
     3.22650   2.783E-30        13
     3.22750   4.276E-30        21
     3.22850   1.512E-30        20
     3.22950   2.730E-30        13
     3.23050   2.377E-30        13
     3.23150   4.483E-30        20
     3.23250   1.139E-30        16
     3.23350   5.169E-31         9
     3.23450   3.235E-30        14
     3.23550   4.528E-30        18
     3.23650   4.484E-30        16
     3.23750   5.508E-30        15
     3.23850   3.952E-30        18
     3.23950   2.852E-30        25
     3.24050   5.640E-30        17
     3.24150   6.953E-30        22
     3.24250   5.486E-30        19
     3.24350   2.700E-30        17
     3.24450   2.920E-30        16
     3.24550   3.102E-30        17
     3.24650   3.866E-30        20
     3.24750   5.072E-30        11
     3.24850   4.697E-30        18
     3.24950   3.059E-30        15
     3.25050   4.244E-30        15
     3.25150   6.259E-30        21
     3.25250   5.188E-30        27
     3.25350   3.805E-30        21
     3.25450   7.841E-30        24
     3.25550   6.473E-30        19
     3.25650   4.177E-30        19
     3.25750   4.060E-30        18
     3.25850   5.598E-30        20
     3.25950   4.418E-30        21
     3.26050   2.086E-30        18
     3.26150   2.588E-30        14
     3.26250   4.253E-30        15
     3.26350   5.693E-30        19
     3.26450   6.290E-30        22
     3.26550   2.849E-30         9
     3.26650   3.737E-30        11
     3.26750   3.966E-30        16
     3.26850   4.827E-30        16
     3.26950   6.839E-30        22
     3.27050   3.585E-30        17
     3.27150   3.327E-30        18
     3.27250   2.510E-30        13
     3.27350   3.757E-30        13
     3.27450   2.006E-30        15
     3.27550   3.054E-30        10
     3.27650   6.064E-30        15
     3.27750   8.486E-31         8
     3.27850   3.897E-30        13
     3.27950   1.883E-30        14
     3.28050   1.182E-30        12
     3.28150   1.290E-30        12
     3.28250   9.602E-30        27
     3.28350   7.410E-30        15
     3.28450   5.500E-30        14
     3.28550   3.540E-30        15
     3.28650   1.715E-30        15
     3.28750   6.337E-30        19
     3.28850   3.372E-30        16
     3.28950   2.457E-30        12
     3.29050   6.698E-30        22
     3.29150   5.765E-30        14
     3.29250   3.042E-30        17
     3.29350   2.583E-30        12
     3.29450   2.703E-30        10
     3.29550   5.213E-30        14
     3.29650   3.715E-30        12
     3.29750   4.644E-30        18
     3.29850   2.950E-30        19
     3.29950   4.196E-30        16
     3.30050   2.464E-30        16
     3.30150   2.567E-30        16
     3.30250   3.248E-30        16
     3.30350   2.555E-30        11
     3.30450   4.511E-30        22
     3.30550   2.893E-30        18
     3.30650   3.001E-30        20
     3.30750   2.651E-30        28
     3.30850   4.574E-30        17
     3.30950   5.224E-30        21
     3.31050   2.928E-30        17
     3.31150   4.540E-30        16
     3.31250   1.026E-30         6
     3.31350   2.434E-30        16
     3.31450   3.670E-30        22
     3.31550   4.067E-30        17
     3.31650   1.976E-30        14
     3.31750   4.880E-30        16
     3.31850   3.924E-30        16
     3.31950   3.902E-30        23
     3.32050   4.242E-30        25
     3.32150   3.023E-30        15
     3.32250   9.066E-31        14
     3.32350   2.342E-30        16
     3.32450   2.972E-30        19
     3.32550   1.458E-30        17
     3.32650   1.815E-30        15
     3.32750   8.209E-31         8
     3.32850   2.745E-30        15
     3.32950   3.111E-30        11
     3.33050   3.327E-30        20
     3.33150   2.961E-30        11
     3.33250   4.772E-30        12
     3.33350   1.578E-30        13
     3.33450   2.016E-30        13
     3.33550   2.269E-30        13
     3.33650   3.780E-30        16
     3.33750   3.907E-30        17
     3.33850   3.731E-30        14
     3.33950   2.130E-30        10
     3.34050   1.926E-30        11
     3.34150   1.977E-30        14
     3.34250   2.223E-30        17
     3.34350   1.686E-30        13
     3.34450   1.068E-30        11
     3.34550   4.367E-30        19
     3.34650   5.386E-30        24
     3.34750   4.207E-30        19
     3.34850   2.662E-30        22
     3.34950   3.134E-30        13
     3.35050   8.750E-31         6
     3.35150   1.321E-30        14
     3.35250   1.136E-30        15
     3.35350   7.971E-31         9
     3.35450   2.373E-30        14
     3.35550   1.648E-30        12
     3.35650   2.184E-30        14
     3.35750   1.784E-30        11
     3.35850   3.798E-30        23
     3.35950   3.663E-30        20
     3.36050   3.567E-30        12
     3.36150   5.225E-30        23
     3.36250   3.771E-30        20
     3.36350   2.509E-30        10
     3.36450   5.079E-30        23
     3.36550   7.522E-30        17
     3.36650   5.155E-30        18
     3.36750   3.423E-30        19
     3.36850   5.822E-30        20
     3.36950   9.415E-30        22
     3.37050   7.110E-30        25
     3.37150   3.689E-30        20
     3.37250   6.162E-30        21
     3.37350   5.344E-30        18
     3.37450   2.894E-30        13
     3.37550   3.957E-30        19
     3.37650   2.653E-30         9
     3.37750   7.088E-30        20
     3.37850   4.444E-30        14
     3.37950   3.006E-30        12
     3.38050   1.591E-30        14
     3.38150   2.921E-30        13
     3.38250   4.990E-30        18
     3.38350   2.282E-30        16
     3.38450   5.320E-30        22
     3.38550   1.953E-30        10
     3.38650   7.051E-30        21
     3.38750   3.042E-30        18
     3.38850   3.373E-30        15
     3.38950   3.104E-30        17
     3.39050   3.262E-30        14
     3.39150   2.800E-30        10
     3.39250   6.098E-30        25
     3.39350   3.513E-30        16
     3.39450   2.087E-30        23
     3.39550   7.473E-30        22
     3.39650   3.471E-30        16
     3.39750   4.064E-30        19
     3.39850   3.267E-30        16
     3.39950   4.242E-30        21
     3.40050   5.713E-30        19
     3.40150   3.227E-30        22
     3.40250   4.185E-30        20
     3.40350   4.374E-30        29
     3.40450   4.232E-30        14
     3.40550   5.574E-30        24
     3.40650   5.557E-30        16
     3.40750   2.304E-30        14
     3.40850   2.378E-30        15
     3.40950   6.214E-30        13
     3.41050   4.744E-30        26
     3.41150   3.569E-30        16
     3.41250   6.007E-30        21
     3.41350   3.735E-30        25
     3.41450   4.277E-30        16
     3.41550   3.145E-30        23
     3.41650   1.442E-30        14
     3.41750   2.267E-30        20
     3.41850   2.632E-30        19
     3.41950   7.099E-30        28
     3.42050   4.063E-30        17
     3.42150   3.010E-30        16
     3.42250   1.632E-30        16
     3.42350   6.067E-30        23
     3.42450   6.014E-30        15
     3.42550   5.234E-30        22
     3.42650   3.302E-30        16
     3.42750   1.462E-30         8
     3.42850   3.354E-30        22
     3.42950   1.656E-30        15
     3.43050   5.975E-30        33
     3.43150   4.417E-30        18
     3.43250   4.254E-30        28
     3.43350   4.956E-30        20
     3.43450   3.088E-30        10
     3.43550   4.407E-30        23
     3.43650   4.782E-30        21
     3.43750   3.635E-30        15
     3.43850   4.463E-30        14
     3.43950   4.195E-30        12
     3.44050   4.536E-30        12
     3.44150   6.524E-30        18
     3.44250   2.323E-30        10
     3.44350   2.588E-30        14
     3.44450   5.850E-30        11
     3.44550   2.509E-30        16
     3.44650   5.549E-30        20
     3.44750   4.883E-30        23
     3.44850   3.272E-30        18
     3.44950   8.150E-30        27
     3.45050   1.625E-30        16
     3.45150   9.504E-30        18
     3.45250   8.962E-30        16
     3.45350   1.687E-30        12
     3.45450   2.424E-30        14
     3.45550   3.410E-30        22
     3.45650   4.064E-30        22
     3.45750   2.758E-30        25
     3.45850   5.270E-30        20
     3.45950   1.606E-30        12
     3.46050   3.583E-30        14
     3.46150   4.869E-30        11
     3.46250   2.035E-30         9
     3.46350   3.440E-31         8
     3.46450   3.091E-30        23
     3.46550   3.715E-30        23
     3.46650   4.225E-30        16
     3.46750   2.217E-30        13
     3.46850   2.392E-30        14
     3.46950   3.980E-30        20
     3.47050   1.546E-30        10
     3.47150   2.086E-30        20
     3.47250   3.331E-30        15
     3.47350   2.879E-30        19
     3.47450   2.287E-30        14
     3.47550   3.424E-30        17
     3.47650   5.210E-30        16
     3.47750   2.716E-30        19
     3.47850   9.740E-31        13
     3.47950   2.678E-30        17
     3.48050   4.379E-30        19
     3.48150   3.507E-30        15
     3.48250   5.492E-30        31
     3.48350   6.796E-30        22
     3.48450   4.580E-30        24
     3.48550   4.543E-30        17
     3.48650   4.188E-30        18
     3.48750   4.680E-30        18
     3.48850   3.019E-30        16
     3.48950   4.417E-30        21
     3.49050   5.743E-30        25
     3.49150   4.198E-30        23
     3.49250   5.535E-30        23
     3.49350   3.018E-30        20
     3.49450   4.330E-30        22
     3.49550   2.048E-30        26
     3.49650   4.986E-30        28
     3.49750   2.765E-30        17
     3.49850   5.952E-30        22
     3.49950   2.315E-30        19
     3.50050   5.706E-30        26
     3.50150   3.235E-30        22
     3.50250   5.096E-30        22
     3.50350   4.099E-30        18
     3.50450   4.066E-30        19
     3.50550   3.775E-30        24
     3.50650   2.844E-30        20
     3.50750   8.220E-30        31
     3.50850   7.199E-30        24
     3.50950   4.892E-30        18
     3.51050   4.676E-30        23
     3.51150   6.331E-30        20
     3.51250   3.252E-30        17
     3.51350   4.625E-30        24
     3.51450   6.217E-30        21
     3.51550   4.281E-30        16
     3.51650   3.686E-30        20
     3.51750   3.696E-30        27
     3.51850   7.015E-30        27
     3.51950   7.352E-30        20
     3.52050   3.248E-30        14
     3.52150   4.777E-30        19
     3.52250   4.638E-30        20
     3.52350   4.055E-30        24
     3.52450   4.593E-30        24
     3.52550   4.680E-30        18
     3.52650   4.255E-30        19
     3.52750   9.692E-30        25
     3.52850   3.673E-30        16
     3.52950   4.032E-30        19
     3.53050   1.685E-30        13
     3.53150   1.148E-30        14
     3.53250   4.278E-30        15
     3.53350   5.972E-30        20
     3.53450   2.765E-30         9
     3.53550   3.526E-30        26
     3.53650   2.323E-30        16
     3.53750   4.956E-30        17
     3.53850   4.838E-30        23
     3.53950   2.929E-30        13
     3.54050   3.926E-30        20
     3.54150   4.690E-30        24
     3.54250   4.458E-30        13
     3.54350   1.517E-30        19
     3.54450   1.852E-30        12
     3.54550   3.185E-30        16
     3.54650   3.333E-30        22
     3.54750   8.810E-30        23
     3.54850   5.369E-30        22
     3.54950   7.619E-30        30
     3.55050   4.017E-30        22
     3.55150   5.576E-30        26
     3.55250   7.373E-30        26
     3.55350   6.389E-30        22
     3.55450   2.220E-30        13
     3.55550   6.232E-30        23
     3.55650   4.093E-30        23
     3.55750   2.319E-30        13
     3.55850   3.921E-30        26
     3.55950   4.516E-30        14
     3.56050   3.621E-30         9
     3.56150   1.973E-30        12
     3.56250   7.397E-30        16
     3.56350   6.096E-30        18
     3.56450   1.933E-30        12
     3.56550   4.276E-30        18
     3.56650   8.195E-30        31
     3.56750   1.350E-30        17
     3.56850   5.846E-30        13
     3.56950   4.520E-30        23
     3.57050   3.273E-30        13
     3.57150   2.717E-30        10
     3.57250   5.346E-30        26
     3.57350   2.113E-30        14
     3.57450   7.971E-30        24
     3.57550   4.393E-30        23
     3.57650   2.513E-30        12
     3.57750   5.475E-30        17
     3.57850   2.807E-30        18
     3.57950   1.685E-30        16
     3.58050   2.672E-30        17
     3.58150   6.420E-30        29
     3.58250   7.374E-30        36
     3.58350   3.883E-30        25
     3.58450   5.732E-30        31
     3.58550   5.307E-30        25
     3.58650   3.816E-30        23
     3.58750   4.797E-30        27
     3.58850   2.592E-30        27
     3.58950   5.925E-30        29
     3.59050   4.676E-30        19
     3.59150   2.389E-30        14
     3.59250   4.439E-30        21
     3.59350   5.509E-30        21
     3.59450   1.745E-30        12
     3.59550   2.236E-30        22
     3.59650   2.056E-30        17
     3.59750   3.759E-30        17
     3.59850   3.039E-30        17
     3.59950   2.463E-30        14
     3.60050   2.283E-30        13
     3.60150   3.574E-30        15
     3.60250   4.061E-30         9
     3.60350   3.231E-30        18
     3.60450   4.537E-30        18
     3.60550   4.794E-30        26
     3.60650   6.281E-30        21
     3.60750   4.743E-30        12
     3.60850   3.524E-30        14
     3.60950   4.642E-30        12
     3.61050   9.323E-30        16
     3.61150   4.204E-30        16
     3.61250   6.458E-30        14
     3.61350   1.846E-30        11
     3.61450   5.523E-30        13
     3.61550   6.444E-30        22
     3.61650   4.565E-30        26
     3.61750   3.730E-30        20
     3.61850   2.300E-30        17
     3.61950   2.698E-30        16
     3.62050   3.834E-30        21
     3.62150   6.063E-30        20
     3.62250   3.227E-30        15
     3.62350   4.470E-30        25
     3.62450   2.667E-30        12
     3.62550   4.686E-30        23
     3.62650   3.744E-30        19
     3.62750   4.543E-30        28
     3.62850   6.121E-30        20
     3.62950   4.066E-30        20
     3.63050   1.879E-30        19
     3.63150   2.054E-30        19
     3.63250   2.066E-30        21
     3.63350   2.626E-30        16
     3.63450   4.015E-30        22
     3.63550   3.430E-30        20
     3.63650   5.374E-30        14
     3.63750   4.667E-30        23
     3.63850   3.524E-30        15
     3.63950   2.372E-30        14
     3.64050   9.347E-31        14
     3.64150   2.748E-30        21
     3.64250   5.401E-30        21
     3.64350   4.234E-30        18
     3.64450   4.939E-30        15
     3.64550   5.461E-30        27
     3.64650   3.229E-30        15
     3.64750   3.291E-30        21
     3.64850   6.121E-30        19
     3.64950   3.429E-30        19
     3.65050   4.348E-30        16
     3.65150   5.017E-30        26
     3.65250   2.734E-30        25
     3.65350   7.159E-30        25
     3.65450   4.086E-30        22
     3.65550   6.699E-30        15
     3.65650   5.752E-30        13
     3.65750   6.029E-30        17
     3.65850   3.775E-30        19
     3.65950   7.045E-30        19
     3.66050   4.047E-30        27
     3.66150   3.832E-30        22
     3.66250   4.100E-30        32
     3.66350   2.483E-30        20
     3.66450   3.877E-30        14
     3.66550   4.970E-30        26
     3.66650   4.843E-30        24
     3.66750   3.144E-30        12
     3.66850   8.419E-30        34
     3.66950   2.153E-30        21
     3.67050   2.782E-30        21
     3.67150   2.391E-30        18
     3.67250   5.316E-30        17
     3.67350   3.565E-30        18
     3.67450   5.119E-30        21
     3.67550   6.812E-30        33
     3.67650   3.427E-30        26
     3.67750   7.081E-30        35
     3.67850   2.804E-30        26
     3.67950   5.089E-30        43
     3.68050   1.611E-30        19
     3.68150   3.997E-30        31
     3.68250   4.560E-30        22
     3.68350   8.092E-30        26
     3.68450   4.331E-30        23
     3.68550   6.942E-30        39
     3.68650   3.112E-30        26
     3.68750   1.331E-30        17
     3.68850   3.252E-30        23
     3.68950   1.500E-30        16
     3.69050   8.021E-30        27
     3.69150   3.901E-30        12
     3.69250   7.309E-30        24
     3.69350   6.660E-30        21
     3.69450   6.780E-30        30
     3.69550   2.811E-30        11
     3.69650   3.419E-30        17
     3.69750   2.202E-30        12
     3.69850   2.214E-30        13
     3.69950   4.932E-30        17
     3.70050   4.850E-30        15
     3.70150   2.224E-30        18
     3.70250   2.286E-30        21
     3.70350   6.277E-30        23
     3.70450   5.018E-30        25
     3.70550   5.367E-30        28
     3.70650   8.004E-30        28
     3.70750   5.939E-30        21
     3.70850   2.149E-30        15
     3.70950   8.296E-30        20
     3.71050   4.514E-30        23
     3.71150   5.283E-30        15
     3.71250   4.064E-30        17
     3.71350   4.795E-30        20
     3.71450   5.392E-30        19
     3.71550   5.473E-30        22
     3.71650   3.093E-30        15
     3.71750   4.181E-30        24
     3.71850   3.472E-30        21
     3.71950   3.935E-30        23
     3.72050   4.894E-30        26
     3.72150   3.761E-30        19
     3.72250   5.308E-30        26
     3.72350   6.497E-30        28
     3.72450   3.647E-30        23
     3.72550   1.253E-30        10
     3.72650   2.058E-30        25
     3.72750   1.891E-30        19
     3.72850   3.169E-30        21
     3.72950   3.444E-30        19
     3.73050   1.631E-30        14
     3.73150   1.906E-30        13
     3.73250   2.499E-30        17
     3.73350   5.163E-30        21
     3.73450   7.694E-30        25
     3.73550   5.514E-30        18
     3.73650   2.641E-30        17
     3.73750   4.501E-30        18
     3.73850   3.105E-30        13
     3.73950   4.753E-30        18
     3.74050   3.282E-30        26
     3.74150   3.480E-30        21
     3.74250   5.131E-30        28
     3.74350   3.046E-30        15
     3.74450   1.745E-30        12
     3.74550   4.487E-30        19
     3.74650   5.276E-30        24
     3.74750   6.745E-30        24
     3.74850   5.405E-30        16
     3.74950   5.726E-30        17
     3.75050   6.208E-30        17
     3.75150   4.541E-30        22
     3.75250   4.376E-30        15
     3.75350   6.290E-30        25
     3.75450   3.758E-30        17
     3.75550   5.583E-30        22
     3.75650   7.068E-30        28
     3.75750   5.699E-30        25
     3.75850   2.896E-30        19
     3.75950   3.035E-30        11
     3.76050   5.213E-30        21
     3.76150   4.666E-30        21
     3.76250   3.321E-30        19
     3.76350   2.473E-30        18
     3.76450   3.442E-30        22
     3.76550   1.022E-29        34
     3.76650   4.197E-30        24
     3.76750   5.779E-30        29
     3.76850   4.342E-30        26
     3.76950   3.782E-30        33
     3.77050   2.105E-30        21
     3.77150   7.428E-30        30
     3.77250   4.261E-30        16
     3.77350   4.509E-30        35
     3.77450   5.662E-30        30
     3.77550   7.368E-30        27
     3.77650   3.242E-30        20
     3.77750   4.086E-30        22
     3.77850   5.481E-30        23
     3.77950   2.085E-30        21
     3.78050   8.202E-30        25
     3.78150   7.591E-30        33
     3.78250   4.694E-30        21
     3.78350   5.778E-30        22
     3.78450   3.862E-30        27
     3.78550   8.229E-30        32
     3.78650   8.835E-30        36
     3.78750   5.043E-30        23
     3.78850   6.699E-30        28
     3.78950   2.790E-30        23
     3.79050   8.621E-30        26
     3.79150   2.549E-30        15
     3.79250   2.380E-30        19
     3.79350   6.385E-30        22
     3.79450   4.317E-30        24
     3.79550   2.878E-30        14
     3.79650   7.978E-30        23
     3.79750   2.218E-30        14
     3.79850   6.045E-30        19
     3.79950   5.119E-30        22
     3.80050   1.886E-30        17
     3.80150   4.392E-30        31
     3.80250   4.492E-30        24
     3.80350   5.318E-30        24
     3.80450   2.834E-30        19
     3.80550   3.737E-30        14
     3.80650   2.641E-30        20
     3.80750   3.097E-30        22
     3.80850   3.786E-30        20
     3.80950   4.752E-30        18
     3.81050   3.692E-30        24
     3.81150   3.955E-30        26
     3.81250   6.131E-30        18
     3.81350   4.088E-30        20
     3.81450   6.110E-30        18
     3.81550   5.525E-30        28
     3.81650   5.102E-30        19
     3.81750   5.312E-30        21
     3.81850   2.384E-30        22
     3.81950   9.684E-30        32
     3.82050   6.350E-30        28
     3.82150   5.582E-30        24
     3.82250   5.493E-30        14
     3.82350   5.470E-30        22
     3.82450   4.844E-30        18
     3.82550   4.858E-30        20
     3.82650   5.339E-30        26
     3.82750   2.767E-30        20
     3.82850   5.338E-30        20
     3.82950   3.058E-30        18
     3.83050   5.100E-30        27
     3.83150   4.785E-30        17
     3.83250   2.997E-30        19
     3.83350   7.875E-30        28
     3.83450   1.278E-30        15
     3.83550   5.707E-30        28
     3.83650   4.071E-30        23
     3.83750   6.892E-30        25
     3.83850   5.079E-30        23
     3.83950   3.351E-30        19
     3.84050   4.856E-30        23
     3.84150   7.123E-30        28
     3.84250   3.227E-30        26
     3.84350   5.240E-30        25
     3.84450   4.293E-30        15
     3.84550   3.090E-30        16
     3.84650   5.361E-30        24
     3.84750   6.037E-30        26
     3.84850   5.430E-30        28
     3.84950   6.800E-30        31
     3.85050   4.411E-30        23
     3.85150   7.503E-30        20
     3.85250   6.677E-30        23
     3.85350   3.709E-30        21
     3.85450   4.333E-30        26
     3.85550   7.206E-30        26
     3.85650   4.067E-30        24
     3.85750   7.055E-30        41
     3.85850   4.604E-30        33
     3.85950   2.741E-30        27
     3.86050   3.767E-30        27
     3.86150   5.261E-30        28
     3.86250   3.622E-30        24
     3.86350   3.854E-30        19
     3.86450   3.359E-30        21
     3.86550   4.220E-30        22
     3.86650   4.047E-30        19
     3.86750   3.254E-30        21
     3.86850   3.214E-30        20
     3.86950   3.804E-30        20
     3.87050   6.074E-30        23
     3.87150   7.099E-30        23
     3.87250   5.984E-30        26
     3.87350   3.293E-30        16
     3.87450   4.080E-30        21
     3.87550   4.629E-30        22
     3.87650   2.386E-30        15
     3.87750   3.318E-30        30
     3.87850   3.874E-30        22
     3.87950   6.350E-30        25
     3.88050   6.342E-30        26
     3.88150   5.400E-30        20
     3.88250   4.629E-30        20
     3.88350   4.998E-30        19
     3.88450   3.369E-30        27
     3.88550   3.294E-30        16
     3.88650   3.634E-30        13
     3.88750   6.239E-30        24
     3.88850   4.471E-30        16
     3.88950   5.188E-30        20
     3.89050   2.857E-30        21
     3.89150   2.822E-30        17
     3.89250   7.370E-30        23
     3.89350   5.541E-30        26
     3.89450   4.287E-30        25
     3.89550   2.926E-30        20
     3.89650   2.651E-30        26
     3.89750   5.150E-30        24
     3.89850   3.454E-30        11
     3.89950   2.659E-30        15
     3.90050   2.596E-30        13
     3.90150   7.898E-30        23
     3.90250   9.676E-30        27
     3.90350   5.470E-30        20
     3.90450   2.271E-30        14
     3.90550   1.913E-30        15
     3.90650   1.827E-30        19
     3.90750   3.521E-30        20
     3.90850   3.761E-30        19
     3.90950   5.503E-30        20
     3.91050   6.232E-30        20
     3.91150   2.980E-30        17
     3.91250   3.001E-30        14
     3.91350   5.215E-30        34
     3.91450   4.822E-30        20
     3.91550   6.448E-30        30
     3.91650   6.707E-30        22
     3.91750   6.559E-30        27
     3.91850   3.220E-30        19
     3.91950   5.563E-30        26
     3.92050   6.024E-30        26
     3.92150   1.256E-29        31
     3.92250   4.475E-30        24
     3.92350   7.370E-30        22
     3.92450   6.656E-30        26
     3.92550   2.479E-30        25
     3.92650   7.490E-30        25
     3.92750   6.446E-30        23
     3.92850   5.997E-30        22
     3.92950   4.638E-30        22
     3.93050   3.392E-30        25
     3.93150   1.199E-30        20
     3.93250   3.630E-30        21
     3.93350   9.160E-30        30
     3.93450   5.764E-30        39
     3.93550   8.351E-30        28
     3.93650   2.904E-30        21
     3.93750   4.065E-30        36
     3.93850   5.957E-30        31
     3.93950   1.238E-30        17
     3.94050   6.999E-30        37
     3.94150   2.343E-30        31
     3.94250   4.657E-30        24
     3.94350   5.725E-30        20
     3.94450   3.761E-30        26
     3.94550   7.578E-30        31
     3.94650   5.374E-30        25
     3.94750   4.543E-30        22
     3.94850   6.561E-30        33
     3.94950   6.154E-30        30
     3.95050   4.739E-30        23
     3.95150   4.208E-30        29
     3.95250   7.326E-30        25
     3.95350   5.049E-30        32
     3.95450   5.595E-30        28
     3.95550   2.439E-30        23
     3.95650   8.353E-30        29
     3.95750   5.481E-30        18
     3.95850   5.663E-30        27
     3.95950   4.895E-30        21
     3.96050   3.492E-30        20
     3.96150   6.908E-30        25
     3.96250   3.880E-30        10
     3.96350   2.938E-30        20
     3.96450   3.922E-30        30
     3.96550   2.749E-30        25
     3.96650   3.935E-30        30
     3.96750   6.913E-30        29
     3.96850   3.187E-30        23
     3.96950   6.453E-30        23
     3.97050   2.186E-30        23
     3.97150   7.017E-30        25
     3.97250   4.374E-30        24
     3.97350   4.184E-30        21
     3.97450   6.228E-30        20
     3.97550   3.667E-30        22
     3.97650   5.070E-30        18
     3.97750   5.302E-30        37
     3.97850   7.083E-30        29
     3.97950   4.649E-30        27
     3.98050   6.027E-30        21
     3.98150   4.889E-30        30
     3.98250   9.940E-30        43
     3.98350   7.153E-30        24
     3.98450   4.306E-30        24
     3.98550   3.689E-30        21
     3.98650   7.989E-30        17
     3.98750   5.811E-30        20
     3.98850   3.798E-30        22
     3.98950   7.321E-30        29
     3.99050   9.123E-30        22
     3.99150   4.605E-30        18
     3.99250   4.951E-30        24
     3.99350   8.609E-30        40
     3.99450   7.736E-30        27
     3.99550   6.224E-30        26
     3.99650   6.849E-30        28
     3.99750   4.542E-30        25
     3.99850   6.188E-30        20
     3.99950   6.022E-30        26
     4.00050   6.474E-30        24
     4.00150   2.147E-30        25
     4.00250   8.471E-30        20
     4.00350   2.625E-30        17
     4.00450   6.551E-30        23
     4.00550   5.346E-30        21
     4.00650   6.400E-30        27
     4.00750   3.916E-30        26
     4.00850   3.538E-30        27
     4.00950   6.205E-30        18
     4.01050   7.853E-30        30
     4.01150   6.436E-30        18
     4.01250   8.248E-30        32
     4.01350   4.913E-30        24
     4.01450   3.622E-30        24
     4.01550   5.693E-30        21
     4.01650   4.557E-30        23
     4.01750   8.091E-30        19
     4.01850   3.527E-30        26
     4.01950   4.558E-30        25
     4.02050   4.283E-30        24
     4.02150   9.351E-30        37
     4.02250   3.777E-30        25
     4.02350   5.940E-30        23
     4.02450   7.347E-30        32
     4.02550   4.016E-30        23
     4.02650   3.365E-30        20
     4.02750   5.404E-30        29
     4.02850   2.802E-30        18
     4.02950   6.582E-30        24
     4.03050   3.220E-30        18
     4.03150   2.779E-30        16
     4.03250   5.835E-30        28
     4.03350   5.774E-30        25
     4.03450   6.415E-30        32
     4.03550   3.959E-30        33
     4.03650   9.861E-30        42
     4.03750   5.384E-30        28
     4.03850   4.925E-30        21
     4.03950   4.773E-30        22
     4.04050   4.457E-30        33
     4.04150   3.210E-30        18
     4.04250   3.479E-30        24
     4.04350   3.666E-30        26
     4.04450   5.211E-30        28
     4.04550   6.408E-30        22
     4.04650   5.400E-30        28
     4.04750   3.302E-30        16
     4.04850   2.159E-30        20
     4.04950   6.141E-30        28
     4.05050   1.321E-29        41
     4.05150   3.713E-30        13
     4.05250   6.218E-30        29
     4.05350   8.185E-30        30
     4.05450   5.997E-30        27
     4.05550   5.245E-30        30
     4.05650   4.845E-30        20
     4.05750   6.269E-30        27
     4.05850   3.849E-30        23
     4.05950   1.059E-29        30
     4.06050   6.886E-30        20
     4.06150   3.341E-30        20
     4.06250   6.894E-30        27
     4.06350   2.556E-30        23
     4.06450   7.773E-30        26
     4.06550   3.069E-30        15
     4.06650   3.312E-30        21
     4.06750   7.195E-30        27
     4.06850   2.301E-30        22
     4.06950   3.737E-30        17
     4.07050   5.349E-30        33
     4.07150   3.623E-30        21
     4.07250   7.926E-30        26
     4.07350   4.928E-30        31
     4.07450   5.219E-30        23
     4.07550   5.161E-30        19
     4.07650   2.983E-30        20
     4.07750   6.143E-30        28
     4.07850   6.458E-30        31
     4.07950   5.073E-30        24
     4.08050   4.391E-30        18
     4.08150   2.667E-30        18
     4.08250   4.340E-30        21
     4.08350   6.012E-30        28
     4.08450   6.988E-30        31
     4.08550   3.377E-30        25
     4.08650   4.368E-30        23
     4.08750   5.435E-30        23
     4.08850   4.653E-30        24
     4.08950   8.137E-30        31
     4.09050   4.366E-30        29
     4.09150   4.898E-30        22
     4.09250   3.667E-30        24
     4.09350   5.880E-30        29
     4.09450   7.885E-30        32
     4.09550   5.799E-30        17
     4.09650   4.619E-30        25
     4.09750   3.262E-30        23
     4.09850   4.688E-30        27
     4.09950   7.356E-30        26
     4.10050   8.488E-30        34
     4.10150   8.496E-30        31
     4.10250   3.828E-30        26
     4.10350   4.453E-30        25
     4.10450   6.958E-30        29
     4.10550   8.245E-30        31
     4.10650   1.303E-30        13
     4.10750   4.161E-30        23
     4.10850   2.593E-30        22
     4.10950   9.105E-30        24
     4.11050   4.936E-30        17
     4.11150   3.557E-30        19
     4.11250   5.255E-30        22
     4.11350   5.818E-30        25
     4.11450   5.944E-30        20
     4.11550   3.859E-30        22
     4.11650   3.267E-30        19
     4.11750   3.892E-30        19
     4.11850   6.199E-30        24
     4.11950   9.792E-30        38
     4.12050   4.036E-30        20
     4.12150   6.327E-30        36
     4.12250   7.859E-30        36
     4.12350   9.128E-30        31
     4.12450   8.557E-30        46
     4.12550   1.200E-29        34
     4.12650   7.747E-30        32
     4.12750   5.933E-30        34
     4.12850   5.455E-30        31
     4.12950   3.762E-30        25
     4.13050   5.481E-30        21
     4.13150   4.762E-30        24
     4.13250   8.859E-30        44
     4.13350   8.988E-30        49
     4.13450   6.582E-30        44
     4.13550   8.661E-30        37
     4.13650   6.336E-30        31
     4.13750   8.135E-30        40
     4.13850   9.603E-30        40
     4.13950   6.546E-30        29
     4.14050   4.916E-30        18
     4.14150   4.461E-30        25
     4.14250   3.033E-30        20
     4.14350   4.874E-30        30
     4.14450   7.177E-30        29
     4.14550   3.445E-30        23
     4.14650   2.933E-30        18
     4.14750   4.997E-30        25
     4.14850   6.711E-30        24
     4.14950   6.796E-30        22
     4.15050   6.890E-30        22
     4.15150   5.524E-30        19
     4.15250   6.429E-30        29
     4.15350   6.943E-30        33
     4.15450   5.455E-30        23
     4.15550   5.423E-30        25
     4.15650   5.850E-30        24
     4.15750   2.733E-30        18
     4.15850   4.304E-30        23
     4.15950   1.221E-30        18
     4.16050   2.535E-30        16
     4.16150   6.076E-30        28
     4.16250   7.252E-30        28
     4.16350   6.184E-30        32
     4.16450   3.098E-30        14
     4.16550   5.048E-30        18
     4.16650   1.713E-30        21
     4.16750   5.404E-30        29
     4.16850   4.595E-30        21
     4.16950   3.167E-30        24
     4.17050   4.777E-30        15
     4.17150   9.114E-30        36
     4.17250   3.625E-30        19
     4.17350   1.093E-29        34
     4.17450   5.958E-30        36
     4.17550   4.187E-30        23
     4.17650   6.965E-30        21
     4.17750   5.295E-30        19
     4.17850   3.369E-30        17
     4.17950   2.486E-30        20
     4.18050   7.256E-30        27
     4.18150   1.352E-30        17
     4.18250   4.671E-30        18
     4.18350   3.632E-30        30
     4.18450   3.385E-30        25
     4.18550   3.639E-30        21
     4.18650   5.154E-30        22
     4.18750   4.028E-30        17
     4.18850   3.449E-30        25
     4.18950   7.938E-30        36
     4.19050   4.533E-30        23
     4.19150   8.164E-30        34
     4.19250   5.056E-30        16
     4.19350   5.236E-30        30
     4.19450   4.676E-30        32
     4.19550   4.685E-30        19
     4.19650   4.230E-30        29
     4.19750   8.550E-30        24
     4.19850   5.538E-30        26
     4.19950   5.318E-30        23
     4.20050   2.047E-30        21
     4.20150   4.188E-30        19
     4.20250   3.738E-30        24
     4.20350   7.006E-30        41
     4.20450   7.342E-30        41
     4.20550   4.683E-30        33
     4.20650   1.483E-30        19
     4.20750   1.780E-30        22
     4.20850   3.314E-30        41
     4.20950   4.066E-30        19
     4.21050   9.631E-30        36
     4.21150   5.047E-30        28
     4.21250   7.059E-30        42
     4.21350   5.365E-30        21
     4.21450   3.625E-30        20
     4.21550   2.169E-30        18
     4.21650   4.807E-30        19
     4.21750   4.149E-30        31
     4.21850   1.124E-29        35
     4.21950   4.600E-30        26
     4.22050   1.281E-29        41
     4.22150   6.968E-30        22
     4.22250   4.720E-30        31
     4.22350   6.715E-30        39
     4.22450   5.634E-30        31
     4.22550   7.526E-30        35
     4.22650   8.427E-30        25
     4.22750   6.782E-30        19
     4.22850   4.955E-30        18
     4.22950   7.395E-30        26
     4.23050   4.524E-30        23
     4.23150   5.145E-30        33
     4.23250   5.340E-30        28
     4.23350   4.277E-30        20
     4.23450   2.950E-30        21
     4.23550   7.618E-30        32
     4.23650   6.677E-30        27
     4.23750   8.149E-30        31
     4.23850   5.506E-30        24
     4.23950   8.048E-30        24
     4.24050   6.022E-30        23
     4.24150   8.947E-30        33
     4.24250   4.964E-30        31
     4.24350   7.787E-30        33
     4.24450   6.466E-30        47
     4.24550   5.552E-30        31
     4.24650   4.890E-30        19
     4.24750   7.338E-30        31
     4.24850   1.150E-29        42
     4.24950   3.863E-30        23
     4.25050   7.274E-30        26
     4.25150   9.208E-30        37
     4.25250   4.989E-30        23
     4.25350   5.521E-30        33
     4.25450   6.677E-30        22
     4.25550   8.602E-30        33
     4.25650   7.769E-30        28
     4.25750   5.659E-30        29
     4.25850   4.645E-30        23
     4.25950   6.275E-30        27
     4.26050   8.068E-30        31
     4.26150   5.615E-30        20
     4.26250   1.247E-29        29
     4.26350   3.840E-30        31
     4.26450   7.305E-30        28
     4.26550   5.796E-30        30
     4.26650   6.669E-30        20
     4.26750   7.262E-30        30
     4.26850   7.580E-30        32
     4.26950   7.360E-30        24
     4.27050   8.738E-30        37
     4.27150   1.116E-29        35
     4.27250   6.196E-30        20
     4.27350   3.353E-30        18
     4.27450   5.877E-30        28
     4.27550   5.568E-30        29
     4.27650   4.466E-30        25
     4.27750   3.200E-30        23
     4.27850   6.067E-30        24
     4.27950   3.236E-30        18
     4.28050   2.563E-30        11
     4.28150   6.110E-30        28
     4.28250   4.099E-30        14
     4.28350   8.316E-30        33
     4.28450   4.655E-30        23
     4.28550   6.845E-30        30
     4.28650   5.409E-30        27
     4.28750   7.042E-30        23
     4.28850   2.954E-30        24
     4.28950   4.444E-30        33
     4.29050   4.746E-30        28
     4.29150   8.574E-30        30
     4.29250   6.259E-30        21
     4.29350   8.724E-30        29
     4.29450   7.625E-30        23
     4.29550   7.136E-30        24
     4.29650   5.733E-30        35
     4.29750   5.648E-30        25
     4.29850   8.348E-30        40
     4.29950   6.294E-30        27
     4.30050   4.725E-30        27
     4.30150   3.283E-30        23
     4.30250   5.163E-30        28
     4.30350   7.535E-30        30
     4.30450   9.255E-30        41
     4.30550   4.625E-30        31
     4.30650   6.697E-30        29
     4.30750   8.189E-30        34
     4.30850   3.833E-30        23
     4.30950   3.842E-30        30
     4.31050   7.479E-30        40
     4.31150   5.214E-30        38
     4.31250   2.603E-30        22
     4.31350   7.916E-30        36
     4.31450   1.053E-29        31
     4.31550   7.233E-30        39
     4.31650   1.962E-30        27
     4.31750   4.080E-30        32
     4.31850   3.625E-30        29
     4.31950   6.459E-30        31
     4.32050   7.771E-30        37
     4.32150   6.930E-30        25
     4.32250   6.694E-30        25
     4.32350   6.589E-30        27
     4.32450   8.404E-30        33
     4.32550   6.734E-30        33
     4.32650   3.788E-30        29
     4.32750   8.417E-30        24
     4.32850   8.391E-30        36
     4.32950   4.538E-30        18
     4.33050   6.692E-30        24
     4.33150   8.820E-30        26
     4.33250   2.589E-30        23
     4.33350   3.808E-30        38
     4.33450   3.481E-30        20
     4.33550   4.740E-30        29
     4.33650   6.912E-30        30
     4.33750   8.716E-30        32
     4.33850   2.036E-30        19
     4.33950   5.582E-30        24
     4.34050   2.915E-30        24
     4.34150   7.295E-30        26
     4.34250   6.142E-30        28
     4.34350   9.618E-30        36
     4.34450   4.834E-30        34
     4.34550   2.711E-30        28
     4.34650   4.021E-30        21
     4.34750   3.390E-30        19
     4.34850   4.928E-30        28
     4.34950   6.710E-30        36
     4.35050   7.353E-30        22
     4.35150   5.480E-30        18
     4.35250   3.151E-30        24
     4.35350   4.574E-30        29
     4.35450   5.925E-30        35
     4.35550   7.606E-30        21
     4.35650   4.783E-30        17
     4.35750   4.529E-30        25
     4.35850   7.815E-30        29
     4.35950   4.387E-30        30
     4.36050   5.230E-30        33
     4.36150   9.371E-30        36
     4.36250   7.752E-30        33
     4.36350   5.654E-30        25
     4.36450   1.010E-29        37
     4.36550   3.757E-30        27
     4.36650   2.817E-30        16
     4.36750   6.547E-30        30
     4.36850   2.828E-30        20
     4.36950   5.535E-30        30
     4.37050   6.585E-30        31
     4.37150   4.641E-30        29
     4.37250   5.575E-30        29
     4.37350   7.237E-30        36
     4.37450   5.799E-30        34
     4.37550   4.281E-30        22
     4.37650   4.050E-30        29
     4.37750   8.330E-30        25
     4.37850   6.199E-30        30
     4.37950   4.489E-30        30
     4.38050   4.285E-30        25
     4.38150   6.305E-30        31
     4.38250   6.132E-30        27
     4.38350   7.124E-30        23
     4.38450   3.547E-30        23
     4.38550   7.018E-30        32
     4.38650   6.549E-30        32
     4.38750   9.699E-30        41
     4.38850   3.067E-30        15
     4.38950   7.619E-30        33
     4.39050   4.137E-30        24
     4.39150   4.554E-30        18
     4.39250   5.862E-30        24
     4.39350   6.013E-30        27
     4.39450   8.880E-30        26
     4.39550   8.145E-30        31
     4.39650   8.170E-30        29
     4.39750   5.861E-30        34
     4.39850   1.780E-30        21
     4.39950   7.772E-30        57
     4.40050   5.645E-30        26
     4.40150   5.222E-30        29
     4.40250   1.279E-29        40
     4.40350   7.417E-30        33
     4.40450   1.113E-29        27
     4.40550   5.014E-30        22
     4.40650   5.124E-30        25
     4.40750   4.474E-30        31
     4.40850   1.839E-29        63
     4.40950   7.599E-30        48
     4.41050   4.302E-30        31
     4.41150   2.469E-30        31
     4.41250   4.247E-30        27
     4.41350   1.100E-29        39
     4.41450   4.889E-30        28
     4.41550   6.195E-30        33
     4.41650   4.152E-30        29
     4.41750   6.705E-30        35
     4.41850   2.605E-30        20
     4.41950   2.349E-30        20
     4.42050   6.143E-30        31
     4.42150   6.357E-30        29
     4.42250   5.955E-30        41
     4.42350   5.829E-30        30
     4.42450   1.037E-29        41
     4.42550   6.754E-30        28
     4.42650   7.328E-30        25
     4.42750   6.356E-30        33
     4.42850   6.186E-30        28
     4.42950   6.502E-30        30
     4.43050   7.155E-30        31
     4.43150   6.280E-30        20
     4.43250   3.438E-30        23
     4.43350   4.344E-30        20
     4.43450   6.434E-30        27
     4.43550   9.785E-30        34
     4.43650   8.666E-30        34
     4.43750   5.103E-30        35
     4.43850   9.461E-30        34
     4.43950   5.786E-30        26
     4.44050   8.390E-30        33
     4.44150   2.687E-30        20
     4.44250   7.733E-30        30
     4.44350   7.083E-30        19
     4.44450   9.861E-30        32
     4.44550   6.977E-30        23
     4.44650   3.650E-30        21
     4.44750   9.459E-30        35
     4.44850   4.038E-30        27
     4.44950   1.425E-29        46
     4.45050   5.872E-30        28
     4.45150   7.382E-30        44
     4.45250   9.917E-30        39
     4.45350   6.175E-30        34
     4.45450   5.611E-30        27
     4.45550   9.333E-30        36
     4.45650   7.970E-30        34
     4.45750   4.920E-30        25
     4.45850   6.907E-30        32
     4.45950   4.842E-30        34
     4.46050   5.397E-30        24
     4.46150   7.421E-30        35
     4.46250   1.034E-29        40
     4.46350   6.209E-30        27
     4.46450   5.172E-30        25
     4.46550   6.846E-30        37
     4.46650   4.144E-30        29
     4.46750   6.651E-30        30
     4.46850   6.341E-30        27
     4.46950   4.881E-30        28
     4.47050   7.343E-30        36
     4.47150   8.162E-30        40
     4.47250   3.612E-30        27
     4.47350   7.360E-30        38
     4.47450   5.643E-30        30
     4.47550   6.662E-30        36
     4.47650   5.342E-30        25
     4.47750   4.097E-30        30
     4.47850   3.807E-30        28
     4.47950   4.184E-30        23
     4.48050   9.520E-30        41
     4.48150   4.561E-30        27
     4.48250   2.917E-30        26
     4.48350   3.690E-30        23
     4.48450   6.851E-30        40
     4.48550   5.866E-30        32
     4.48650   9.562E-30        37
     4.48750   3.157E-30        15
     4.48850   2.662E-30        26
     4.48950   6.720E-30        37
     4.49050   6.496E-30        28
     4.49150   8.433E-30        31
     4.49250   6.141E-30        41
     4.49350   3.802E-30        30
     4.49450   5.785E-30        34
     4.49550   3.003E-30        19
     4.49650   8.811E-30        30
     4.49750   3.480E-30        27
     4.49850   3.298E-30        18
     4.49950   8.623E-30        33
     4.50050   7.049E-30        34
     4.50150   5.761E-30        30
     4.50250   3.845E-30        23
     4.50350   8.456E-30        33
     4.50450   8.510E-30        32
     4.50550   6.025E-30        28
     4.50650   5.584E-30        17
     4.50750   3.944E-30        25
     4.50850   8.268E-30        33
     4.50950   4.778E-30        36
     4.51050   7.211E-30        25
     4.51150   3.840E-30        20
     4.51250   6.415E-30        28
     4.51350   6.383E-30        31
     4.51450   6.527E-30        30
     4.51550   4.751E-30        29
     4.51650   5.585E-30        37
     4.51750   3.098E-30        25
     4.51850   8.593E-30        44
     4.51950   3.880E-30        27
     4.52050   7.491E-30        33
     4.52150   8.566E-30        28
     4.52250   5.099E-30        37
     4.52350   2.987E-30        18
     4.52450   3.082E-30        19
     4.52550   2.211E-30        24
     4.52650   3.800E-30        26
     4.52750   1.031E-29        20
     4.52850   8.577E-30        35
     4.52950   4.909E-30        36
     4.53050   8.071E-30        34
     4.53150   5.733E-30        29
     4.53250   8.409E-30        44
     4.53350   8.810E-30        42
     4.53450   1.188E-29        41
     4.53550   7.504E-30        34
     4.53650   8.598E-30        36
     4.53750   9.573E-30        39
     4.53850   9.940E-30        42
     4.53950   1.581E-29        45
     4.54050   6.396E-30        36
     4.54150   4.516E-30        35
     4.54250   8.978E-30        32
     4.54350   9.685E-30        35
     4.54450   5.304E-30        22
     4.54550   9.572E-30        35
     4.54650   4.834E-30        23
     4.54750   8.808E-30        32
     4.54850   8.037E-30        37
     4.54950   8.576E-30        44
     4.55050   5.632E-30        27
     4.55150   6.068E-30        28
     4.55250   1.286E-29        38
     4.55350   4.131E-30        16
     4.55450   4.855E-30        25
     4.55550   5.618E-30        27
     4.55650   1.014E-29        44
     4.55750   1.012E-29        39
     4.55850   6.956E-30        36
     4.55950   8.868E-30        30
     4.56050   7.562E-30        40
     4.56150   5.600E-30        29
     4.56250   1.133E-29        35
     4.56350   4.768E-30        29
     4.56450   1.150E-29        32
     4.56550   5.182E-30        25
     4.56650   5.191E-30        24
     4.56750   8.200E-30        38
     4.56850   7.536E-30        34
     4.56950   4.377E-30        28
     4.57050   8.591E-30        32
     4.57150   6.560E-30        37
     4.57250   7.443E-30        28
     4.57350   3.943E-30        26
     4.57450   7.784E-30        34
     4.57550   9.004E-30        43
     4.57650   5.081E-30        25
     4.57750   3.963E-30        32
     4.57850   3.901E-30        30
     4.57950   5.619E-30        22
     4.58050   7.228E-30        27
     4.58150   6.904E-30        45
     4.58250   1.137E-29        42
     4.58350   9.129E-30        32
     4.58450   8.249E-30        30
     4.58550   7.920E-30        30
     4.58650   8.218E-30        44
     4.58750   1.021E-29        31
     4.58850   5.975E-30        33
     4.58950   4.364E-30        22
     4.59050   8.322E-30        25
     4.59150   6.554E-30        24
     4.59250   5.682E-30        35
     4.59350   1.094E-29        37
     4.59450   8.837E-30        37
     4.59550   4.270E-30        28
     4.59650   8.657E-30        28
     4.59750   6.055E-30        34
     4.59850   5.762E-30        29
     4.59950   4.560E-30        24
     4.60050   6.678E-30        27
     4.60150   6.249E-30        22
     4.60250   5.197E-30        32
     4.60350   3.283E-30        23
     4.60450   6.891E-30        41
     4.60550   7.369E-30        32
     4.60650   3.084E-30        19
     4.60750   5.145E-30        28
     4.60850   1.160E-29        33
     4.60950   6.120E-30        27
     4.61050   3.867E-30        27
     4.61150   4.638E-30        34
     4.61250   6.480E-30        23
     4.61350   9.130E-30        36
     4.61450   4.402E-30        20
     4.61550   4.553E-30        25
     4.61650   5.856E-30        39
     4.61750   9.884E-30        40
     4.61850   7.705E-30        28
     4.61950   5.133E-30        27
     4.62050   5.916E-30        21
     4.62150   3.516E-30        24
     4.62250   8.426E-30        29
     4.62350   4.771E-30        23
     4.62450   4.884E-30        30
     4.62550   1.186E-29        45
     4.62650   1.001E-29        32
     4.62750   2.752E-30        28
     4.62850   4.665E-30        28
     4.62950   6.291E-30        46
     4.63050   4.361E-30        35
     4.63150   5.989E-30        34
     4.63250   5.641E-30        34
     4.63350   5.596E-30        40
     4.63450   3.073E-30        26
     4.63550   9.515E-30        47
     4.63650   5.364E-30        33
     4.63750   9.004E-30        31
     4.63850   7.905E-30        32
     4.63950   6.791E-30        38
     4.64050   5.057E-30        29
     4.64150   3.792E-30        31
     4.64250   6.152E-30        29
     4.64350   6.690E-30        29
     4.64450   1.173E-29        35
     4.64550   6.205E-30        35
     4.64650   6.079E-30        18
     4.64750   7.637E-30        34
     4.64850   4.159E-30        22
     4.64950   5.100E-30        29
     4.65050   4.824E-30        28
     4.65150   3.170E-30        27
     4.65250   5.473E-30        22
     4.65350   4.202E-30        28
     4.65450   6.745E-30        30
     4.65550   6.224E-30        36
     4.65650   4.630E-30        39
     4.65750   6.465E-30        28
     4.65850   7.963E-30        31
     4.65950   1.156E-29        45
     4.66050   7.311E-30        34
     4.66150   9.888E-30        30
     4.66250   7.612E-30        24
     4.66350   6.060E-30        36
     4.66450   4.117E-30        27
     4.66550   7.275E-30        37
     4.66650   1.212E-29        35
     4.66750   6.926E-30        35
     4.66850   7.489E-30        27
     4.66950   6.227E-30        23
     4.67050   4.741E-30        24
     4.67150   8.074E-30        37
     4.67250   7.689E-30        34
     4.67350   8.334E-30        47
     4.67450   6.814E-30        55
     4.67550   5.217E-30        38
     4.67650   1.143E-29        56
     4.67750   1.182E-29        56
     4.67850   7.516E-30        29
     4.67950   5.786E-30        36
     4.68050   6.077E-30        33
     4.68150   7.261E-30        37
     4.68250   6.927E-30        40
     4.68350   1.300E-29        41
     4.68450   1.356E-29        60
     4.68550   7.233E-30        50
     4.68650   7.279E-30        22
     4.68750   7.642E-30        35
     4.68850   9.151E-30        23
     4.68950   1.023E-29        43
     4.69050   1.030E-29        40
     4.69150   1.037E-29        41
     4.69250   6.787E-30        34
     4.69350   7.843E-30        35
     4.69450   1.031E-29        42
     4.69550   8.529E-30        43
     4.69650   8.835E-30        43
     4.69750   9.236E-30        34
     4.69850   8.206E-30        33
     4.69950   7.361E-30        35
     4.70050   4.449E-30        32
     4.70150   5.152E-30        33
     4.70250   6.973E-30        30
     4.70350   7.034E-30        28
     4.70450   4.144E-30        31
     4.70550   6.355E-30        29
     4.70650   5.686E-30        30
     4.70750   4.672E-30        33
     4.70850   6.851E-30        37
     4.70950   4.552E-30        36
     4.71050   6.392E-30        36
     4.71150   8.411E-30        36
     4.71250   6.791E-30        28
     4.71350   5.892E-30        26
     4.71450   5.584E-30        34
     4.71550   5.909E-30        37
     4.71650   4.637E-30        31
     4.71750   6.728E-30        33
     4.71850   7.820E-30        36
     4.71950   3.622E-30        35
     4.72050   6.614E-30        32
     4.72150   2.624E-30        28
     4.72250   6.259E-30        33
     4.72350   6.559E-30        33
     4.72450   3.939E-30        24
     4.72550   6.465E-30        33
     4.72650   7.494E-30        44
     4.72750   7.074E-30        40
     4.72850   1.022E-29        54
     4.72950   7.487E-30        36
     4.73050   6.103E-30        36
     4.73150   6.621E-30        44
     4.73250   7.578E-30        43
     4.73350   9.212E-30        35
     4.73450   7.293E-30        46
     4.73550   7.433E-30        38
     4.73650   7.770E-30        32
     4.73750   6.715E-30        30
     4.73850   4.204E-30        31
     4.73950   6.827E-30        34
     4.74050   4.456E-30        22
     4.74150   6.087E-30        33
     4.74250   3.597E-30        16
     4.74350   5.347E-30        30
     4.74450   6.171E-30        33
     4.74550   9.344E-30        31
     4.74650   7.679E-30        34
     4.74750   5.446E-30        34
     4.74850   5.341E-30        25
     4.74950   4.722E-30        33
     4.75050   8.908E-30        48
     4.75150   6.028E-30        27
     4.75250   8.771E-30        33
     4.75350   1.184E-29        52
     4.75450   7.880E-30        35
     4.75550   5.546E-30        29
     4.75650   4.053E-30        30
     4.75750   6.509E-30        30
     4.75850   2.887E-30        36
     4.75950   6.441E-30        36
     4.76050   8.578E-30        47
     4.76150   6.243E-30        30
     4.76250   5.380E-30        28
     4.76350   3.495E-30        26
     4.76450   1.049E-29        44
     4.76550   8.308E-30        37
     4.76650   1.081E-29        40
     4.76750   3.596E-30        27
     4.76850   6.125E-30        40
     4.76950   4.191E-30        22
     4.77050   6.258E-30        26
     4.77150   3.850E-30        23
     4.77250   5.197E-30        25
     4.77350   3.950E-30        22
     4.77450   6.618E-30        27
     4.77550   2.692E-30        20
     4.77650   5.856E-30        32
     4.77750   1.270E-29        45
     4.77850   8.912E-30        31
     4.77950   4.226E-30        22
     4.78050   1.118E-29        37
     4.78150   4.320E-30        19
     4.78250   5.978E-30        27
     4.78350   5.919E-30        29
     4.78450   4.589E-30        29
     4.78550   7.152E-30        33
     4.78650   4.811E-30        30
     4.78750   6.781E-30        29
     4.78850   5.587E-30        34
     4.78950   8.993E-30        37
     4.79050   5.224E-30        29
     4.79150   7.152E-30        28
     4.79250   7.507E-30        34
     4.79350   9.093E-30        35
     4.79450   8.821E-30        50
     4.79550   5.316E-30        26
     4.79650   6.292E-30        38
     4.79750   2.775E-30        22
     4.79850   4.238E-30        24
     4.79950   1.180E-29        32
     4.80050   1.102E-29        42
     4.80150   7.388E-30        29
     4.80250   5.716E-30        30
     4.80350   6.165E-30        39
     4.80450   8.900E-30        38
     4.80550   7.989E-30        45
     4.80650   4.721E-30        37
     4.80750   7.322E-30        36
     4.80850   6.701E-30        36
     4.80950   4.321E-30        34
     4.81050   7.073E-30        33
     4.81150   6.796E-30        33
     4.81250   1.140E-29        46
     4.81350   6.141E-30        51
     4.81450   1.246E-29        51
     4.81550   1.303E-29        46
     4.81650   1.356E-29        48
     4.81750   8.252E-30        43
     4.81850   1.407E-29        45
     4.81950   7.402E-30        35
     4.82050   1.026E-29        43
     4.82150   1.215E-29        32
     4.82250   1.216E-29        47
     4.82350   8.569E-30        34
     4.82450   9.943E-30        42
     4.82550   7.925E-30        38
     4.82650   8.079E-30        34
     4.82750   5.112E-30        32
     4.82850   4.456E-30        29
     4.82950   9.054E-30        39
     4.83050   1.139E-29        33
     4.83150   5.828E-30        34
     4.83250   7.029E-30        29
     4.83350   1.051E-29        41
     4.83450   5.733E-30        35
     4.83550   8.582E-30        34
     4.83650   8.412E-30        41
     4.83750   1.373E-29        49
     4.83850   8.170E-30        39
     4.83950   5.168E-30        36
     4.84050   4.866E-30        28
     4.84150   5.813E-30        34
     4.84250   1.014E-29        36
     4.84350   7.657E-30        39
     4.84450   3.986E-30        33
     4.84550   9.284E-30        37
     4.84650   8.657E-30        34
     4.84750   5.080E-30        37
     4.84850   1.109E-29        41
     4.84950   6.685E-30        30
     4.85050   6.140E-30        27
     4.85150   1.077E-29        47
     4.85250   3.896E-30        35
     4.85350   5.438E-30        45
     4.85450   7.910E-30        28
     4.85550   1.088E-29        39
     4.85650   9.149E-30        36
     4.85750   5.508E-30        24
     4.85850   9.377E-30        41
     4.85950   7.762E-30        34
     4.86050   4.542E-30        16
     4.86150   9.361E-30        46
     4.86250   7.052E-30        30
     4.86350   7.116E-30        37
     4.86450   1.230E-29        44
     4.86550   1.030E-29        34
     4.86650   7.306E-30        31
     4.86750   9.289E-30        39
     4.86850   7.514E-30        32
     4.86950   8.549E-30        45
     4.87050   1.305E-29        42
     4.87150   6.136E-30        30
     4.87250   8.403E-30        30
     4.87350   7.820E-30        28
     4.87450   8.171E-30        26
     4.87550   1.126E-29        31
     4.87650   6.447E-30        27
     4.87750   2.816E-30        27
     4.87850   5.064E-30        33
     4.87950   4.524E-30        36
     4.88050   5.408E-30        32
     4.88150   2.902E-30        19
     4.88250   5.396E-30        29
     4.88350   9.677E-30        35
     4.88450   6.752E-30        36
     4.88550   9.779E-30        33
     4.88650   6.297E-30        30
     4.88750   5.403E-30        33
     4.88850   4.933E-30        30
     4.88950   5.289E-30        32
     4.89050   8.230E-30        43
     4.89150   6.494E-30        34
     4.89250   6.799E-30        39
     4.89350   5.771E-30        29
     4.89450   6.638E-30        39
     4.89550   5.264E-30        38
     4.89650   4.028E-30        26
     4.89750   8.079E-30        39
     4.89850   4.806E-30        40
     4.89950   7.442E-30        42
     4.90050   7.371E-30        32
     4.90150   6.654E-30        42
     4.90250   3.785E-30        27
     4.90350   9.847E-30        37
     4.90450   1.095E-29        42
     4.90550   7.565E-30        34
     4.90650   8.462E-30        43
     4.90750   9.832E-30        33
     4.90850   7.239E-30        38
     4.90950   6.077E-30        31
     4.91050   3.310E-30        37
     4.91150   8.850E-30        30
     4.91250   1.085E-29        30
     4.91350   4.683E-30        34
     4.91450   1.197E-29        51
     4.91550   5.350E-30        28
     4.91650   1.076E-29        42
     4.91750   6.302E-30        36
     4.91850   7.831E-30        35
     4.91950   4.518E-30        29
     4.92050   1.155E-29        40
     4.92150   6.605E-30        33
     4.92250   4.795E-30        27
     4.92350   5.389E-30        31
     4.92450   5.303E-30        32
     4.92550   3.468E-30        18
     4.92650   4.548E-30        28
     4.92750   7.994E-30        31
     4.92850   7.413E-30        32
     4.92950   1.021E-29        27
     4.93050   5.360E-30        27
     4.93150   1.301E-29        38
     4.93250   8.549E-30        45
     4.93350   5.957E-30        41
     4.93450   8.885E-30        39
     4.93550   4.953E-30        29
     4.93650   8.169E-30        37
     4.93750   4.706E-30        32
     4.93850   9.088E-30        40
     4.93950   5.413E-30        40
     4.94050   5.848E-30        31
     4.94150   6.933E-30        33
     4.94250   9.830E-30        33
     4.94350   4.040E-30        25
     4.94450   7.198E-30        47
     4.94550   1.155E-29        43
     4.94650   6.306E-30        43
     4.94750   5.848E-30        44
     4.94850   1.041E-29        69
     4.94950   8.095E-30        51
     4.95050   7.245E-30        49
     4.95150   8.493E-30        50
     4.95250   5.708E-30        38
     4.95350   1.488E-29        52
     4.95450   8.128E-30        44
     4.95550   5.730E-30        35
     4.95650   8.942E-30        46
     4.95750   8.200E-30        47
     4.95850   8.887E-30        60
     4.95950   1.784E-29        63
     4.96050   1.131E-29        59
     4.96150   5.533E-30        42
     4.96250   1.123E-29        39
     4.96350   1.371E-29        48
     4.96450   9.658E-30        45
     4.96550   5.575E-30        32
     4.96650   1.060E-29        54
     4.96750   6.259E-30        37
     4.96850   5.836E-30        30
     4.96950   5.582E-30        38
     4.97050   9.129E-30        37
     4.97150   9.874E-30        31
     4.97250   1.381E-29        50
     4.97350   1.046E-29        47
     4.97450   7.800E-30        36
     4.97550   3.563E-30        29
     4.97650   7.653E-30        48
     4.97750   6.425E-30        28
     4.97850   7.009E-30        38
     4.97950   7.467E-30        32
     4.98050   4.306E-30        34
     4.98150   5.272E-30        42
     4.98250   8.991E-30        38
     4.98350   8.445E-30        35
     4.98450   1.042E-29        44
     4.98550   9.906E-30        51
     4.98650   9.358E-30        50
     4.98750   6.388E-30        34
     4.98850   8.378E-30        48
     4.98950   8.981E-30        54
     4.99050   1.497E-29        59
     4.99150   8.668E-30        55
     4.99250   1.419E-29        50
     4.99350   5.873E-30        29
     4.99450   6.940E-30        44
     4.99550   8.166E-30        35
     4.99650   6.936E-30        38
     4.99750   1.055E-29        42
     4.99850   6.641E-30        31
     4.99950   5.489E-30        32
     5.00050   7.527E-30        29
     5.00150   9.649E-30        39
     5.00250   4.923E-30        31
     5.00350   7.231E-30        31
     5.00450   8.374E-30        31
     5.00550   7.491E-30        35
     5.00650   5.441E-30        26
     5.00750   7.006E-30        27
     5.00850   8.966E-30        31
     5.00950   5.499E-30        23
     5.01050   8.965E-30        34
     5.01150   7.435E-30        38
     5.01250   4.861E-30        35
     5.01350   6.748E-30        41
     5.01450   6.867E-30        34
     5.01550   9.527E-30        26
     5.01650   7.739E-30        30
     5.01750   5.825E-30        29
     5.01850   5.235E-30        34
     5.01950   4.811E-30        36
     5.02050   5.415E-30        25
     5.02150   9.293E-30        44
     5.02250   6.968E-30        32
     5.02350   5.571E-30        35
     5.02450   5.719E-30        34
     5.02550   9.149E-30        32
     5.02650   8.073E-30        44
     5.02750   1.025E-29        45
     5.02850   7.327E-30        47
     5.02950   4.972E-30        32
     5.03050   5.081E-30        25
     5.03150   1.023E-29        43
     5.03250   8.393E-30        33
     5.03350   3.204E-30        28
     5.03450   6.768E-30        33
     5.03550   4.578E-30        20
     5.03650   5.206E-30        27
     5.03750   4.546E-30        37
     5.03850   2.330E-30        27
     5.03950   7.054E-30        28
     5.04050   5.929E-30        34
     5.04150   8.823E-30        44
     5.04250   3.042E-30        29
     5.04350   6.311E-30        40
     5.04450   8.370E-30        39
     5.04550   9.069E-30        34
     5.04650   1.045E-29        29
     5.04750   1.234E-29        40
     5.04850   7.854E-30        35
     5.04950   9.871E-30        44
     5.05050   7.021E-30        31
     5.05150   6.862E-30        35
     5.05250   5.317E-30        30
     5.05350   8.381E-30        27
     5.05450   5.795E-30        28
     5.05550   7.185E-30        31
     5.05650   1.032E-29        44
     5.05750   1.358E-29        45
     5.05850   5.077E-30        35
     5.05950   8.239E-30        33
     5.06050   7.615E-30        43
     5.06150   1.514E-29        39
     5.06250   5.976E-30        35
     5.06350   9.450E-30        36
     5.06450   8.985E-30        43
     5.06550   8.435E-30        33
     5.06650   5.040E-30        33
     5.06750   7.130E-30        26
     5.06850   8.012E-30        44
     5.06950   3.093E-30        25
     5.07050   6.627E-30        43
     5.07150   1.033E-29        43
     5.07250   1.415E-29        40
     5.07350   1.023E-29        27
     5.07450   7.325E-30        38
     5.07550   9.736E-30        39
     5.07650   1.041E-29        37
     5.07750   7.361E-30        39
     5.07850   7.052E-30        40
     5.07950   7.280E-30        31
     5.08050   1.109E-29        59
     5.08150   7.512E-30        48
     5.08250   6.167E-30        35
     5.08350   1.114E-29        41
     5.08450   1.009E-29        43
     5.08550   9.117E-30        44
     5.08650   1.503E-29        62
     5.08750   1.362E-29        58
     5.08850   9.483E-30        41
     5.08950   1.064E-29        43
     5.09050   7.512E-30        29
     5.09150   1.161E-29        41
     5.09250   1.326E-29        48
     5.09350   1.039E-29        44
     5.09450   1.288E-29        53
     5.09550   1.211E-29        44
     5.09650   1.117E-29        47
     5.09750   1.116E-29        54
     5.09850   8.270E-30        47
     5.09950   7.821E-30        38
     5.10050   1.049E-29        59
     5.10150   5.198E-30        30
     5.10250   7.772E-30        35
     5.10350   7.271E-30        42
     5.10450   8.009E-30        38
     5.10550   6.673E-30        33
     5.10650   7.083E-30        41
     5.10750   5.614E-30        37
     5.10850   8.497E-30        36
     5.10950   8.823E-30        34
     5.11050   1.257E-29        61
     5.11150   7.478E-30        42
     5.11250   5.629E-30        38
     5.11350   9.362E-30        39
     5.11450   6.182E-30        38
     5.11550   8.192E-30        47
     5.11650   7.414E-30        29
     5.11750   8.131E-30        35
     5.11850   1.100E-29        44
     5.11950   9.965E-30        38
     5.12050   5.359E-30        47
     5.12150   5.660E-30        40
     5.12250   6.957E-30        38
     5.12350   7.852E-30        39
     5.12450   7.696E-30        45
     5.12550   9.968E-30        41
     5.12650   9.496E-30        38
     5.12750   7.545E-30        29
     5.12850   1.115E-29        36
     5.12950   7.651E-30        28
     5.13050   8.410E-30        37
     5.13150   7.338E-30        25
     5.13250   8.452E-30        36
     5.13350   1.248E-29        43
     5.13450   3.473E-30        36
     5.13550   4.113E-30        28
     5.13650   9.654E-30        33
     5.13750   1.062E-29        45
     5.13850   9.231E-30        45
     5.13950   3.080E-30        28
     5.14050   9.813E-30        37
     5.14150   8.061E-30        42
     5.14250   5.147E-30        39
     5.14350   8.713E-30        48
     5.14450   7.106E-30        36
     5.14550   1.034E-29        45
     5.14650   9.207E-30        28
     5.14750   6.728E-30        32
     5.14850   6.575E-30        36
     5.14950   1.113E-29        41
     5.15050   3.655E-30        25
     5.15150   1.135E-29        47
     5.15250   4.725E-30        27
     5.15350   6.476E-30        36
     5.15450   6.050E-30        33
     5.15550   9.582E-30        40
     5.15650   6.127E-30        29
     5.15750   1.099E-29        43
     5.15850   1.162E-29        50
     5.15950   6.256E-30        41
     5.16050   1.056E-29        42
     5.16150   6.423E-30        46
     5.16250   6.123E-30        27
     5.16350   6.145E-30        41
     5.16450   7.729E-30        37
     5.16550   7.866E-30        48
     5.16650   5.855E-30        24
     5.16750   8.417E-30        32
     5.16850   8.392E-30        38
     5.16950   5.199E-30        35
     5.17050   9.008E-30        33
     5.17150   1.020E-29        46
     5.17250   7.431E-30        36
     5.17350   9.549E-30        41
     5.17450   7.408E-30        43
     5.17550   1.009E-29        38
     5.17650   8.579E-30        29
     5.17750   7.503E-30        31
     5.17850   6.760E-30        29
     5.17950   8.388E-30        30
     5.18050   1.603E-29        49
     5.18150   7.715E-30        31
     5.18250   9.274E-30        41
     5.18350   5.234E-30        30
     5.18450   5.028E-30        35
     5.18550   1.112E-29        46
     5.18650   6.292E-30        53
     5.18750   6.382E-30        32
     5.18850   5.421E-30        31
     5.18950   1.095E-29        41
     5.19050   9.433E-30        45
     5.19150   1.054E-29        45
     5.19250   7.355E-30        45
     5.19350   6.895E-30        41
     5.19450   5.897E-30        41
     5.19550   6.606E-30        40
     5.19650   6.025E-30        33
     5.19750   5.294E-30        26
     5.19850   5.172E-30        27
     5.19950   6.917E-30        30
     5.20050   5.840E-30        33
     5.20150   6.173E-30        32
     5.20250   6.540E-30        39
     5.20350   7.036E-30        36
     5.20450   7.512E-30        31
     5.20550   1.003E-29        39
     5.20650   4.800E-30        31
     5.20750   7.304E-30        32
     5.20850   4.636E-30        30
     5.20950   7.865E-30        38
     5.21050   2.587E-30        27
     5.21150   8.636E-30        47
     5.21250   3.581E-30        25
     5.21350   4.318E-30        29
     5.21450   4.517E-30        31
     5.21550   6.775E-30        34
     5.21650   1.241E-29        45
     5.21750   7.593E-30        36
     5.21850   1.122E-29        67
     5.21950   9.244E-30        54
     5.22050   9.624E-30        43
     5.22150   1.018E-29        44
     5.22250   8.312E-30        43
     5.22350   1.454E-29        91
     5.22450   6.309E-30        49
     5.22550   9.506E-30        57
     5.22650   7.845E-30        44
     5.22750   6.653E-30        55
     5.22850   4.705E-30        43
     5.22950   7.339E-30        47
     5.23050   1.130E-29        64
     5.23150   8.641E-30        40
     5.23250   9.670E-30        51
     5.23350   1.361E-29        53
     5.23450   1.915E-29        69
     5.23550   1.746E-29        69
     5.23650   1.133E-29        62
     5.23750   9.657E-30        57
     5.23850   9.495E-30        50
     5.23950   1.284E-29        49
     5.24050   1.315E-29        56
     5.24150   9.246E-30        54
     5.24250   9.360E-30        51
     5.24350   7.454E-30        46
     5.24450   5.357E-30        45
     5.24550   5.717E-30        44
     5.24650   1.067E-29        46
     5.24750   9.953E-30        46
     5.24850   7.983E-30        42
     5.24950   6.026E-30        47
     5.25050   5.824E-30        48
     5.25150   1.536E-29        68
     5.25250   7.343E-30        45
     5.25350   9.974E-30        61
     5.25450   9.470E-30        50
     5.25550   1.434E-29        49
     5.25650   7.977E-30        48
     5.25750   8.730E-30        54
     5.25850   1.052E-29        46
     5.25950   8.242E-30        49
     5.26050   1.228E-29        64
     5.26150   9.933E-30        68
     5.26250   9.381E-30        55
     5.26350   6.926E-30        37
     5.26450   7.417E-30        43
     5.26550   9.131E-30        46
     5.26650   9.217E-30        45
     5.26750   6.576E-30        36
     5.26850   8.870E-30        44
     5.26950   8.586E-30        42
     5.27050   3.922E-30        36
     5.27150   1.113E-29        32
     5.27250   6.589E-30        35
     5.27350   2.684E-30        21
     5.27450   7.886E-30        41
     5.27550   1.116E-29        43
     5.27650   8.248E-30        36
     5.27750   1.553E-29        49
     5.27850   1.265E-29        46
     5.27950   1.048E-29        46
     5.28050   5.772E-30        30
     5.28150   9.162E-30        48
     5.28250   8.513E-30        42
     5.28350   1.064E-29        42
     5.28450   7.321E-30        46
     5.28550   7.841E-30        37
     5.28650   8.119E-30        35
     5.28750   8.426E-30        56
     5.28850   9.912E-30        42
     5.28950   4.935E-30        35
     5.29050   1.323E-29        47
     5.29150   5.951E-30        26
     5.29250   3.518E-30        29
     5.29350   6.776E-30        37
     5.29450   8.153E-30        39
     5.29550   6.163E-30        31
     5.29650   6.391E-30        33
     5.29750   6.939E-30        24
     5.29850   9.859E-30        26
     5.29950   7.035E-30        33
     5.30050   6.248E-30        44
     5.30150   4.168E-30        25
     5.30250   5.639E-30        24
     5.30350   8.659E-30        42
     5.30450   7.800E-30        25
     5.30550   8.293E-30        36
     5.30650   1.022E-29        51
     5.30750   5.517E-30        36
     5.30850   5.361E-30        38
     5.30950   6.584E-30        41
     5.31050   9.538E-30        39
     5.31150   1.055E-29        45
     5.31250   1.192E-29        47
     5.31350   1.152E-29        57
     5.31450   8.579E-30        32
     5.31550   7.939E-30        34
     5.31650   6.405E-30        29
     5.31750   5.043E-30        27
     5.31850   3.690E-30        25
     5.31950   5.440E-30        44
     5.32050   3.540E-30        27
     5.32150   5.711E-30        35
     5.32250   1.130E-29        43
     5.32350   4.418E-30        40
     5.32450   6.917E-30        25
     5.32550   6.780E-30        39
     5.32650   1.242E-29        48
     5.32750   8.367E-30        36
     5.32850   4.135E-30        27
     5.32950   1.308E-29        47
     5.33050   1.012E-29        46
     5.33150   9.326E-30        34
     5.33250   9.759E-30        34
     5.33350   1.025E-29        37
     5.33450   1.419E-29        46
     5.33550   1.197E-29        44
     5.33650   1.114E-29        49
     5.33750   8.064E-30        53
     5.33850   6.631E-30        32
     5.33950   1.058E-29        43
     5.34050   8.061E-30        37
     5.34150   1.657E-29        49
     5.34250   1.417E-29        51
     5.34350   1.070E-29        45
     5.34450   7.252E-30        46
     5.34550   9.567E-30        43
     5.34650   7.727E-30        38
     5.34750   6.912E-30        41
     5.34850   8.447E-30        54
     5.34950   9.255E-30        53
     5.35050   1.389E-29        55
     5.35150   1.265E-29        55
     5.35250   9.455E-30        45
     5.35350   7.469E-30        38
     5.35450   6.799E-30        42
     5.35550   8.553E-30        44
     5.35650   6.178E-30        44
     5.35750   5.550E-30        32
     5.35850   8.960E-30        60
     5.35950   6.210E-30        46
     5.36050   9.652E-30        43
     5.36150   1.188E-29        46
     5.36250   9.961E-30        36
     5.36350   1.174E-29        48
     5.36450   4.887E-30        36
     5.36550   7.692E-30        62
     5.36650   7.819E-30        43
     5.36750   8.520E-30        47
     5.36850   7.893E-30        38
     5.36950   1.965E-29        60
     5.37050   1.178E-29        41
     5.37150   1.752E-29        57
     5.37250   1.355E-29        61
     5.37350   5.390E-30        36
     5.37450   1.041E-29        52
     5.37550   7.539E-30        41
     5.37650   1.099E-29        51
     5.37750   6.262E-30        43
     5.37850   6.766E-30        38
     5.37950   8.632E-30        42
     5.38050   1.117E-29        44
     5.38150   6.543E-30        36
     5.38250   1.174E-29        55
     5.38350   1.541E-29        52
     5.38450   5.941E-30        37
     5.38550   7.634E-30        43
     5.38650   7.534E-30        43
     5.38750   7.626E-30        41
     5.38850   8.286E-30        54
     5.38950   7.917E-30        41
     5.39050   6.416E-30        34
     5.39150   1.110E-29        43
     5.39250   1.414E-29        53
     5.39350   9.922E-30        45
     5.39450   1.140E-29        53
     5.39550   8.668E-30        46
     5.39650   6.656E-30        39
     5.39750   1.100E-29        37
     5.39850   1.174E-29        49
     5.39950   5.985E-30        33
     5.40050   1.139E-29        36
     5.40150   5.658E-30        34
     5.40250   6.958E-30        37
     5.40350   4.319E-30        31
     5.40450   8.247E-30        46
     5.40550   5.544E-30        34
     5.40650   3.780E-30        40
     5.40750   1.249E-29        40
     5.40850   1.243E-29        42
     5.40950   1.230E-29        51
     5.41050   7.654E-30        39
     5.41150   7.637E-30        34
     5.41250   8.085E-30        37
     5.41350   1.016E-29        39
     5.41450   9.628E-30        43
     5.41550   1.077E-29        43
     5.41650   9.949E-30        53
     5.41750   6.692E-30        34
     5.41850   8.880E-30        42
     5.41950   1.299E-29        40
     5.42050   1.211E-29        41
     5.42150   9.948E-30        47
     5.42250   1.591E-29        56
     5.42350   1.260E-29        52
     5.42450   5.663E-30        37
     5.42550   1.152E-29        43
     5.42650   4.720E-30        35
     5.42750   9.784E-30        41
     5.42850   5.510E-30        38
     5.42950   1.400E-29        48
     5.43050   1.042E-29        42
     5.43150   8.331E-30        48
     5.43250   6.646E-30        34
     5.43350   8.524E-30        36
     5.43450   7.367E-30        30
     5.43550   9.767E-30        39
     5.43650   1.060E-29        48
     5.43750   5.319E-30        34
     5.43850   6.652E-30        28
     5.43950   7.933E-30        36
     5.44050   5.876E-30        32
     5.44150   7.988E-30        31
     5.44250   7.219E-30        36
     5.44350   9.736E-30        48
     5.44450   1.087E-29        45
     5.44550   7.707E-30        30
     5.44650   6.196E-30        34
     5.44750   1.411E-29        44
     5.44850   5.578E-30        34
     5.44950   5.637E-30        34
     5.45050   1.069E-29        43
     5.45150   8.758E-30        26
     5.45250   9.182E-30        42
     5.45350   8.496E-30        35
     5.45450   1.087E-29        48
     5.45550   3.940E-30        38
     5.45650   1.008E-29        39
     5.45750   5.311E-30        35
     5.45850   1.133E-29        42
     5.45950   9.231E-30        44
     5.46050   7.052E-30        42
     5.46150   7.351E-30        28
     5.46250   1.326E-29        38
     5.46350   1.239E-29        46
     5.46450   1.444E-29        47
     5.46550   1.121E-29        39
     5.46650   6.167E-30        35
     5.46750   1.242E-29        46
     5.46850   1.100E-29        42
     5.46950   1.349E-29        44
     5.47050   7.822E-30        32
     5.47150   7.820E-30        38
     5.47250   1.447E-29        48
     5.47350   9.743E-30        53
     5.47450   1.027E-29        47
     5.47550   8.281E-30        46
     5.47650   7.939E-30        35
     5.47750   6.197E-30        39
     5.47850   7.902E-30        40
     5.47950   7.716E-30        38
     5.48050   3.741E-30        19
     5.48150   8.783E-30        42
     5.48250   8.452E-30        29
     5.48350   7.054E-30        38
     5.48450   8.182E-30        45
     5.48550   1.193E-29        39
     5.48650   1.022E-29        46
     5.48750   4.579E-30        33
     5.48850   8.066E-30        47
     5.48950   8.847E-30        46
     5.49050   7.872E-30        51
     5.49150   7.489E-30        44
     5.49250   9.618E-30        62
     5.49350   7.587E-30        66
     5.49450   9.275E-30        39
     5.49550   6.081E-30        46
     5.49650   7.847E-30        46
     5.49750   1.067E-29        62
     5.49850   1.335E-29        81
     5.49950   6.883E-30        55
     5.50050   8.686E-30        61
     5.50150   1.713E-29        77
     5.50250   1.286E-29        66
     5.50350   8.564E-30        64
     5.50450   4.269E-30        42
     5.50550   6.607E-30        33
     5.50650   1.337E-29        66
     5.50750   1.500E-29        77
     5.50850   1.567E-29        72
     5.50950   8.116E-30        49
     5.51050   1.521E-29        65
     5.51150   1.752E-29        80
     5.51250   9.625E-30        60
     5.51350   1.121E-29        61
     5.51450   1.239E-29        70
     5.51550   1.650E-29        68
     5.51650   6.355E-30        53
     5.51750   9.577E-30        66
     5.51850   1.216E-29        69
     5.51950   1.718E-29        78
     5.52050   1.144E-29        63
     5.52150   1.307E-29        57
     5.52250   9.185E-30        57
     5.52350   7.990E-30        53
     5.52450   1.313E-29        52
     5.52550   1.146E-29        65
     5.52650   8.968E-30        53
     5.52750   1.114E-29        56
     5.52850   1.082E-29        42
     5.52950   1.055E-29        52
     5.53050   1.211E-29        53
     5.53150   1.043E-29        54
     5.53250   1.229E-29        61
     5.53350   5.884E-30        47
     5.53450   1.237E-29        51
     5.53550   8.137E-30        47
     5.53650   7.200E-30        37
     5.53750   1.232E-29        44
     5.53850   1.123E-29        46
     5.53950   6.335E-30        31
     5.54050   5.123E-30        36
     5.54150   6.067E-30        38
     5.54250   1.065E-29        52
     5.54350   8.059E-30        65
     5.54450   7.875E-30        47
     5.54550   5.304E-30        32
     5.54650   1.088E-29        47
     5.54750   8.914E-30        58
     5.54850   1.295E-29        48
     5.54950   6.297E-30        35
     5.55050   6.788E-30        43
     5.55150   9.521E-30        33
     5.55250   1.017E-29        44
     5.55350   9.277E-30        48
     5.55450   9.879E-30        54
     5.55550   6.376E-30        38
     5.55650   1.149E-29        38
     5.55750   8.343E-30        31
     5.55850   1.141E-29        48
     5.55950   1.102E-29        43
     5.56050   1.250E-29        35
     5.56150   8.768E-30        47
     5.56250   7.073E-30        43
     5.56350   7.405E-30        52
     5.56450   8.026E-30        40
     5.56550   6.692E-30        34
     5.56650   5.275E-30        33
     5.56750   1.130E-29        33
     5.56850   9.664E-30        46
     5.56950   6.824E-30        36
     5.57050   8.371E-30        43
     5.57150   5.338E-30        35
     5.57250   6.263E-30        43
     5.57350   6.363E-30        37
     5.57450   8.378E-30        37
     5.57550   9.083E-30        32
     5.57650   1.496E-29        45
     5.57750   6.364E-30        41
     5.57850   9.501E-30        35
     5.57950   8.134E-30        40
     5.58050   1.176E-29        47
     5.58150   2.819E-30        31
     5.58250   8.246E-30        43
     5.58350   1.233E-29        46
     5.58450   7.822E-30        34
     5.58550   9.996E-30        42
     5.58650   5.907E-30        36
     5.58750   1.010E-29        40
     5.58850   9.149E-30        31
     5.58950   8.345E-30        36
     5.59050   5.905E-30        45
     5.59150   1.018E-29        39
     5.59250   8.854E-30        44
     5.59350   8.107E-30        40
     5.59450   7.196E-30        28
     5.59550   7.949E-30        35
     5.59650   1.186E-29        54
     5.59750   1.067E-29        29
     5.59850   3.616E-30        32
     5.59950   1.031E-29        40
     5.60050   9.681E-30        33
     5.60150   8.220E-30        44
     5.60250   7.970E-30        48
     5.60350   1.307E-29        59
     5.60450   7.875E-30        38
     5.60550   9.361E-30        42
     5.60650   6.248E-30        51
     5.60750   1.484E-29        64
     5.60850   1.187E-29        56
     5.60950   7.848E-30        46
     5.61050   1.286E-29        44
     5.61150   1.063E-29        47
     5.61250   7.102E-30        36
     5.61350   1.341E-29        40
     5.61450   9.528E-30        54
     5.61550   1.284E-29        53
     5.61650   1.152E-29        58
     5.61750   9.677E-30        46
     5.61850   1.428E-29        50
     5.61950   8.414E-30        47
     5.62050   7.305E-30        48
     5.62150   1.093E-29        47
     5.62250   9.417E-30        46
     5.62350   4.346E-30        48
     5.62450   1.203E-29        47
     5.62550   5.093E-30        38
     5.62650   7.755E-30        43
     5.62750   9.968E-30        54
     5.62850   6.296E-30        44
     5.62950   1.173E-29        43
     5.63050   6.938E-30        51
     5.63150   1.022E-29        61
     5.63250   1.033E-29        47
     5.63350   1.004E-29        53
     5.63450   1.464E-29        57
     5.63550   1.042E-29        59
     5.63650   1.234E-29        51
     5.63750   1.011E-29        50
     5.63850   1.308E-29        55
     5.63950   1.009E-29        49
     5.64050   7.862E-30        42
     5.64150   7.415E-30        38
     5.64250   1.163E-29        46
     5.64350   7.942E-30        52
     5.64450   1.165E-29        46
     5.64550   7.331E-30        45
     5.64650   1.689E-29        49
     5.64750   1.829E-29        54
     5.64850   1.544E-29        58
     5.64950   1.310E-29        57
     5.65050   1.317E-29        68
     5.65150   1.404E-29        65
     5.65250   1.249E-29        51
     5.65350   9.811E-30        50
     5.65450   1.280E-29        51
     5.65550   1.278E-29        54
     5.65650   6.389E-30        41
     5.65750   1.367E-29        68
     5.65850   9.723E-30        47
     5.65950   1.251E-29        55
     5.66050   1.041E-29        53
     5.66150   1.124E-29        45
     5.66250   9.755E-30        53
     5.66350   8.688E-30        55
     5.66450   1.139E-29        58
     5.66550   8.082E-30        53
     5.66650   1.530E-29        54
     5.66750   8.114E-30        42
     5.66850   8.982E-30        42
     5.66950   1.118E-29        50
     5.67050   1.136E-29        58
     5.67150   8.079E-30        48
     5.67250   1.195E-29        41
     5.67350   6.680E-30        42
     5.67450   8.906E-30        48
     5.67550   1.018E-29        47
     5.67650   6.911E-30        42
     5.67750   1.191E-29        40
     5.67850   7.631E-30        44
     5.67950   1.055E-29        44
     5.68050   1.068E-29        50
     5.68150   7.548E-30        44
     5.68250   8.086E-30        45
     5.68350   1.113E-29        46
     5.68450   1.192E-29        51
     5.68550   7.830E-30        48
     5.68650   9.717E-30        37
     5.68750   1.511E-29        51
     5.68850   6.506E-30        35
     5.68950   6.162E-30        35
     5.69050   1.117E-29        47
     5.69150   1.057E-29        37
     5.69250   5.940E-30        39
     5.69350   6.712E-30        39
     5.69450   1.284E-29        42
     5.69550   6.995E-30        36
     5.69650   1.204E-29        31
     5.69750   9.260E-30        45
     5.69850   8.443E-30        50
     5.69950   1.710E-29        50
     5.70050   1.087E-29        43
     5.70150   8.880E-30        30
     5.70250   6.873E-30        39
     5.70350   1.217E-29        40
     5.70450   7.424E-30        44
     5.70550   6.618E-30        36
     5.70650   1.517E-29        58
     5.70750   1.125E-29        41
     5.70850   8.238E-30        45
     5.70950   1.133E-29        45
     5.71050   5.520E-30        31
     5.71150   8.570E-30        41
     5.71250   8.236E-30        35
     5.71350   1.129E-29        42
     5.71450   1.009E-29        38
     5.71550   6.764E-30        27
     5.71650   9.078E-30        44
     5.71750   6.808E-30        39
     5.71850   3.709E-30        28
     5.71950   5.227E-30        26
     5.72050   4.951E-30        30
     5.72150   4.284E-30        25
     5.72250   5.079E-30        29
     5.72350   7.109E-30        45
     5.72450   7.321E-30        49
     5.72550   7.778E-30        50
     5.72650   1.398E-29        49
     5.72750   9.709E-30        39
     5.72850   9.167E-30        35
     5.72950   5.769E-30        32
     5.73050   7.154E-30        42
     5.73150   9.812E-30        41
     5.73250   1.009E-29        49
     5.73350   8.496E-30        35
     5.73450   1.170E-29        48
     5.73550   8.265E-30        37
     5.73650   8.515E-30        47
     5.73750   6.345E-30        42
     5.73850   6.983E-30        41
     5.73950   1.145E-29        49
     5.74050   1.229E-29        48
     5.74150   9.296E-30        64
     5.74250   6.194E-30        43
     5.74350   7.584E-30        45
     5.74450   1.217E-29        47
     5.74550   1.157E-29        55
     5.74650   9.803E-30        44
     5.74750   1.087E-29        55
     5.74850   8.947E-30        47
     5.74950   7.258E-30        42
     5.75050   8.166E-30        49
     5.75150   8.253E-30        41
     5.75250   6.124E-30        29
     5.75350   5.226E-30        31
     5.75450   7.976E-30        53
     5.75550   8.687E-30        61
     5.75650   1.035E-29        39
     5.75750   8.996E-30        41
     5.75850   1.121E-29        48
     5.75950   1.445E-29        50
     5.76050   1.036E-29        51
     5.76150   9.239E-30        55
     5.76250   8.826E-30        41
     5.76350   9.151E-30        49
     5.76450   1.242E-29        56
     5.76550   7.050E-30        33
     5.76650   9.874E-30        77
     5.76750   1.090E-29        62
     5.76850   1.333E-29        56
     5.76950   1.166E-29        69
     5.77050   9.234E-30        57
     5.77150   8.083E-30        46
     5.77250   1.763E-29       102
     5.77350   1.627E-29        94
     5.77450   1.609E-29        76
     5.77550   1.646E-29        90
     5.77650   1.503E-29        77
     5.77750   1.534E-29        77
     5.77850   8.918E-30        63
     5.77950   1.153E-29        64
     5.78050   1.579E-29        73
     5.78150   9.044E-30        55
     5.78250   1.426E-29        72
     5.78350   2.144E-29        69
     5.78450   1.072E-29        67
     5.78550   1.714E-29        63
     5.78650   1.846E-29        93
     5.78750   1.356E-29        81
     5.78850   9.217E-30        63
     5.78950   1.702E-29        76
     5.79050   1.106E-29        70
     5.79150   7.288E-30        58
     5.79250   1.039E-29        47
     5.79350   1.103E-29        62
     5.79450   1.092E-29        68
     5.79550   1.280E-29        62
     5.79650   1.506E-29        40
     5.79750   1.071E-29        61
     5.79850   9.954E-30        43
     5.79950   1.032E-29        57
     5.80050   9.627E-30        60
     5.80150   8.842E-30        50
     5.80250   1.158E-29        47
     5.80350   1.098E-29        49
     5.80450   8.115E-30        43
     5.80550   7.098E-30        51
     5.80650   9.853E-30        52
     5.80750   1.260E-29        62
     5.80850   5.959E-30        47
     5.80950   7.504E-30        49
     5.81050   9.767E-30        46
     5.81150   1.405E-29        40
     5.81250   8.891E-30        51
     5.81350   1.393E-29        69
     5.81450   6.136E-30        46
     5.81550   8.956E-30        42
     5.81650   3.937E-30        38
     5.81750   1.022E-29        39
     5.81850   9.911E-30        56
     5.81950   1.049E-29        53
     5.82050   1.453E-29        68
     5.82150   1.382E-29        54
     5.82250   9.670E-30        45
     5.82350   1.074E-29        48
     5.82450   4.799E-30        37
     5.82550   7.954E-30        43
     5.82650   1.246E-29        59
     5.82750   7.642E-30        34
     5.82850   5.021E-30        42
     5.82950   1.122E-29        49
     5.83050   1.226E-29        59
     5.83150   1.379E-29        59
     5.83250   6.576E-30        41
     5.83350   5.350E-30        38
     5.83450   7.529E-30        45
     5.83550   7.242E-30        42
     5.83650   6.827E-30        31
     5.83750   9.711E-30        54
     5.83850   1.070E-29        39
     5.83950   7.750E-30        46
     5.84050   1.606E-29        64
     5.84150   5.398E-30        32
     5.84250   1.131E-29        47
     5.84350   1.034E-29        57
     5.84450   1.465E-29        45
     5.84550   1.075E-29        41
     5.84650   8.442E-30        43
     5.84750   6.738E-30        39
     5.84850   6.086E-30        37
     5.84950   6.416E-30        30
     5.85050   7.406E-30        45
     5.85150   1.295E-29        42
     5.85250   1.153E-29        48
     5.85350   1.351E-29        46
     5.85450   1.112E-29        41
     5.85550   7.638E-30        34
     5.85650   1.251E-29        38
     5.85750   7.940E-30        34
     5.85850   1.104E-29        53
     5.85950   1.244E-29        44
     5.86050   1.330E-29        39
     5.86150   1.246E-29        45
     5.86250   7.227E-30        39
     5.86350   5.416E-30        37
     5.86450   8.750E-30        35
     5.86550   7.741E-30        41
     5.86650   8.316E-30        48
     5.86750   1.099E-29        47
     5.86850   1.111E-29        51
     5.86950   9.434E-30        40
     5.87050   8.575E-30        44
     5.87150   1.256E-29        52
     5.87250   1.026E-29        46
     5.87350   9.937E-30        52
     5.87450   9.105E-30        44
     5.87550   8.954E-30        46
     5.87650   1.164E-29        56
     5.87750   1.071E-29        43
     5.87850   8.343E-30        39
     5.87950   1.409E-29        57
     5.88050   1.471E-29        58
     5.88150   1.386E-29        60
     5.88250   1.195E-29        43
     5.88350   9.185E-30        42
     5.88450   1.237E-29        47
     5.88550   9.715E-30        51
     5.88650   7.458E-30        38
     5.88750   1.475E-29        69
     5.88850   1.094E-29        53
     5.88950   7.039E-30        38
     5.89050   1.268E-29        55
     5.89150   8.398E-30        42
     5.89250   1.086E-29        50
     5.89350   1.572E-29        61
     5.89450   1.422E-29        67
     5.89550   1.250E-29        59
     5.89650   9.327E-30        38
     5.89750   1.091E-29        64
     5.89850   8.231E-30        52
     5.89950   9.676E-30        51
     5.90050   1.009E-29        47
     5.90150   1.193E-29        52
     5.90250   6.366E-30        31
     5.90350   7.387E-30        42
     5.90450   1.325E-29        57
     5.90550   2.004E-29        77
     5.90650   1.090E-29        59
     5.90750   6.192E-30        40
     5.90850   1.424E-29        70
     5.90950   1.590E-29        59
     5.91050   7.672E-30        54
     5.91150   1.061E-29        59
     5.91250   1.117E-29        58
     5.91350   1.043E-29        54
     5.91450   6.856E-30        41
     5.91550   1.085E-29        46
     5.91650   1.054E-29        55
     5.91750   1.816E-29        61
     5.91850   1.479E-29        60
     5.91950   8.817E-30        46
     5.92050   5.072E-30        49
     5.92150   1.605E-29        59
     5.92250   1.513E-29        64
     5.92350   6.581E-30        43
     5.92450   1.314E-29        55
     5.92550   1.203E-29        54
     5.92650   1.364E-29        57
     5.92750   1.253E-29        50
     5.92850   1.105E-29        59
     5.92950   2.081E-29        62
     5.93050   8.633E-30        43
     5.93150   1.444E-29        67
     5.93250   1.013E-29        66
     5.93350   5.384E-30        38
     5.93450   9.910E-30        47
     5.93550   7.025E-30        48
     5.93650   8.058E-30        40
     5.93750   5.108E-30        49
     5.93850   9.361E-30        52
     5.93950   7.986E-30        42
     5.94050   1.093E-29        53
     5.94150   8.771E-30        56
     5.94250   5.071E-30        33
     5.94350   7.758E-30        53
     5.94450   1.547E-29        72
     5.94550   9.945E-30        42
     5.94650   1.285E-29        65
     5.94750   9.965E-30        54
     5.94850   1.349E-29        59
     5.94950   1.189E-29        52
     5.95050   7.878E-30        44
     5.95150   5.475E-30        42
     5.95250   1.265E-29        47
     5.95350   8.114E-30        49
     5.95450   1.139E-29        55
     5.95550   1.192E-29        39
     5.95650   1.096E-29        54
     5.95750   1.166E-29        50
     5.95850   9.668E-30        45
     5.95950   8.806E-30        40
     5.96050   1.095E-29        45
     5.96150   8.755E-30        38
     5.96250   1.183E-29        50
     5.96350   1.368E-29        54
     5.96450   8.470E-30        51
     5.96550   1.256E-29        49
     5.96650   7.430E-30        38
     5.96750   5.789E-30        37
     5.96850   1.414E-29        57
     5.96950   1.073E-29        50
     5.97050   1.156E-29        60
     5.97150   1.722E-29        52
     5.97250   1.146E-29        42
     5.97350   1.830E-29        44
     5.97450   8.896E-30        34
     5.97550   1.306E-29        38
     5.97650   9.350E-30        38
     5.97750   1.214E-29        35
     5.97850   1.067E-29        53
     5.97950   1.395E-29        36
     5.98050   8.266E-30        40
     5.98150   6.769E-30        46
     5.98250   6.493E-30        41
     5.98350   5.690E-30        37
     5.98450   9.473E-30        44
     5.98550   1.167E-29        42
     5.98650   1.049E-29        50
     5.98750   9.813E-30        35
     5.98850   9.724E-30        31
     5.98950   1.491E-29        48
     5.99050   1.190E-29        47
     5.99150   1.201E-29        39
     5.99250   9.708E-30        49
     5.99350   9.906E-30        50
     5.99450   9.027E-30        49
     5.99550   6.719E-30        37
     5.99650   7.253E-30        33
     5.99750   4.895E-30        33
     5.99850   9.104E-30        38
     5.99950   8.255E-30        40
     6.00050   1.149E-29        44
     6.00150   8.091E-30        34
     6.00250   9.814E-30        43
     6.00350   9.584E-30        48
     6.00450   8.668E-30        52
     6.00550   1.255E-29        48
     6.00650   1.472E-29        59
     6.00750   1.228E-29        47
     6.00850   9.801E-30        53
     6.00950   1.039E-29        45
     6.01050   1.176E-29        42
     6.01150   1.055E-29        50
     6.01250   1.266E-29        35
     6.01350   7.952E-30        51
     6.01450   1.195E-29        53
     6.01550   9.811E-30        47
     6.01650   9.983E-30        48
     6.01750   6.045E-30        44
     6.01850   5.838E-30        35
     6.01950   1.394E-29        48
     6.02050   1.282E-29        53
     6.02150   1.413E-29        56
     6.02250   9.408E-30        47
     6.02350   8.412E-30        43
     6.02450   9.692E-30        50
     6.02550   5.761E-30        31
     6.02650   9.210E-30        60
     6.02750   1.385E-29        56
     6.02850   8.278E-30        53
     6.02950   2.078E-29        73
     6.03050   1.025E-29        45
     6.03150   7.591E-30        45
     6.03250   1.077E-29        62
     6.03350   1.247E-29        60
     6.03450   9.968E-30        55
     6.03550   7.428E-30        47
     6.03650   9.496E-30        52
     6.03750   1.140E-29        54
     6.03850   1.210E-29        65
     6.03950   9.260E-30        55
     6.04050   1.474E-29        63
     6.04150   1.163E-29        75
     6.04250   1.015E-29        77
     6.04350   8.121E-30        48
     6.04450   8.331E-30        52
     6.04550   1.204E-29        65
     6.04650   1.982E-29        75
     6.04750   2.433E-29       110
     6.04850   1.487E-29        59
     6.04950   1.309E-29        76
     6.05050   1.167E-29        78
     6.05150   1.354E-29        77
     6.05250   1.150E-29        76
     6.05350   1.673E-29        85
     6.05450   1.579E-29        69
     6.05550   1.050E-29        55
     6.05650   1.115E-29        77
     6.05750   1.460E-29        82
     6.05850   2.176E-29        76
     6.05950   1.211E-29        61
     6.06050   1.021E-29        60
     6.06150   1.592E-29        68
     6.06250   1.868E-29        84
     6.06350   2.343E-29        86
     6.06450   8.866E-30        61
     6.06550   1.090E-29        54
     6.06650   1.389E-29        80
     6.06750   1.192E-29        52
     6.06850   1.250E-29        63
     6.06950   1.696E-29        87
     6.07050   1.282E-29        61
     6.07150   1.605E-29        79
     6.07250   1.380E-29        63
     6.07350   1.146E-29        63
     6.07450   7.802E-30        45
     6.07550   9.852E-30        48
     6.07650   8.506E-30        51
     6.07750   1.490E-29        79
     6.07850   9.234E-30        48
     6.07950   1.305E-29        62
     6.08050   1.154E-29        57
     6.08150   1.604E-29        69
     6.08250   1.072E-29        48
     6.08350   1.719E-29        58
     6.08450   1.174E-29        50
     6.08550   1.008E-29        51
     6.08650   1.244E-29        59
     6.08750   8.298E-30        59
     6.08850   1.086E-29        61
     6.08950   9.105E-30        41
     6.09050   1.343E-29        58
     6.09150   9.502E-30        50
     6.09250   6.826E-30        46
     6.09350   5.770E-30        37
     6.09450   1.166E-29        50
     6.09550   1.238E-29        62
     6.09650   1.231E-29        48
     6.09750   6.937E-30        44
     6.09850   9.616E-30        45
     6.09950   1.067E-29        53
     6.10050   1.615E-29        78
     6.10150   1.354E-29        57
     6.10250   7.022E-30        46
     6.10350   4.725E-30        41
     6.10450   1.407E-29        62
     6.10550   1.323E-29        59
     6.10650   1.263E-29        67
     6.10750   9.464E-30        59
     6.10850   6.527E-30        39
     6.10950   7.194E-30        37
     6.11050   6.676E-30        37
     6.11150   1.206E-29        52
     6.11250   1.113E-29        57
     6.11350   7.650E-30        43
     6.11450   1.077E-29        50
     6.11550   1.171E-29        40
     6.11650   7.338E-30        50
     6.11750   9.350E-30        41
     6.11850   1.151E-29        51
     6.11950   9.579E-30        48
     6.12050   9.278E-30        53
     6.12150   9.309E-30        51
     6.12250   1.578E-29        62
     6.12350   8.781E-30        33
     6.12450   1.253E-29        46
     6.12550   1.071E-29        39
     6.12650   7.607E-30        47
     6.12750   9.176E-30        60
     6.12850   1.279E-29        40
     6.12950   1.227E-29        50
     6.13050   8.084E-30        47
     6.13150   9.585E-30        37
     6.13250   6.758E-30        39
     6.13350   8.492E-30        62
     6.13450   9.431E-30        47
     6.13550   6.840E-30        39
     6.13650   1.112E-29        46
     6.13750   9.271E-30        46
     6.13850   8.778E-30        34
     6.13950   8.361E-30        51
     6.14050   7.494E-30        43
     6.14150   5.856E-30        41
     6.14250   8.080E-30        37
     6.14350   1.280E-29        60
     6.14450   1.339E-29        40
     6.14550   9.388E-30        51
     6.14650   6.376E-30        38
     6.14750   1.134E-29        46
     6.14850   1.044E-29        51
     6.14950   1.693E-29        77
     6.15050   1.904E-29        63
     6.15150   1.361E-29        53
     6.15250   1.761E-29        59
     6.15350   1.674E-29        66
     6.15450   1.674E-29        78
     6.15550   9.475E-30        58
     6.15650   8.530E-30        50
     6.15750   9.918E-30        50
     6.15850   7.563E-30        41
     6.15950   9.520E-30        48
     6.16050   1.402E-29        66
     6.16150   1.068E-29        59
     6.16250   9.614E-30        58
     6.16350   1.354E-29        45
     6.16450   9.030E-30        54
     6.16550   8.279E-30        43
     6.16650   1.028E-29        51
     6.16750   1.025E-29        57
     6.16850   1.906E-29        66
     6.16950   8.724E-30        39
     6.17050   7.081E-30        39
     6.17150   7.545E-30        49
     6.17250   1.464E-29        54
     6.17350   1.427E-29        57
     6.17450   1.627E-29        68
     6.17550   1.158E-29        54
     6.17650   7.785E-30        60
     6.17750   7.288E-30        63
     6.17850   8.269E-30        36
     6.17950   1.173E-29        62
     6.18050   8.696E-30        59
     6.18150   1.482E-29        62
     6.18250   8.975E-30        45
     6.18350   1.236E-29        74
     6.18450   1.307E-29        60
     6.18550   1.071E-29        57
     6.18650   8.365E-30        46
     6.18750   3.940E-30        40
     6.18850   9.462E-30        54
     6.18950   1.008E-29        45
     6.19050   1.304E-29        66
     6.19150   1.560E-29        68
     6.19250   1.095E-29        60
     6.19350   1.349E-29        65
     6.19450   1.127E-29        60
     6.19550   1.922E-29        87
     6.19650   1.290E-29        68
     6.19750   1.679E-29        68
     6.19850   1.088E-29        64
     6.19950   1.516E-29        68
     6.20050   1.571E-29        73
     6.20150   1.185E-29        52
     6.20250   2.081E-29        62
     6.20350   1.478E-29        53
     6.20450   1.352E-29        68
     6.20550   1.591E-29        71
     6.20650   1.469E-29        62
     6.20750   8.949E-30        59
     6.20850   8.412E-30        53
     6.20950   1.597E-29        67
     6.21050   1.014E-29        56
     6.21150   1.343E-29        52
     6.21250   1.106E-29        55
     6.21350   1.122E-29        48
     6.21450   1.414E-29        46
     6.21550   8.638E-30        60
     6.21650   5.381E-30        42
     6.21750   1.719E-29        69
     6.21850   9.921E-30        44
     6.21950   1.539E-29        59
     6.22050   4.781E-30        36
     6.22150   7.166E-30        48
     6.22250   7.516E-30        39
     6.22350   1.318E-29        50
     6.22450   1.662E-29        56
     6.22550   9.300E-30        54
     6.22650   1.692E-29        51
     6.22750   9.212E-30        51
     6.22850   1.400E-29        54
     6.22950   9.874E-30        59
     6.23050   1.582E-29        51
     6.23150   7.252E-30        49
     6.23250   1.401E-29        55
     6.23350   9.340E-30        40
     6.23450   8.300E-30        57
     6.23550   8.554E-30        46
     6.23650   1.039E-29        49
     6.23750   8.810E-30        57
     6.23850   1.143E-29        58
     6.23950   1.459E-29        50
     6.24050   6.297E-30        35
     6.24150   1.202E-29        51
     6.24250   6.610E-30        38
     6.24350   1.292E-29        51
     6.24450   5.744E-30        38
     6.24550   1.191E-29        48
     6.24650   8.933E-30        47
     6.24750   8.951E-30        28
     6.24850   1.220E-29        36
     6.24950   8.811E-30        38
     6.25050   8.300E-30        33
     6.25150   1.179E-29        44
     6.25250   1.238E-29        35
     6.25350   6.217E-30        35
     6.25450   8.450E-30        45
     6.25550   1.218E-29        53
     6.25650   1.185E-29        47
     6.25750   1.063E-29        54
     6.25850   1.002E-29        43
     6.25950   8.941E-30        39
     6.26050   1.115E-29        56
     6.26150   1.102E-29        55
     6.26250   7.800E-30        48
     6.26350   5.827E-30        38
     6.26450   1.745E-29        53
     6.26550   8.672E-30        28
     6.26650   1.366E-29        54
     6.26750   1.120E-29        55
     6.26850   1.290E-29        51
     6.26950   1.219E-29        45
     6.27050   1.187E-29        47
     6.27150   8.717E-30        47
     6.27250   1.746E-29        59
     6.27350   9.753E-30        52
     6.27450   1.326E-29        50
     6.27550   8.211E-30        46
     6.27650   1.029E-29        46
     6.27750   1.122E-29        62
     6.27850   1.023E-29        46
     6.27950   1.021E-29        58
     6.28050   1.293E-29        46
     6.28150   3.890E-30        31
     6.28250   7.045E-30        46
     6.28350   9.418E-30        58
     6.28450   1.288E-29        59
     6.28550   1.058E-29        44
     6.28650   1.364E-29        71
     6.28750   1.392E-29        50
     6.28850   1.107E-29        43
     6.28950   1.847E-29        62
     6.29050   1.386E-29        47
     6.29150   8.151E-30        51
     6.29250   1.386E-29        67
     6.29350   9.820E-30        58
     6.29450   1.463E-29        75
     6.29550   9.942E-30        60
     6.29650   1.327E-29        63
     6.29750   1.273E-29        53
     6.29850   1.275E-29        44
     6.29950   1.329E-29        60
     6.30050   9.256E-30        48
     6.30150   7.264E-30        37
     6.30250   1.197E-29        64
     6.30350   1.038E-29        55
     6.30450   8.806E-30        57
     6.30550   1.095E-29        52
     6.30650   1.591E-29        65
     6.30750   1.677E-29        55
     6.30850   1.721E-29        65
     6.30950   1.016E-29        45
     6.31050   9.879E-30        52
     6.31150   1.127E-29        60
     6.31250   1.291E-29        61
     6.31350   1.523E-29        63
     6.31450   8.698E-30        54
     6.31550   1.900E-29        83
     6.31650   1.307E-29        78
     6.31750   1.154E-29        72
     6.31850   9.896E-30        53
     6.31950   1.428E-29        61
     6.32050   1.644E-29        82
     6.32150   1.288E-29        71
     6.32250   2.596E-29       105
     6.32350   1.868E-29        75
     6.32450   1.052E-29        64
     6.32550   1.353E-29        78
     6.32650   1.195E-29        62
     6.32750   1.140E-29        77
     6.32850   9.160E-30        73
     6.32950   8.471E-30        51
     6.33050   1.168E-29        56
     6.33150   1.288E-29        66
     6.33250   9.000E-30        63
     6.33350   2.358E-29        71
     6.33450   1.345E-29        68
     6.33550   1.049E-29        57
     6.33650   1.842E-29        70
     6.33750   2.436E-29        79
     6.33850   2.303E-29        92
     6.33950   1.590E-29        72
     6.34050   1.630E-29        68
     6.34150   1.147E-29        75
     6.34250   1.708E-29        72
     6.34350   1.342E-29        80
     6.34450   1.668E-29        61
     6.34550   9.462E-30        65
     6.34650   1.122E-29        60
     6.34750   1.074E-29        66
     6.34850   1.729E-29        74
     6.34950   1.499E-29        76
     6.35050   1.120E-29        49
     6.35150   1.123E-29        61
     6.35250   9.826E-30        60
     6.35350   8.849E-30        56
     6.35450   1.799E-29        66
     6.35550   1.121E-29        63
     6.35650   6.694E-30        52
     6.35750   1.418E-29        65
     6.35850   2.019E-29        76
     6.35950   1.269E-29        53
     6.36050   9.546E-30        55
     6.36150   9.075E-30        58
     6.36250   8.095E-30        39
     6.36350   1.262E-29        50
     6.36450   7.735E-30        53
     6.36550   1.282E-29        67
     6.36650   1.398E-29        54
     6.36750   1.006E-29        37
     6.36850   8.234E-30        40
     6.36950   9.502E-30        49
     6.37050   1.122E-29        57
     6.37150   1.028E-29        67
     6.37250   1.554E-29        71
     6.37350   6.448E-30        45
     6.37450   1.345E-29        55
     6.37550   7.553E-30        52
     6.37650   1.033E-29        47
     6.37750   7.639E-30        37
     6.37850   1.042E-29        61
     6.37950   1.105E-29        53
     6.38050   8.118E-30        46
     6.38150   1.051E-29        58
     6.38250   1.037E-29        49
     6.38350   5.363E-30        40
     6.38450   1.116E-29        46
     6.38550   1.230E-29        74
     6.38650   9.076E-30        44
     6.38750   1.357E-29        51
     6.38850   9.432E-30        54
     6.38950   1.175E-29        50
     6.39050   7.526E-30        60
     6.39150   7.750E-30        61
     6.39250   1.064E-29        46
     6.39350   9.345E-30        46
     6.39450   1.121E-29        51
     6.39550   1.226E-29        68
     6.39650   1.410E-29        55
     6.39750   1.929E-29        56
     6.39850   1.577E-29        66
     6.39950   1.392E-29        50
     6.40050   1.049E-29        47
     6.40150   1.458E-29        40
     6.40250   1.078E-29        48
     6.40350   1.103E-29        58
     6.40450   1.028E-29        37
     6.40550   1.260E-29        52
     6.40650   9.291E-30        48
     6.40750   9.075E-30        49
     6.40850   1.460E-29        53
     6.40950   1.384E-29        60
     6.41050   1.415E-29        43
     6.41150   9.427E-30        44
     6.41250   9.629E-30        46
     6.41350   1.040E-29        62
     6.41450   1.160E-29        67
     6.41550   1.375E-29        59
     6.41650   9.750E-30        45
     6.41750   1.658E-29        69
     6.41850   8.802E-30        58
     6.41950   9.941E-30        55
     6.42050   1.390E-29        54
     6.42150   9.103E-30        50
     6.42250   7.253E-30        46
     6.42350   8.089E-30        44
     6.42450   8.703E-30        58
     6.42550   1.003E-29        48
     6.42650   6.507E-30        49
     6.42750   8.667E-30        50
     6.42850   1.184E-29        53
     6.42950   1.561E-29        54
     6.43050   1.596E-29        64
     6.43150   1.199E-29        67
     6.43250   1.540E-29        68
     6.43350   8.411E-30        44
     6.43450   1.104E-29        63
     6.43550   1.126E-29        56
     6.43650   1.237E-29        64
     6.43750   1.032E-29        52
     6.43850   1.448E-29        49
     6.43950   8.014E-30        47
     6.44050   9.992E-30        56
     6.44150   6.750E-30        54
     6.44250   1.008E-29        57
     6.44350   2.059E-29        77
     6.44450   1.593E-29        64
     6.44550   1.176E-29        60
     6.44650   1.151E-29        59
     6.44750   1.605E-29        69
     6.44850   2.086E-29        68
     6.44950   1.208E-29        61
     6.45050   1.154E-29        61
     6.45150   1.074E-29        58
     6.45250   1.102E-29        64
     6.45350   8.018E-30        59
     6.45450   1.974E-29        75
     6.45550   8.682E-30        61
     6.45650   1.147E-29        51
     6.45750   1.290E-29        61
     6.45850   1.093E-29        58
     6.45950   9.223E-30        60
     6.46050   1.225E-29        55
     6.46150   1.156E-29        74
     6.46250   9.771E-30        65
     6.46350   1.612E-29        69
     6.46450   1.703E-29        80
     6.46550   1.809E-29        54
     6.46650   1.037E-29        61
     6.46750   1.221E-29        56
     6.46850   1.412E-29        71
     6.46950   1.529E-29        73
     6.47050   1.264E-29        64
     6.47150   1.325E-29        73
     6.47250   8.833E-30        55
     6.47350   1.148E-29        65
     6.47450   1.101E-29        55
     6.47550   1.330E-29        54
     6.47650   1.202E-29        61
     6.47750   1.968E-29        75
     6.47850   1.873E-29        65
     6.47950   2.164E-29        61
     6.48050   1.203E-29        59
     6.48150   1.077E-29        38
     6.48250   1.703E-29        62
     6.48350   1.828E-29        67
     6.48450   1.876E-29        69
     6.48550   2.039E-29        78
     6.48650   1.082E-29        57
     6.48750   1.010E-29        54
     6.48850   1.084E-29        49
     6.48950   8.273E-30        39
     6.49050   1.661E-29        57
     6.49150   1.049E-29        60
     6.49250   1.404E-29        68
     6.49350   9.162E-30        49
     6.49450   8.646E-30        60
     6.49550   1.158E-29        46
     6.49650   1.109E-29        55
     6.49750   1.695E-29        63
     6.49850   8.759E-30        48
     6.49950   8.834E-30        62
     6.50050   1.626E-29        71
     6.50150   1.810E-29        76
     6.50250   1.104E-29        50
     6.50350   6.160E-30        50
     6.50450   7.858E-30        51
     6.50550   1.184E-29        55
     6.50650   1.235E-29        60
     6.50750   1.823E-29        50
     6.50850   1.431E-29        53
     6.50950   8.218E-30        55
     6.51050   1.446E-29        64
     6.51150   6.510E-30        32
     6.51250   7.631E-30        45
     6.51350   6.839E-30        43
     6.51450   5.478E-30        38
     6.51550   7.195E-30        40
     6.51650   1.234E-29        61
     6.51750   1.105E-29        53
     6.51850   1.066E-29        53
     6.51950   1.408E-29        58
     6.52050   1.284E-29        57
     6.52150   1.432E-29        53
     6.52250   2.302E-29        64
     6.52350   6.509E-30        43
     6.52450   9.846E-30        53
     6.52550   1.333E-29        48
     6.52650   1.137E-29        57
     6.52750   1.255E-29        51
     6.52850   1.753E-29        49
     6.52950   9.750E-30        57
     6.53050   1.088E-29        54
     6.53150   7.612E-30        39
     6.53250   8.104E-30        43
     6.53350   9.239E-30        39
     6.53450   9.413E-30        42
     6.53550   1.724E-29        59
     6.53650   1.155E-29        42
     6.53750   1.258E-29        52
     6.53850   8.516E-30        49
     6.53950   8.204E-30        43
     6.54050   1.138E-29        43
     6.54150   9.559E-30        42
     6.54250   9.849E-30        50
     6.54350   6.685E-30        53
     6.54450   1.066E-29        52
     6.54550   4.896E-30        45
     6.54650   8.948E-30        38
     6.54750   9.497E-30        46
     6.54850   1.337E-29        51
     6.54950   1.030E-29        48
     6.55050   7.891E-30        58
     6.55150   1.421E-29        65
     6.55250   1.239E-29        56
     6.55350   9.927E-30        48
     6.55450   1.077E-29        56
     6.55550   1.604E-29        63
     6.55650   5.654E-30        38
     6.55750   1.062E-29        48
     6.55850   7.693E-30        54
     6.55950   1.720E-29        71
     6.56050   7.817E-30        48
     6.56150   1.152E-29        69
     6.56250   1.207E-29        55
     6.56350   1.073E-29        60
     6.56450   1.272E-29        55
     6.56550   1.079E-29        67
     6.56650   1.403E-29        63
     6.56750   1.797E-29        62
     6.56850   1.614E-29        53
     6.56950   1.721E-29        66
     6.57050   7.314E-30        43
     6.57150   9.794E-30        43
     6.57250   1.355E-29        62
     6.57350   1.085E-29        44
     6.57450   5.506E-30        41
     6.57550   1.301E-29        54
     6.57650   8.349E-30        58
     6.57750   1.193E-29        50
     6.57850   1.313E-29        68
     6.57950   1.449E-29        73
     6.58050   1.275E-29        54
     6.58150   7.348E-30        59
     6.58250   1.029E-29        65
     6.58350   1.303E-29        64
     6.58450   1.014E-29        60
     6.58550   1.536E-29        70
     6.58650   1.264E-29        57
     6.58750   1.705E-29        58
     6.58850   1.565E-29        63
     6.58950   1.526E-29        65
     6.59050   1.469E-29        82
     6.59150   1.436E-29        90
     6.59250   1.023E-29        81
     6.59350   1.225E-29        72
     6.59450   8.845E-30        49
     6.59550   1.849E-29        76
     6.59650   2.503E-29        87
     6.59750   2.235E-29       103
     6.59850   1.465E-29        72
     6.59950   2.031E-29        89
     6.60050   1.752E-29        74
     6.60150   1.705E-29        89
     6.60250   1.109E-29        82
     6.60350   1.183E-29        70
     6.60450   1.441E-29        71
     6.60550   1.831E-29        88
     6.60650   1.274E-29        78
     6.60750   1.231E-29        57
     6.60850   1.334E-29        68
     6.60950   2.455E-29        73
     6.61050   1.505E-29        66
     6.61150   1.169E-29        76
     6.61250   1.449E-29        60
     6.61350   2.070E-29        77
     6.61450   1.579E-29        71
     6.61550   1.838E-29        78
     6.61650   1.820E-29        92
     6.61750   1.183E-29        58
     6.61850   1.577E-29        66
     6.61950   1.366E-29        53
     6.62050   1.354E-29        65
     6.62150   1.085E-29        71
     6.62250   1.560E-29        75
     6.62350   1.239E-29        80
     6.62450   1.640E-29        82
     6.62550   1.402E-29        51
     6.62650   1.797E-29        61
     6.62750   1.450E-29        54
     6.62850   1.105E-29        75
     6.62950   1.290E-29        71
     6.63050   1.154E-29        62
     6.63150   1.087E-29        62
     6.63250   8.138E-30        53
     6.63350   1.399E-29        56
     6.63450   1.283E-29        73
     6.63550   9.775E-30        60
     6.63650   1.619E-29        78
     6.63750   1.234E-29        67
     6.63850   1.645E-29        74
     6.63950   1.211E-29        67
     6.64050   1.654E-29        72
     6.64150   8.286E-30        56
     6.64250   1.217E-29        62
     6.64350   1.181E-29        53
     6.64450   9.282E-30        47
     6.64550   8.921E-30        54
     6.64650   9.284E-30        43
     6.64750   1.278E-29        41
     6.64850   1.287E-29        55
     6.64950   1.793E-29        69
     6.65050   1.067E-29        44
     6.65150   1.377E-29        57
     6.65250   9.304E-30        48
     6.65350   9.729E-30        51
     6.65450   9.854E-30        53
     6.65550   1.049E-29        42
     6.65650   9.284E-30        59
     6.65750   7.089E-30        47
     6.65850   8.279E-30        52
     6.65950   9.272E-30        41
     6.66050   1.163E-29        46
     6.66150   1.412E-29        54
     6.66250   1.105E-29        48
     6.66350   1.278E-29        60
     6.66450   9.919E-30        64
     6.66550   1.132E-29        56
     6.66650   1.322E-29        55
     6.66750   1.714E-29        64
     6.66850   7.869E-30        39
     6.66950   1.541E-29        70
     6.67050   1.108E-29        71
     6.67150   1.050E-29        58
     6.67250   1.507E-29        59
     6.67350   1.423E-29        43
     6.67450   7.493E-30        53
     6.67550   1.214E-29        60
     6.67650   1.660E-29        70
     6.67750   8.139E-30        46
     6.67850   1.110E-29        58
     6.67950   1.354E-29        65
     6.68050   9.566E-30        49
     6.68150   8.326E-30        43
     6.68250   9.614E-30        56
     6.68350   9.347E-30        43
     6.68450   9.402E-30        59
     6.68550   9.164E-30        38
     6.68650   1.102E-29        56
     6.68750   1.282E-29        56
     6.68850   1.569E-29        55
     6.68950   9.123E-30        33
     6.69050   1.429E-29        52
     6.69150   1.393E-29        59
     6.69250   5.839E-30        28
     6.69350   1.104E-29        79
     6.69450   1.229E-29        63
     6.69550   7.406E-30        38
     6.69650   1.412E-29        68
     6.69750   8.707E-30        60
     6.69850   8.239E-30        64
     6.69950   1.755E-29        81
     6.70050   1.465E-29        70
     6.70150   1.433E-29        54
     6.70250   1.286E-29        63
     6.70350   1.660E-29        65
     6.70450   9.479E-30        58
     6.70550   1.263E-29        62
     6.70650   1.116E-29        63
     6.70750   1.024E-29        56
     6.70850   1.619E-29        59
     6.70950   1.246E-29        65
     6.71050   1.514E-29        63
     6.71150   1.806E-29        56
     6.71250   1.079E-29        53
     6.71350   1.545E-29        59
     6.71450   1.414E-29        56
     6.71550   2.011E-29        77
     6.71650   1.494E-29        82
     6.71750   1.461E-29        72
     6.71850   1.315E-29        62
     6.71950   1.614E-29        80
     6.72050   1.559E-29        60
     6.72150   1.638E-29        68
     6.72250   1.138E-29        48
     6.72350   1.199E-29        59
     6.72450   1.893E-29        63
     6.72550   1.058E-29        61
     6.72650   1.514E-29        84
     6.72750   1.036E-29        68
     6.72850   9.181E-30        50
     6.72950   1.522E-29        69
     6.73050   2.035E-29        77
     6.73150   1.598E-29        63
     6.73250   1.175E-29        72
     6.73350   1.123E-29        59
     6.73450   1.288E-29        67
     6.73550   1.623E-29        76
     6.73650   1.299E-29        61
     6.73750   1.278E-29        64
     6.73850   1.247E-29        58
     6.73950   1.055E-29        66
     6.74050   1.071E-29        61
     6.74150   1.247E-29        77
     6.74250   1.356E-29        70
     6.74350   2.232E-29        75
     6.74450   1.150E-29        58
     6.74550   1.371E-29        65
     6.74650   1.098E-29        56
     6.74750   1.637E-29        67
     6.74850   7.740E-30        49
     6.74950   1.573E-29        71
     6.75050   1.324E-29        70
     6.75150   1.567E-29        68
     6.75250   1.025E-29        63
     6.75350   8.915E-30        46
     6.75450   2.036E-29        66
     6.75550   1.452E-29        61
     6.75650   1.301E-29        55
     6.75750   8.874E-30        47
     6.75850   1.148E-29        63
     6.75950   1.019E-29        44
     6.76050   1.444E-29        50
     6.76150   1.240E-29        53
     6.76250   1.404E-29        57
     6.76350   1.334E-29        68
     6.76450   1.073E-29        45
     6.76550   1.512E-29        57
     6.76650   1.219E-29        54
     6.76750   1.197E-29        56
     6.76850   1.418E-29        60
     6.76950   9.989E-30        44
     6.77050   1.078E-29        70
     6.77150   1.430E-29        57
     6.77250   9.214E-30        53
     6.77350   1.552E-29        66
     6.77450   1.069E-29        53
     6.77550   1.351E-29        67
     6.77650   1.273E-29        47
     6.77750   7.506E-30        45
     6.77850   1.073E-29        58
     6.77950   1.185E-29        63
     6.78050   8.647E-30        52
     6.78150   1.020E-29        60
     6.78250   1.830E-29        61
     6.78350   9.231E-30        58
     6.78450   8.851E-30        54
     6.78550   1.009E-29        64
     6.78650   1.064E-29        56
     6.78750   1.004E-29        58
     6.78850   1.089E-29        55
     6.78950   9.268E-30        58
     6.79050   8.688E-30        50
     6.79150   1.412E-29        52
     6.79250   1.190E-29        58
     6.79350   1.171E-29        59
     6.79450   1.449E-29        64
     6.79550   1.386E-29        66
     6.79650   1.239E-29        53
     6.79750   1.240E-29        58
     6.79850   1.180E-29        49
     6.79950   1.135E-29        51
     6.80050   1.011E-29        46
     6.80150   1.594E-29        54
     6.80250   1.319E-29        54
     6.80350   1.075E-29        53
     6.80450   7.338E-30        49
     6.80550   8.999E-30        49
     6.80650   1.206E-29        53
     6.80750   1.132E-29        49
     6.80850   1.619E-29        70
     6.80950   5.572E-30        44
     6.81050   8.714E-30        48
     6.81150   2.053E-29        57
     6.81250   1.140E-29        57
     6.81350   1.181E-29        51
     6.81450   1.259E-29        55
     6.81550   1.180E-29        60
     6.81650   9.488E-30        47
     6.81750   9.820E-30        54
     6.81850   2.179E-29        65
     6.81950   2.470E-29        73
     6.82050   1.443E-29        66
     6.82150   1.347E-29        60
     6.82250   1.136E-29        49
     6.82350   1.362E-29        55
     6.82450   8.548E-30        49
     6.82550   1.114E-29        55
     6.82650   1.083E-29        56
     6.82750   1.635E-29        60
     6.82850   1.748E-29        64
     6.82950   1.030E-29        55
     6.83050   1.567E-29        63
     6.83150   1.875E-29        71
     6.83250   1.919E-29        64
     6.83350   1.285E-29        67
     6.83450   1.533E-29        53
     6.83550   1.046E-29        47
     6.83650   1.391E-29        57
     6.83750   1.117E-29        57
     6.83850   1.529E-29        64
     6.83950   1.510E-29        64
     6.84050   1.040E-29        51
     6.84150   9.710E-30        46
     6.84250   1.720E-29        77
     6.84350   1.747E-29        67
     6.84450   2.064E-29        83
     6.84550   6.826E-30        62
     6.84650   1.283E-29        56
     6.84750   9.644E-30        57
     6.84850   1.251E-29        67
     6.84950   9.404E-30        53
     6.85050   1.031E-29        55
     6.85150   1.199E-29        57
     6.85250   1.056E-29        53
     6.85350   1.397E-29        65
     6.85450   1.199E-29        56
     6.85550   1.378E-29        70
     6.85650   1.078E-29        63
     6.85750   1.423E-29        75
     6.85850   9.154E-30        63
     6.85950   9.313E-30        59
     6.86050   1.135E-29        65
     6.86150   9.725E-30        68
     6.86250   8.854E-30        63
     6.86350   9.640E-30        75
     6.86450   1.335E-29        68
     6.86550   1.292E-29        55
     6.86650   1.535E-29        70
     6.86750   1.257E-29        66
     6.86850   1.153E-29        78
     6.86950   1.542E-29        55
     6.87050   2.491E-29        84
     6.87150   3.470E-29       109
     6.87250   1.967E-29       100
     6.87350   1.743E-29        95
     6.87450   1.760E-29        80
     6.87550   1.217E-29        74
     6.87650   8.945E-30        77
     6.87750   1.350E-29        81
     6.87850   1.567E-29        72
     6.87950   9.298E-30        60
     6.88050   9.759E-30        55
     6.88150   6.949E-30        61
     6.88250   1.162E-29        88
     6.88350   2.085E-29        82
     6.88450   1.421E-29        73
     6.88550   1.306E-29        80
     6.88650   1.278E-29        83
     6.88750   2.328E-29       100
     6.88850   2.365E-29        90
     6.88950   1.791E-29        85
     6.89050   2.302E-29        97
     6.89150   1.550E-29        85
     6.89250   1.718E-29        79
     6.89350   1.232E-29        75
     6.89450   1.675E-29        73
     6.89550   1.742E-29        75
     6.89650   1.589E-29        71
     6.89750   1.845E-29        79
     6.89850   1.967E-29        79
     6.89950   2.107E-29        83
     6.90050   1.581E-29        75
     6.90150   1.014E-29        51
     6.90250   1.046E-29        71
     6.90350   1.299E-29        63
     6.90450   1.762E-29        59
     6.90550   1.537E-29        73
     6.90650   1.488E-29        72
     6.90750   1.148E-29        57
     6.90850   8.736E-30        55
     6.90950   1.397E-29        58
     6.91050   1.071E-29        73
     6.91150   1.729E-29        69
     6.91250   1.161E-29        41
     6.91350   7.866E-30        45
     6.91450   6.168E-30        46
     6.91550   9.468E-30        58
     6.91650   1.044E-29        83
     6.91750   1.007E-29        59
     6.91850   8.737E-30        44
     6.91950   1.236E-29        61
     6.92050   1.628E-29        76
     6.92150   9.596E-30        50
     6.92250   1.434E-29        66
     6.92350   1.459E-29        76
     6.92450   1.169E-29        63
     6.92550   1.228E-29        56
     6.92650   1.567E-29        55
     6.92750   1.414E-29        72
     6.92850   1.281E-29        46
     6.92950   1.573E-29        55
     6.93050   1.398E-29        69
     6.93150   1.605E-29        59
     6.93250   2.282E-29        72
     6.93350   1.411E-29        63
     6.93450   1.231E-29        50
     6.93550   1.123E-29        43
     6.93650   1.467E-29        60
     6.93750   8.708E-30        52
     6.93850   8.151E-30        48
     6.93950   9.295E-30        54
     6.94050   1.325E-29        57
     6.94150   1.218E-29        65
     6.94250   1.452E-29        56
     6.94350   1.050E-29        56
     6.94450   1.070E-29        54
     6.94550   1.009E-29        55
     6.94650   1.684E-29        61
     6.94750   1.608E-29        60
     6.94850   1.136E-29        51
     6.94950   1.692E-29        53
     6.95050   9.620E-30        47
     6.95150   1.495E-29        70
     6.95250   1.493E-29        60
     6.95350   1.087E-29        44
     6.95450   1.669E-29        79
     6.95550   7.389E-30        39
     6.95650   1.191E-29        73
     6.95750   1.320E-29        62
     6.95850   1.717E-29        66
     6.95950   8.663E-30        48
     6.96050   9.140E-30        53
     6.96150   1.262E-29        75
     6.96250   1.335E-29        55
     6.96350   1.444E-29        68
     6.96450   1.291E-29        58
     6.96550   8.031E-30        53
     6.96650   1.303E-29        55
     6.96750   1.272E-29        54
     6.96850   1.412E-29        62
     6.96950   1.181E-29        77
     6.97050   1.423E-29        76
     6.97150   1.098E-29        56
     6.97250   1.784E-29        73
     6.97350   1.468E-29        64
     6.97450   2.376E-29        85
     6.97550   1.431E-29        65
     6.97650   1.180E-29        61
     6.97750   1.223E-29        73
     6.97850   1.202E-29        65
     6.97950   1.650E-29        71
     6.98050   1.741E-29        79
     6.98150   1.226E-29        68
     6.98250   1.784E-29        65
     6.98350   8.834E-30        48
     6.98450   1.036E-29        66
     6.98550   1.727E-29        72
     6.98650   1.368E-29        58
     6.98750   9.643E-30        57
     6.98850   1.388E-29        76
     6.98950   1.461E-29        65
     6.99050   1.999E-29        66
     6.99150   9.681E-30        60
     6.99250   1.696E-29        64
     6.99350   1.287E-29        70
     6.99450   1.306E-29        80
     6.99550   7.769E-30        63
     6.99650   1.417E-29        71
     6.99750   1.369E-29        73
     6.99850   1.368E-29        64
     6.99950   1.556E-29        67
     7.00050   1.662E-29        62
     7.00150   1.361E-29        62
     7.00250   1.257E-29        69
     7.00350   1.597E-29        67
     7.00450   1.505E-29        61
     7.00550   1.080E-29        64
     7.00650   1.548E-29        71
     7.00750   1.156E-29        73
     7.00850   1.336E-29        68
     7.00950   1.031E-29        67
     7.01050   1.233E-29        66
     7.01150   7.915E-30        57
     7.01250   1.009E-29        67
     7.01350   9.095E-30        72
     7.01450   1.456E-29        68
     7.01550   1.321E-29        70
     7.01650   1.527E-29        67
     7.01750   9.485E-30        50
     7.01850   1.395E-29        52
     7.01950   1.516E-29        54
     7.02050   1.308E-29        67
     7.02150   1.137E-29        55
     7.02250   9.963E-30        58
     7.02350   1.127E-29        72
     7.02450   1.015E-29        58
     7.02550   1.825E-29        73
     7.02650   9.673E-30        38
     7.02750   1.541E-29        60
     7.02850   9.011E-30        52
     7.02950   1.682E-29        70
     7.03050   1.610E-29        64
     7.03150   1.455E-29        69
     7.03250   1.152E-29        64
     7.03350   1.463E-29        59
     7.03450   1.326E-29        72
     7.03550   1.165E-29        62
     7.03650   2.272E-29        71
     7.03750   1.813E-29        59
     7.03850   9.922E-30        49
     7.03950   1.798E-29        80
     7.04050   1.361E-29        62
     7.04150   1.128E-29        63
     7.04250   1.185E-29        59
     7.04350   1.090E-29        49
     7.04450   7.860E-30        45
     7.04550   1.437E-29        52
     7.04650   1.287E-29        66
     7.04750   1.601E-29        65
     7.04850   1.043E-29        62
     7.04950   1.511E-29        72
     7.05050   8.524E-30        47
     7.05150   1.238E-29        67
     7.05250   1.928E-29        72
     7.05350   1.219E-29        49
     7.05450   7.669E-30        44
     7.05550   1.487E-29        72
     7.05650   9.302E-30        55
     7.05750   1.231E-29        61
     7.05850   1.248E-29        76
     7.05950   1.623E-29        62
     7.06050   1.222E-29        74
     7.06150   1.947E-29        93
     7.06250   9.994E-30        53
     7.06350   9.206E-30        44
     7.06450   1.509E-29        68
     7.06550   9.622E-30        65
     7.06650   7.666E-30        63
     7.06750   1.449E-29        63
     7.06850   1.132E-29        62
     7.06950   1.117E-29        52
     7.07050   1.055E-29        66
     7.07150   1.822E-29        78
     7.07250   1.219E-29        46
     7.07350   2.030E-29        80
     7.07450   1.924E-29        70
     7.07550   1.457E-29        59
     7.07650   1.572E-29        60
     7.07750   1.916E-29        70
     7.07850   1.495E-29        68
     7.07950   1.402E-29        65
     7.08050   1.116E-29        69
     7.08150   1.399E-29        58
     7.08250   1.295E-29        49
     7.08350   1.010E-29        48
     7.08450   1.125E-29        51
     7.08550   1.602E-29        60
     7.08650   2.323E-29        89
     7.08750   1.534E-29        73
     7.08850   1.299E-29        77
     7.08950   1.072E-29        65
     7.09050   1.231E-29        46
     7.09150   1.054E-29        48
     7.09250   1.559E-29        59
     7.09350   1.394E-29        54
     7.09450   1.653E-29        69
     7.09550   7.629E-30        46
     7.09650   1.296E-29        65
     7.09750   1.690E-29        66
     7.09850   1.346E-29        55
     7.09950   6.429E-30        44
     7.10050   1.218E-29        70
     7.10150   1.258E-29        61
     7.10250   1.076E-29        53
     7.10350   1.881E-29        62
     7.10450   1.028E-29        60
     7.10550   1.871E-29        73
     7.10650   1.081E-29        56
     7.10750   1.009E-29        52
     7.10850   1.566E-29        49
     7.10950   1.403E-29        74
     7.11050   1.180E-29        51
     7.11150   1.112E-29        69
     7.11250   8.535E-30        62
     7.11350   1.002E-29        61
     7.11450   1.837E-29        71
     7.11550   1.375E-29        67
     7.11650   1.145E-29        60
     7.11750   1.309E-29        57
     7.11850   1.033E-29        42
     7.11950   5.624E-30        48
     7.12050   1.826E-29        67
     7.12150   1.042E-29        55
     7.12250   9.412E-30        53
     7.12350   9.239E-30        46
     7.12450   1.310E-29        61
     7.12550   1.017E-29        53
     7.12650   1.162E-29        42
     7.12750   1.405E-29        64
     7.12850   1.461E-29        77
     7.12950   9.580E-30        64
     7.13050   1.922E-29        80
     7.13150   9.799E-30        72
     7.13250   1.334E-29        60
     7.13350   2.024E-29        65
     7.13450   1.183E-29        48
     7.13550   1.453E-29        64
     7.13650   1.743E-29        87
     7.13750   1.544E-29        85
     7.13850   2.121E-29        97
     7.13950   1.302E-29        69
     7.14050   2.054E-29        82
     7.14150   1.129E-29        72
     7.14250   1.775E-29        81
     7.14350   1.736E-29        78
     7.14450   2.024E-29        76
     7.14550   2.067E-29        91
     7.14650   3.660E-29       122
     7.14750   1.930E-29        91
     7.14850   1.207E-29        69
     7.14950   1.362E-29        82
     7.15050   1.363E-29        85
     7.15150   9.980E-30        77
     7.15250   1.795E-29        95
     7.15350   1.535E-29        78
     7.15450   1.112E-29        69
     7.15550   1.939E-29        90
     7.15650   1.235E-29        81
     7.15750   1.630E-29        89
     7.15850   1.201E-29        62
     7.15950   1.265E-29        74
     7.16050   1.343E-29        69
     7.16150   1.675E-29        81
     7.16250   1.974E-29       104
     7.16350   2.442E-29        87
     7.16450   2.516E-29        94
     7.16550   2.041E-29        89
     7.16650   2.568E-29        93
     7.16750   1.996E-29        83
     7.16850   2.153E-29        85
     7.16950   1.631E-29        68
     7.17050   1.431E-29        72
     7.17150   1.963E-29        92
     7.17250   1.883E-29        82
     7.17350   1.442E-29        76
     7.17450   2.364E-29        90
     7.17550   1.951E-29        89
     7.17650   1.429E-29        83
     7.17750   8.966E-30        56
     7.17850   1.876E-29        55
     7.17950   1.156E-29        82
     7.18050   1.193E-29        63
     7.18150   1.022E-29        58
     7.18250   1.231E-29        66
     7.18350   1.495E-29        65
     7.18450   9.871E-30        50
     7.18550   1.466E-29        74
     7.18650   1.158E-29        55
     7.18750   1.400E-29        84
     7.18850   1.331E-29        53
     7.18950   1.376E-29        66
     7.19050   1.053E-29        54
     7.19150   1.223E-29        65
     7.19250   1.183E-29        44
     7.19350   1.308E-29        67
     7.19450   1.871E-29        65
     7.19550   1.474E-29        73
     7.19650   1.698E-29        78
     7.19750   1.382E-29        79
     7.19850   1.718E-29        75
     7.19950   1.581E-29        63
     7.20050   1.693E-29        64
     7.20150   1.396E-29        59
     7.20250   7.708E-30        71
     7.20350   1.706E-29        73
     7.20450   1.704E-29        69
     7.20550   1.171E-29        59
     7.20650   1.229E-29        83
     7.20750   1.120E-29        60
     7.20850   7.750E-30        58
     7.20950   1.231E-29        57
     7.21050   2.049E-29        64
     7.21150   1.542E-29        55
     7.21250   9.734E-30        57
     7.21350   9.128E-30        50
     7.21450   1.103E-29        57
     7.21550   1.390E-29        64
     7.21650   1.659E-29        70
     7.21750   9.335E-30        71
     7.21850   9.523E-30        61
     7.21950   1.302E-29        66
     7.22050   7.576E-30        55
     7.22150   1.231E-29        75
     7.22250   1.319E-29        63
     7.22350   8.950E-30        60
     7.22450   9.073E-30        41
     7.22550   1.023E-29        62
     7.22650   1.405E-29        66
     7.22750   6.965E-30        59
     7.22850   1.122E-29        62
     7.22950   1.180E-29        50
     7.23050   1.202E-29        67
     7.23150   1.521E-29        65
     7.23250   1.367E-29        53
     7.23350   1.378E-29        65
     7.23450   1.480E-29        70
     7.23550   1.258E-29        62
     7.23650   1.385E-29        59
     7.23750   1.272E-29        62
     7.23850   1.518E-29        72
     7.23950   1.151E-29        63
     7.24050   1.562E-29        67
     7.24150   1.053E-29        61
     7.24250   1.695E-29        69
     7.24350   1.100E-29        56
     7.24450   1.772E-29        68
     7.24550   2.018E-29        68
     7.24650   1.129E-29        73
     7.24750   1.482E-29        65
     7.24850   1.216E-29        78
     7.24950   1.298E-29        55
     7.25050   1.277E-29        78
     7.25150   1.448E-29        57
     7.25250   1.412E-29        68
     7.25350   1.171E-29        48
     7.25450   1.103E-29        60
     7.25550   1.370E-29        68
     7.25650   2.359E-29        85
     7.25750   1.606E-29        78
     7.25850   1.266E-29        54
     7.25950   1.768E-29        78
     7.26050   1.276E-29        59
     7.26150   2.199E-29        77
     7.26250   1.411E-29        72
     7.26350   2.521E-29        92
     7.26450   9.494E-30        51
     7.26550   1.310E-29        74
     7.26650   1.366E-29        71
     7.26750   1.562E-29        79
     7.26850   9.994E-30        72
     7.26950   1.572E-29        83
     7.27050   2.078E-29        77
     7.27150   1.188E-29        61
     7.27250   1.313E-29        74
     7.27350   1.519E-29        72
     7.27450   1.714E-29        82
     7.27550   2.259E-29        83
     7.27650   1.357E-29        69
     7.27750   1.688E-29        80
     7.27850   1.303E-29        69
     7.27950   1.184E-29        68
     7.28050   1.190E-29        75
     7.28150   1.963E-29        87
     7.28250   1.261E-29        73
     7.28350   1.222E-29        71
     7.28450   1.552E-29        74
     7.28550   1.358E-29        79
     7.28650   1.676E-29        77
     7.28750   1.988E-29        80
     7.28850   7.604E-30        59
     7.28950   1.795E-29        90
     7.29050   1.299E-29        73
     7.29150   1.729E-29        71
     7.29250   2.292E-29        79
     7.29350   1.353E-29        68
     7.29450   1.895E-29        81
     7.29550   2.065E-29        79
     7.29650   2.201E-29        67
     7.29750   1.589E-29        69
     7.29850   1.281E-29        65
     7.29950   1.362E-29        71
     7.30050   1.412E-29        73
     7.30150   2.315E-29        79
     7.30250   1.566E-29        73
     7.30350   1.032E-29        57
     7.30450   2.339E-29        62
     7.30550   9.723E-30        54
     7.30650   1.112E-29        58
     7.30750   2.072E-29        81
     7.30850   1.767E-29        72
     7.30950   1.175E-29        58
     7.31050   1.024E-29        82
     7.31150   1.369E-29        67
     7.31250   1.615E-29        69
     7.31350   9.346E-30        66
     7.31450   9.881E-30        54
     7.31550   1.383E-29        54
     7.31650   1.283E-29        52
     7.31750   8.622E-30        48
     7.31850   1.187E-29        56
     7.31950   1.160E-29        54
     7.32050   1.826E-29        69
     7.32150   1.135E-29        61
     7.32250   1.000E-29        60
     7.32350   1.189E-29        57
     7.32450   1.558E-29        58
     7.32550   1.249E-29        60
     7.32650   8.050E-30        62
     7.32750   1.504E-29        69
     7.32850   1.122E-29        71
     7.32950   1.401E-29        75
     7.33050   1.562E-29        75
     7.33150   1.488E-29        74
     7.33250   1.814E-29        69
     7.33350   1.520E-29        83
     7.33450   1.229E-29        69
     7.33550   1.636E-29        64
     7.33650   1.258E-29        71
     7.33750   1.209E-29        70
     7.33850   1.546E-29        60
     7.33950   2.241E-29        72
     7.34050   2.145E-29        90
     7.34150   1.631E-29        67
     7.34250   1.116E-29        47
     7.34350   9.515E-30        53
     7.34450   1.113E-29        72
     7.34550   1.462E-29        69
     7.34650   1.305E-29        61
     7.34750   1.573E-29        70
     7.34850   1.474E-29        62
     7.34950   1.399E-29        67
     7.35050   1.299E-29        75
     7.35150   1.292E-29        63
     7.35250   1.330E-29        64
     7.35350   1.515E-29        74
     7.35450   9.299E-30        63
     7.35550   1.971E-29        77
     7.35650   1.028E-29        66
     7.35750   1.176E-29        66
     7.35850   1.089E-29        52
     7.35950   1.536E-29        73
     7.36050   1.816E-29        66
     7.36150   9.691E-30        60
     7.36250   1.513E-29        71
     7.36350   1.913E-29        85
     7.36450   1.665E-29        78
     7.36550   1.506E-29        72
     7.36650   1.322E-29        70
     7.36750   1.304E-29        61
     7.36850   1.433E-29        72
     7.36950   1.667E-29        83
     7.37050   8.839E-30        57
     7.37150   1.964E-29        59
     7.37250   1.556E-29        69
     7.37350   1.937E-29        76
     7.37450   1.366E-29        53
     7.37550   2.132E-29        69
     7.37650   2.033E-29        63
     7.37750   1.867E-29        76
     7.37850   1.567E-29        58
     7.37950   9.546E-30        72
     7.38050   8.546E-30        61
     7.38150   1.011E-29        66
     7.38250   1.119E-29        67
     7.38350   2.024E-29        72
     7.38450   1.206E-29        46
     7.38550   1.246E-29        60
     7.38650   1.888E-29        80
     7.38750   1.112E-29        63
     7.38850   1.191E-29        51
     7.38950   1.975E-29        69
     7.39050   1.441E-29        60
     7.39150   9.332E-30        44
     7.39250   1.502E-29        71
     7.39350   1.284E-29        57
     7.39450   1.070E-29        69
     7.39550   1.030E-29        54
     7.39650   7.334E-30        61
     7.39750   1.653E-29        72
     7.39850   1.299E-29        48
     7.39950   1.279E-29        65
     7.40050   1.172E-29        68
     7.40150   1.664E-29        81
     7.40250   1.017E-29        59
     7.40350   1.370E-29        59
     7.40450   1.230E-29        64
     7.40550   1.012E-29        69
     7.40650   1.468E-29        68
     7.40750   1.033E-29        75
     7.40850   1.185E-29        54
     7.40950   9.907E-30        56
     7.41050   1.805E-29        99
     7.41150   1.485E-29        84
     7.41250   1.844E-29        94
     7.41350   1.550E-29        88
     7.41450   1.544E-29        74
     7.41550   1.353E-29        72
     7.41650   1.421E-29        77
     7.41750   1.473E-29        73
     7.41850   1.877E-29        92
     7.41950   1.533E-29        78
     7.42050   3.442E-29       101
     7.42150   2.454E-29        86
     7.42250   1.220E-29        82
     7.42350   1.366E-29        81
     7.42450   2.003E-29        97
     7.42550   1.675E-29        73
     7.42650   2.190E-29        93
     7.42750   1.989E-29       114
     7.42850   2.121E-29        87
     7.42950   1.856E-29        75
     7.43050   1.540E-29        87
     7.43150   1.252E-29        79
     7.43250   1.727E-29        84
     7.43350   1.409E-29        85
     7.43450   1.093E-29        82
     7.43550   2.008E-29       109
     7.43650   1.580E-29        96
     7.43750   1.183E-29        77
     7.43850   1.858E-29        80
     7.43950   3.079E-29       118
     7.44050   1.963E-29       108
     7.44150   2.211E-29        91
     7.44250   2.584E-29        92
     7.44350   8.104E-30        79
     7.44450   1.600E-29        91
     7.44550   2.463E-29        94
     7.44650   2.114E-29        89
     7.44750   1.890E-29        79
     7.44850   1.480E-29        66
     7.44950   1.648E-29        93
     7.45050   2.193E-29        93
     7.45150   1.922E-29        84
     7.45250   1.205E-29        55
     7.45350   6.636E-30        60
     7.45450   8.721E-30        61
     7.45550   1.608E-29        60
     7.45650   1.877E-29        83
     7.45750   1.415E-29        80
     7.45850   1.234E-29        74
     7.45950   1.407E-29        64
     7.46050   1.168E-29        69
     7.46150   1.552E-29        87
     7.46250   1.237E-29        58
     7.46350   1.997E-29        70
     7.46450   1.588E-29        83
     7.46550   1.274E-29        66
     7.46650   1.660E-29        80
     7.46750   1.669E-29        71
     7.46850   1.308E-29        62
     7.46950   1.584E-29        63
     7.47050   8.445E-30        60
     7.47150   1.504E-29        64
     7.47250   1.417E-29        76
     7.47350   1.663E-29        70
     7.47450   1.823E-29        68
     7.47550   1.260E-29        55
     7.47650   1.334E-29        55
     7.47750   1.171E-29        61
     7.47850   2.042E-29        75
     7.47950   2.005E-29        71
     7.48050   1.003E-29        64
     7.48150   1.650E-29        66
     7.48250   1.146E-29        54
     7.48350   1.763E-29        56
     7.48450   9.240E-30        60
     7.48550   1.755E-29        76
     7.48650   1.135E-29        58
     7.48750   1.235E-29        45
     7.48850   2.338E-29        82
     7.48950   1.078E-29        51
     7.49050   8.887E-30        71
     7.49150   8.898E-30        66
     7.49250   1.780E-29        81
     7.49350   6.753E-30        50
     7.49450   1.393E-29        58
     7.49550   1.839E-29        98
     7.49650   1.220E-29        52
     7.49750   1.638E-29        72
     7.49850   1.388E-29        57
     7.49950   1.229E-29        72
     7.50050   1.269E-29        55
     7.50150   1.761E-29        82
     7.50250   1.438E-29        83
     7.50350   2.074E-29        73
     7.50450   1.423E-29        78
     7.50550   1.598E-29        80
     7.50650   1.064E-29        70
     7.50750   2.318E-29        88
     7.50850   1.448E-29        74
     7.50950   1.262E-29        75
     7.51050   1.682E-29        72
     7.51150   1.227E-29        79
     7.51250   1.200E-29        75
     7.51350   6.678E-30        40
     7.51450   1.526E-29        82
     7.51550   1.313E-29        75
     7.51650   1.593E-29        63
     7.51750   1.154E-29        53
     7.51850   2.053E-29        82
     7.51950   1.439E-29        86
     7.52050   1.051E-29        57
     7.52150   1.107E-29        71
     7.52250   1.309E-29        85
     7.52350   1.494E-29        75
     7.52450   1.234E-29        79
     7.52550   1.137E-29        66
     7.52650   1.272E-29        63
     7.52750   1.086E-29        55
     7.52850   1.355E-29        69
     7.52950   1.382E-29        66
     7.53050   1.724E-29        79
     7.53150   1.992E-29        65
     7.53250   1.442E-29        61
     7.53350   1.550E-29        63
     7.53450   1.213E-29        70
     7.53550   1.834E-29        75
     7.53650   1.882E-29        67
     7.53750   1.457E-29        57
     7.53850   1.686E-29        72
     7.53950   1.691E-29        90
     7.54050   1.282E-29        69
     7.54150   1.663E-29        68
     7.54250   1.462E-29        78
     7.54350   1.306E-29        61
     7.54450   1.690E-29        69
     7.54550   1.372E-29        72
     7.54650   1.703E-29        79
     7.54750   1.376E-29        79
     7.54850   9.144E-30        55
     7.54950   1.488E-29        71
     7.55050   1.497E-29        80
     7.55150   1.319E-29        69
     7.55250   1.554E-29        90
     7.55350   2.040E-29        98
     7.55450   1.653E-29        85
     7.55550   1.347E-29        72
     7.55650   1.363E-29        62
     7.55750   1.585E-29        78
     7.55850   1.779E-29        83
     7.55950   2.101E-29        78
     7.56050   2.016E-29        85
     7.56150   1.519E-29        72
     7.56250   1.654E-29        70
     7.56350   1.151E-29        61
     7.56450   1.209E-29        66
     7.56550   1.852E-29        79
     7.56650   1.429E-29        72
     7.56750   1.743E-29        81
     7.56850   1.867E-29        91
     7.56950   1.227E-29        81
     7.57050   1.810E-29        72
     7.57150   1.477E-29        71
     7.57250   1.143E-29        79
     7.57350   1.513E-29        67
     7.57450   1.065E-29        60
     7.57550   1.832E-29        73
     7.57650   1.578E-29        61
     7.57750   1.816E-29        75
     7.57850   1.204E-29        55
     7.57950   1.606E-29        73
     7.58050   1.858E-29        66
     7.58150   1.287E-29        76
     7.58250   2.062E-29        68
     7.58350   1.755E-29        82
     7.58450   1.920E-29        71
     7.58550   1.227E-29        62
     7.58650   1.339E-29        68
     7.58750   1.598E-29        87
     7.58850   2.224E-29        93
     7.58950   1.231E-29        73
     7.59050   1.984E-29        73
     7.59150   1.092E-29        65
     7.59250   1.744E-29        67
     7.59350   1.250E-29        63
     7.59450   9.724E-30        66
     7.59550   1.039E-29        60
     7.59650   1.355E-29        62
     7.59750   1.316E-29        66
     7.59850   1.491E-29        61
     7.59950   1.263E-29        64
     7.60050   7.554E-30        56
     7.60150   7.399E-30        57
     7.60250   2.231E-29        91
     7.60350   1.262E-29        59
     7.60450   1.637E-29        84
     7.60550   1.539E-29        66
     7.60650   1.210E-29        61
     7.60750   6.759E-30        57
     7.60850   1.100E-29        61
     7.60950   2.119E-29        75
     7.61050   2.291E-29        94
     7.61150   1.516E-29        73
     7.61250   2.255E-29        71
     7.61350   1.381E-29        77
     7.61450   9.907E-30        77
     7.61550   1.726E-29        79
     7.61650   1.383E-29        74
     7.61750   1.960E-29       101
     7.61850   1.809E-29        78
     7.61950   2.160E-29        70
     7.62050   1.127E-29        73
     7.62150   1.631E-29        49
     7.62250   1.181E-29        64
     7.62350   1.123E-29        56
     7.62450   1.658E-29        76
     7.62550   1.901E-29        91
     7.62650   1.305E-29        81
     7.62750   2.221E-29        70
     7.62850   1.079E-29        49
     7.62950   1.521E-29        69
     7.63050   1.663E-29        78
     7.63150   1.508E-29        68
     7.63250   1.456E-29        74
     7.63350   1.766E-29        74
     7.63450   1.536E-29        77
     7.63550   1.210E-29        82
     7.63650   1.319E-29        67
     7.63750   1.358E-29        66
     7.63850   1.042E-29        55
     7.63950   1.187E-29        61
     7.64050   2.239E-29        75
     7.64150   1.091E-29        64
     7.64250   1.668E-29        78
     7.64350   1.083E-29        65
     7.64450   8.420E-30        53
     7.64550   1.292E-29        77
     7.64650   1.168E-29        76
     7.64750   1.177E-29        61
     7.64850   1.448E-29        66
     7.64950   1.162E-29        72
     7.65050   1.587E-29        71
     7.65150   1.296E-29        73
     7.65250   1.149E-29        64
     7.65350   1.029E-29        60
     7.65450   1.579E-29        72
     7.65550   1.468E-29        66
     7.65650   1.435E-29        77
     7.65750   1.417E-29        71
     7.65850   1.660E-29        81
     7.65950   2.017E-29        62
     7.66050   1.564E-29        69
     7.66150   9.366E-30        60
     7.66250   9.904E-30        57
     7.66350   1.071E-29        62
     7.66450   4.946E-30        47
     7.66550   1.481E-29        69
     7.66650   1.051E-29        53
     7.66750   2.323E-29       106
     7.66850   9.359E-30        54
     7.66950   1.588E-29        70
     7.67050   1.501E-29        73
     7.67150   1.550E-29        63
     7.67250   7.941E-30        54
     7.67350   8.532E-30        51
     7.67450   1.905E-29        78
     7.67550   1.641E-29        76
     7.67650   1.362E-29        51
     7.67750   1.255E-29        66
     7.67850   9.130E-30        66
     7.67950   1.708E-29        78
     7.68050   1.439E-29        82
     7.68150   1.312E-29        67
     7.68250   1.350E-29        51
     7.68350   1.380E-29        81
     7.68450   1.230E-29        88
     7.68550   9.330E-30        55
     7.68650   1.516E-29        88
     7.68750   1.905E-29       101
     7.68850   1.740E-29        83
     7.68950   2.005E-29       102
     7.69050   1.492E-29        79
     7.69150   1.939E-29        98
     7.69250   1.342E-29        97
     7.69350   2.353E-29        99
     7.69450   2.498E-29        86
     7.69550   4.096E-29       118
     7.69650   2.299E-29       105
     7.69750   1.933E-29       104
     7.69850   2.036E-29       124
     7.69950   1.874E-29       112
     7.70050   1.542E-29        93
     7.70150   1.859E-29        89
     7.70250   2.319E-29        97
     7.70350   1.824E-29        91
     7.70450   1.839E-29        98
     7.70550   1.814E-29        98
     7.70650   2.252E-29       103
     7.70750   2.820E-29       122
     7.70850   1.041E-29        77
     7.70950   2.113E-29        97
     7.71050   2.205E-29       114
     7.71150   1.923E-29        95
     7.71250   2.455E-29       109
     7.71350   2.421E-29        99
     7.71450   2.392E-29       121
     7.71550   2.113E-29       108
     7.71650   3.193E-29        98
     7.71750   2.835E-29        84
     7.71850   2.296E-29       102
     7.71950   1.596E-29        74
     7.72050   1.724E-29        88
     7.72150   2.299E-29        92
     7.72250   1.521E-29        83
     7.72350   1.821E-29        90
     7.72450   2.134E-29        92
     7.72550   2.242E-29       122
     7.72650   1.945E-29        84
     7.72750   1.822E-29        84
     7.72850   1.980E-29        83
     7.72950   1.259E-29        74
     7.73050   1.287E-29        82
     7.73150   1.045E-29        65
     7.73250   1.431E-29        62
     7.73350   1.333E-29        60
     7.73450   1.322E-29        74
     7.73550   1.632E-29        83
     7.73650   1.535E-29        74
     7.73750   1.364E-29        73
     7.73850   1.317E-29        81
     7.73950   1.321E-29        67
     7.74050   1.095E-29        62
     7.74150   1.282E-29        59
     7.74250   1.478E-29        79
     7.74350   1.355E-29        65
     7.74450   1.613E-29        84
     7.74550   1.263E-29        64
     7.74650   8.538E-30        64
     7.74750   1.327E-29        73
     7.74850   1.477E-29        68
     7.74950   1.602E-29        82
     7.75050   1.336E-29        67
     7.75150   9.885E-30        58
     7.75250   1.441E-29        66
     7.75350   1.138E-29        79
     7.75450   1.169E-29        62
     7.75550   1.640E-29        81
     7.75650   1.751E-29        74
     7.75750   1.052E-29        72
     7.75850   1.480E-29        67
     7.75950   2.004E-29        91
     7.76050   1.048E-29        62
     7.76150   1.231E-29        60
     7.76250   7.781E-30        61
     7.76350   1.065E-29        78
     7.76450   2.067E-29        75
     7.76550   1.180E-29        60
     7.76650   1.396E-29        70
     7.76750   1.492E-29        84
     7.76850   1.638E-29        69
     7.76950   1.416E-29        59
     7.77050   1.258E-29        76
     7.77150   1.583E-29        61
     7.77250   1.651E-29        76
     7.77350   1.432E-29        84
     7.77450   1.324E-29        66
     7.77550   1.253E-29        54
     7.77650   1.396E-29        53
     7.77750   1.223E-29        61
     7.77850   1.512E-29        80
     7.77950   1.674E-29        86
     7.78050   1.608E-29        78
     7.78150   8.470E-30        57
     7.78250   1.364E-29        64
     7.78350   1.172E-29        66
     7.78450   1.419E-29        64
     7.78550   1.167E-29        81
     7.78650   1.343E-29        74
     7.78750   1.565E-29        71
     7.78850   2.070E-29        96
     7.78950   1.881E-29        73
     7.79050   2.108E-29        79
     7.79150   1.358E-29        66
     7.79250   1.728E-29        76
     7.79350   1.710E-29        87
     7.79450   1.744E-29        81
     7.79550   1.671E-29        77
     7.79650   1.194E-29        76
     7.79750   1.368E-29        68
     7.79850   1.617E-29        90
     7.79950   1.719E-29        88
     7.80050   2.201E-29        90
     7.80150   1.621E-29        78
     7.80250   1.818E-29        72
     7.80350   1.718E-29        69
     7.80450   1.370E-29        68
     7.80550   1.410E-29        74
     7.80650   2.110E-29        77
     7.80750   1.538E-29        61
     7.80850   1.420E-29        72
     7.80950   1.132E-29        72
     7.81050   1.970E-29        81
     7.81150   2.126E-29        98
     7.81250   1.655E-29       102
     7.81350   1.739E-29        88
     7.81450   1.895E-29        88
     7.81550   1.784E-29        76
     7.81650   1.531E-29        90
     7.81750   1.679E-29        59
     7.81850   1.225E-29        63
     7.81950   1.223E-29        56
     7.82050   9.455E-30        57
     7.82150   1.602E-29        79
     7.82250   1.460E-29        68
     7.82350   1.884E-29        94
     7.82450   1.519E-29        90
     7.82550   2.039E-29        79
     7.82650   2.072E-29        83
     7.82750   1.738E-29        81
     7.82850   1.460E-29        84
     7.82950   1.421E-29        90
     7.83050   2.828E-29       106
     7.83150   1.838E-29        92
     7.83250   1.409E-29        72
     7.83350   1.734E-29        84
     7.83450   1.746E-29        75
     7.83550   1.851E-29        85
     7.83650   1.191E-29        60
     7.83750   1.760E-29        88
     7.83850   1.414E-29        75
     7.83950   1.361E-29        64
     7.84050   1.384E-29        76
     7.84150   1.223E-29        75
     7.84250   1.414E-29        73
     7.84350   1.626E-29        81
     7.84450   2.364E-29       107
     7.84550   2.322E-29        79
     7.84650   1.086E-29        66
     7.84750   1.542E-29        88
     7.84850   1.262E-29        81
     7.84950   1.453E-29        74
     7.85050   1.178E-29        76
     7.85150   1.038E-29        74
     7.85250   2.152E-29        86
     7.85350   2.108E-29        77
     7.85450   1.312E-29        74
     7.85550   2.812E-29       103
     7.85650   1.864E-29        90
     7.85750   1.732E-29        86
     7.85850   2.761E-29        96
     7.85950   8.095E-30        58
     7.86050   8.519E-30        70
     7.86150   1.234E-29        66
     7.86250   1.979E-29        87
     7.86350   1.006E-29        69
     7.86450   1.587E-29        85
     7.86550   1.303E-29        83
     7.86650   1.048E-29        50
     7.86750   1.617E-29        83
     7.86850   1.276E-29        71
     7.86950   1.208E-29        64
     7.87050   1.424E-29        72
     7.87150   1.705E-29        74
     7.87250   1.454E-29        71
     7.87350   1.453E-29        85
     7.87450   1.447E-29        81
     7.87550   1.621E-29        76
     7.87650   1.274E-29        44
     7.87750   2.009E-29        89
     7.87850   2.265E-29        84
     7.87950   1.779E-29        90
     7.88050   7.999E-30        57
     7.88150   1.867E-29        77
     7.88250   1.576E-29        76
     7.88350   1.781E-29        70
     7.88450   1.733E-29        75
     7.88550   1.163E-29        68
     7.88650   1.371E-29        64
     7.88750   1.948E-29        66
     7.88850   2.017E-29        76
     7.88950   1.624E-29        70
     7.89050   1.414E-29        84
     7.89150   1.713E-29        84
     7.89250   1.448E-29        83
     7.89350   1.649E-29        79
     7.89450   2.353E-29        66
     7.89550   1.473E-29        64
     7.89650   1.252E-29        58
     7.89750   9.056E-30        65
     7.89850   1.393E-29        82
     7.89950   1.229E-29        66
     7.90050   2.130E-29        81
     7.90150   8.930E-30        57
     7.90250   1.473E-29        64
     7.90350   1.934E-29        77
     7.90450   7.633E-30        58
     7.90550   1.183E-29        56
     7.90650   2.606E-29       105
     7.90750   1.482E-29        75
     7.90850   1.517E-29        60
     7.90950   1.179E-29        76
     7.91050   1.427E-29        82
     7.91150   1.425E-29        69
     7.91250   1.670E-29        84
     7.91350   1.536E-29        71
     7.91450   9.349E-30        67
     7.91550   1.288E-29        61
     7.91650   1.063E-29        72
     7.91750   1.389E-29        74
     7.91850   1.455E-29        80
     7.91950   8.431E-30        70
     7.92050   1.115E-29        79
     7.92150   1.803E-29        91
     7.92250   1.163E-29        63
     7.92350   1.574E-29        92
     7.92450   1.826E-29        70
     7.92550   1.210E-29        64
     7.92650   1.180E-29        69
     7.92750   1.094E-29        74
     7.92850   1.358E-29        77
     7.92950   1.003E-29        55
     7.93050   1.727E-29        78
     7.93150   1.265E-29        82
     7.93250   1.171E-29        66
     7.93350   1.303E-29        74
     7.93450   1.852E-29        68
     7.93550   1.421E-29        65
     7.93650   1.507E-29        66
     7.93750   1.751E-29        66
     7.93850   1.200E-29        56
     7.93950   1.569E-29        59
     7.94050   1.955E-29        72
     7.94150   1.241E-29        79
     7.94250   1.021E-29        66
     7.94350   1.310E-29        59
     7.94450   1.226E-29        70
     7.94550   2.483E-29       108
     7.94650   9.552E-30        70
     7.94750   1.451E-29        72
     7.94850   1.593E-29        73
     7.94950   1.537E-29        78
     7.95050   1.094E-29        69
     7.95150   1.749E-29        72
     7.95250   2.379E-29        82
     7.95350   1.449E-29        89
     7.95450   1.485E-29        78
     7.95550   1.510E-29        75
     7.95650   1.538E-29        87
     7.95750   1.453E-29        74
     7.95850   1.532E-29        91
     7.95950   1.962E-29       100
     7.96050   2.309E-29        91
     7.96150   1.816E-29        95
     7.96250   1.638E-29       108
     7.96350   1.815E-29       103
     7.96450   1.762E-29        87
     7.96550   1.249E-29        73
     7.96650   1.774E-29       115
     7.96750   2.232E-29       105
     7.96850   2.067E-29        95
     7.96950   2.395E-29        99
     7.97050   2.933E-29       102
     7.97150   2.619E-29        94
     7.97250   2.210E-29        88
     7.97350   1.624E-29       106
     7.97450   2.328E-29       118
     7.97550   2.433E-29        98
     7.97650   2.263E-29       106
     7.97750   2.465E-29       112
     7.97850   2.698E-29       101
     7.97950   2.140E-29       104
     7.98050   1.313E-29        84
     7.98150   2.107E-29       106
     7.98250   1.859E-29       116
     7.98350   2.530E-29       134
     7.98450   1.889E-29       105
     7.98550   1.611E-29        94
     7.98650   1.630E-29        82
     7.98750   1.767E-29        99
     7.98850   1.893E-29       103
     7.98950   2.831E-29       112
     7.99050   2.261E-29       115
     7.99150   2.189E-29        98
     7.99250   2.807E-29       107
     7.99350   2.519E-29       106
     7.99450   2.291E-29       103
     7.99550   2.199E-29        92
     7.99650   2.501E-29       100
     7.99750   1.672E-29        88
     7.99850   2.010E-29        84
     7.99950   2.153E-29       106
     8.00050   2.903E-29       108
     8.00150   1.877E-29        95
     8.00250   2.451E-29        83
     8.00350   1.905E-29        87
     8.00450   8.811E-30        60
     8.00550   1.567E-29        81
     8.00650   1.545E-29        78
     8.00750   1.325E-29        82
     8.00850   1.281E-29        91
     8.00950   1.285E-29        82
     8.01050   1.581E-29        81
     8.01150   1.144E-29        89
     8.01250   1.653E-29        87
     8.01350   1.043E-29        63
     8.01450   1.695E-29        87
     8.01550   1.591E-29        86
     8.01650   1.281E-29        79
     8.01750   1.756E-29        84
     8.01850   1.434E-29        79
     8.01950   1.488E-29        78
     8.02050   1.343E-29        73
     8.02150   1.107E-29        69
     8.02250   1.620E-29        72
     8.02350   1.596E-29        73
     8.02450   2.086E-29        76
     8.02550   1.261E-29        63
     8.02650   1.940E-29        85
     8.02750   1.253E-29        91
     8.02850   1.383E-29        66
     8.02950   1.156E-29        64
     8.03050   1.538E-29        68
     8.03150   1.232E-29        82
     8.03250   8.223E-30        63
     8.03350   1.375E-29        81
     8.03450   1.250E-29        76
     8.03550   1.320E-29        60
     8.03650   1.329E-29        82
     8.03750   8.229E-30        69
     8.03850   1.414E-29        79
     8.03950   1.541E-29        66
     8.04050   2.160E-29        68
     8.04150   1.142E-29        53
     8.04250   1.149E-29        58
     8.04350   8.257E-30        61
     8.04450   1.741E-29        66
     8.04550   1.213E-29        67
     8.04650   1.391E-29        82
     8.04750   2.055E-29        81
     8.04850   1.506E-29        83
     8.04950   1.545E-29        95
     8.05050   1.751E-29        82
     8.05150   1.423E-29        73
     8.05250   1.541E-29        65
     8.05350   1.539E-29        77
     8.05450   1.074E-29        80
     8.05550   1.472E-29        75
     8.05650   1.867E-29        68
     8.05750   7.725E-30        52
     8.05850   1.327E-29        83
     8.05950   1.971E-29        80
     8.06050   1.890E-29        88
     8.06150   1.796E-29        74
     8.06250   1.248E-29        82
     8.06350   1.307E-29        77
     8.06450   1.570E-29        86
     8.06550   1.368E-29        90
     8.06650   1.837E-29        72
     8.06750   1.462E-29        83
     8.06850   9.218E-30        69
     8.06950   1.868E-29        91
     8.07050   1.862E-29        78
     8.07150   1.547E-29        71
     8.07250   1.687E-29        80
     8.07350   1.482E-29        79
     8.07450   1.273E-29        71
     8.07550   1.604E-29        74
     8.07650   1.228E-29        73
     8.07750   1.357E-29        60
     8.07850   1.812E-29        84
     8.07950   1.140E-29        72
     8.08050   1.678E-29        80
     8.08150   1.007E-29        63
     8.08250   1.634E-29        90
     8.08350   1.005E-29        75
     8.08450   1.270E-29        74
     8.08550   1.304E-29        83
     8.08650   1.743E-29        68
     8.08750   1.728E-29       100
     8.08850   1.326E-29        77
     8.08950   2.144E-29        84
     8.09050   1.465E-29        87
     8.09150   2.475E-29        98
     8.09250   1.567E-29        77
     8.09350   1.480E-29        72
     8.09450   1.552E-29        86
     8.09550   1.839E-29        83
     8.09650   1.806E-29        86
     8.09750   1.121E-29        73
     8.09850   1.655E-29        99
     8.09950   1.685E-29        88
     8.10050   1.879E-29        80
     8.10150   1.778E-29        85
     8.10250   1.663E-29        80
     8.10350   1.635E-29        83
     8.10450   1.650E-29        88
     8.10550   1.617E-29        80
     8.10650   1.713E-29        85
     8.10750   2.128E-29        84
     8.10850   1.553E-29        79
     8.10950   1.517E-29        80
     8.11050   1.547E-29        83
     8.11150   1.180E-29        72
     8.11250   1.542E-29        62
     8.11350   1.703E-29        83
     8.11450   2.241E-29       105
     8.11550   1.498E-29        76
     8.11650   1.824E-29        94
     8.11750   1.387E-29        69
     8.11850   1.471E-29        78
     8.11950   1.202E-29        74
     8.12050   2.626E-29        99
     8.12150   2.337E-29        94
     8.12250   2.253E-29        97
     8.12350   1.329E-29        79
     8.12450   1.190E-29        66
     8.12550   2.029E-29        84
     8.12650   2.168E-29        84
     8.12750   1.475E-29        82
     8.12850   3.047E-29       131
     8.12950   1.868E-29       123
     8.13050   1.823E-29        70
     8.13150   1.737E-29        91
     8.13250   1.171E-29        76
     8.13350   1.476E-29        80
     8.13450   2.248E-29        88
     8.13550   1.620E-29        90
     8.13650   1.217E-29        69
     8.13750   1.279E-29        86
     8.13850   2.128E-29        93
     8.13950   2.223E-29        98
     8.14050   1.763E-29        81
     8.14150   2.173E-29       109
     8.14250   1.271E-29        70
     8.14350   1.530E-29        72
     8.14450   2.224E-29       104
     8.14550   1.448E-29        72
     8.14650   2.011E-29        71
     8.14750   1.734E-29        78
     8.14850   1.300E-29        69
     8.14950   1.050E-29        77
     8.15050   2.522E-29        91
     8.15150   1.335E-29        72
     8.15250   1.533E-29        94
     8.15350   2.476E-29        85
     8.15450   2.002E-29        82
     8.15550   1.482E-29        84
     8.15650   1.627E-29        89
     8.15750   1.468E-29        82
     8.15850   8.521E-30        63
     8.15950   1.040E-29        67
     8.16050   1.382E-29        69
     8.16150   1.833E-29        81
     8.16250   1.067E-29        70
     8.16350   1.081E-29        71
     8.16450   1.667E-29        72
     8.16550   1.988E-29        74
     8.16650   1.572E-29        69
     8.16750   1.720E-29        75
     8.16850   1.700E-29        82
     8.16950   1.543E-29        79
     8.17050   1.176E-29        62
     8.17150   9.255E-30        60
     8.17250   1.875E-29        69
     8.17350   1.061E-29        75
     8.17450   1.341E-29        82
     8.17550   1.051E-29        71
     8.17650   1.432E-29        72
     8.17750   1.462E-29        80
     8.17850   1.355E-29        76
     8.17950   1.160E-29        83
     8.18050   1.968E-29        84
     8.18150   1.160E-29        67
     8.18250   1.879E-29        95
     8.18350   1.970E-29        97
     8.18450   1.559E-29        89
     8.18550   1.017E-29        80
     8.18650   1.069E-29        77
     8.18750   1.017E-29        65
     8.18850   1.422E-29        78
     8.18950   1.620E-29        76
     8.19050   1.315E-29        79
     8.19150   1.081E-29        67
     8.19250   1.475E-29        98
     8.19350   1.289E-29        83
     8.19450   1.381E-29        91
     8.19550   1.521E-29        75
     8.19650   1.125E-29        67
     8.19750   1.416E-29        75
     8.19850   2.337E-29        84
     8.19950   1.830E-29        72
     8.20050   1.196E-29        71
     8.20150   1.834E-29        80
     8.20250   1.916E-29        74
     8.20350   1.343E-29        73
     8.20450   7.241E-30        54
     8.20550   1.265E-29        57
     8.20650   1.514E-29        82
     8.20750   1.219E-29        68
     8.20850   7.562E-30        53
     8.20950   7.660E-30        63
     8.21050   1.233E-29        71
     8.21150   1.669E-29        76
     8.21250   1.577E-29        80
     8.21350   1.642E-29        97
     8.21450   1.251E-29        62
     8.21550   1.179E-29        79
     8.21650   1.222E-29        72
     8.21750   1.636E-29        94
     8.21850   1.415E-29        81
     8.21950   1.639E-29        83
     8.22050   1.755E-29        79
     8.22150   1.770E-29        76
     8.22250   1.343E-29        78
     8.22350   2.221E-29        94
     8.22450   2.225E-29        95
     8.22550   1.527E-29        75
     8.22650   1.614E-29        92
     8.22750   1.418E-29        85
     8.22850   1.645E-29        66
     8.22950   1.821E-29        94
     8.23050   1.667E-29        86
     8.23150   1.430E-29        79
     8.23250   1.845E-29        90
     8.23350   1.546E-29        85
     8.23450   2.060E-29       116
     8.23550   2.008E-29        88
     8.23650   1.466E-29        84
     8.23750   2.387E-29       113
     8.23850   2.331E-29       111
     8.23950   2.243E-29       100
     8.24050   2.334E-29       113
     8.24150   1.558E-29       109
     8.24250   1.271E-29        76
     8.24350   2.248E-29       100
     8.24450   2.917E-29       104
     8.24550   3.265E-29       115
     8.24650   2.114E-29       110
     8.24750   2.122E-29       100
     8.24850   2.573E-29       111
     8.24950   2.069E-29       117
     8.25050   1.780E-29       110
     8.25150   2.089E-29       102
     8.25250   2.783E-29       107
     8.25350   2.563E-29       106
     8.25450   2.103E-29        97
     8.25550   1.276E-29        79
     8.25650   2.258E-29       113
     8.25750   1.716E-29       108
     8.25850   2.267E-29       127
     8.25950   1.363E-29        99
     8.26050   1.613E-29       108
     8.26150   1.944E-29        98
     8.26250   2.054E-29        82
     8.26350   1.683E-29        98
     8.26450   2.185E-29        98
     8.26550   2.819E-29       115
     8.26650   3.014E-29       124
     8.26750   2.234E-29       103
     8.26850   1.448E-29        90
     8.26950   3.244E-29       125
     8.27050   2.102E-29        93
     8.27150   1.987E-29        89
     8.27250   1.406E-29        85
     8.27350   1.999E-29       102
     8.27450   2.041E-29        93
     8.27550   2.192E-29        96
     8.27650   2.130E-29       117
     8.27750   1.632E-29        79
     8.27850   1.321E-29        92
     8.27950   1.534E-29        77
     8.28050   2.540E-29       117
     8.28150   1.954E-29        80
     8.28250   1.572E-29        76
     8.28350   1.970E-29        91
     8.28450   1.728E-29       100
     8.28550   1.343E-29        76
     8.28650   1.331E-29        79
     8.28750   1.547E-29        91
     8.28850   1.778E-29        90
     8.28950   1.303E-29        82
     8.29050   1.994E-29       110
     8.29150   1.910E-29        96
     8.29250   1.836E-29        83
     8.29350   1.698E-29        81
     8.29450   2.252E-29        81
     8.29550   2.525E-29       106
     8.29650   1.980E-29        96
     8.29750   1.222E-29        81
     8.29850   1.324E-29        90
     8.29950   1.457E-29        88
     8.30050   1.762E-29        91
     8.30150   1.495E-29        74
     8.30250   1.105E-29        80
     8.30350   1.012E-29        65
     8.30450   1.644E-29        85
     8.30550   1.166E-29        74
     8.30650   2.081E-29        97
     8.30750   1.008E-29        70
     8.30850   1.517E-29        65
     8.30950   1.357E-29        67
     8.31050   1.359E-29        78
     8.31150   1.990E-29        71
     8.31250   1.248E-29        63
     8.31350   2.424E-29        98
     8.31450   1.697E-29        68
     8.31550   9.144E-30        62
     8.31650   1.484E-29        66
     8.31750   1.758E-29        86
     8.31850   2.493E-29        97
     8.31950   2.268E-29        83
     8.32050   1.031E-29        56
     8.32150   1.790E-29        90
     8.32250   1.737E-29        86
     8.32350   1.409E-29        83
     8.32450   1.488E-29        83
     8.32550   1.360E-29        60
     8.32650   1.771E-29        91
     8.32750   1.454E-29        80
     8.32850   1.359E-29        73
     8.32950   1.563E-29        82
     8.33050   1.086E-29        78
     8.33150   1.244E-29        81
     8.33250   1.166E-29        70
     8.33350   2.079E-29        89
     8.33450   1.539E-29        96
     8.33550   1.127E-29        54
     8.33650   9.112E-30        68
     8.33750   1.746E-29        86
     8.33850   1.396E-29        99
     8.33950   1.557E-29        83
     8.34050   1.536E-29        70
     8.34150   1.862E-29        95
     8.34250   1.688E-29        74
     8.34350   1.669E-29        80
     8.34450   1.563E-29        76
     8.34550   1.650E-29        90
     8.34650   1.501E-29        90
     8.34750   1.967E-29        94
     8.34850   1.851E-29        92
     8.34950   1.111E-29        60
     8.35050   2.024E-29       107
     8.35150   1.378E-29        90
     8.35250   2.255E-29        98
     8.35350   1.789E-29        99
     8.35450   2.052E-29        83
     8.35550   1.949E-29       104
     8.35650   1.889E-29        70
     8.35750   1.502E-29        69
     8.35850   2.233E-29        91
     8.35950   1.784E-29        91
     8.36050   1.209E-29        75
     8.36150   1.949E-29        82
     8.36250   1.133E-29        71
     8.36350   1.362E-29        81
     8.36450   1.005E-29        83
     8.36550   1.815E-29        78
     8.36650   1.553E-29        87
     8.36750   8.494E-30        77
     8.36850   1.525E-29        78
     8.36950   1.781E-29        78
     8.37050   1.402E-29        90
     8.37150   1.871E-29        92
     8.37250   1.590E-29        91
     8.37350   2.174E-29        89
     8.37450   1.257E-29        89
     8.37550   1.900E-29        78
     8.37650   1.344E-29        88
     8.37750   1.522E-29        87
     8.37850   1.982E-29        93
     8.37950   2.347E-29        96
     8.38050   1.578E-29        80
     8.38150   1.806E-29        89
     8.38250   1.409E-29        99
     8.38350   1.349E-29        90
     8.38450   2.026E-29        95
     8.38550   1.854E-29        81
     8.38650   2.067E-29        94
     8.38750   1.579E-29        76
     8.38850   1.528E-29        96
     8.38950   2.120E-29        94
     8.39050   1.730E-29        81
     8.39150   1.677E-29        63
     8.39250   1.529E-29        80
     8.39350   1.308E-29        75
     8.39450   2.454E-29        91
     8.39550   1.584E-29        71
     8.39650   1.916E-29        85
     8.39750   1.834E-29        84
     8.39850   1.997E-29        86
     8.39950   1.619E-29        98
     8.40050   1.930E-29        96
     8.40150   1.590E-29        75
     8.40250   1.656E-29        98
     8.40350   2.350E-29       109
     8.40450   2.009E-29       101
     8.40550   1.413E-29        71
     8.40650   2.155E-29        67
     8.40750   1.678E-29        89
     8.40850   1.500E-29        67
     8.40950   1.489E-29        71
     8.41050   2.302E-29        77
     8.41150   1.678E-29        76
     8.41250   1.091E-29        76
     8.41350   1.077E-29        76
     8.41450   2.179E-29        89
     8.41550   1.704E-29        64
     8.41650   1.946E-29        79
     8.41750   3.085E-29        93
     8.41850   2.453E-29       106
     8.41950   1.397E-29        70
     8.42050   1.670E-29        78
     8.42150   2.473E-29        91
     8.42250   1.036E-29        81
     8.42350   1.756E-29        87
     8.42450   1.175E-29        74
     8.42550   1.326E-29        82
     8.42650   1.364E-29        90
     8.42750   1.589E-29        83
     8.42850   1.866E-29        81
     8.42950   8.492E-30        80
     8.43050   6.348E-30        61
     8.43150   1.291E-29        91
     8.43250   1.271E-29        72
     8.43350   2.122E-29        83
     8.43450   1.581E-29        91
     8.43550   2.340E-29       103
     8.43650   1.265E-29        65
     8.43750   1.361E-29        54
     8.43850   1.370E-29        84
     8.43950   2.005E-29        73
     8.44050   1.246E-29        66
     8.44150   1.414E-29        91
     8.44250   1.250E-29        80
     8.44350   1.567E-29        77
     8.44450   1.494E-29        86
     8.44550   1.433E-29        81
     8.44650   1.183E-29        86
     8.44750   1.570E-29        78
     8.44850   1.272E-29        79
     8.44950   1.573E-29        84
     8.45050   1.316E-29        83
     8.45150   1.375E-29        66
     8.45250   1.407E-29        69
     8.45350   9.798E-30        70
     8.45450   1.266E-29        68
     8.45550   9.170E-30        53
     8.45650   1.547E-29        80
     8.45750   1.211E-29        81
     8.45850   1.370E-29        88
     8.45950   1.618E-29        72
     8.46050   1.210E-29        82
     8.46150   1.453E-29        86
     8.46250   1.598E-29        81
     8.46350   1.215E-29        67
     8.46450   1.292E-29        79
     8.46550   1.476E-29        85
     8.46650   1.333E-29        86
     8.46750   1.078E-29        84
     8.46850   9.959E-30        82
     8.46950   1.233E-29        87
     8.47050   1.136E-29        65
     8.47150   9.924E-30        59
     8.47250   1.439E-29        74
     8.47350   1.125E-29        71
     8.47450   1.704E-29        72
     8.47550   9.084E-30        97
     8.47650   1.911E-29        98
     8.47750   1.403E-29        74
     8.47850   1.992E-29        93
     8.47950   1.923E-29        88
     8.48050   1.436E-29        87
     8.48150   1.214E-29        87
     8.48250   1.970E-29        82
     8.48350   2.074E-29       100
     8.48450   9.952E-30        83
     8.48550   2.468E-29       110
     8.48650   1.672E-29        78
     8.48750   1.428E-29        66
     8.48850   1.368E-29        80
     8.48950   1.608E-29        84
     8.49050   6.853E-30        59
     8.49150   1.811E-29        90
     8.49250   2.456E-29       112
     8.49350   1.644E-29        76
     8.49450   2.250E-29        96
     8.49550   1.614E-29        94
     8.49650   2.362E-29        93
     8.49750   2.009E-29        84
     8.49850   2.074E-29        95
     8.49950   1.414E-29        84
     8.50050   1.079E-29        70
     8.50150   1.738E-29        90
     8.50250   1.095E-29        79
     8.50350   1.664E-29       100
     8.50450   1.735E-29        92
     8.50550   2.214E-29        87
     8.50650   2.286E-29       118
     8.50750   1.276E-29        77
     8.50850   2.441E-29       111
     8.50950   1.943E-29        92
     8.51050   1.778E-29       101
     8.51150   1.524E-29        94
     8.51250   2.661E-29       115
     8.51350   2.211E-29       108
     8.51450   1.544E-29       102
     8.51550   1.691E-29       102
     8.51650   2.140E-29       107
     8.51750   1.576E-29       101
     8.51850   2.474E-29        97
     8.51950   2.526E-29       106
     8.52050   2.097E-29       112
     8.52150   2.569E-29       118
     8.52250   2.524E-29       113
     8.52350   2.376E-29       105
     8.52450   2.118E-29       100
     8.52550   1.942E-29       103
     8.52650   2.436E-29        95
     8.52750   3.186E-29       100
     8.52850   2.260E-29       101
     8.52950   1.597E-29       109
     8.53050   1.816E-29        93
     8.53150   2.172E-29       137
     8.53250   2.517E-29       127
     8.53350   2.883E-29       130
     8.53450   2.356E-29       105
     8.53550   2.871E-29       130
     8.53650   2.056E-29        94
     8.53750   1.873E-29       109
     8.53850   2.556E-29       122
     8.53950   2.032E-29        97
     8.54050   2.149E-29       118
     8.54150   2.478E-29       108
     8.54250   2.570E-29       120
     8.54350   1.671E-29        88
     8.54450   1.697E-29        92
     8.54550   3.268E-29       101
     8.54650   3.072E-29       106
     8.54750   2.789E-29       106
     8.54850   2.226E-29        96
     8.54950   1.983E-29       106
     8.55050   1.992E-29       104
     8.55150   2.312E-29        98
     8.55250   2.644E-29       115
     8.55350   1.323E-29        90
     8.55450   1.344E-29        85
     8.55550   1.414E-29        69
     8.55650   2.109E-29        95
     8.55750   1.869E-29        91
     8.55850   2.014E-29        99
     8.55950   1.890E-29        96
     8.56050   1.405E-29       100
     8.56150   1.346E-29        80
     8.56250   1.200E-29        95
     8.56350   2.083E-29       102
     8.56450   1.274E-29        95
     8.56550   1.536E-29       110
     8.56650   2.046E-29        97
     8.56750   1.670E-29        82
     8.56850   1.659E-29        86
     8.56950   1.513E-29        83
     8.57050   1.647E-29        98
     8.57150   1.492E-29        95
     8.57250   2.272E-29        90
     8.57350   1.625E-29        99
     8.57450   1.674E-29        85
     8.57550   1.703E-29        75
     8.57650   1.653E-29        76
     8.57750   1.685E-29        84
     8.57850   1.712E-29        80
     8.57950   1.924E-29        85
     8.58050   1.544E-29        77
     8.58150   9.915E-30        68
     8.58250   1.593E-29        88
     8.58350   1.570E-29        79
     8.58450   1.142E-29        76
     8.58550   1.699E-29        82
     8.58650   1.640E-29        74
     8.58750   1.934E-29        80
     8.58850   1.686E-29        62
     8.58950   1.498E-29        79
     8.59050   1.983E-29       102
     8.59150   1.719E-29        76
     8.59250   1.191E-29        77
     8.59350   1.617E-29        81
     8.59450   1.392E-29        79
     8.59550   1.388E-29        80
     8.59650   1.178E-29        70
     8.59750   1.661E-29        88
     8.59850   1.714E-29        88
     8.59950   1.574E-29        89
     8.60050   9.614E-30        81
     8.60150   1.600E-29        83
     8.60250   1.999E-29       105
     8.60350   1.215E-29        70
     8.60450   1.459E-29        65
     8.60550   1.292E-29        78
     8.60650   1.348E-29        76
     8.60750   2.219E-29        97
     8.60850   2.257E-29        97
     8.60950   1.143E-29        73
     8.61050   9.971E-30        70
     8.61150   1.792E-29        85
     8.61250   1.738E-29        90
     8.61350   1.072E-29        77
     8.61450   2.465E-29        90
     8.61550   2.867E-29        91
     8.61650   1.615E-29        87
     8.61750   1.552E-29        90
     8.61850   1.337E-29        91
     8.61950   1.355E-29        72
     8.62050   1.646E-29        82
     8.62150   1.613E-29        92
     8.62250   1.541E-29        93
     8.62350   2.114E-29       107
     8.62450   1.305E-29        90
     8.62550   2.133E-29        78
     8.62650   1.729E-29        83
     8.62750   1.902E-29        92
     8.62850   2.215E-29       102
     8.62950   2.114E-29        99
     8.63050   1.267E-29        72
     8.63150   2.607E-29       109
     8.63250   2.446E-29       109
     8.63350   2.000E-29        86
     8.63450   1.265E-29        69
     8.63550   1.624E-29        86
     8.63650   1.764E-29        88
     8.63750   2.154E-29        78
     8.63850   1.622E-29        92
     8.63950   2.000E-29        93
     8.64050   1.917E-29        94
     8.64150   1.290E-29        75
     8.64250   1.810E-29        88
     8.64350   1.616E-29        91
     8.64450   2.052E-29        89
     8.64550   1.692E-29        88
     8.64650   2.080E-29       110
     8.64750   2.042E-29        93
     8.64850   1.367E-29        88
     8.64950   1.696E-29        88
     8.65050   1.727E-29        81
     8.65150   1.883E-29        92
     8.65250   1.677E-29        87
     8.65350   1.638E-29        93
     8.65450   1.936E-29        89
     8.65550   1.427E-29        88
     8.65650   1.555E-29        96
     8.65750   2.218E-29        99
     8.65850   1.578E-29        82
     8.65950   1.625E-29        91
     8.66050   1.307E-29        78
     8.66150   1.924E-29        86
     8.66250   2.131E-29        92
     8.66350   1.647E-29        84
     8.66450   1.774E-29        85
     8.66550   1.906E-29        83
     8.66650   1.711E-29        83
     8.66750   1.936E-29        88
     8.66850   1.763E-29        89
     8.66950   1.661E-29        89
     8.67050   1.055E-29        69
     8.67150   1.656E-29        86
     8.67250   1.995E-29        88
     8.67350   2.034E-29        75
     8.67450   1.645E-29        91
     8.67550   1.279E-29        84
     8.67650   1.283E-29        54
     8.67750   1.452E-29        66
     8.67850   1.570E-29        82
     8.67950   2.095E-29        82
     8.68050   1.143E-29        61
     8.68150   1.976E-29        97
     8.68250   1.519E-29        73
     8.68350   1.311E-29        77
     8.68450   2.011E-29        87
     8.68550   1.896E-29        81
     8.68650   1.724E-29        99
     8.68750   1.925E-29        82
     8.68850   1.149E-29        71
     8.68950   1.130E-29        83
     8.69050   1.967E-29        79
     8.69150   1.688E-29        81
     8.69250   1.997E-29       101
     8.69350   2.139E-29        90
     8.69450   1.273E-29        72
     8.69550   1.458E-29        93
     8.69650   1.099E-29        75
     8.69750   1.167E-29        89
     8.69850   1.315E-29        74
     8.69950   1.879E-29        90
     8.70050   1.247E-29        76
     8.70150   1.353E-29        86
     8.70250   1.264E-29        93
     8.70350   1.443E-29        92
     8.70450   1.790E-29        88
     8.70550   1.319E-29        84
     8.70650   1.147E-29        85
     8.70750   1.124E-29        96
     8.70850   1.690E-29        83
     8.70950   7.533E-30        66
     8.71050   1.317E-29        80
     8.71150   1.415E-29        85
     8.71250   1.796E-29        83
     8.71350   1.733E-29        96
     8.71450   1.952E-29        79
     8.71550   1.485E-29       100
     8.71650   2.236E-29       107
     8.71750   1.427E-29        92
     8.71850   1.284E-29        86
     8.71950   1.089E-29        74
     8.72050   2.058E-29        81
     8.72150   1.317E-29        69
     8.72250   1.797E-29        98
     8.72350   1.774E-29        83
     8.72450   1.963E-29        82
     8.72550   1.037E-29        60
     8.72650   1.349E-29        76
     8.72750   2.238E-29        86
     8.72850   1.573E-29        88
     8.72950   1.617E-29        79
     8.73050   2.288E-29        93
     8.73150   1.426E-29        93
     8.73250   1.969E-29        99
     8.73350   8.995E-30        80
     8.73450   1.517E-29        73
     8.73550   1.874E-29        82
     8.73650   1.555E-29        68
     8.73750   1.827E-29        82
     8.73850   1.807E-29        97
     8.73950   1.160E-29        80
     8.74050   1.920E-29        80
     8.74150   9.208E-30        73
     8.74250   9.793E-30        67
     8.74350   1.674E-29        92
     8.74450   1.562E-29        82
     8.74550   1.475E-29        87
     8.74650   2.124E-29        92
     8.74750   1.699E-29        85
     8.74850   1.965E-29        96
     8.74950   1.617E-29       105
     8.75050   1.466E-29        98
     8.75150   1.208E-29        80
     8.75250   1.237E-29        87
     8.75350   1.930E-29       107
     8.75450   1.087E-29        63
     8.75550   2.024E-29        99
     8.75650   1.467E-29        80
     8.75750   1.332E-29        76
     8.75850   1.603E-29        78
     8.75950   2.336E-29       103
     8.76050   1.238E-29        73
     8.76150   2.049E-29        83
     8.76250   1.959E-29        98
     8.76350   1.163E-29        67
     8.76450   1.645E-29        76
     8.76550   1.254E-29        67
     8.76650   1.501E-29        95
     8.76750   1.023E-29        76
     8.76850   2.120E-29        88
     8.76950   1.655E-29        94
     8.77050   1.672E-29       105
     8.77150   1.381E-29        84
     8.77250   2.083E-29        98
     8.77350   1.863E-29        97
     8.77450   1.891E-29        97
     8.77550   1.682E-29        87
     8.77650   1.438E-29        92
     8.77750   1.020E-29        77
     8.77850   1.941E-29       109
     8.77950   1.393E-29       105
     8.78050   2.290E-29       115
     8.78150   2.373E-29       117
     8.78250   2.142E-29       102
     8.78350   2.466E-29        99
     8.78450   1.905E-29       109
     8.78550   1.651E-29       110
     8.78650   1.847E-29       112
     8.78750   1.381E-29        82
     8.78850   1.096E-29       105
     8.78950   2.030E-29       123
     8.79050   2.070E-29       116
     8.79150   1.817E-29       115
     8.79250   2.265E-29       116
     8.79350   2.357E-29       106
     8.79450   2.068E-29       113
     8.79550   4.427E-29       143
     8.79650   2.445E-29       128
     8.79750   1.747E-29       100
     8.79850   2.104E-29       122
     8.79950   2.599E-29       115
     8.80050   2.034E-29        78
     8.80150   3.220E-29       120
     8.80250   2.389E-29        91
     8.80350   1.821E-29        77
     8.80450   2.277E-29       112
     8.80550   2.219E-29       116
     8.80650   1.914E-29       104
     8.80750   1.987E-29       106
     8.80850   2.439E-29       131
     8.80950   2.402E-29       127
     8.81050   2.076E-29       105
     8.81150   1.432E-29        80
     8.81250   1.953E-29        99
     8.81350   2.326E-29        97
     8.81450   2.588E-29       125
     8.81550   3.030E-29       138
     8.81650   2.429E-29       117
     8.81750   3.448E-29       127
     8.81850   2.586E-29       119
     8.81950   2.704E-29       132
     8.82050   2.601E-29       118
     8.82150   2.127E-29        88
     8.82250   2.042E-29       111
     8.82350   1.909E-29       110
     8.82450   2.115E-29        86
     8.82550   2.010E-29       117
     8.82650   2.303E-29       105
     8.82750   2.398E-29        92
     8.82850   2.686E-29       117
     8.82950   2.070E-29        88
     8.83050   1.655E-29        99
     8.83150   2.442E-29       104
     8.83250   1.931E-29       125
     8.83350   1.510E-29        98
     8.83450   1.546E-29        79
     8.83550   2.755E-29       106
     8.83650   1.840E-29        94
     8.83750   1.856E-29        83
     8.83850   1.630E-29        99
     8.83950   1.800E-29        88
     8.84050   1.728E-29        99
     8.84150   1.619E-29       107
     8.84250   2.871E-29       105
     8.84350   1.487E-29        83
     8.84450   1.983E-29       102
     8.84550   1.602E-29        87
     8.84650   1.961E-29       101
     8.84750   1.775E-29       100
     8.84850   2.562E-29       102
     8.84950   1.439E-29        96
     8.85050   1.197E-29        88
     8.85150   1.613E-29       111
     8.85250   1.912E-29        87
     8.85350   1.351E-29        80
     8.85450   1.378E-29        99
     8.85550   1.262E-29        79
     8.85650   2.053E-29        92
     8.85750   1.650E-29        88
     8.85850   1.669E-29        99
     8.85950   1.027E-29        79
     8.86050   1.567E-29        95
     8.86150   1.230E-29        95
     8.86250   2.012E-29        93
     8.86350   1.482E-29        70
     8.86450   1.785E-29        88
     8.86550   1.766E-29       105
     8.86650   1.707E-29        89
     8.86750   1.602E-29        81
     8.86850   1.603E-29        93
     8.86950   1.121E-29        86
     8.87050   1.542E-29        69
     8.87150   1.349E-29        70
     8.87250   1.259E-29        73
     8.87350   1.493E-29        90
     8.87450   1.587E-29        75
     8.87550   1.909E-29        84
     8.87650   1.428E-29        71
     8.87750   1.776E-29        90
     8.87850   1.545E-29        80
     8.87950   8.901E-30        62
     8.88050   1.624E-29        95
     8.88150   1.316E-29        64
     8.88250   1.377E-29        74
     8.88350   1.744E-29        86
     8.88450   1.186E-29        64
     8.88550   2.070E-29        97
     8.88650   1.520E-29        74
     8.88750   1.667E-29        96
     8.88850   1.630E-29        82
     8.88950   1.940E-29        89
     8.89050   1.194E-29        78
     8.89150   1.451E-29        71
     8.89250   1.594E-29        95
     8.89350   1.826E-29        87
     8.89450   1.258E-29        94
     8.89550   1.955E-29       100
     8.89650   1.731E-29       106
     8.89750   1.967E-29        90
     8.89850   2.084E-29       103
     8.89950   1.761E-29        81
     8.90050   1.659E-29        81
     8.90150   1.858E-29       100
     8.90250   2.254E-29        93
     8.90350   2.176E-29        95
     8.90450   2.349E-29        99
     8.90550   1.763E-29        84
     8.90650   1.733E-29        82
     8.90750   1.763E-29        94
     8.90850   2.146E-29        89
     8.90950   1.739E-29       103
     8.91050   2.576E-29       112
     8.91150   1.677E-29        88
     8.91250   1.795E-29        98
     8.91350   2.346E-29        90
     8.91450   2.511E-29       105
     8.91550   1.598E-29        84
     8.91650   2.027E-29        95
     8.91750   6.305E-30        76
     8.91850   2.277E-29       105
     8.91950   2.043E-29       124
     8.92050   2.178E-29       106
     8.92150   2.160E-29       107
     8.92250   1.272E-29        84
     8.92350   2.195E-29        85
     8.92450   1.865E-29        81
     8.92550   1.872E-29       105
     8.92650   1.629E-29        93
     8.92750   2.017E-29        98
     8.92850   1.338E-29        79
     8.92950   1.663E-29        83
     8.93050   2.453E-29       101
     8.93150   1.505E-29        77
     8.93250   2.301E-29       117
     8.93350   1.353E-29        62
     8.93450   1.508E-29        78
     8.93550   1.476E-29        85
     8.93650   1.096E-29        86
     8.93750   1.369E-29        99
     8.93850   1.798E-29        80
     8.93950   1.972E-29        98
     8.94050   2.011E-29        92
     8.94150   1.783E-29        76
     8.94250   1.961E-29        89
     8.94350   1.439E-29        84
     8.94450   1.138E-29        73
     8.94550   1.549E-29        76
     8.94650   2.144E-29       106
     8.94750   1.634E-29        82
     8.94850   1.623E-29        87
     8.94950   1.749E-29        90
     8.95050   1.520E-29        90
     8.95150   1.514E-29        90
     8.95250   1.367E-29        83
     8.95350   1.457E-29        89
     8.95450   1.868E-29        91
     8.95550   2.399E-29       100
     8.95650   2.240E-29        97
     8.95750   1.936E-29        94
     8.95850   1.092E-29        71
     8.95950   2.098E-29        92
     8.96050   1.230E-29        84
     8.96150   1.558E-29        71
     8.96250   1.550E-29        83
     8.96350   1.657E-29        81
     8.96450   1.238E-29        74
     8.96550   2.702E-29       116
     8.96650   1.508E-29        99
     8.96750   1.299E-29       117
     8.96850   1.247E-29        91
     8.96950   1.098E-29        66
     8.97050   1.542E-29        91
     8.97150   1.654E-29        84
     8.97250   1.536E-29        85
     8.97350   1.583E-29        82
     8.97450   1.920E-29       100
     8.97550   1.499E-29        92
     8.97650   1.125E-29        98
     8.97750   1.755E-29        74
     8.97850   1.535E-29        79
     8.97950   1.245E-29        73
     8.98050   1.275E-29        95
     8.98150   1.363E-29        75
     8.98250   1.365E-29        87
     8.98350   1.160E-29        75
     8.98450   1.815E-29        84
     8.98550   2.096E-29        81
     8.98650   1.057E-29        74
     8.98750   1.321E-29        74
     8.98850   7.901E-30        72
     8.98950   1.145E-29        75
     8.99050   1.171E-29        73
     8.99150   1.728E-29        85
     8.99250   1.074E-29        83
     8.99350   2.086E-29        96
     8.99450   2.210E-29       121
     8.99550   1.662E-29        81
     8.99650   1.482E-29        78
     8.99750   1.570E-29        91
     8.99850   1.866E-29        85
     8.99950   1.573E-29        96
     9.00050   1.615E-29        86
     9.00150   2.178E-29        89
     9.00250   2.104E-29        78
     9.00350   1.479E-29        77
     9.00450   1.830E-29        96
     9.00550   1.725E-29       102
     9.00650   2.756E-29       117
     9.00750   1.412E-29        84
     9.00850   1.615E-29        73
     9.00950   1.574E-29       102
     9.01050   1.978E-29        90
     9.01150   9.959E-30        79
     9.01250   9.873E-30        61
     9.01350   1.249E-29        77
     9.01450   9.610E-30        71
     9.01550   1.984E-29        99
     9.01650   1.525E-29        90
     9.01750   9.363E-30        82
     9.01850   1.160E-29        99
     9.01950   1.480E-29        82
     9.02050   1.277E-29        72
     9.02150   2.037E-29        92
     9.02250   1.832E-29       112
     9.02350   1.398E-29        81
     9.02450   1.311E-29        87
     9.02550   1.486E-29        73
     9.02650   1.318E-29        86
     9.02750   1.179E-29        94
     9.02850   2.141E-29        92
     9.02950   1.793E-29        88
     9.03050   1.405E-29        76
     9.03150   2.003E-29       107
     9.03250   1.782E-29       107
     9.03350   1.421E-29        84
     9.03450   1.350E-29        93
     9.03550   2.410E-29        94
     9.03650   1.517E-29       101
     9.03750   2.171E-29        99
     9.03850   1.226E-29        59
     9.03950   1.832E-29        90
     9.04050   1.484E-29        69
     9.04150   1.351E-29        97
     9.04250   1.342E-29        81
     9.04350   1.883E-29        91
     9.04450   2.042E-29        75
     9.04550   1.529E-29        86
     9.04650   2.323E-29       103
     9.04750   1.742E-29        92
     9.04850   1.769E-29        89
     9.04950   1.597E-29        84
     9.05050   2.022E-29       100
     9.05150   1.597E-29        91
     9.05250   1.921E-29       130
     9.05350   2.363E-29       100
     9.05450   2.099E-29       110
     9.05550   2.094E-29       112
     9.05650   2.281E-29        99
     9.05750   2.273E-29       114
     9.05850   2.406E-29       117
     9.05950   1.755E-29        93
     9.06050   2.968E-29       133
     9.06150   2.576E-29       123
     9.06250   1.861E-29       109
     9.06350   1.659E-29       122
     9.06450   2.526E-29       132
     9.06550   1.766E-29       126
     9.06650   2.834E-29       116
     9.06750   2.574E-29       106
     9.06850   2.509E-29       105
     9.06950   3.429E-29       127
     9.07050   2.993E-29       129
     9.07150   2.292E-29       109
     9.07250   1.833E-29        97
     9.07350   2.053E-29       122
     9.07450   2.347E-29       120
     9.07550   2.346E-29       118
     9.07650   2.343E-29       112
     9.07750   2.727E-29       113
     9.07850   2.831E-29       122
     9.07950   2.392E-29       130
     9.08050   2.185E-29       130
     9.08150   1.657E-29       100
     9.08250   2.134E-29       111
     9.08350   2.692E-29       127
     9.08450   1.629E-29       114
     9.08550   2.467E-29       110
     9.08650   2.053E-29       116
     9.08750   1.752E-29        97
     9.08850   2.207E-29       121
     9.08950   2.511E-29       107
     9.09050   2.373E-29       100
     9.09150   2.781E-29       115
     9.09250   1.996E-29        95
     9.09350   2.501E-29       102
     9.09450   2.744E-29       113
     9.09550   2.263E-29       111
     9.09650   2.115E-29        92
     9.09750   1.798E-29        96
     9.09850   2.393E-29       107
     9.09950   2.488E-29       120
     9.10050   2.185E-29       101
     9.10150   2.975E-29       126
     9.10250   2.052E-29        95
     9.10350   2.833E-29       130
     9.10450   1.620E-29       101
     9.10550   1.759E-29       115
     9.10650   1.560E-29       106
     9.10750   1.530E-29        98
     9.10850   2.503E-29       111
     9.10950   1.836E-29        86
     9.11050   1.716E-29       100
     9.11150   1.452E-29        77
     9.11250   2.254E-29       101
     9.11350   1.709E-29       102
     9.11450   1.935E-29        96
     9.11550   1.724E-29       104
     9.11650   2.658E-29       122
     9.11750   2.061E-29       105
     9.11850   2.456E-29       109
     9.11950   1.442E-29       107
     9.12050   1.194E-29        83
     9.12150   1.584E-29       108
     9.12250   1.560E-29        80
     9.12350   1.631E-29       109
     9.12450   2.571E-29       112
     9.12550   1.794E-29       101
     9.12650   1.922E-29       109
     9.12750   1.655E-29       122
     9.12850   1.813E-29        93
     9.12950   2.161E-29       104
     9.13050   1.832E-29        76
     9.13150   1.473E-29        71
     9.13250   2.222E-29       107
     9.13350   1.023E-29        81
     9.13450   2.421E-29        96
     9.13550   1.648E-29       105
     9.13650   1.848E-29        89
     9.13750   1.151E-29        83
     9.13850   2.498E-29       115
     9.13950   2.199E-29        98
     9.14050   1.498E-29        78
     9.14150   2.163E-29        98
     9.14250   1.651E-29        80
     9.14350   9.876E-30        75
     9.14450   1.999E-29       106
     9.14550   3.063E-29       117
     9.14650   2.172E-29        99
     9.14750   1.700E-29        91
     9.14850   1.793E-29        97
     9.14950   2.158E-29        81
     9.15050   1.865E-29        72
     9.15150   1.493E-29        98
     9.15250   1.714E-29        90
     9.15350   1.637E-29       103
     9.15450   1.651E-29       107
     9.15550   1.905E-29        75
     9.15650   1.634E-29        77
     9.15750   1.410E-29        81
     9.15850   1.751E-29        82
     9.15950   2.539E-29       105
     9.16050   1.904E-29        87
     9.16150   1.872E-29        91
     9.16250   1.765E-29        90
     9.16350   1.875E-29        89
     9.16450   1.039E-29        72
     9.16550   2.065E-29        97
     9.16650   1.205E-29        66
     9.16750   1.985E-29        79
     9.16850   1.685E-29        80
     9.16950   1.943E-29       102
     9.17050   2.072E-29       104
     9.17150   1.659E-29        96
     9.17250   2.300E-29        87
     9.17350   1.722E-29        81
     9.17450   1.662E-29        89
     9.17550   1.835E-29        83
     9.17650   1.388E-29        85
     9.17750   1.551E-29        72
     9.17850   1.832E-29        87
     9.17950   1.321E-29        91
     9.18050   1.201E-29        87
     9.18150   1.477E-29        82
     9.18250   1.341E-29        95
     9.18350   1.722E-29        82
     9.18450   1.529E-29        83
     9.18550   2.444E-29       101
     9.18650   1.531E-29        94
     9.18750   1.559E-29        94
     9.18850   1.422E-29        87
     9.18950   2.438E-29        93
     9.19050   1.527E-29        83
     9.19150   1.373E-29        77
     9.19250   1.667E-29        89
     9.19350   2.365E-29       113
     9.19450   3.094E-29       114
     9.19550   2.684E-29       130
     9.19650   1.834E-29        99
     9.19750   1.458E-29        85
     9.19850   1.796E-29        73
     9.19950   2.266E-29        81
     9.20050   1.283E-29        79
     9.20150   1.875E-29        99
     9.20250   1.378E-29        75
     9.20350   1.669E-29        91
     9.20450   1.326E-29        67
     9.20550   1.039E-29        75
     9.20650   1.187E-29        79
     9.20750   1.590E-29        83
     9.20850   1.452E-29        77
     9.20950   1.619E-29        92
     9.21050   1.317E-29        85
     9.21150   1.522E-29        86
     9.21250   1.750E-29        89
     9.21350   1.761E-29       105
     9.21450   1.783E-29        88
     9.21550   2.000E-29       110
     9.21650   1.076E-29        97
     9.21750   1.187E-29        84
     9.21850   1.506E-29        82
     9.21950   1.233E-29        82
     9.22050   1.399E-29        94
     9.22150   2.599E-29        88
     9.22250   7.536E-30        71
     9.22350   1.166E-29        71
     9.22450   1.657E-29        89
     9.22550   1.776E-29        97
     9.22650   2.407E-29       102
     9.22750   1.737E-29       110
     9.22850   1.558E-29        76
     9.22950   2.017E-29       108
     9.23050   2.057E-29       101
     9.23150   1.238E-29        90
     9.23250   2.057E-29        93
     9.23350   2.068E-29       105
     9.23450   7.981E-30        87
     9.23550   1.639E-29       105
     9.23650   1.709E-29        92
     9.23750   1.637E-29        97
     9.23850   2.284E-29        87
     9.23950   8.694E-30        60
     9.24050   1.990E-29        97
     9.24150   1.566E-29        83
     9.24250   1.734E-29        82
     9.24350   1.622E-29        99
     9.24450   1.067E-29        71
     9.24550   1.497E-29        91
     9.24650   1.076E-29        86
     9.24750   1.787E-29       106
     9.24850   1.416E-29        80
     9.24950   1.591E-29       103
     9.25050   1.749E-29        80
     9.25150   1.346E-29        95
     9.25250   7.569E-30        87
     9.25350   1.841E-29        91
     9.25450   1.369E-29        77
     9.25550   2.059E-29        95
     9.25650   1.408E-29        89
     9.25750   2.138E-29        91
     9.25850   1.465E-29        79
     9.25950   1.453E-29        83
     9.26050   1.841E-29        81
     9.26150   1.186E-29        73
     9.26250   8.809E-30        60
     9.26350   1.115E-29        78
     9.26450   1.281E-29        90
     9.26550   3.014E-29        98
     9.26650   1.387E-29        97
     9.26750   1.668E-29        91
     9.26850   1.623E-29        85
     9.26950   1.539E-29        69
     9.27050   9.656E-30        65
     9.27150   2.178E-29        96
     9.27250   1.364E-29        94
     9.27350   1.687E-29        97
     9.27450   2.002E-29        77
     9.27550   2.467E-29       110
     9.27650   2.268E-29       107
     9.27750   1.626E-29        94
     9.27850   1.896E-29        99
     9.27950   1.048E-29        74
     9.28050   1.212E-29        72
     9.28150   1.662E-29        86
     9.28250   1.924E-29        93
     9.28350   1.404E-29        91
     9.28450   2.302E-29        94
     9.28550   1.425E-29        87
     9.28650   1.658E-29        95
     9.28750   1.139E-29        71
     9.28850   1.754E-29        85
     9.28950   1.886E-29        90
     9.29050   1.839E-29        91
     9.29150   2.023E-29       112
     9.29250   1.397E-29        86
     9.29350   1.661E-29        92
     9.29450   2.337E-29       103
     9.29550   1.254E-29        89
     9.29650   1.580E-29       100
     9.29750   1.864E-29        83
     9.29850   2.045E-29        81
     9.29950   1.126E-29        87
     9.30050   1.869E-29        88
     9.30150   1.739E-29        76
     9.30250   1.257E-29        73
     9.30350   1.244E-29        65
     9.30450   1.259E-29        83
     9.30550   1.820E-29        73
     9.30650   1.105E-29       102
     9.30750   1.857E-29       119
     9.30850   1.891E-29       107
     9.30950   1.700E-29        82
     9.31050   1.757E-29        76
     9.31150   1.605E-29        85
     9.31250   1.630E-29        73
     9.31350   2.427E-29       109
     9.31450   1.322E-29        74
     9.31550   2.152E-29       110
     9.31650   1.673E-29        85
     9.31750   2.935E-29        83
     9.31850   1.783E-29        98
     9.31950   1.525E-29        79
     9.32050   1.263E-29        89
     9.32150   2.292E-29       125
     9.32250   1.519E-29        90
     9.32350   1.889E-29       115
     9.32450   1.392E-29        95
     9.32550   1.721E-29        90
     9.32650   2.345E-29       114
     9.32750   1.169E-29        91
     9.32850   1.378E-29       103
     9.32950   2.940E-29       125
     9.33050   2.799E-29       140
     9.33150   2.237E-29       113
     9.33250   2.125E-29       101
     9.33350   2.062E-29       105
     9.33450   3.481E-29       139
     9.33550   2.314E-29       143
     9.33650   1.847E-29       136
     9.33750   1.585E-29       108
     9.33850   2.553E-29       139
     9.33950   2.419E-29       132
     9.34050   2.404E-29       103
     9.34150   2.038E-29       107
     9.34250   3.290E-29       143
     9.34350   3.313E-29       139
     9.34450   2.481E-29       123
     9.34550   1.933E-29       116
     9.34650   2.741E-29       123
     9.34750   3.194E-29       160
     9.34850   3.568E-29       142
     9.34950   2.606E-29       121
     9.35050   3.550E-29       135
     9.35150   2.409E-29        94
     9.35250   2.762E-29       115
     9.35350   1.933E-29       104
     9.35450   2.638E-29       114
     9.35550   3.172E-29       147
     9.35650   1.850E-29       114
     9.35750   2.176E-29       121
     9.35850   3.126E-29       120
     9.35950   3.014E-29       144
     9.36050   2.069E-29       140
     9.36150   1.566E-29       105
     9.36250   2.252E-29       121
     9.36350   2.290E-29       108
     9.36450   2.335E-29       118
     9.36550   2.991E-29       125
     9.36650   3.604E-29       134
     9.36750   2.525E-29        96
     9.36850   2.683E-29       112
     9.36950   2.795E-29       109
     9.37050   1.866E-29       129
     9.37150   2.121E-29        94
     9.37250   1.548E-29        82
     9.37350   2.336E-29        99
     9.37450   1.748E-29        99
     9.37550   1.739E-29        89
     9.37650   2.947E-29       118
     9.37750   2.575E-29       112
     9.37850   2.232E-29        93
     9.37950   1.462E-29       112
     9.38050   1.899E-29       125
     9.38150   2.167E-29       115
     9.38250   1.838E-29       117
     9.38350   1.923E-29       106
     9.38450   2.031E-29       107
     9.38550   1.868E-29       106
     9.38650   1.791E-29       107
     9.38750   2.090E-29       113
     9.38850   2.571E-29       121
     9.38950   2.159E-29       118
     9.39050   1.459E-29       102
     9.39150   2.302E-29       129
     9.39250   1.130E-29        91
     9.39350   2.305E-29       115
     9.39450   1.598E-29        97
     9.39550   2.570E-29        88
     9.39650   1.527E-29        98
     9.39750   2.363E-29       128
     9.39850   2.054E-29       103
     9.39950   2.086E-29       115
     9.40050   2.050E-29       113
     9.40150   1.338E-29       110
     9.40250   2.053E-29       104
     9.40350   2.044E-29        94
     9.40450   1.528E-29       100
     9.40550   1.646E-29        93
     9.40650   1.710E-29        92
     9.40750   2.385E-29       105
     9.40850   2.624E-29        96
     9.40950   2.074E-29       105
     9.41050   1.792E-29       108
     9.41150   1.878E-29        91
     9.41250   1.835E-29        92
     9.41350   9.751E-30        76
     9.41450   1.226E-29        82
     9.41550   1.873E-29       114
     9.41650   1.948E-29        95
     9.41750   1.878E-29        89
     9.41850   2.354E-29       102
     9.41950   2.016E-29       100
     9.42050   1.917E-29        95
     9.42150   2.287E-29       110
     9.42250   2.212E-29        94
     9.42350   1.888E-29       103
     9.42450   2.077E-29        72
     9.42550   1.711E-29        85
     9.42650   1.086E-29        82
     9.42750   1.371E-29        89
     9.42850   1.344E-29        73
     9.42950   1.458E-29        85
     9.43050   1.207E-29        78
     9.43150   1.926E-29        91
     9.43250   1.769E-29        97
     9.43350   2.100E-29        82
     9.43450   1.813E-29        94
     9.43550   1.204E-29        91
     9.43650   2.212E-29       107
     9.43750   2.647E-29       103
     9.43850   1.279E-29        86
     9.43950   1.181E-29       102
     9.44050   2.213E-29        88
     9.44150   2.405E-29        98
     9.44250   1.932E-29        89
     9.44350   2.252E-29        96
     9.44450   2.110E-29        96
     9.44550   2.122E-29       100
     9.44650   2.382E-29       111
     9.44750   1.097E-29        80
     9.44850   1.603E-29       110
     9.44950   2.181E-29       113
     9.45050   1.597E-29        95
     9.45150   2.052E-29       108
     9.45250   2.307E-29       109
     9.45350   1.592E-29        89
     9.45450   1.393E-29        87
     9.45550   1.147E-29        67
     9.45650   1.836E-29        96
     9.45750   1.529E-29        98
     9.45850   2.364E-29        98
     9.45950   1.352E-29       102
     9.46050   1.060E-29        79
     9.46150   1.211E-29        86
     9.46250   1.515E-29        72
     9.46350   1.492E-29       108
     9.46450   1.202E-29        91
     9.46550   1.672E-29       107
     9.46650   1.405E-29        86
     9.46750   1.560E-29        86
     9.46850   1.656E-29       100
     9.46950   1.702E-29        86
     9.47050   1.999E-29       104
     9.47150   1.554E-29        94
     9.47250   1.828E-29        82
     9.47350   2.207E-29       100
     9.47450   1.608E-29        98
     9.47550   1.202E-29        78
     9.47650   1.273E-29        71
     9.47750   2.561E-29       109
     9.47850   2.258E-29        97
     9.47950   1.723E-29        80
     9.48050   1.602E-29        66
     9.48150   1.684E-29        82
     9.48250   1.500E-29        91
     9.48350   1.650E-29        76
     9.48450   1.875E-29       111
     9.48550   1.845E-29       115
     9.48650   1.855E-29        93
     9.48750   1.604E-29        90
     9.48850   2.612E-29        94
     9.48950   2.333E-29       107
     9.49050   1.769E-29        95
     9.49150   1.143E-29        78
     9.49250   1.948E-29        96
     9.49350   1.575E-29        96
     9.49450   1.321E-29        96
     9.49550   1.314E-29        85
     9.49650   1.701E-29        98
     9.49750   2.060E-29        98
     9.49850   1.814E-29        94
     9.49950   1.784E-29       102
     9.50050   2.001E-29        87
     9.50150   1.932E-29        88
     9.50250   1.823E-29        87
     9.50350   2.289E-29        97
     9.50450   1.846E-29        87
     9.50550   1.555E-29        90
     9.50650   1.599E-29        95
     9.50750   1.798E-29        87
     9.50850   1.463E-29        82
     9.50950   2.304E-29       118
     9.51050   1.694E-29        86
     9.51150   1.522E-29        88
     9.51250   1.323E-29        85
     9.51350   1.947E-29        95
     9.51450   1.131E-29        87
     9.51550   2.119E-29       100
     9.51650   1.703E-29        91
     9.51750   1.618E-29        89
     9.51850   1.644E-29       100
     9.51950   1.278E-29        84
     9.52050   9.993E-30        83
     9.52150   6.642E-30        65
     9.52250   1.118E-29        84
     9.52350   1.603E-29        90
     9.52450   2.168E-29       117
     9.52550   1.702E-29        98
     9.52650   1.803E-29        89
     9.52750   1.535E-29        93
     9.52850   1.366E-29       101
     9.52950   1.319E-29        71
     9.53050   1.471E-29        84
     9.53150   1.916E-29        83
     9.53250   1.367E-29        80
     9.53350   1.049E-29        73
     9.53450   1.774E-29        83
     9.53550   1.606E-29        95
     9.53650   1.946E-29       106
     9.53750   1.259E-29        73
     9.53850   2.043E-29        99
     9.53950   2.392E-29        96
     9.54050   1.635E-29        98
     9.54150   1.564E-29        83
     9.54250   1.397E-29        88
     9.54350   1.268E-29        90
     9.54450   9.402E-30        76
     9.54550   1.822E-29        99
     9.54650   1.860E-29        87
     9.54750   1.519E-29        95
     9.54850   2.378E-29        85
     9.54950   1.585E-29        82
     9.55050   1.533E-29        90
     9.55150   1.292E-29        96
     9.55250   1.854E-29        89
     9.55350   1.385E-29        91
     9.55450   1.416E-29        96
     9.55550   1.242E-29        80
     9.55650   1.930E-29        93
     9.55750   1.655E-29       107
     9.55850   1.177E-29        84
     9.55950   1.018E-29        76
     9.56050   1.906E-29       112
     9.56150   1.289E-29        84
     9.56250   1.674E-29        93
     9.56350   1.328E-29        83
     9.56450   1.753E-29        69
     9.56550   1.427E-29        83
     9.56650   1.538E-29        84
     9.56750   2.066E-29        94
     9.56850   1.377E-29        82
     9.56950   1.867E-29        90
     9.57050   1.180E-29        82
     9.57150   1.743E-29        96
     9.57250   1.969E-29       101
     9.57350   1.418E-29        71
     9.57450   1.520E-29        99
     9.57550   1.683E-29        88
     9.57650   1.280E-29        85
     9.57750   1.550E-29        94
     9.57850   1.699E-29        86
     9.57950   1.090E-29        67
     9.58050   2.608E-29        97
     9.58150   1.563E-29        88
     9.58250   1.817E-29       106
     9.58350   1.282E-29        77
     9.58450   1.319E-29        86
     9.58550   1.526E-29       100
     9.58650   1.417E-29        86
     9.58750   1.871E-29        97
     9.58850   1.686E-29       107
     9.58950   2.312E-29       116
     9.59050   1.918E-29        96
     9.59150   2.069E-29       105
     9.59250   1.985E-29        97
     9.59350   1.540E-29       108
     9.59450   1.685E-29        98
     9.59550   1.676E-29       110
     9.59650   2.067E-29        88
     9.59750   2.756E-29       104
     9.59850   2.194E-29       107
     9.59950   2.230E-29       105
     9.60050   1.692E-29        93
     9.60150   2.106E-29       112
     9.60250   1.887E-29       108
     9.60350   2.298E-29       117
     9.60450   2.551E-29       131
     9.60550   2.099E-29       119
     9.60650   2.017E-29       105
     9.60750   1.693E-29       104
     9.60850   2.833E-29       130
     9.60950   2.884E-29       135
     9.61050   2.484E-29       122
     9.61150   2.583E-29       138
     9.61250   2.225E-29       134
     9.61350   2.872E-29       138
     9.61450   2.240E-29       131
     9.61550   2.300E-29       127
     9.61650   2.097E-29       126
     9.61750   3.261E-29       132
     9.61850   3.406E-29       122
     9.61950   2.782E-29       125
     9.62050   3.206E-29       132
     9.62150   2.334E-29       135
     9.62250   2.894E-29       123
     9.62350   2.952E-29       133
     9.62450   2.824E-29       105
     9.62550   2.999E-29       110
     9.62650   1.946E-29        99
     9.62750   1.675E-29       114
     9.62850   1.631E-29       103
     9.62950   2.952E-29       125
     9.63050   2.072E-29       140
     9.63150   2.468E-29       138
     9.63250   2.410E-29        98
     9.63350   3.322E-29       151
     9.63450   2.125E-29       119
     9.63550   3.484E-29       145
     9.63650   2.339E-29       142
     9.63750   1.992E-29       122
     9.63850   2.338E-29       113
     9.63950   1.890E-29        97
     9.64050   2.298E-29       121
     9.64150   2.940E-29       122
     9.64250   1.878E-29       114
     9.64350   3.119E-29        93
     9.64450   2.097E-29       107
     9.64550   1.777E-29       108
     9.64650   1.729E-29        95
     9.64750   2.610E-29       122
     9.64850   2.260E-29       114
     9.64950   2.137E-29        91
     9.65050   2.296E-29        93
     9.65150   2.699E-29       113
     9.65250   3.065E-29       131
     9.65350   2.818E-29       134
     9.65450   3.719E-29       138
     9.65550   1.790E-29       120
     9.65650   1.958E-29       103
     9.65750   2.019E-29       123
     9.65850   2.506E-29       114
     9.65950   2.137E-29        95
     9.66050   2.525E-29       102
     9.66150   2.169E-29       114
     9.66250   2.603E-29       119
     9.66350   2.754E-29       132
     9.66450   2.363E-29       115
     9.66550   2.380E-29       116
     9.66650   1.933E-29        95
     9.66750   1.878E-29       114
     9.66850   1.972E-29       102
     9.66950   2.745E-29       131
     9.67050   3.349E-29       130
     9.67150   1.829E-29       114
     9.67250   2.126E-29       127
     9.67350   1.719E-29        96
     9.67450   1.998E-29       117
     9.67550   3.248E-29       136
     9.67650   1.656E-29       102
     9.67750   3.078E-29       124
     9.67850   2.352E-29       111
     9.67950   1.461E-29       109
     9.68050   1.910E-29        79
     9.68150   1.569E-29        98
     9.68250   1.767E-29       105
     9.68350   1.967E-29       115
     9.68450   1.609E-29        85
     9.68550   2.607E-29       118
     9.68650   2.203E-29       124
     9.68750   2.441E-29       123
     9.68850   2.024E-29       102
     9.68950   1.970E-29       105
     9.69050   1.940E-29        98
     9.69150   2.059E-29       101
     9.69250   1.538E-29        87
     9.69350   2.026E-29        91
     9.69450   2.788E-29       126
     9.69550   2.140E-29       104
     9.69650   1.673E-29        91
     9.69750   1.333E-29        90
     9.69850   2.196E-29       115
     9.69950   1.718E-29        86
     9.70050   2.282E-29        89
     9.70150   1.670E-29       106
     9.70250   1.757E-29        99
     9.70350   1.833E-29        87
     9.70450   1.975E-29       116
     9.70550   1.711E-29        94
     9.70650   2.376E-29       117
     9.70750   1.285E-29        95
     9.70850   1.602E-29       123
     9.70950   1.291E-29        80
     9.71050   1.085E-29        89
     9.71150   1.454E-29        99
     9.71250   1.939E-29        87
     9.71350   2.139E-29       100
     9.71450   1.495E-29        82
     9.71550   2.249E-29       104
     9.71650   1.342E-29        84
     9.71750   2.157E-29       111
     9.71850   1.541E-29        78
     9.71950   1.916E-29        95
     9.72050   9.747E-30        59
     9.72150   1.896E-29        85
     9.72250   1.944E-29        86
     9.72350   1.678E-29        83
     9.72450   1.445E-29        82
     9.72550   1.155E-29        93
     9.72650   1.456E-29        88
     9.72750   1.862E-29        88
     9.72850   1.576E-29        83
     9.72950   1.261E-29        89
     9.73050   1.861E-29        88
     9.73150   1.758E-29        87
     9.73250   2.089E-29       111
     9.73350   1.878E-29       116
     9.73450   1.458E-29        73
     9.73550   2.749E-29       102
     9.73650   1.513E-29        83
     9.73750   2.024E-29        98
     9.73850   1.708E-29        90
     9.73950   1.498E-29        91
     9.74050   1.150E-29        84
     9.74150   1.354E-29        94
     9.74250   2.204E-29       111
     9.74350   1.580E-29        90
     9.74450   2.114E-29       104
     9.74550   1.885E-29       101
     9.74650   1.237E-29        91
     9.74750   1.642E-29        74
     9.74850   1.759E-29       100
     9.74950   2.115E-29        99
     9.75050   1.435E-29        79
     9.75150   1.980E-29       102
     9.75250   2.063E-29       103
     9.75350   2.424E-29        85
     9.75450   2.581E-29       103
     9.75550   1.810E-29       104
     9.75650   2.322E-29       109
     9.75750   1.113E-29        79
     9.75850   9.752E-30        82
     9.75950   1.410E-29        87
     9.76050   2.165E-29       114
     9.76150   2.282E-29        98
     9.76250   1.300E-29        85
     9.76350   1.343E-29        80
     9.76450   2.155E-29       115
     9.76550   1.463E-29        87
     9.76650   1.494E-29        71
     9.76750   1.837E-29        90
     9.76850   1.337E-29        88
     9.76950   1.979E-29        88
     9.77050   1.516E-29       106
     9.77150   2.089E-29        96
     9.77250   1.216E-29        81
     9.77350   1.791E-29       100
     9.77450   1.599E-29        83
     9.77550   1.660E-29        91
     9.77650   1.641E-29        78
     9.77750   1.604E-29        89
     9.77850   2.094E-29       101
     9.77950   1.804E-29        88
     9.78050   1.568E-29        83
     9.78150   1.747E-29        84
     9.78250   1.735E-29        91
     9.78350   1.748E-29       102
     9.78450   1.164E-29        80
     9.78550   9.833E-30        66
     9.78650   1.799E-29        92
     9.78750   2.371E-29       118
     9.78850   1.666E-29       109
     9.78950   1.654E-29        91
     9.79050   1.713E-29        86
     9.79150   2.371E-29       103
     9.79250   1.597E-29        84
     9.79350   1.715E-29        89
     9.79450   1.732E-29        78
     9.79550   1.117E-29        78
     9.79650   2.449E-29       107
     9.79750   1.592E-29        96
     9.79850   1.833E-29       103
     9.79950   1.343E-29        76
     9.80050   1.732E-29        86
     9.80150   1.228E-29        95
     9.80250   1.107E-29        75
     9.80350   2.030E-29       101
     9.80450   2.127E-29       103
     9.80550   2.032E-29       119
     9.80650   1.358E-29        92
     9.80750   1.546E-29        80
     9.80850   2.191E-29        74
     9.80950   1.518E-29        99
     9.81050   2.030E-29       102
     9.81150   1.734E-29        97
     9.81250   1.981E-29        89
     9.81350   1.534E-29        77
     9.81450   2.065E-29       112
     9.81550   1.194E-29        85
     9.81650   2.518E-29       112
     9.81750   1.827E-29        94
     9.81850   1.471E-29        82
     9.81950   1.377E-29        82
     9.82050   1.068E-29        79
     9.82150   1.994E-29       129
     9.82250   1.493E-29        89
     9.82350   1.585E-29        95
     9.82450   1.834E-29        97
     9.82550   1.647E-29        81
     9.82650   2.354E-29       116
     9.82750   2.339E-29       100
     9.82850   1.535E-29        98
     9.82950   1.386E-29        93
     9.83050   1.662E-29        89
     9.83150   2.276E-29       115
     9.83250   1.659E-29        78
     9.83350   2.032E-29       127
     9.83450   2.130E-29        77
     9.83550   1.193E-29        84
     9.83650   1.400E-29        86
     9.83750   1.160E-29        90
     9.83850   1.632E-29        89
     9.83950   2.053E-29        96
     9.84050   1.438E-29        92
     9.84150   1.639E-29        89
     9.84250   2.303E-29        99
     9.84350   1.717E-29        86
     9.84450   1.204E-29        70
     9.84550   1.304E-29        80
     9.84650   1.308E-29        81
     9.84750   1.694E-29        94
     9.84850   1.294E-29        99
     9.84950   1.206E-29        75
     9.85050   1.847E-29        97
     9.85150   1.873E-29        90
     9.85250   1.330E-29        76
     9.85350   1.689E-29       100
     9.85450   1.687E-29        89
     9.85550   1.568E-29        73
     9.85650   1.686E-29        91
     9.85750   1.724E-29        87
     9.85850   1.232E-29        86
     9.85950   1.940E-29        88
     9.86050   1.913E-29        93
     9.86150   1.781E-29        99
     9.86250   1.695E-29        87
     9.86350   1.942E-29       103
     9.86450   1.484E-29        91
     9.86550   1.376E-29        79
     9.86650   1.829E-29        80
     9.86750   1.620E-29        88
     9.86850   2.574E-29       115
     9.86950   2.402E-29       110
     9.87050   1.799E-29        83
     9.87150   2.132E-29       136
     9.87250   1.759E-29       104
     9.87350   2.745E-29       139
     9.87450   1.753E-29       109
     9.87550   2.500E-29       118
     9.87650   2.100E-29       124
     9.87750   2.166E-29       132
     9.87850   2.417E-29       123
     9.87950   2.445E-29        95
     9.88050   2.281E-29       138
     9.88150   1.736E-29       110
     9.88250   2.964E-29       147
     9.88350   2.201E-29       125
     9.88450   2.474E-29       114
     9.88550   1.759E-29       104
     9.88650   2.556E-29       113
     9.88750   1.747E-29       137
     9.88850   1.964E-29       103
     9.88950   2.535E-29       130
     9.89050   2.587E-29       104
     9.89150   3.780E-29       152
     9.89250   3.096E-29       134
     9.89350   3.688E-29       157
     9.89450   2.644E-29       112
     9.89550   3.039E-29       137
     9.89650   2.854E-29       136
     9.89750   2.365E-29       140
     9.89850   2.342E-29       121
     9.89950   2.942E-29       111
     9.90050   2.891E-29       116
     9.90150   1.909E-29       129
     9.90250   2.527E-29       135
     9.90350   3.042E-29       133
     9.90450   2.674E-29       131
     9.90550   2.910E-29       139
     9.90650   2.812E-29       126
     9.90750   3.215E-29       154
     9.90850   2.752E-29       131
     9.90950   2.986E-29       150
     9.91050   2.641E-29       147
     9.91150   3.436E-29       131
     9.91250   2.860E-29       125
     9.91350   2.757E-29       127
     9.91450   2.801E-29       142
     9.91550   2.467E-29       113
     9.91650   2.784E-29       143
     9.91750   3.231E-29       149
     9.91850   2.536E-29       128
     9.91950   2.744E-29       113
     9.92050   3.111E-29       119
     9.92150   3.258E-29       128
     9.92250   2.525E-29       105
     9.92350   2.297E-29       100
     9.92450   2.187E-29       115
     9.92550   1.612E-29       105
     9.92650   2.246E-29       118
     9.92750   3.038E-29       121
     9.92850   2.372E-29       111
     9.92950   2.407E-29       104
     9.93050   2.601E-29       128
     9.93150   2.184E-29       118
     9.93250   1.491E-29       111
     9.93350   2.124E-29       122
     9.93450   2.466E-29        92
     9.93550   2.729E-29       110
     9.93650   2.398E-29       141
     9.93750   2.195E-29       107
     9.93850   2.080E-29       121
     9.93950   2.457E-29       106
     9.94050   2.842E-29       125
     9.94150   2.299E-29       113
     9.94250   1.862E-29       107
     9.94350   1.683E-29       104
     9.94450   2.441E-29        92
     9.94550   2.310E-29       108
     9.94650   2.386E-29       113
     9.94750   1.937E-29       119
     9.94850   1.822E-29        92
     9.94950   1.727E-29        81
     9.95050   2.869E-29       134
     9.95150   2.897E-29       137
     9.95250   2.177E-29       124
     9.95350   1.536E-29       103
     9.95450   1.457E-29        89
     9.95550   2.101E-29       111
     9.95650   1.694E-29       104
     9.95750   1.840E-29       117
     9.95850   1.777E-29       128
     9.95950   2.647E-29       115
     9.96050   1.713E-29       122
     9.96150   9.865E-30        74
     9.96250   1.343E-29       129
     9.96350   2.079E-29       136
     9.96450   1.114E-29        80
     9.96550   1.575E-29       103
     9.96650   1.939E-29       109
     9.96750   1.748E-29       107
     9.96850   2.461E-29       133
     9.96950   1.520E-29        95
     9.97050   1.577E-29        93
     9.97150   1.294E-29        99
     9.97250   1.784E-29       115
     9.97350   1.359E-29        85
     9.97450   1.499E-29       107
     9.97550   1.908E-29        98
     9.97650   1.588E-29        99
     9.97750   2.287E-29        93
     9.97850   2.347E-29       123
     9.97950   2.010E-29        90
     9.98050   1.253E-29        99
     9.98150   1.508E-29       102
     9.98250   2.278E-29        96
     9.98350   2.866E-29       117
     9.98450   1.670E-29        73
     9.98550   1.477E-29        80
     9.98650   2.038E-29       107
     9.98750   1.502E-29        91
     9.98850   1.802E-29        93
     9.98950   1.724E-29        85
     9.99050   1.488E-29        88
     9.99150   1.632E-29        99
     9.99250   1.709E-29        93
     9.99350   1.845E-29        96
     9.99450   1.321E-29        83
     9.99550   1.280E-29        93
     9.99650   2.174E-29       104
     9.99750   1.639E-29        80
     9.99850   1.758E-29        86
     9.99950   1.922E-29        99
    10.00050   1.092E-29        62
    10.00150   1.766E-29        87
    10.00250   1.606E-29        69
    10.00350   1.432E-29       101
    10.00450   1.828E-29       101
    10.00550   2.247E-29        97
    10.00650   1.346E-29        77
    10.00750   1.311E-29        74
    10.00850   1.798E-29        96
    10.00950   1.909E-29       102
    10.01050   1.337E-29        90
    10.01150   1.690E-29       106
    10.01250   1.366E-29        96
    10.01350   1.282E-29        80
    10.01450   1.365E-29        87
    10.01550   1.923E-29       109
    10.01650   1.971E-29        96
    10.01750   1.619E-29        90
    10.01850   2.155E-29        75
    10.01950   1.537E-29       101
    10.02050   1.667E-29        90
    10.02150   1.400E-29        93
    10.02250   1.508E-29        77
    10.02350   1.757E-29       101
    10.02450   1.910E-29       103
    10.02550   2.593E-29       104
    10.02650   1.865E-29       105
    10.02750   2.117E-29       102
    10.02850   1.680E-29        99
    10.02950   1.673E-29        93
    10.03050   2.125E-29       101
    10.03150   1.969E-29        81
    10.03250   2.275E-29        92
    10.03350   2.110E-29        95
    10.03450   2.103E-29       112
    10.03550   2.068E-29        96
    10.03650   1.540E-29        79
    10.03750   2.123E-29       103
    10.03850   1.763E-29        87
    10.03950   2.422E-29       104
    10.04050   2.960E-29       129
    10.04150   1.893E-29       105
    10.04250   1.363E-29        90
    10.04350   2.115E-29        93
    10.04450   1.132E-29        86
    10.04550   1.698E-29       102
    10.04650   1.292E-29       100
    10.04750   2.215E-29       102
    10.04850   2.760E-29       103
    10.04950   2.088E-29        92
    10.05050   2.290E-29       120
    10.05150   1.941E-29        99
    10.05250   2.427E-29        93
    10.05350   1.700E-29       106
    10.05450   2.187E-29        97
    10.05550   2.166E-29       103
    10.05650   2.320E-29       110
    10.05750   1.643E-29        79
    10.05850   1.728E-29        86
    10.05950   1.271E-29        91
    10.06050   2.132E-29        98
    10.06150   2.357E-29       105
    10.06250   2.051E-29        99
    10.06350   1.466E-29        99
    10.06450   2.377E-29        94
    10.06550   1.192E-29        71
    10.06650   1.942E-29       101
    10.06750   1.054E-29        86
    10.06850   1.808E-29       102
    10.06950   1.425E-29        89
    10.07050   1.956E-29       122
    10.07150   1.763E-29        90
    10.07250   1.085E-29        76
    10.07350   1.281E-29        83
    10.07450   1.480E-29        83
    10.07550   1.796E-29        85
    10.07650   1.000E-29        81
    10.07750   1.652E-29        89
    10.07850   1.220E-29        80
    10.07950   1.471E-29       103
    10.08050   1.560E-29        98
    10.08150   1.457E-29       101
    10.08250   1.887E-29        91
    10.08350   1.468E-29        88
    10.08450   1.692E-29        85
    10.08550   1.630E-29        97
    10.08650   1.451E-29        93
    10.08750   1.563E-29        91
    10.08850   1.948E-29       116
    10.08950   1.379E-29       101
    10.09050   1.540E-29        98
    10.09150   1.871E-29       116
    10.09250   1.934E-29       105
    10.09350   1.602E-29        89
    10.09450   1.315E-29        75
    10.09550   1.871E-29        90
    10.09650   1.915E-29       104
    10.09750   1.578E-29       112
    10.09850   1.586E-29        86
    10.09950   1.532E-29        87
    10.10050   2.168E-29       101
    10.10150   1.726E-29        83
    10.10250   2.129E-29        90
    10.10350   1.700E-29        89
    10.10450   1.348E-29        85
    10.10550   1.964E-29       110
    10.10650   1.579E-29        98
    10.10750   2.017E-29        98
    10.10850   1.413E-29        90
    10.10950   1.726E-29       101
    10.11050   1.513E-29       105
    10.11150   1.672E-29        90
    10.11250   2.090E-29        89
    10.11350   1.325E-29        90
    10.11450   2.154E-29       108
    10.11550   1.266E-29        88
    10.11650   1.098E-29        75
    10.11750   2.406E-29       104
    10.11850   2.150E-29       104
    10.11950   1.731E-29       103
    10.12050   1.847E-29        88
    10.12150   1.287E-29        84
    10.12250   1.311E-29        98
    10.12350   1.538E-29        86
    10.12450   1.710E-29        89
    10.12550   1.370E-29        83
    10.12650   1.039E-29        84
    10.12750   1.713E-29        83
    10.12850   2.016E-29       114
    10.12950   2.127E-29       106
    10.13050   1.515E-29        92
    10.13150   2.300E-29        97
    10.13250   2.066E-29       100
    10.13350   1.698E-29        86
    10.13450   2.147E-29       113
    10.13550   1.954E-29       101
    10.13650   1.374E-29        95
    10.13750   1.379E-29        94
    10.13850   1.463E-29       104
    10.13950   1.543E-29       115
    10.14050   1.999E-29       100
    10.14150   1.392E-29       113
    10.14250   2.507E-29       112
    10.14350   1.935E-29       110
    10.14450   2.150E-29       103
    10.14550   1.650E-29        92
    10.14650   2.270E-29       107
    10.14750   2.022E-29       105
    10.14850   1.577E-29       117
    10.14950   2.617E-29       123
    10.15050   3.087E-29       140
    10.15150   2.412E-29       125
    10.15250   3.001E-29       115
    10.15350   1.902E-29       120
    10.15450   1.579E-29        98
    10.15550   2.137E-29       125
    10.15650   2.265E-29       109
    10.15750   3.072E-29       131
    10.15850   2.915E-29       144
    10.15950   2.758E-29       124
    10.16050   3.111E-29       146
    10.16150   2.621E-29       140
    10.16250   3.615E-29       146
    10.16350   2.606E-29       145
    10.16450   3.430E-29       143
    10.16550   4.170E-29       156
    10.16650   2.661E-29       113
    10.16750   3.218E-29       137
    10.16850   2.836E-29       125
    10.16950   2.704E-29       123
    10.17050   2.370E-29       121
    10.17150   2.325E-29       136
    10.17250   2.603E-29       139
    10.17350   3.078E-29       138
    10.17450   3.240E-29       121
    10.17550   3.051E-29       143
    10.17650   2.673E-29       132
    10.17750   2.478E-29       169
    10.17850   4.207E-29       153
    10.17950   3.182E-29       132
    10.18050   3.101E-29       156
    10.18150   3.538E-29       148
    10.18250   3.115E-29       125
    10.18350   3.991E-29       153
    10.18450   2.941E-29       140
    10.18550   3.300E-29       128
    10.18650   3.506E-29       133
    10.18750   2.665E-29       119
    10.18850   2.456E-29       148
    10.18950   2.764E-29       114
    10.19050   3.510E-29       151
    10.19150   1.925E-29       125
    10.19250   2.200E-29       125
    10.19350   3.113E-29       127
    10.19450   3.249E-29       128
    10.19550   1.869E-29       106
    10.19650   2.046E-29       105
    10.19750   3.237E-29       141
    10.19850   1.713E-29       120
    10.19950   2.162E-29       127
    10.20050   2.366E-29       131
    10.20150   2.569E-29       117
    10.20250   1.953E-29       116
    10.20350   2.889E-29       113
    10.20450   2.842E-29       136
    10.20550   1.618E-29       101
    10.20650   2.325E-29       112
    10.20750   2.398E-29       123
    10.20850   1.357E-29       107
    10.20950   2.059E-29       119
    10.21050   1.695E-29       126
    10.21150   2.264E-29       137
    10.21250   1.887E-29       108
    10.21350   2.111E-29       112
    10.21450   2.089E-29       110
    10.21550   2.391E-29       118
    10.21650   1.775E-29       104
    10.21750   2.137E-29       115
    10.21850   1.858E-29       129
    10.21950   1.785E-29       124
    10.22050   1.856E-29       134
    10.22150   2.596E-29       124
    10.22250   2.096E-29       124
    10.22350   1.670E-29       102
    10.22450   2.122E-29       115
    10.22550   1.574E-29       100
    10.22650   1.752E-29       112
    10.22750   2.087E-29       133
    10.22850   1.280E-29        95
    10.22950   1.884E-29       109
    10.23050   2.065E-29       106
    10.23150   2.139E-29       117
    10.23250   1.812E-29       106
    10.23350   1.999E-29       102
    10.23450   2.048E-29       111
    10.23550   1.876E-29       109
    10.23650   1.620E-29       109
    10.23750   1.439E-29        96
    10.23850   2.121E-29       129
    10.23950   1.925E-29        91
    10.24050   1.442E-29       106
    10.24150   1.136E-29        97
    10.24250   1.866E-29       101
    10.24350   2.806E-29       123
    10.24450   1.399E-29        95
    10.24550   2.743E-29       116
    10.24650   1.471E-29        94
    10.24750   2.552E-29       117
    10.24850   2.084E-29        91
    10.24950   2.194E-29        99
    10.25050   1.700E-29        98
    10.25150   9.616E-30        79
    10.25250   1.377E-29        97
    10.25350   1.850E-29        94
    10.25450   1.725E-29        96
    10.25550   2.045E-29       121
    10.25650   1.393E-29        95
    10.25750   9.112E-30        83
    10.25850   1.267E-29        94
    10.25950   1.908E-29       103
    10.26050   2.183E-29       117
    10.26150   1.812E-29       104
    10.26250   1.363E-29        76
    10.26350   1.379E-29        72
    10.26450   1.771E-29        87
    10.26550   1.904E-29       118
    10.26650   2.031E-29        96
    10.26750   2.123E-29       103
    10.26850   1.534E-29        78
    10.26950   2.350E-29       118
    10.27050   2.229E-29        87
    10.27150   2.088E-29       113
    10.27250   1.743E-29       118
    10.27350   1.690E-29        74
    10.27450   1.256E-29        76
    10.27550   1.119E-29        86
    10.27650   1.870E-29        87
    10.27750   1.190E-29       101
    10.27850   1.729E-29        88
    10.27950   1.782E-29        79
    10.28050   1.437E-29        93
    10.28150   1.569E-29        89
    10.28250   1.290E-29        93
    10.28350   1.450E-29       108
    10.28450   2.148E-29       113
    10.28550   1.688E-29        98
    10.28650   1.401E-29        98
    10.28750   1.103E-29        83
    10.28850   1.978E-29       121
    10.28950   1.740E-29        95
    10.29050   9.913E-30        76
    10.29150   1.538E-29       102
    10.29250   1.497E-29        91
    10.29350   2.551E-29       123
    10.29450   1.724E-29       106
    10.29550   1.375E-29        93
    10.29650   1.900E-29        98
    10.29750   1.911E-29       120
    10.29850   1.564E-29        84
    10.29950   1.428E-29        73
    10.30050   1.900E-29        97
    10.30150   2.128E-29       107
    10.30250   1.658E-29       102
    10.30350   2.211E-29       109
    10.30450   2.580E-29       115
    10.30550   1.307E-29        90
    10.30650   1.690E-29        95
    10.30750   2.057E-29       103
    10.30850   2.700E-29       113
    10.30950   1.651E-29       108
    10.31050   1.775E-29        93
    10.31150   1.953E-29       101
    10.31250   1.604E-29       107
    10.31350   2.024E-29       109
    10.31450   1.670E-29        96
    10.31550   2.638E-29       104
    10.31650   1.431E-29        93
    10.31750   1.952E-29        97
    10.31850   2.285E-29       112
    10.31950   1.812E-29        96
    10.32050   2.390E-29        93
    10.32150   1.775E-29        98
    10.32250   2.005E-29       103
    10.32350   2.045E-29        92
    10.32450   1.516E-29        71
    10.32550   2.017E-29        87
    10.32650   1.911E-29        91
    10.32750   2.149E-29       109
    10.32850   2.293E-29        86
    10.32950   2.674E-29       108
    10.33050   1.851E-29        87
    10.33150   2.472E-29       110
    10.33250   1.852E-29        92
    10.33350   1.274E-29        88
    10.33450   1.520E-29        99
    10.33550   1.524E-29        79
    10.33650   1.784E-29        98
    10.33750   1.751E-29       107
    10.33850   1.597E-29       102
    10.33950   1.957E-29       102
    10.34050   1.429E-29        88
    10.34150   2.196E-29       106
    10.34250   1.254E-29        74
    10.34350   1.688E-29        93
    10.34450   2.252E-29       101
    10.34550   1.389E-29       106
    10.34650   2.039E-29        99
    10.34750   1.963E-29       102
    10.34850   1.498E-29       101
    10.34950   1.264E-29        80
    10.35050   1.395E-29        91
    10.35150   1.397E-29        75
    10.35250   1.673E-29        82
    10.35350   1.508E-29        97
    10.35450   1.797E-29        96
    10.35550   1.312E-29        69
    10.35650   1.842E-29        93
    10.35750   2.387E-29       117
    10.35850   1.826E-29       101
    10.35950   2.130E-29       128
    10.36050   1.898E-29       104
    10.36150   1.512E-29        90
    10.36250   1.067E-29        93
    10.36350   1.059E-29        89
    10.36450   1.677E-29       105
    10.36550   1.526E-29        88
    10.36650   1.610E-29        88
    10.36750   1.316E-29       107
    10.36850   1.688E-29       112
    10.36950   1.793E-29       114
    10.37050   2.180E-29       100
    10.37150   1.683E-29       102
    10.37250   1.915E-29       129
    10.37350   2.206E-29       113
    10.37450   1.577E-29        96
    10.37550   1.889E-29       110
    10.37650   1.759E-29        91
    10.37750   2.056E-29        89
    10.37850   1.794E-29        78
    10.37950   1.801E-29        80
    10.38050   1.428E-29        83
    10.38150   1.314E-29        95
    10.38250   1.218E-29        90
    10.38350   1.989E-29       102
    10.38450   1.337E-29        83
    10.38550   1.545E-29        83
    10.38650   1.449E-29        85
    10.38750   1.844E-29       103
    10.38850   1.739E-29        95
    10.38950   1.727E-29        99
    10.39050   1.431E-29        89
    10.39150   1.514E-29       105
    10.39250   1.319E-29        90
    10.39350   1.961E-29        78
    10.39450   1.584E-29        88
    10.39550   2.176E-29       100
    10.39650   1.247E-29        95
    10.39750   1.441E-29        97
    10.39850   1.822E-29       109
    10.39950   2.266E-29       117
    10.40050   2.905E-29        99
    10.40150   1.436E-29        89
    10.40250   1.655E-29        89
    10.40350   1.567E-29        96
    10.40450   1.885E-29        94
    10.40550   1.669E-29        91
    10.40650   1.549E-29       108
    10.40750   1.360E-29        87
    10.40850   1.597E-29       112
    10.40950   1.701E-29       110
    10.41050   1.221E-29        78
    10.41150   2.210E-29       102
    10.41250   1.766E-29       111
    10.41350   2.195E-29       106
    10.41450   2.595E-29       131
    10.41550   1.823E-29        75
    10.41650   1.960E-29       114
    10.41750   1.747E-29       106
    10.41850   1.897E-29       115
    10.41950   2.726E-29       120
    10.42050   2.464E-29       115
    10.42150   3.230E-29       107
    10.42250   2.520E-29       120
    10.42350   2.741E-29       129
    10.42450   2.584E-29       131
    10.42550   1.997E-29       128
    10.42650   3.317E-29       137
    10.42750   1.630E-29       110
    10.42850   1.762E-29       112
    10.42950   2.786E-29       126
    10.43050   3.131E-29       128
    10.43150   3.082E-29       129
    10.43250   2.689E-29       122
    10.43350   2.454E-29       130
    10.43450   2.306E-29       141
    10.43550   3.261E-29       138
    10.43650   2.413E-29       129
    10.43750   2.553E-29       123
    10.43850   4.693E-29       151
    10.43950   2.786E-29       146
    10.44050   2.599E-29       135
    10.44150   2.398E-29       126
    10.44250   1.662E-29       113
    10.44350   2.919E-29       161
    10.44450   2.751E-29       130
    10.44550   1.980E-29       125
    10.44650   3.840E-29       179
    10.44750   2.599E-29       141
    10.44850   2.236E-29       112
    10.44950   3.065E-29       136
    10.45050   2.013E-29       114
    10.45150   2.940E-29       142
    10.45250   2.987E-29       157
    10.45350   1.891E-29       134
    10.45450   3.853E-29       150
    10.45550   4.005E-29       153
    10.45650   3.407E-29       130
    10.45750   3.406E-29       135
    10.45850   2.723E-29       142
    10.45950   3.913E-29       156
    10.46050   3.643E-29       159
    10.46150   3.054E-29       135
    10.46250   3.417E-29       159
    10.46350   2.344E-29       119
    10.46450   3.915E-29       165
    10.46550   2.702E-29       140
    10.46650   2.505E-29       133
    10.46750   3.052E-29       153
    10.46850   1.974E-29       118
    10.46950   2.081E-29       145
    10.47050   2.314E-29       112
    10.47150   2.105E-29       117
    10.47250   2.069E-29       120
    10.47350   2.017E-29       128
    10.47450   2.344E-29       142
    10.47550   2.412E-29       121
    10.47650   3.507E-29       136
    10.47750   2.946E-29       113
    10.47850   2.488E-29       121
    10.47950   2.545E-29       129
    10.48050   1.759E-29       114
    10.48150   2.043E-29       102
    10.48250   1.513E-29        93
    10.48350   2.642E-29       136
    10.48450   2.724E-29       130
    10.48550   2.005E-29       133
    10.48650   3.209E-29       147
    10.48750   1.792E-29       115
    10.48850   2.684E-29       144
    10.48950   2.564E-29       106
    10.49050   2.069E-29       129
    10.49150   1.881E-29       120
    10.49250   2.598E-29       134
    10.49350   2.292E-29       134
    10.49450   1.367E-29        87
    10.49550   2.224E-29       140
    10.49650   2.517E-29       135
    10.49750   2.886E-29       144
    10.49850   2.099E-29       109
    10.49950   1.454E-29       100
    10.50050   1.346E-29        92
    10.50150   1.970E-29       119
    10.50250   1.852E-29       119
    10.50350   1.582E-29       116
    10.50450   1.722E-29       116
    10.50550   1.729E-29        91
    10.50650   2.118E-29       110
    10.50750   1.897E-29       103
    10.50850   1.997E-29       122
    10.50950   1.704E-29       107
    10.51050   1.364E-29        95
    10.51150   2.299E-29       119
    10.51250   2.211E-29       112
    10.51350   1.786E-29       115
    10.51450   1.533E-29        98
    10.51550   1.945E-29        89
    10.51650   1.334E-29        92
    10.51750   1.883E-29       109
    10.51850   1.907E-29        98
    10.51950   1.751E-29        90
    10.52050   1.544E-29       101
    10.52150   1.439E-29        78
    10.52250   1.663E-29        95
    10.52350   1.011E-29        75
    10.52450   2.296E-29        88
    10.52550   1.460E-29        87
    10.52650   1.488E-29        78
    10.52750   1.886E-29        90
    10.52850   1.299E-29        93
    10.52950   1.851E-29       113
    10.53050   1.873E-29        96
    10.53150   2.361E-29       126
    10.53250   1.977E-29       108
    10.53350   1.758E-29       120
    10.53450   9.700E-30        67
    10.53550   2.269E-29       118
    10.53650   1.884E-29        99
    10.53750   1.770E-29       110
    10.53850   1.499E-29       106
    10.53950   2.068E-29       106
    10.54050   1.741E-29        89
    10.54150   2.349E-29        93
    10.54250   3.454E-29       144
    10.54350   1.921E-29        92
    10.54450   2.474E-29       113
    10.54550   1.689E-29        93
    10.54650   2.823E-29       121
    10.54750   1.552E-29        96
    10.54850   1.799E-29       110
    10.54950   1.428E-29        97
    10.55050   1.848E-29       110
    10.55150   2.201E-29       110
    10.55250   1.651E-29       101
    10.55350   1.411E-29        95
    10.55450   1.636E-29        93
    10.55550   1.814E-29       101
    10.55650   2.400E-29       116
    10.55750   1.990E-29       105
    10.55850   9.955E-30        80
    10.55950   1.655E-29        98
    10.56050   1.902E-29       116
    10.56150   1.478E-29        99
    10.56250   1.554E-29        89
    10.56350   1.960E-29       107
    10.56450   2.467E-29       108
    10.56550   1.428E-29        95
    10.56650   1.507E-29        97
    10.56750   2.329E-29       127
    10.56850   1.972E-29       112
    10.56950   3.115E-29       112
    10.57050   1.599E-29       100
    10.57150   1.739E-29        97
    10.57250   2.202E-29       100
    10.57350   2.248E-29       102
    10.57450   1.659E-29        79
    10.57550   2.091E-29        86
    10.57650   1.898E-29       100
    10.57750   1.829E-29       115
    10.57850   1.890E-29        85
    10.57950   1.992E-29       116
    10.58050   2.112E-29       123
    10.58150   1.102E-29       101
    10.58250   1.517E-29        84
    10.58350   2.662E-29       129
    10.58450   2.423E-29        95
    10.58550   2.313E-29        98
    10.58650   1.779E-29        87
    10.58750   1.763E-29        82
    10.58850   1.459E-29        91
    10.58950   2.050E-29        98
    10.59050   1.367E-29        97
    10.59150   2.126E-29       112
    10.59250   1.652E-29        91
    10.59350   2.584E-29       112
    10.59450   1.054E-29        74
    10.59550   1.162E-29        75
    10.59650   1.741E-29       108
    10.59750   2.539E-29       126
    10.59850   1.508E-29        98
    10.59950   1.717E-29       101
    10.60050   2.035E-29       117
    10.60150   1.937E-29        94
    10.60250   1.952E-29       103
    10.60350   1.665E-29       106
    10.60450   2.068E-29        97
    10.60550   1.749E-29       114
    10.60650   1.997E-29        99
    10.60750   1.473E-29        94
    10.60850   1.514E-29        78
    10.60950   1.046E-29        87
    10.61050   2.132E-29        96
    10.61150   1.647E-29        96
    10.61250   1.804E-29       102
    10.61350   1.462E-29       102
    10.61450   2.206E-29        93
    10.61550   1.471E-29        72
    10.61650   1.540E-29        84
    10.61750   1.774E-29        98
    10.61850   2.335E-29        93
    10.61950   1.463E-29        88
    10.62050   1.671E-29        95
    10.62150   1.872E-29        98
    10.62250   1.632E-29        83
    10.62350   1.612E-29       106
    10.62450   1.377E-29        86
    10.62550   1.713E-29       120
    10.62650   1.556E-29       107
    10.62750   1.785E-29        93
    10.62850   1.577E-29       101
    10.62950   1.816E-29        80
    10.63050   1.600E-29        98
    10.63150   1.933E-29       101
    10.63250   1.356E-29       127
    10.63350   1.649E-29        90
    10.63450   1.563E-29        91
    10.63550   2.117E-29       104
    10.63650   1.858E-29       101
    10.63750   1.322E-29        97
    10.63850   1.909E-29       123
    10.63950   2.680E-29        99
    10.64050   1.984E-29       101
    10.64150   1.193E-29        82
    10.64250   2.112E-29       110
    10.64350   1.190E-29       104
    10.64450   1.598E-29        93
    10.64550   1.434E-29        91
    10.64650   1.088E-29        85
    10.64750   1.290E-29        87
    10.64850   1.962E-29       101
    10.64950   1.972E-29        96
    10.65050   1.104E-29        89
    10.65150   1.325E-29        81
    10.65250   1.631E-29        94
    10.65350   1.468E-29        70
    10.65450   2.148E-29       106
    10.65550   1.797E-29        98
    10.65650   1.851E-29        91
    10.65750   1.669E-29       112
    10.65850   1.307E-29        89
    10.65950   1.743E-29       104
    10.66050   1.332E-29        87
    10.66150   1.503E-29        98
    10.66250   1.499E-29        93
    10.66350   1.408E-29       103
    10.66450   1.779E-29       106
    10.66550   1.615E-29       100
    10.66650   2.285E-29       110
    10.66750   1.555E-29       103
    10.66850   1.457E-29        76
    10.66950   2.054E-29       104
    10.67050   2.547E-29       112
    10.67150   1.343E-29        95
    10.67250   1.840E-29       100
    10.67350   2.431E-29       124
    10.67450   1.827E-29        91
    10.67550   1.388E-29       111
    10.67650   2.292E-29       121
    10.67750   1.435E-29        86
    10.67850   1.705E-29        93
    10.67950   1.787E-29        98
    10.68050   1.959E-29       100
    10.68150   3.582E-29       112
    10.68250   1.930E-29       132
    10.68350   2.100E-29       107
    10.68450   2.817E-29       121
    10.68550   2.189E-29        88
    10.68650   9.786E-30        80
    10.68750   1.672E-29        95
    10.68850   1.931E-29        96
    10.68950   2.374E-29       100
    10.69050   1.962E-29       106
    10.69150   2.199E-29       136
    10.69250   2.062E-29        98
    10.69350   2.415E-29       117
    10.69450   1.960E-29       103
    10.69550   1.650E-29       114
    10.69650   2.357E-29       121
    10.69750   2.570E-29       112
    10.69850   2.347E-29       123
    10.69950   2.455E-29       113
    10.70050   2.074E-29       128
    10.70150   1.943E-29        97
    10.70250   3.012E-29       144
    10.70350   2.942E-29       112
    10.70450   3.590E-29       137
    10.70550   2.261E-29       122
    10.70650   1.758E-29       123
    10.70750   2.768E-29       142
    10.70850   2.774E-29       119
    10.70950   2.803E-29       127
    10.71050   2.794E-29       154
    10.71150   3.125E-29       121
    10.71250   2.533E-29       125
    10.71350   3.976E-29       146
    10.71450   2.073E-29       108
    10.71550   2.645E-29       128
    10.71650   2.957E-29       152
    10.71750   2.980E-29       133
    10.71850   2.182E-29       130
    10.71950   2.786E-29       146
    10.72050   2.218E-29       113
    10.72150   2.849E-29       143
    10.72250   2.358E-29       142
    10.72350   2.231E-29       147
    10.72450   3.064E-29       143
    10.72550   3.130E-29       146
    10.72650   2.200E-29       127
    10.72750   3.052E-29       131
    10.72850   3.316E-29       150
    10.72950   3.400E-29       147
    10.73050   2.744E-29       134
    10.73150   2.679E-29       133
    10.73250   3.801E-29       185
    10.73350   3.196E-29       134
    10.73450   2.470E-29       130
    10.73550   3.867E-29       151
    10.73650   2.697E-29       136
    10.73750   3.707E-29       159
    10.73850   3.839E-29       156
    10.73950   3.207E-29       144
    10.74050   2.099E-29       119
    10.74150   2.966E-29       133
    10.74250   2.129E-29       130
    10.74350   1.797E-29       130
    10.74450   2.493E-29       151
    10.74550   1.877E-29       111
    10.74650   2.751E-29       133
    10.74750   2.816E-29       143
    10.74850   2.498E-29       132
    10.74950   2.297E-29       123
    10.75050   2.040E-29       116
    10.75150   2.313E-29       128
    10.75250   2.034E-29       137
    10.75350   2.130E-29       125
    10.75450   1.928E-29       130
    10.75550   1.903E-29       111
    10.75650   2.125E-29       127
    10.75750   1.873E-29       124
    10.75850   2.420E-29       134
    10.75950   1.533E-29       116
    10.76050   2.215E-29       126
    10.76150   2.320E-29       146
    10.76250   2.268E-29       121
    10.76350   2.443E-29       116
    10.76450   1.910E-29       138
    10.76550   2.075E-29       113
    10.76650   1.775E-29       102
    10.76750   2.330E-29       132
    10.76850   2.443E-29       150
    10.76950   2.977E-29       163
    10.77050   3.109E-29       159
    10.77150   3.297E-29       150
    10.77250   2.963E-29       129
    10.77350   2.444E-29       127
    10.77450   2.897E-29       123
    10.77550   2.734E-29       128
    10.77650   1.866E-29       100
    10.77750   2.128E-29       113
    10.77850   1.936E-29       114
    10.77950   1.462E-29        98
    10.78050   2.667E-29       121
    10.78150   1.457E-29       109
    10.78250   1.564E-29       107
    10.78350   1.420E-29        95
    10.78450   1.945E-29       105
    10.78550   1.924E-29       100
    10.78650   2.391E-29       115
    10.78750   1.209E-29        78
    10.78850   2.482E-29       125
    10.78950   2.459E-29       106
    10.79050   1.718E-29       124
    10.79150   2.106E-29       118
    10.79250   1.901E-29       107
    10.79350   2.108E-29       115
    10.79450   1.929E-29       108
    10.79550   1.991E-29       118
    10.79650   2.171E-29       122
    10.79750   1.935E-29        95
    10.79850   1.056E-29       100
    10.79950   1.619E-29       107
    10.80050   1.837E-29       119
    10.80150   2.028E-29       119
    10.80250   1.580E-29       102
    10.80350   1.364E-29       108
    10.80450   1.675E-29       103
    10.80550   2.855E-29       109
    10.80650   1.417E-29        87
    10.80750   2.051E-29        99
    10.80850   2.284E-29       116
    10.80950   1.233E-29        97
    10.81050   1.725E-29       102
    10.81150   1.928E-29       127
    10.81250   1.357E-29        85
    10.81350   1.788E-29       106
    10.81450   1.765E-29       110
    10.81550   1.898E-29        96
    10.81650   2.108E-29        82
    10.81750   2.327E-29       124
    10.81850   1.315E-29        93
    10.81950   2.345E-29        93
    10.82050   1.954E-29        93
    10.82150   2.980E-29       104
    10.82250   1.561E-29        96
    10.82350   2.388E-29       103
    10.82450   1.760E-29        93
    10.82550   2.480E-29       115
    10.82650   1.128E-29        76
    10.82750   1.429E-29        99
    10.82850   1.439E-29       115
    10.82950   1.747E-29       125
    10.83050   1.733E-29        92
    10.83150   1.686E-29       106
    10.83250   1.895E-29        97
    10.83350   1.740E-29       102
    10.83450   2.045E-29       126
    10.83550   1.385E-29        92
    10.83650   2.102E-29       103
    10.83750   1.812E-29       100
    10.83850   1.896E-29        88
    10.83950   2.003E-29        99
    10.84050   2.419E-29        98
    10.84150   1.796E-29       105
    10.84250   1.746E-29        94
    10.84350   2.185E-29       129
    10.84450   1.564E-29        93
    10.84550   1.498E-29        94
    10.84650   2.435E-29       122
    10.84750   2.094E-29       115
    10.84850   1.300E-29        92
    10.84950   2.241E-29        97
    10.85050   1.726E-29        85
    10.85150   2.193E-29       103
    10.85250   1.803E-29       102
    10.85350   1.558E-29        99
    10.85450   1.229E-29        82
    10.85550   1.321E-29        87
    10.85650   1.492E-29        94
    10.85750   1.759E-29       111
    10.85850   2.058E-29        89
    10.85950   1.158E-29        79
    10.86050   1.207E-29        97
    10.86150   1.350E-29        89
    10.86250   1.461E-29        93
    10.86350   1.677E-29       100
    10.86450   2.279E-29       110
    10.86550   1.991E-29       109
    10.86650   1.934E-29       120
    10.86750   1.642E-29       106
    10.86850   1.542E-29        99
    10.86950   1.633E-29        88
    10.87050   1.673E-29       105
    10.87150   1.521E-29        96
    10.87250   1.824E-29       100
    10.87350   1.931E-29       100
    10.87450   2.048E-29       114
    10.87550   2.172E-29       102
    10.87650   1.629E-29        97
    10.87750   1.871E-29       110
    10.87850   1.029E-29        94
    10.87950   1.978E-29       108
    10.88050   1.312E-29        78
    10.88150   1.446E-29        86
    10.88250   1.914E-29       102
    10.88350   1.419E-29        81
    10.88450   1.702E-29        82
    10.88550   1.364E-29        91
    10.88650   1.670E-29        89
    10.88750   2.149E-29       114
    10.88850   2.512E-29       108
    10.88950   2.712E-29       128
    10.89050   2.084E-29       109
    10.89150   2.194E-29       117
    10.89250   1.863E-29        94
    10.89350   1.705E-29       100
    10.89450   1.717E-29        86
    10.89550   1.881E-29        90
    10.89650   2.024E-29        90
    10.89750   1.701E-29        81
    10.89850   1.885E-29       108
    10.89950   2.452E-29       106
    10.90050   1.655E-29       109
    10.90150   1.234E-29       105
    10.90250   1.736E-29       115
    10.90350   1.159E-29        76
    10.90450   1.433E-29        98
    10.90550   1.773E-29       105
    10.90650   2.618E-29        98
    10.90750   2.254E-29        99
    10.90850   1.479E-29        89
    10.90950   1.721E-29       105
    10.91050   1.912E-29       102
    10.91150   1.847E-29       100
    10.91250   1.840E-29       115
    10.91350   1.793E-29       120
    10.91450   1.842E-29       109
    10.91550   1.721E-29       111
    10.91650   2.417E-29       107
    10.91750   2.201E-29       102
    10.91850   1.692E-29       105
    10.91950   8.603E-30        81
    10.92050   2.133E-29       115
    10.92150   1.626E-29        84
    10.92250   1.069E-29        95
    10.92350   2.715E-29       116
    10.92450   2.010E-29       120
    10.92550   1.267E-29        89
    10.92650   2.233E-29        98
    10.92750   1.519E-29        86
    10.92850   1.931E-29        82
    10.92950   1.388E-29       113
    10.93050   1.672E-29        89
    10.93150   1.461E-29        97
    10.93250   2.147E-29       102
    10.93350   1.989E-29       122
    10.93450   1.807E-29        94
    10.93550   1.616E-29       104
    10.93650   2.088E-29       102
    10.93750   2.153E-29       102
    10.93850   2.141E-29       112
    10.93950   1.987E-29        89
    10.94050   1.588E-29        85
    10.94150   2.196E-29       103
    10.94250   2.031E-29        91
    10.94350   2.065E-29        95
    10.94450   1.524E-29        83
    10.94550   1.213E-29        96
    10.94650   2.226E-29       112
    10.94750   9.805E-30        70
    10.94850   2.108E-29        95
    10.94950   1.499E-29       107
    10.95050   1.818E-29       112
    10.95150   1.572E-29        98
    10.95250   1.294E-29        79
    10.95350   1.806E-29       104
    10.95450   2.045E-29       105
    10.95550   1.424E-29        90
    10.95650   1.612E-29       111
    10.95750   2.382E-29       104
    10.95850   2.279E-29       115
    10.95950   1.756E-29       106
    10.96050   1.875E-29       108
    10.96150   1.386E-29        96
    10.96250   2.806E-29       123
    10.96350   1.986E-29       119
    10.96450   1.207E-29       112
    10.96550   2.556E-29       115
    10.96650   2.416E-29       116
    10.96750   1.900E-29       113
    10.96850   1.692E-29       106
    10.96950   2.717E-29       124
    10.97050   1.680E-29       110
    10.97150   2.544E-29       113
    10.97250   3.276E-29       139
    10.97350   2.638E-29       141
    10.97450   2.420E-29       150
    10.97550   2.902E-29       134
    10.97650   2.246E-29       123
    10.97750   2.114E-29       127
    10.97850   2.339E-29       127
    10.97950   2.052E-29        99
    10.98050   2.905E-29       132
    10.98150   3.334E-29       131
    10.98250   2.179E-29       116
    10.98350   1.784E-29       120
    10.98450   2.507E-29       143
    10.98550   2.732E-29       149
    10.98650   2.935E-29       146
    10.98750   2.421E-29       132
    10.98850   2.783E-29       123
    10.98950   3.436E-29       136
    10.99050   2.198E-29       119
    10.99150   2.977E-29       137
    10.99250   2.498E-29       146
    10.99350   2.305E-29       152
    10.99450   3.609E-29       172
    10.99550   1.996E-29       126
    10.99650   2.425E-29       136
    10.99750   3.037E-29       137
    10.99850   2.210E-29       138
    10.99950   3.434E-29       166
    11.00050   3.962E-29       177
    11.00150   3.029E-29       150
    11.00250   2.712E-29       134
    11.00350   3.233E-29       151
    11.00450   3.979E-29       152
    11.00550   4.564E-29       155
    11.00650   3.315E-29       169
    11.00750   3.390E-29       163
    11.00850   3.173E-29       133
    11.00950   4.036E-29       154
    11.01050   2.545E-29       132
    11.01150   4.301E-29       168
    11.01250   3.083E-29       157
    11.01350   2.311E-29       137
    11.01450   3.097E-29       147
    11.01550   2.119E-29       134
    11.01650   1.752E-29       124
    11.01750   1.954E-29       127
    11.01850   3.094E-29       145
    11.01950   2.565E-29       144
    11.02050   2.282E-29       133
    11.02150   2.106E-29       132
    11.02250   2.360E-29       133
    11.02350   1.380E-29       112
    11.02450   2.302E-29       117
    11.02550   1.703E-29       108
    11.02650   2.062E-29       121
    11.02750   2.049E-29       127
    11.02850   2.080E-29       114
    11.02950   1.771E-29        81
    11.03050   1.499E-29       104
    11.03150   1.838E-29       140
    11.03250   1.817E-29       108
    11.03350   2.363E-29       132
    11.03450   2.252E-29       137
    11.03550   2.606E-29       120
    11.03650   2.285E-29       126
    11.03750   2.151E-29       127
    11.03850   2.514E-29       121
    11.03950   1.725E-29       122
    11.04050   1.599E-29       104
    11.04150   2.778E-29       151
    11.04250   2.223E-29       111
    11.04350   2.223E-29       144
    11.04450   1.723E-29       115
    11.04550   3.279E-29       160
    11.04650   1.877E-29       116
    11.04750   1.903E-29       131
    11.04850   1.995E-29       100
    11.04950   2.288E-29       105
    11.05050   1.718E-29        91
    11.05150   2.508E-29       131
    11.05250   2.429E-29       129
    11.05350   2.485E-29       126
    11.05450   1.884E-29       112
    11.05550   2.517E-29       134
    11.05650   2.340E-29       130
    11.05750   2.288E-29       131
    11.05850   2.639E-29       135
    11.05950   1.837E-29       111
    11.06050   2.668E-29       123
    11.06150   2.585E-29       119
    11.06250   1.415E-29        96
    11.06350   1.953E-29       115
    11.06450   2.010E-29       107
    11.06550   1.696E-29       114
    11.06650   2.138E-29       130
    11.06750   1.708E-29       109
    11.06850   1.803E-29       110
    11.06950   1.529E-29       101
    11.07050   2.435E-29       150
    11.07150   1.693E-29       115
    11.07250   1.646E-29       112
    11.07350   1.869E-29       107
    11.07450   1.750E-29        99
    11.07550   1.938E-29       108
    11.07650   2.173E-29       103
    11.07750   2.042E-29       110
    11.07850   2.440E-29       104
    11.07950   1.465E-29       101
    11.08050   2.349E-29       130
    11.08150   2.105E-29       114
    11.08250   1.103E-29        89
    11.08350   2.581E-29       110
    11.08450   1.770E-29       119
    11.08550   1.678E-29       110
    11.08650   2.595E-29       116
    11.08750   1.659E-29        90
    11.08850   2.192E-29       112
    11.08950   1.768E-29        97
    11.09050   2.076E-29       110
    11.09150   2.308E-29       121
    11.09250   2.473E-29       130
    11.09350   1.991E-29       103
    11.09450   1.789E-29       115
    11.09550   2.108E-29        87
    11.09650   1.740E-29       108
    11.09750   1.275E-29        73
    11.09850   1.267E-29        91
    11.09950   1.619E-29        99
    11.10050   1.849E-29       102
    11.10150   1.804E-29        98
    11.10250   1.776E-29       118
    11.10350   1.609E-29       128
    11.10450   1.216E-29       103
    11.10550   1.081E-29       103
    11.10650   1.268E-29        85
    11.10750   1.741E-29       112
    11.10850   1.586E-29        95
    11.10950   1.761E-29       105
    11.11050   1.552E-29       120
    11.11150   2.541E-29       110
    11.11250   2.187E-29       104
    11.11350   1.558E-29        82
    11.11450   1.399E-29       103
    11.11550   2.331E-29       112
    11.11650   1.715E-29       107
    11.11750   1.931E-29       125
    11.11850   1.431E-29        88
    11.11950   1.109E-29        79
    11.12050   2.009E-29       101
    11.12150   1.170E-29        85
    11.12250   2.194E-29       111
    11.12350   2.546E-29       108
    11.12450   1.534E-29       106
    11.12550   1.289E-29        85
    11.12650   1.895E-29       126
    11.12750   1.805E-29       114
    11.12850   2.596E-29       126
    11.12950   2.063E-29       107
    11.13050   2.025E-29       114
    11.13150   2.005E-29       112
    11.13250   2.183E-29       107
    11.13350   1.707E-29        98
    11.13450   1.821E-29        93
    11.13550   1.667E-29        97
    11.13650   2.395E-29       108
    11.13750   2.109E-29       108
    11.13850   2.173E-29        93
    11.13950   1.995E-29       109
    11.14050   1.619E-29        88
    11.14150   1.861E-29       106
    11.14250   2.020E-29        96
    11.14350   2.234E-29        98
    11.14450   2.323E-29        99
    11.14550   2.167E-29       115
    11.14650   1.755E-29        85
    11.14750   1.845E-29       111
    11.14850   2.580E-29       126
    11.14950   1.979E-29       119
    11.15050   1.652E-29        91
    11.15150   1.414E-29        94
    11.15250   1.434E-29        88
    11.15350   1.532E-29        91
    11.15450   2.550E-29       109
    11.15550   2.220E-29       119
    11.15650   1.209E-29        97
    11.15750   2.119E-29       102
    11.15850   1.534E-29        90
    11.15950   1.647E-29        89
    11.16050   1.535E-29        91
    11.16150   1.925E-29        95
    11.16250   2.048E-29       111
    11.16350   1.243E-29       107
    11.16450   2.400E-29       102
    11.16550   1.989E-29        81
    11.16650   1.728E-29        84
    11.16750   2.932E-29       108
    11.16850   1.863E-29       104
    11.16950   1.704E-29       101
    11.17050   2.008E-29       114
    11.17150   2.298E-29       103
    11.17250   1.457E-29        98
    11.17350   1.723E-29        93
    11.17450   1.797E-29       101
    11.17550   1.927E-29        99
    11.17650   1.234E-29        90
    11.17750   1.075E-29        84
    11.17850   1.695E-29        98
    11.17950   2.191E-29       115
    11.18050   1.705E-29        98
    11.18150   1.999E-29        92
    11.18250   2.051E-29       114
    11.18350   1.678E-29        89
    11.18450   1.533E-29        88
    11.18550   1.825E-29       108
    11.18650   1.277E-29        97
    11.18750   1.133E-29       110
    11.18850   1.406E-29        70
    11.18950   2.088E-29        93
    11.19050   1.749E-29        88
    11.19150   2.067E-29       118
    11.19250   2.898E-29       116
    11.19350   1.773E-29       100
    11.19450   1.524E-29        98
    11.19550   1.591E-29       107
    11.19650   1.866E-29       111
    11.19750   1.674E-29       101
    11.19850   1.438E-29        95
    11.19950   2.558E-29       133
    11.20050   1.902E-29       119
    11.20150   1.995E-29       110
    11.20250   1.845E-29        98
    11.20350   1.649E-29        89
    11.20450   1.971E-29       102
    11.20550   1.854E-29       103
    11.20650   1.840E-29        99
    11.20750   1.804E-29       108
    11.20850   1.825E-29        88
    11.20950   1.562E-29        86
    11.21050   1.456E-29       101
    11.21150   1.444E-29        93
    11.21250   1.654E-29        90
    11.21350   2.140E-29       114
    11.21450   2.251E-29       105
    11.21550   2.143E-29       105
    11.21650   1.863E-29       123
    11.21750   1.827E-29        95
    11.21850   1.347E-29        93
    11.21950   2.071E-29       107
    11.22050   1.462E-29       118
    11.22150   1.851E-29       104
    11.22250   1.987E-29       110
    11.22350   1.557E-29        98
    11.22450   2.480E-29       122
    11.22550   1.531E-29       101
    11.22650   1.805E-29       110
    11.22750   9.661E-30        90
    11.22850   1.501E-29       108
    11.22950   2.590E-29       109
    11.23050   2.276E-29       113
    11.23150   2.167E-29       114
    11.23250   1.620E-29       108
    11.23350   1.994E-29       111
    11.23450   2.019E-29       113
    11.23550   2.023E-29       116
    11.23650   2.780E-29       145
    11.23750   1.376E-29        91
    11.23850   2.023E-29       120
    11.23950   2.449E-29       124
    11.24050   2.446E-29       126
    11.24150   2.398E-29       123
    11.24250   1.956E-29       131
    11.24350   1.227E-29        86
    11.24450   2.752E-29       131
    11.24550   2.136E-29       115
    11.24650   2.037E-29       117
    11.24750   2.216E-29       116
    11.24850   2.028E-29       109
    11.24950   3.126E-29       123
    11.25050   2.128E-29       131
    11.25150   2.526E-29       130
    11.25250   3.169E-29       150
    11.25350   3.283E-29       143
    11.25450   2.558E-29       142
    11.25550   2.451E-29       122
    11.25650   2.032E-29       117
    11.25750   3.391E-29       134
    11.25850   2.927E-29       152
    11.25950   2.369E-29       138
    11.26050   2.848E-29       159
    11.26150   2.637E-29       117
    11.26250   2.658E-29       129
    11.26350   2.687E-29       143
    11.26450   1.881E-29       136
    11.26550   3.175E-29       165
    11.26650   1.966E-29       121
    11.26750   2.016E-29       123
    11.26850   1.901E-29       155
    11.26950   3.089E-29       142
    11.27050   3.425E-29       148
    11.27150   2.573E-29       147
    11.27250   2.250E-29       114
    11.27350   2.273E-29       109
    11.27450   3.092E-29       160
    11.27550   3.018E-29       145
    11.27650   3.255E-29       144
    11.27750   3.980E-29       158
    11.27850   3.136E-29       149
    11.27950   3.559E-29       128
    11.28050   3.578E-29       143
    11.28150   2.125E-29       134
    11.28250   4.669E-29       168
    11.28350   3.480E-29       143
    11.28450   3.632E-29       146
    11.28550   3.460E-29       150
    11.28650   3.815E-29       156
    11.28750   3.819E-29       138
    11.28850   2.610E-29       146
    11.28950   3.193E-29       134
    11.29050   2.362E-29       126
    11.29150   2.163E-29       133
    11.29250   1.608E-29       122
    11.29350   2.406E-29       140
    11.29450   2.275E-29       126
    11.29550   1.956E-29       139
    11.29650   2.185E-29       139
    11.29750   1.819E-29       134
    11.29850   2.991E-29       124
    11.29950   1.776E-29       138
    11.30050   1.653E-29       108
    11.30150   2.792E-29       140
    11.30250   2.610E-29       122
    11.30350   1.688E-29       102
    11.30450   2.340E-29       137
    11.30550   2.551E-29       131
    11.30650   2.192E-29       117
    11.30750   2.092E-29       129
    11.30850   1.914E-29       110
    11.30950   1.709E-29       115
    11.31050   2.539E-29       124
    11.31150   2.144E-29       144
    11.31250   1.872E-29       126
    11.31350   2.205E-29       129
    11.31450   2.659E-29       136
    11.31550   1.953E-29       118
    11.31650   2.243E-29       135
    11.31750   2.465E-29       141
    11.31850   2.354E-29       140
    11.31950   2.567E-29       133
    11.32050   1.958E-29       134
    11.32150   1.738E-29       120
    11.32250   2.052E-29       126
    11.32350   2.101E-29       126
    11.32450   2.223E-29       128
    11.32550   1.745E-29       128
    11.32650   1.616E-29       102
    11.32750   2.004E-29       117
    11.32850   2.663E-29       152
    11.32950   2.434E-29       149
    11.33050   2.012E-29       113
    11.33150   2.691E-29       141
    11.33250   2.154E-29       132
    11.33350   1.904E-29       116
    11.33450   2.042E-29       113
    11.33550   2.892E-29       142
    11.33650   1.518E-29        92
    11.33750   2.402E-29       140
    11.33850   1.312E-29        96
    11.33950   2.210E-29       122
    11.34050   2.143E-29       125
    11.34150   2.181E-29       123
    11.34250   1.740E-29       119
    11.34350   1.767E-29       101
    11.34450   2.594E-29       118
    11.34550   1.424E-29        99
    11.34650   2.071E-29       104
    11.34750   1.730E-29       131
    11.34850   2.409E-29       127
    11.34950   1.374E-29        96
    11.35050   1.694E-29       102
    11.35150   2.328E-29       122
    11.35250   2.549E-29       116
    11.35350   1.608E-29       111
    11.35450   1.973E-29       115
    11.35550   1.745E-29       101
    11.35650   1.402E-29        91
    11.35750   2.554E-29       126
    11.35850   2.082E-29       120
    11.35950   1.143E-29        92
    11.36050   2.526E-29       132
    11.36150   1.477E-29        98
    11.36250   2.234E-29       113
    11.36350   2.353E-29       116
    11.36450   1.682E-29       113
    11.36550   2.259E-29       121
    11.36650   1.723E-29       104
    11.36750   1.547E-29        95
    11.36850   9.120E-30        81
    11.36950   2.137E-29       109
    11.37050   1.511E-29       108
    11.37150   1.723E-29       102
    11.37250   2.040E-29       120
    11.37350   2.000E-29       105
    11.37450   2.147E-29       119
    11.37550   1.335E-29        93
    11.37650   2.137E-29       116
    11.37750   1.576E-29       107
    11.37850   1.423E-29       107
    11.37950   2.350E-29       113
    11.38050   1.392E-29       105
    11.38150   1.616E-29        96
    11.38250   1.740E-29       103
    11.38350   1.432E-29        89
    11.38450   1.670E-29       126
    11.38550   1.476E-29        88
    11.38650   1.378E-29       111
    11.38750   1.350E-29        98
    11.38850   1.484E-29        93
    11.38950   2.169E-29       110
    11.39050   2.752E-29       113
    11.39150   1.881E-29       112
    11.39250   2.409E-29       105
    11.39350   1.422E-29        96
    11.39450   2.199E-29       111
    11.39550   2.118E-29       106
    11.39650   2.080E-29       109
    11.39750   1.612E-29       107
    11.39850   2.084E-29       113
    11.39950   2.143E-29        87
    11.40050   1.591E-29        90
    11.40150   2.127E-29       109
    11.40250   1.284E-29        83
    11.40350   1.542E-29        94
    11.40450   2.275E-29        94
    11.40550   1.757E-29        99
    11.40650   2.319E-29        89
    11.40750   9.539E-30        61
    11.40850   2.071E-29       116
    11.40950   1.900E-29       102
    11.41050   2.138E-29       111
    11.41150   1.906E-29       126
    11.41250   1.918E-29       112
    11.41350   1.751E-29       116
    11.41450   1.899E-29        91
    11.41550   1.637E-29       106
    11.41650   2.396E-29       111
    11.41750   1.147E-29       114
    11.41850   1.278E-29        90
    11.41950   1.739E-29        93
    11.42050   1.227E-29        84
    11.42150   1.839E-29       103
    11.42250   1.682E-29        94
    11.42350   1.392E-29        98
    11.42450   1.216E-29        88
    11.42550   2.226E-29        99
    11.42650   1.673E-29        93
    11.42750   2.166E-29       112
    11.42850   1.720E-29        90
    11.42950   1.196E-29        93
    11.43050   2.160E-29       120
    11.43150   1.547E-29        92
    11.43250   1.969E-29       109
    11.43350   1.629E-29        92
    11.43450   1.454E-29        86
    11.43550   2.495E-29       114
    11.43650   2.004E-29       100
    11.43750   1.800E-29        85
    11.43850   2.035E-29       104
    11.43950   2.229E-29       107
    11.44050   2.055E-29       106
    11.44150   2.774E-29       118
    11.44250   2.649E-29       120
    11.44350   2.183E-29       104
    11.44450   1.943E-29        88
    11.44550   1.204E-29        97
    11.44650   1.830E-29       106
    11.44750   2.796E-29       121
    11.44850   1.570E-29       114
    11.44950   1.639E-29        96
    11.45050   2.245E-29        97
    11.45150   1.366E-29        94
    11.45250   1.976E-29       111
    11.45350   1.728E-29        96
    11.45450   1.886E-29       118
    11.45550   1.158E-29        94
    11.45650   1.665E-29       105
    11.45750   2.024E-29       130
    11.45850   1.157E-29        85
    11.45950   2.640E-29       112
    11.46050   1.557E-29        90
    11.46150   1.920E-29       105
    11.46250   1.599E-29        97
    11.46350   1.575E-29       108
    11.46450   1.617E-29       106
    11.46550   1.676E-29       107
    11.46650   1.746E-29       101
    11.46750   2.427E-29       106
    11.46850   2.096E-29        99
    11.46950   1.650E-29       106
    11.47050   2.316E-29       115
    11.47150   1.749E-29        97
    11.47250   2.297E-29       118
    11.47350   1.732E-29       117
    11.47450   1.415E-29        80
    11.47550   1.626E-29       103
    11.47650   1.716E-29       103
    11.47750   1.423E-29        95
    11.47850   2.305E-29       106
    11.47950   1.629E-29       109
    11.48050   1.812E-29        99
    11.48150   2.178E-29       115
    11.48250   2.341E-29       117
    11.48350   1.996E-29       105
    11.48450   2.563E-29       116
    11.48550   2.231E-29       106
    11.48650   2.094E-29        98
    11.48750   2.270E-29       111
    11.48850   1.296E-29        95
    11.48950   2.099E-29       112
    11.49050   1.804E-29        99
    11.49150   2.321E-29        99
    11.49250   2.069E-29       125
    11.49350   2.271E-29       136
    11.49450   2.644E-29       122
    11.49550   2.075E-29       125
    11.49650   1.693E-29        90
    11.49750   1.405E-29        97
    11.49850   1.439E-29       100
    11.49950   2.261E-29       112
    11.50050   1.549E-29        93
    11.50150   1.410E-29       117
    11.50250   1.538E-29       130
    11.50350   2.566E-29       138
    11.50450   1.585E-29        86
    11.50550   1.870E-29       136
    11.50650   2.247E-29       129
    11.50750   1.867E-29       117
    11.50850   1.481E-29        84
    11.50950   2.570E-29       121
    11.51050   2.070E-29       118
    11.51150   2.548E-29       125
    11.51250   2.703E-29       133
    11.51350   2.720E-29       138
    11.51450   3.998E-29       149
    11.51550   1.658E-29       102
    11.51650   1.781E-29       133
    11.51750   3.310E-29       148
    11.51850   2.861E-29       133
    11.51950   2.945E-29       133
    11.52050   1.631E-29       119
    11.52150   1.946E-29       130
    11.52250   3.468E-29       140
    11.52350   1.653E-29       120
    11.52450   2.375E-29       118
    11.52550   2.325E-29       131
    11.52650   2.313E-29       125
    11.52750   2.008E-29       116
    11.52850   2.667E-29       142
    11.52950   2.350E-29       115
    11.53050   3.176E-29       131
    11.53150   2.736E-29       130
    11.53250   2.974E-29       143
    11.53350   2.720E-29       141
    11.53450   2.297E-29       139
    11.53550   2.311E-29       120
    11.53650   2.502E-29       131
    11.53750   1.204E-29       118
    11.53850   1.448E-29       101
    11.53950   2.445E-29       143
    11.54050   2.802E-29       159
    11.54150   2.500E-29       120
    11.54250   3.374E-29       157
    11.54350   2.627E-29       114
    11.54450   2.715E-29       155
    11.54550   2.999E-29       148
    11.54650   2.209E-29       148
    11.54750   2.847E-29       127
    11.54850   2.440E-29       128
    11.54950   3.205E-29       162
    11.55050   2.875E-29       128
    11.55150   3.322E-29       127
    11.55250   2.816E-29       127
    11.55350   3.283E-29       141
    11.55450   3.392E-29       129
    11.55550   3.405E-29       154
    11.55650   3.703E-29       145
    11.55750   2.641E-29       141
    11.55850   3.813E-29       142
    11.55950   3.324E-29       126
    11.56050   3.158E-29       155
    11.56150   4.322E-29       145
    11.56250   3.449E-29       144
    11.56350   2.961E-29       124
    11.56450   2.334E-29       152
    11.56550   1.927E-29       133
    11.56650   2.227E-29       152
    11.56750   2.191E-29       143
    11.56850   2.598E-29       139
    11.56950   2.280E-29       141
    11.57050   2.653E-29       170
    11.57150   2.335E-29       168
    11.57250   1.737E-29       121
    11.57350   2.680E-29       133
    11.57450   1.797E-29       104
    11.57550   2.581E-29       136
    11.57650   2.434E-29       129
    11.57750   2.596E-29       132
    11.57850   2.330E-29       139
    11.57950   2.034E-29       118
    11.58050   2.545E-29       117
    11.58150   1.848E-29       113
    11.58250   1.990E-29       126
    11.58350   2.167E-29       140
    11.58450   2.334E-29       115
    11.58550   2.127E-29       137
    11.58650   1.735E-29       119
    11.58750   2.383E-29       140
    11.58850   3.081E-29       145
    11.58950   3.259E-29       148
    11.59050   2.050E-29       122
    11.59150   2.175E-29       152
    11.59250   1.771E-29       112
    11.59350   2.412E-29       138
    11.59450   2.143E-29       143
    11.59550   2.263E-29       136
    11.59650   1.849E-29       139
    11.59750   2.844E-29       150
    11.59850   1.313E-29       140
    11.59950   2.560E-29       140
    11.60050   2.460E-29       139
    11.60150   1.886E-29       143
    11.60250   2.136E-29       149
    11.60350   1.879E-29        99
    11.60450   3.297E-29       139
    11.60550   2.563E-29       127
    11.60650   1.877E-29       113
    11.60750   1.941E-29       102
    11.60850   2.955E-29       130
    11.60950   2.576E-29       128
    11.61050   2.586E-29       141
    11.61150   1.970E-29       141
    11.61250   1.745E-29       124
    11.61350   2.135E-29       151
    11.61450   2.269E-29       125
    11.61550   1.878E-29       129
    11.61650   1.982E-29       128
    11.61750   2.191E-29       118
    11.61850   2.215E-29       119
    11.61950   1.932E-29       138
    11.62050   1.303E-29       105
    11.62150   1.724E-29       122
    11.62250   1.838E-29       112
    11.62350   2.290E-29       116
    11.62450   1.813E-29       113
    11.62550   1.411E-29        95
    11.62650   1.875E-29       122
    11.62750   2.098E-29       107
    11.62850   2.152E-29       100
    11.62950   1.517E-29        94
    11.63050   2.685E-29       116
    11.63150   2.201E-29       124
    11.63250   2.116E-29       110
    11.63350   2.513E-29       119
    11.63450   2.103E-29       113
    11.63550   2.037E-29       109
    11.63650   1.875E-29       118
    11.63750   2.168E-29       121
    11.63850   2.685E-29       135
    11.63950   1.544E-29       119
    11.64050   2.544E-29       117
    11.64150   1.591E-29       118
    11.64250   2.051E-29        99
    11.64350   1.913E-29       131
    11.64450   1.889E-29        88
    11.64550   2.286E-29       107
    11.64650   1.959E-29       112
    11.64750   2.430E-29       101
    11.64850   1.837E-29        99
    11.64950   1.911E-29       103
    11.65050   1.627E-29       116
    11.65150   1.326E-29       104
    11.65250   1.941E-29       104
    11.65350   1.162E-29        95
    11.65450   2.177E-29       117
    11.65550   1.465E-29        97
    11.65650   1.217E-29        67
    11.65750   1.625E-29        95
    11.65850   2.087E-29       111
    11.65950   1.271E-29       101
    11.66050   1.761E-29       129
    11.66150   2.119E-29        99
    11.66250   1.945E-29        99
    11.66350   1.989E-29       102
    11.66450   1.974E-29       104
    11.66550   2.033E-29       100
    11.66650   2.094E-29       114
    11.66750   1.958E-29        96
    11.66850   1.390E-29       122
    11.66950   2.115E-29       120
    11.67050   2.203E-29       104
    11.67150   1.749E-29       103
    11.67250   1.702E-29        92
    11.67350   1.591E-29        87
    11.67450   2.071E-29       124
    11.67550   1.958E-29       109
    11.67650   1.577E-29       100
    11.67750   1.443E-29       112
    11.67850   2.287E-29       117
    11.67950   1.940E-29        88
    11.68050   2.140E-29       131
    11.68150   1.443E-29       106
    11.68250   2.422E-29       116
    11.68350   1.303E-29        78
    11.68450   2.939E-29       111
    11.68550   1.754E-29       105
    11.68650   1.542E-29       105
    11.68750   2.045E-29       119
    11.68850   1.588E-29        95
    11.68950   1.175E-29        78
    11.69050   1.979E-29       112
    11.69150   1.990E-29       119
    11.69250   1.393E-29       112
    11.69350   2.260E-29       123
    11.69450   2.611E-29       117
    11.69550   1.487E-29        96
    11.69650   9.351E-30        85
    11.69750   1.791E-29       101
    11.69850   1.637E-29        97
    11.69950   1.615E-29       110
    11.70050   1.783E-29        95
    11.70150   1.428E-29        78
    11.70250   1.748E-29       104
    11.70350   1.715E-29       108
    11.70450   1.436E-29       100
    11.70550   1.160E-29        81
[truncated: 63,602,980 more chars]
