# Supplementary material for: Elucidation of the Ro-Vibrational Band Structures in the Silicon Tetrafluoride Spectra from Accurate Ab Initio Calculations
Source: Molecules. 2025 Oct 30;30(21):4239. doi: 10.3390/molecules30214239 (PMC12608718; doi:10.3390/molecules30214239)
Supplement: Supplementary file 1 [file molecules-30-04239-s001.zip › sif4_dms_grid.dat]

Supplementary material to the article:

"Elucidation of the ro-vibrational band structures in the natural silicon tetrafluoride spectra from accurate ab initio calculations"

by Oleg Egorov(1) and Michael Rey(2)

(1)Laboratory of Theoretical Spectroscopy, V.E. Zuev Institute of Atmospheric Optics SB RAS 1, Akademician Zuev Sq., Tomsk, 634055 Russia
(2)Groupe de Spectrometrie Moleculaire et Atmospherique UMR CNRS 7331, UFR Sciences BP 1039, 51687 Reims Cedex 2, France


The ab initio values of the electric dipole moment (X component) for the grid of the nuclear configurations of SiF4 calculated in the paper.


The grid is given in cartesian coordinates (x, y, and z) of the atoms: Si and F1..4.  For further details see Section 2 of the paper.
                                                                                                                                                                                                                                                                                                                                                                                                                                                                                                                                                                                                                                   CCSD(T)-F12a/AVTZ      CCSD(T)-F12b/AVQZ         
                         xSi                                     xF1                                     xF2                                     xF3                                     xF4                                     ySi                                     yF1                                     yF2                                     yF3                                     yF4                                     zSi                                     zF1                                     zF2                                     zF3                                     zF4                          DMS_X (a.u.)         DMS_X (a.u.)  
    1   -0.229108346134720194620890805304E-01    0.904246477899468429142238255721E+00   -0.887377303913150167236516446962E+00    0.904246477899468429142767655314E+00   -0.887377303913150167227666224591E+00   -0.412867533042826711073390402816E-19    0.879720709179277443448495915878E+00   -0.911080528252181618974793700438E+00   -0.879720709179277443420716052815E+00    0.911080528252181618993899733439E+00    0.385889577507270970842635277714E-19    0.879720709179277443421238399513E+00    0.911080528252181618975834524906E+00   -0.879720709179277443447973569180E+00   -0.911080528252181618992858908971E+00        -0.1113580865        -0.1112155140
    2   -0.590791451983796746954238578890E-02    0.897987048121286612442032654971E+00   -0.893637069623653025971049387651E+00    0.897987048121286612437697088578E+00   -0.893637069623653025974337567345E+00    0.249955009703864728870774141839E-19    0.903894962641124579902494958833E+00   -0.887729155103815058510560180138E+00   -0.903894962641124579916319556295E+00    0.887729155103815058495742003282E+00    0.450315677850781746080312237849E-20    0.903894962641124579910032517210E+00    0.887729155103815058499969363835E+00   -0.903894962641124579908781997917E+00   -0.887729155103815058506332819585E+00        -0.0527626144        -0.0528624323
    3   -0.804264656143280707492381504445E-03    0.863909484095734117488747506558E+00   -0.894691633569037877228039964284E+00    0.926658138011893868487135028468E+00   -0.894691633569037877228039964284E+00   -0.229425476982824662500830433109E-01    0.888020642332872154105987845545E+00   -0.871402953243043427249840770237E+00   -0.902502445062081027217916873243E+00    0.919669804429994305136299264449E+00   -0.229425476982824662500830433109E-01    0.888020642332872154105987845545E+00    0.919669804429994305136299264449E+00   -0.902502445062081027217916873243E+00   -0.871402953243043427249840770237E+00        -0.0036493127        -0.0036523290
    4    0.103308304964825893072333552061E-03    0.887766556085239354566111562510E+00   -0.919200524957808356142751264347E+00    0.902958649269506918542869526163E+00   -0.871676811543627659802087706723E+00   -0.229094353100622010749028040737E-01    0.912399594463823356465402779682E+00   -0.895389947218105883560588497234E+00   -0.879365640665157670098599136125E+00    0.896092280786858437563486546820E+00   -0.591062914718202758258363636377E-02    0.881968466128524870105640240457E+00    0.913184865865740647544387565219E+00   -0.908974392158715438712648224084E+00   -0.877474985297482955833974027569E+00         0.0002287871         0.0002325974
    5    0.103308304964825893072333552061E-03    0.887766556085239354566111562510E+00   -0.871676811543627659802087706723E+00    0.902958649269506918542869526163E+00   -0.919200524957808356142751264347E+00   -0.591062914718202758258363636377E-02    0.881968466128524870105640240457E+00   -0.877474985297482955833974027569E+00   -0.908974392158715438712648224084E+00    0.913184865865740647544387565219E+00   -0.229094353100622010749028040737E-01    0.912399594463823356465402779682E+00    0.896092280786858437563486546820E+00   -0.879365640665157670098599136125E+00   -0.895389947218105883560588497234E+00         0.0002260864         0.0002329439
    6    0.477495928637989649628697829088E-18    0.911977866409779340790905453137E+00   -0.895812058872469819611264288146E+00    0.879646251335160297979678593026E+00   -0.895812058872469819830265869895E+00   -0.590791451983796747001579983656E-02    0.906069951889941373152533573602E+00   -0.901719973392307786612697514093E+00   -0.885554165854998265401355732024E+00    0.889904144352631851796559607556E+00   -0.590791451983796747000854204064E-02    0.906069951889941373275586951083E+00    0.889904144352631851675701873041E+00   -0.885554165854998265280503341401E+00   -0.901719973392307786735756235466E+00        -0.0002637486        -0.0002719952
    7   -0.233111299949027993724078091424E-01    0.872270365809808070997964927540E+00   -0.855106455619017154725305249865E+00    0.872270365809808071111902478031E+00   -0.855106455619017154621309010496E+00   -0.519830076768439450517033296768E-18    0.911494901471039777838058898157E+00   -0.941734663930533092881537962557E+00   -0.911494901471039777596865009421E+00    0.941734663930533093122802078301E+00    0.533874917135102773280163947508E-18    0.880084406990884103875987576860E+00    0.910324169450377419272244364089E+00   -0.880084406990884104285861964575E+00   -0.910324169450377419459018263938E+00        -0.1122233509        -0.1120871590
    8   -0.231446532283476972968645838793E-01    0.885779419353101077584505502650E+00   -0.868738085471164765294510100337E+00    0.885779419353101077276071937325E+00   -0.868738085471164765489937267961E+00    0.401009745856104531674425914444E-18    0.861459247866495024591150355930E+00   -0.892183580206817985777401910696E+00   -0.861459247866495024695209075942E+00    0.892183580206817985577397747580E+00   -0.294430472427377254846905569263E-18    0.916069172612661345527973699625E+00    0.946793504952984306308707851617E+00   -0.916069172612661345117388314477E+00   -0.946793504952984306405066437519E+00        -0.1118840212        -0.1117425918
    9   -0.226770165854996079973297527911E-01    0.922154213536963955532883385135E+00   -0.905457199014128752532076061751E+00    0.922154213536963955381551672477E+00   -0.905457199014128752464194788623E+00    0.674107619185793249049763009023E-18    0.897416161148311483652544739512E+00   -0.929421404959615569952312974410E+00   -0.897416161148311483953167612697E+00    0.929421404959615569431166380594E+00   -0.302126624663993401454184415784E-19    0.842244569444707156411155431533E+00    0.874249813256011242261328945220E+00   -0.842244569444707156108584955192E+00   -0.874249813256011242036109736399E+00        -0.1108550355        -0.1107108906
   10   -0.569596073209888578759001870823E-02    0.865770644930137561073508332073E+00   -0.861576727326083437844019002560E+00    0.865770644930137561074952709040E+00   -0.861576727326083437818509931133E+00   -0.824906153553579167643115875348E-19    0.935241182539886094960744391234E+00   -0.918790618498346416266453171120E+00   -0.935241182539886094901326223182E+00    0.918790618498346416301634948053E+00    0.746537406239622104240492647868E-19    0.903851866270649205530608296754E+00    0.887401302229109526897172505373E+00   -0.903851866270649205587034141282E+00   -0.887401302229109526926487437420E+00        -0.0515835766        -0.0516740924
   11   -0.578549821736328933183413647087E-02    0.879380100825073243222086689738E+00   -0.875120257058017861508140754678E+00    0.879380100825073243222086689738E+00   -0.875120257058017861508140754678E+00   -0.526367987105534674154943077250E-18    0.885421507234946702260572074429E+00   -0.869083363049971318510979697197E+00   -0.885421507234946701915784031665E+00    0.869083363049971318855767739961E+00    0.748058111543808533836572152325E-18    0.939994110227101213151054989606E+00    0.923655966042125829746250655138E+00   -0.939994110227101214054671069226E+00   -0.923655966042125830649866734759E+00        -0.0521085170        -0.0521981834
   12   -0.602663754153506013704537376704E-02    0.916032626715869202789562190750E+00   -0.911595232838439193086997658371E+00    0.916032626715869202687812183562E+00   -0.911595232838439193151232632447E+00    0.178629906129255486286508413327E-18    0.921816040544715018740675618564E+00   -0.905807397707278013205353886080E+00   -0.921816040544715018751069749744E+00    0.905807397707278013158754415901E+00    0.839046125425553542656475986533E-19    0.866683454933552224837241390707E+00    0.850674812096115219190569005807E+00   -0.866683454933552224802651204222E+00   -0.850674812096115219321685817268E+00        -0.0534323304        -0.0535326154
   13   -0.226893443510821126490020472072E-01    0.895504684200807939481661702715E+00   -0.878798592783744207083730525091E+00    0.895504684200807939528976276115E+00   -0.878798592783744207096664436759E+00   -0.623314394282377929702882424051E-19    0.871216018102184263238943496362E+00   -0.902272666440711384324394562406E+00   -0.871216018102184263232020621394E+00    0.902272666440711384391086428052E+00   -0.199026806950050734837942582955E-18    0.871216018102184263284343949108E+00    0.902272666440711384422960215975E+00   -0.871216018102184263186620168648E+00   -0.902272666440711384292520774483E+00        -0.1103423533        -0.1101978994
   14   -0.231323248758619262751761138535E-01    0.912988271598128918666179622270E+00   -0.895956015042556127452828166861E+00    0.912988271598128918893194220970E+00   -0.895956015042556127295142214394E+00   -0.102781788307662667765403850328E-17    0.888225400256370623869426965441E+00   -0.919888390063651853350457647780E+00   -0.888225400256370623398032854188E+00    0.919888390063651853871448229515E+00    0.153168029143017719368166641337E-18    0.888225400256370623507465196547E+00    0.919888390063651853678029259276E+00   -0.888225400256370623759994623082E+00   -0.919888390063651853543876618019E+00        -0.1123496418        -0.1122146767
   15   -0.590791451983796746953300127176E-02    0.889326794083442225934989957341E+00   -0.884976815585808639460010052602E+00    0.889326794083442226009556067034E+00   -0.884976815585808639550206992739E+00   -0.313760465909570010470172163421E-18    0.895234708603280193473807271739E+00   -0.879068901065970671921412172105E+00   -0.895234708603280193410287002676E+00    0.879068901065970672149755903042E+00   -0.376911027200725906022638073801E-18    0.895234708603280193541214974597E+00    0.879068901065970672126287771948E+00   -0.895234708603280193342635193969E+00   -0.879068901065970671944636485765E+00        -0.0528122507        -0.0529107231
   16   -0.590791451983796753576591696239E-02    0.906647302159130998990309180485E+00   -0.902297323661497412436570209098E+00    0.906647302159130999131582060964E+00   -0.902297323661497412653698121558E+00    0.373637370812595571057072181816E-18    0.912555216678968966195953159236E+00   -0.896389409141659444893584693407E+00   -0.912555216678968966622956226829E+00    0.896389409141659444825314748464E+00    0.221043717209971321039038535732E-18    0.912555216678968966511159883489E+00    0.896389409141659444923020193066E+00   -0.912555216678968966644437559393E+00   -0.896389409141659445132659154091E+00        -0.0526967951        -0.0527908885
   17   -0.230380980861171835734882229236E-01    0.870973098659962980700790697293E+00   -0.854561378902186411466903631805E+00    0.934311804156726382312381434019E+00   -0.916797768569034016786947517696E+00   -0.161512504128989864268174650750E-02    0.847241757536342727101838759119E+00   -0.877470440210467439625623578766E+00   -0.908840093734501923420736278041E+00    0.941447199175919250238360682461E+00   -0.458506199541682093158864666145E-01    0.896287218929943673215610356856E+00    0.928256270902672591032088394307E+00   -0.863078712544736420665629263692E+00   -0.893945448687549542190560450308E+00        -0.1118962685        -0.1117638220
   18   -0.230380980861171835734882229236E-01    0.870973098659962980700790697293E+00   -0.916797768569034016786947517696E+00    0.934311804156726382312381434019E+00   -0.854561378902186411466903631805E+00   -0.458506199541682093158864666145E-01    0.896287218929943673215610356856E+00   -0.893945448687549542190560450308E+00   -0.863078712544736420665629263692E+00    0.928256270902672591032088394307E+00   -0.161512504128989864268174650750E-02    0.847241757536342727101838759119E+00    0.941447199175919250238360682461E+00   -0.908840093734501923420736278041E+00   -0.877470440210467439625623578766E+00        -0.1119054479        -0.1117643651
   19   -0.685923496921888970652014237518E-01    0.921050661347217689150768404931E+00   -0.870546334437733426772328445434E+00    0.921050661347217689176040198835E+00   -0.870546334437733426769380948413E+00   -0.105487868005126679569576483728E-18    0.844998356556051821824068070747E+00   -0.939230413906710894585921441870E+00   -0.844998356556051821773460333564E+00    0.939230413906710894656227003067E+00    0.143342145536258968489037262755E-19    0.844998356556051821788382664248E+00    0.939230413906710894625089025551E+00   -0.844998356556051821809145740063E+00   -0.939230413906710894617059419386E+00        -0.3336261512        -0.3332001291
   20   -0.229347939709565591065681319969E-01    0.896026291035807055293611487081E+00   -0.879272725983098959920715149839E+00    0.911375501591012112372895249607E+00   -0.894355436275062245809764810108E+00   -0.700693395068625674347195136004E-03    0.871812513582810220748340461512E+00   -0.902664044508771147386329492482E+00   -0.886512555708702774154934066531E+00    0.918395923230046936948069310259E+00   -0.288531848123540579604511754254E-01    0.890553981983929364639355315189E+00    0.922054681339202794950034503665E+00   -0.869442724751650472483954891681E+00   -0.900676923843682131604399977901E+00        -0.1114806998        -0.1113377998
   21   -0.229347939709565591065681319969E-01    0.896026291035807055293611487081E+00   -0.894355436275062245809764810108E+00    0.911375501591012112372895249607E+00   -0.879272725983098959920715149839E+00   -0.288531848123540579604511754254E-01    0.890553981983929364639355315189E+00   -0.900676923843682131604399977901E+00   -0.869442724751650472483954891681E+00    0.922054681339202794950034503665E+00   -0.700693395068625674347195136004E-03    0.871812513582810220748340461512E+00    0.918395923230046936948069310259E+00   -0.886512555708702774154934066531E+00   -0.902664044508771147386329492482E+00        -0.1114823517        -0.1113380986
   22   -0.591878054527016557394205375382E-02    0.865111053481531568495923980504E+00   -0.860469698330831267610282866617E+00    0.927581755170170833591150537802E+00   -0.923507152086308407952450321370E+00    0.206173125166079279509720965502E-03    0.870797230617107314018083192557E+00   -0.854783185534115699922752371301E+00   -0.933703112949447345967918650718E+00    0.917385458645892073410310925190E+00   -0.457838059764845154642372971500E-01    0.920889121809488859643053069317E+00    0.904439896082796478693113347197E+00   -0.886895276393212648982697872456E+00   -0.871012802733358143279699047792E+00        -0.0528033888        -0.0529026274
   23   -0.591878054527016557394205375382E-02    0.865111053481531568495923980504E+00   -0.923507152086308407952450321370E+00    0.927581755170170833591150537802E+00   -0.860469698330831267610282866617E+00   -0.457838059764845154642372971500E-01    0.920889121809488859643053069317E+00   -0.871012802733358143279699047792E+00   -0.886895276393212648982697872456E+00    0.904439896082796478693113347197E+00    0.206173125166079279509720965502E-03    0.870797230617107314018083192557E+00    0.917385458645892073410310925190E+00   -0.933703112949447345967918650718E+00   -0.854783185534115699922752371301E+00        -0.0528016983        -0.0529030931
   24   -0.516945011981866348736484755461E-01    0.915405848371360160957150361762E+00   -0.877343353069012269635797793447E+00    0.915405848371360160446898266111E+00   -0.877343353069012269572377714223E+00    0.944983251066694183585583256277E-18    0.870573151529054561328311656888E+00   -0.917194944346180810965946432904E+00   -0.870573151529054561640546640597E+00    0.917194944346180810103410342243E+00    0.175235791738978499258672220641E-17    0.870573151529054561112677500784E+00    0.917194944346180809970778792849E+00   -0.870573151529054561856180797957E+00   -0.917194944346180811098577983557E+00        -0.2754105170        -0.2752213986
   25   -0.591202767039454015679225879968E-02    0.889906713142753198401977340957E+00   -0.885412143705675150336216598606E+00    0.904964671947280031978746251341E+00   -0.900753227389986217449376596862E+00    0.103314620023835233088361605710E-03    0.895703308298349777997715881704E+00   -0.879615482020513502514991691778E+00   -0.910978899765871278155343365896E+00    0.894738933041829903047293116225E+00   -0.288173486937354759732117561541E-01    0.914856494005811307176219101934E+00    0.898551035064980365112636338199E+00   -0.893496810221130900015715359191E+00   -0.877474476160084191488523683328E+00        -0.0527728869        -0.0528763135
   26   -0.591202767039454015679225879968E-02    0.889906713142753198401977340957E+00   -0.900753227389986217449376596862E+00    0.904964671947280031978746251341E+00   -0.885412143705675150336216598606E+00   -0.288173486937354759732117561541E-01    0.914856494005811307176219101934E+00   -0.877474476160084191488523683328E+00   -0.893496810221130900015715359191E+00    0.898551035064980365112636338199E+00    0.103314620023835233088361605709E-03    0.895703308298349777997715881704E+00    0.894738933041829903047293116225E+00   -0.910978899765871278155343365896E+00   -0.879615482020513502514991691778E+00        -0.0527793475        -0.0528754291
   27   -0.229052370579042697122219327880E-01    0.920551604187758161661674667923E+00   -0.903403596433658423532520319624E+00    0.887937029182795287979878549485E+00   -0.871354931888653315090953195145E+00    0.206578732053775247122583409157E-03    0.895814366214574577506589527722E+00   -0.927318624982495979427116558196E+00   -0.863634849696921902426332267709E+00    0.894834901950180672384010575292E+00   -0.118212586250508105428978356129E-01    0.884218230555766917890500182383E+00    0.915287430836378121209488354432E+00   -0.875231320544237315626250564839E+00   -0.906866431284806284185467730847E+00        -0.1113494030        -0.1112138858
   28   -0.229052370579042697122219327880E-01    0.920551604187758161661674667923E+00   -0.871354931888653315090953195145E+00    0.887937029182795287979878549485E+00   -0.903403596433658423532520319624E+00   -0.118212586250508105428978356129E-01    0.884218230555766917890500182383E+00   -0.906866431284806284185467730847E+00   -0.875231320544237315626250564839E+00    0.915287430836378121209488354432E+00    0.206578732053775247122583409157E-03    0.895814366214574577506589527722E+00    0.894834901950180672384010575292E+00   -0.863634849696921902426332267709E+00   -0.927318624982495979427116558196E+00        -0.1113605621        -0.1112128945
   29   -0.347266614376615501824659235203E-01    0.909162114469239638550132879715E+00   -0.883592985118909731719516236505E+00    0.909162114469239638375131078603E+00   -0.883592985118909731757874655716E+00    0.165634222107628537805593906936E-18    0.895596132523184713151038324919E+00   -0.894639186204103847733967049044E+00   -0.895596132523184713128236298410E+00    0.894639186204103847628729823214E+00    0.109803433210522840633767683470E-18    0.895596132523184713172737697841E+00    0.894639186204103847609957870000E+00   -0.895596132523184713106536926610E+00   -0.894639186204103847752739003380E+00        -0.2169236179        -0.2169737543
   30   -0.590791451983796746454446249705E-02    0.914152855658596133807085170674E+00   -0.909802877160962547407137717367E+00    0.881821240583977091068935129346E+00   -0.877471262086343504541877322060E+00   -0.115279108696009559678311715551E-18    0.920060770178434101348048434289E+00   -0.903894962641124579866327435566E+00   -0.887729155103815058475897344392E+00    0.871563347566505537134078984040E+00   -0.118158290396759349368640110087E-01    0.908244941138758166346486314255E+00    0.892079133601448644999251133457E+00   -0.899544984143490993477328427464E+00   -0.883379176606181472003002099775E+00        -0.0527362304        -0.0528321710
   31   -0.590791451983796746954238578890E-02    0.914152855658596133846121037629E+00   -0.877471262086343504566437311644E+00    0.881821240583977091033608705921E+00   -0.909802877160962547378949643353E+00   -0.118158290396759349390847715778E-01    0.908244941138758166376578651840E+00   -0.883379176606181472035979697433E+00   -0.899544984143490993442235863287E+00    0.892079133601448644970322485986E+00    0.794096414375725598647167003578E-18    0.920060770178434101109392872204E+00    0.871563347566505536890624374642E+00   -0.887729155103815058709421642923E+00   -0.903894962641124580115677808778E+00        -0.0527413832        -0.0528316586
   32   -0.177237435595139024086271573667E-01    0.902337026618920198897483232969E+00   -0.889287091126019439533206949346E+00    0.902337026618920198916589299133E+00   -0.889287091126019439477837217098E+00   -0.232156228791297950891928305964E-18    0.920060770178434101391745791949E+00   -0.871563347566505537039693135027E+00   -0.920060770178434101239581054887E+00    0.871563347566505537154096716684E+00    0.879607426631496733401303804540E-19    0.920060770178434101271362486541E+00    0.871563347566505537090112723434E+00   -0.920060770178434101359964360295E+00   -0.871563347566505537103677128277E+00        -0.1582444534        -0.1585360181
   33   -0.841605970701744626366103243419E-03    0.831197970939575454765969867227E+00   -0.863050148808651740376565211864E+00    0.895057861080589789766142821548E+00   -0.861966339661860034130550075463E+00   -0.225312259043736416452695704242E-01    0.919069098833782179771588851792E+00   -0.902759155799366168678292033637E+00   -0.933867470018609966842246380747E+00    0.950736865608761010361792322602E+00   -0.229458645798197257041313096896E-01    0.887294051800453291907074184715E+00    0.920045627722223828743292791926E+00   -0.902870935006256007993485047319E+00   -0.870678811640220503583515563809E+00        -0.0038129992        -0.0038120166
   34   -0.825519853444267952581047964068E-03    0.845025487889925042495494426412E+00   -0.875157011440435634709819847683E+00    0.908399309778059055921156175912E+00   -0.877052130990901375916455492435E+00   -0.231783797574239636413461892536E-01    0.868922962981782282130055931565E+00   -0.852134179857321722394593183768E+00   -0.884491267084042971164279542153E+00    0.901834817193660787992666967433E+00   -0.224653750472036337752913008695E-01    0.924175529122076312375556971315E+00    0.955192263783489077031532362430E+00   -0.938373696753392012226793528390E+00   -0.907911729077136504663742814758E+00        -0.0037340976        -0.0037436980
   35   -0.784409846160818057201724952821E-03    0.882247652825741562468477215647E+00   -0.913689323572315662479305061440E+00    0.944341892130800456342172406644E+00   -0.911745104480393695166351437535E+00   -0.227068496026007038238478609696E-01    0.906578965854472184285060280555E+00   -0.890131759057997316109993805714E+00   -0.919934995483472426377870676175E+00    0.936925749642134000577924977186E+00   -0.234057180292987661542087633417E-01    0.850733849744456993252432265033E+00    0.883024852624040776858250585570E+00   -0.865519523886041016287936441985E+00   -0.833772068368643938707105947620E+00        -0.0035705284        -0.0035682835
   36    0.997439278159740315692388033001E-04    0.855079153883354701213701575736E+00   -0.887607654137909869773286783490E+00    0.871356318911501958334317497364E+00   -0.838974700924729128462343285083E+00   -0.224996320208519487889703957751E-01    0.943444419127791292808669176000E+00   -0.926733942593930897509016598697E+00   -0.910700118198017468659829116147E+00    0.927122455338671237467529081772E+00   -0.590933705455141162151045800668E-02    0.881243755182986886130176599803E+00    0.913554744607047572099980003982E+00   -0.909347788398273865730611653975E+00   -0.876748659581006553268855638118E+00         0.0002219450         0.0002188208
   37    0.995922563029181530194910848511E-04    0.855460395749475227164785654201E+00   -0.839654361403667845636545358897E+00    0.870952011084101679813097680511E+00   -0.886904704347194949474856650683E+00   -0.611648971712781047424357390495E-02    0.913258628431293794708304242396E+00   -0.908618390803913281801348807744E+00   -0.940126055824460641411094444878E+00    0.944492921688899991585181923358E+00   -0.229118046385823276354999069195E-01    0.912067124771642660173943045965E+00    0.896051075085721753212509435141E+00   -0.879317872754498955628065536127E+00   -0.895060550677478699856631190779E+00         0.0002288749         0.0002285648
   38    0.101208132523718055396692610435E-03    0.869338291247497013468363884595E+00   -0.900135228658412417514874450342E+00    0.884230054204658178168128229483E+00   -0.853582155239978079003750749588E+00   -0.231432116346471822668985043358E-01    0.893761415453289046039368508426E+00   -0.876586693223316613797764196358E+00   -0.860890487781530584674921889847E+00    0.877796310433801901350851459071E+00   -0.614825576931479608083828466721E-02    0.918400882257705165779263154249E+00    0.948988850656652359601869805648E+00   -0.944596359457330915408741126934E+00   -0.913739491480682606020459732691E+00         0.0002377137         0.0002367053
   39    0.105440698999166438172222982740E-03    0.905623747238644398390035274635E+00   -0.937704712696336814582565826368E+00    0.921136213657664215545445231508E+00   -0.889210519496427323806739809152E+00   -0.226756607428258810899150451453E-01    0.930473577787608262883740598243E+00   -0.913628648820467997645259442064E+00   -0.897286698176936881683083572129E+00    0.913833801650249705225500407835E+00   -0.566560390871509869122018923471E-02    0.844405826074922597846678027313E+00    0.876260243137473530964263854120E+00   -0.872237589911950770188753385801E+00   -0.840085347355572395375103238520E+00         0.0002292853         0.0002268794
   40    0.101358192322933411567584062230E-03    0.868663969079044528172211492481E+00   -0.852400114666016986607117984899E+00    0.884943503335732031596922330822E+00   -0.901356617172091873657217721016E+00   -0.578810225171926407322541129433E-02    0.862734372868351188175915896061E+00   -0.858325283698593984629496681557E+00   -0.891090630140539170646048917758E+00    0.895205063189168392634174234319E+00   -0.224345459849925250664278943656E-01    0.948310534684978244010004417778E+00    0.931824722499720561418163019919E+00   -0.915453566362316514353756112937E+00   -0.931644722426446215387303612854E+00         0.0002108524         0.0002182942
   41    0.105581674929577543373293392458E-03    0.906336320278468097365563740441E+00   -0.890405759804141168471444724700E+00    0.920386624659990870848271991823E+00   -0.936472664031023433778178501205E+00   -0.602946332837068342603807389139E-02    0.900660912975582564912434129534E+00   -0.896085670884941195762261016800E+00   -0.926280042784578263236903407722E+00    0.930583749684350536227233766499E+00   -0.233699974501493949085716049418E-01    0.875371745428126340206522994188E+00    0.859227677910012046214588854647E+00   -0.842156191396311354751873319369E+00   -0.858028723723556552583964704952E+00         0.0002487724         0.0002474690
   42   -0.291929514171015184035786327369E-05    0.879707187608029780996902591752E+00   -0.863825670335541670109736071444E+00    0.847650210994065554658001305152E+00   -0.863527429331268788187839754459E+00   -0.611371684963308605850525894708E-02    0.937352276035929462555236044939E+00   -0.932854598798943500338288757506E+00   -0.916673157134336945882559691913E+00    0.921178500082298908750167506946E+00   -0.590667850993709824357098335669E-02    0.905736307831136128114048638686E+00    0.889860772881778456230876417679E+00   -0.885507871598779514140196880940E+00   -0.901391072259113186674029629547E+00        -0.0002846812        -0.0002782295
   43   -0.167284735220334740777057502728E-05    0.893337543036416506277868237426E+00   -0.876998157427072844446458852943E+00    0.861168558960635047535667378980E+00   -0.877505481145706921691423867772E+00   -0.578549089771377213873569233749E-02    0.887294403437685611656013158908E+00   -0.883036784713014405661837861403E+00   -0.867203734881490983968947612421E+00    0.871465792912061651851667564274E+00   -0.614544258553245892300921159521E-02    0.942255440038500718044486188381E+00    0.925919505794242680995175578917E+00   -0.921392416491310078439047976894E+00   -0.937732790041467577376903240706E+00        -0.0002808071        -0.0002751392
   44    0.158948700633679099360918818025E-05    0.930060789705569199459807818981E+00   -0.914053327633588083007140606388E+00    0.897561478212240260203044100879E+00   -0.913571280952582984112830696324E+00   -0.602664493587670755287341903400E-02    0.924279090088218607996730423500E+00   -0.919839448460508423014504782282E+00   -0.903351011679191558791179601957E+00    0.907786168695201434068981975658E+00   -0.566299833608485034841526022481E-02    0.868769394667562374474739082475E+00    0.852758519955550299441300544697E+00   -0.848591114763728213797454541413E+00   -0.864597504864039979126469811674E+00        -0.0002702582        -0.0002686489
   45   -0.237011283877232198803927913046E-01    0.839357093873755618922487554038E+00   -0.821906029118154408732270324078E+00    0.839357093873755618681696655299E+00   -0.821906029118154408952093725669E+00    0.338057990499021566772677753353E-18    0.942346605689217659393030071287E+00   -0.971441086833895053129303589668E+00   -0.942346605689217659538765452211E+00    0.971441086833895052982006027125E+00   -0.206730536691730653073335845790E-18    0.880085856150901861739737905510E+00    0.909180337295579255097645522125E+00   -0.880085856150901861403479990920E+00   -0.909180337295579255225671446643E+00        -0.1130434889        -0.1129126088
   46   -0.235366212400895981811880641910E-01    0.853465236090465945629305194832E+00   -0.836135297419629569878693008605E+00    0.853465236090465945593540699175E+00   -0.836135297419629569803492502596E+00   -0.164782990280260334844441764490E-19    0.893560454921113375069045497621E+00   -0.923136789665731940877867066084E+00   -0.893560454921113375013793274008E+00    0.923136789665731940819589673247E+00    0.334681521194270361191845431329E-18    0.916436135311091283043161451780E+00    0.946012470055709848872074034795E+00   -0.916436135311091283206695734314E+00   -0.946012470055709848992400280399E+00        -0.1126925881        -0.1125589127
   47   -0.230853830093022241825452061635E-01    0.890515439903164174584532236247E+00   -0.873517746493264501100087813367E+00    0.890515439903164174351206371366E+00   -0.873517746493264501210148826796E+00    0.470344881918927077819375962572E-18    0.928863287504562640496350608633E+00   -0.959775522143859803261048889107E+00   -0.928863287504562640612035220078E+00    0.959775522143859803032925779671E+00    0.146593728532998005960032656652E-18    0.842605639646377169175182055010E+00    0.873517874285674331596803152363E+00   -0.842605639646377169095719731305E+00   -0.873517874285674331859627035728E+00        -0.1117809805        -0.1116386234
   48   -0.233777701756221709912021186897E-01    0.866774941977547300805172650080E+00   -0.849561964835595480981078616497E+00    0.866774941977547301038502649228E+00   -0.849561964835595480879964212665E+00   -0.219552686204503203323767818269E-18    0.842655639488423169560319026459E+00   -0.872750938135395444443425162802E+00   -0.842655639488423169620849164191E+00    0.872750938135395444501553255271E+00   -0.944736762940904162307530470296E-19    0.951313490258975154859795749564E+00    0.981408788905947429909050187869E+00   -0.951313490258975154964750505850E+00   -0.981408788905947429679296869144E+00        -0.1124213790        -0.1122859329
   49   -0.224439611900057501303238882208E-01    0.939479226227725015032477143733E+00   -0.922953809644526822607823907050E+00    0.939479226227725014923618985002E+00   -0.922953809644526822337473623129E+00   -0.175186714341393260001154458519E-18    0.914519953179937023160316751565E+00   -0.947184550523815372686334839123E+00   -0.914519953179937022847090893043E+00    0.947184550523815372620598528054E+00    0.170679635246284773738245178862E-17    0.803613570821124827703681121150E+00    0.836278168165003177448546583316E+00   -0.803613570821124828733549087669E+00   -0.836278168165003178295732409852E+00        -0.1103745197        -0.1102351110
   50   -0.547784668267030562455588311200E-02    0.832617898602737614349864112207E+00   -0.828584577673171619979419097443E+00    0.832617898602737613096891690548E+00   -0.828584577673171620326984877842E+00   -0.635874721108676868521785333370E-19    0.965652114074130579746513551735E+00   -0.948919502593764480296594172689E+00   -0.965652114074130579261042317696E+00    0.948919502593764479886295247592E+00   -0.891275604713442434967167688351E-18    0.903432248031173032100669587349E+00    0.886699636550806931891408909583E+00   -0.903432248031173030938383536170E+00   -0.886699636550806932327683100499E+00        -0.0503445511        -0.0504197501
   51   -0.557133498803063846480192665318E-02    0.846827868480008133079246870955E+00   -0.842725712411285656637073115542E+00    0.846827868480008132836134870249E+00   -0.842725712411285656916434781935E+00    0.333317107828147967820081788515E-18    0.917071926459386754631030295859E+00   -0.900463488939432779647708655800E+00   -0.917071926459386754655555658278E+00    0.900463488939432779663103144028E+00   -0.405517163209959423199025928618E-19    0.939932439109919310189874441974E+00    0.923324001589965334940641842155E+00   -0.939932439109919309903973265460E+00   -0.923324001589965335177431668537E+00        -0.0508639290        -0.0509476217
   52   -0.581688893975755588794974307324E-02    0.884151405834069090680365148967E+00   -0.879868449178873277710784837601E+00    0.884151405834069090693346040206E+00   -0.879868449178873277711030172824E+00   -0.423440435933690594892623291513E-19    0.952857244699743793650978979957E+00   -0.936549727025601137678776757930E+00   -0.952857244699743793633368115507E+00    0.936549727025601137709525156280E+00   -0.459123089221984801535617352457E-19    0.866658996367417731364589046887E+00    0.850351478693275075422884318683E+00   -0.866658996367417731344600713597E+00   -0.850351478693275075390260260546E+00        -0.0523153093        -0.0524073133
   53   -0.565953477766992571433674884881E-02    0.860233998253408142354360579065E+00   -0.856066900962679422967112454550E+00    0.860233998253408142157621696737E+00   -0.856066900962679422791944174744E+00    0.566077038047250549773172994243E-19    0.866417162912983974164727782822E+00   -0.849892856053753929431624590571E+00   -0.866417162912983974010645134938E+00    0.849892856053753929213929642474E+00   -0.827595256610094364347659731179E-18    0.975001538321234190248227277600E+00    0.958477231462004145473212143790E+00   -0.975001538321234189467686447424E+00   -0.958477231462004144712783729985E+00        -0.0514605166        -0.0515436786
   54   -0.614151108811636549290113479781E-02    0.933493095491337991265387845967E+00   -0.928971120590283202904803161860E+00    0.933493095491337991333639401597E+00   -0.928971120590283202970960979634E+00   -0.284669065256927472308295620362E-19    0.939161834940990105678754728227E+00   -0.923293624994653959952110378601E+00   -0.939161834940990105730067552553E+00    0.923293624994653960035144150804E+00   -0.464488429196520316985965062246E-18    0.828335779966401359374215162481E+00    0.812467570020065213663951440273E+00   -0.828335779966401359107867082921E+00   -0.812467570020065213396563053754E+00        -0.0541071547        -0.0542107294
   55   -0.796489435697345686808860499847E-03    0.855557647877555619686276745818E+00   -0.886042211231506123933088327859E+00    0.917699679815294241763545950008E+00   -0.886042211231506123933088327859E+00   -0.227207508499652301508048531362E-01    0.879435711735786655913428321081E+00   -0.862978673987513847689783995290E+00   -0.893777511783273701962135228907E+00    0.910778905877765423718346291653E+00   -0.227207508499652301508048531362E-01    0.879435711735786655913428321081E+00    0.910778905877765423718346291653E+00   -0.893777511783273701962135228907E+00   -0.862978673987513847689783995290E+00        -0.0036170048        -0.0036148222
   56   -0.812039876589215728175902509044E-03    0.872261320313912615291218267298E+00   -0.903341055906569630522991600709E+00    0.935616596208493495210724106929E+00   -0.903341055906569630522991600709E+00   -0.231643445465997023493612334857E-01    0.896605572929957652298547370010E+00   -0.879827232498573006809897545184E+00   -0.911227378340888352473698517580E+00    0.928560702982223186554252237246E+00   -0.231643445465997023493612334857E-01    0.896605572929957652298547370010E+00    0.928560702982223186554252237246E+00   -0.911227378340888352473698517580E+00   -0.879827232498573006809897545184E+00        -0.0036840398        -0.0036909025
   57    0.103308181117870020993411608696E-03    0.879261874567640463948853771321E+00   -0.910392653912352934288131375282E+00    0.894150778316726796481374542937E+00   -0.863172129936327836812803457747E+00   -0.226879313873002021864726701899E-01    0.903657795405305828669795138883E+00   -0.886811240956605753059183824517E+00   -0.870786934235469979612463080807E+00    0.887350481899502837173708736674E+00   -0.591062914826364856915741362700E-02    0.873463784890644382612979343575E+00    0.904376995360866488592220858901E+00   -0.900166521483370142004591821797E+00   -0.868970304228480817975984647972E+00         0.0002407063         0.0002389162
   58    0.103308425271270271241680814041E-03    0.896271237786335327420821929695E+00   -0.928008395825986296226888017622E+00    0.911766520047658944791035055772E+00   -0.880181493331860216488833318211E+00   -0.231309389712143119313269556111E-01    0.921141393418887274596013043269E+00   -0.903968653573625552083189133033E+00   -0.887944347184056790466478919277E+00    0.904834079575653573844881683691E+00   -0.591062914613132277824005555962E-02    0.890473147554038774850188651351E+00    0.921992736204931153837111991184E+00   -0.917782262663503692427488062997E+00   -0.885979666558946374306143577343E+00         0.0002220881         0.0002265654
   59    0.103308181117870020993411608696E-03    0.879261874567640463948853771321E+00   -0.863172129936327836812803457747E+00    0.894150778316726796481374542937E+00   -0.910392653912352934288131375282E+00   -0.591062914826364856915741362700E-02    0.873463784890644382612979343575E+00   -0.868970304228480817975984647972E+00   -0.900166521483370142004591821797E+00    0.904376995360866488592220858901E+00   -0.226879313873002021864726701899E-01    0.903657795405305828669795138883E+00    0.887350481899502837173708736674E+00   -0.870786934235469979612463080807E+00   -0.886811240956605753059183824517E+00         0.0002302369         0.0002387285
   60    0.103308425271270271241680814038E-03    0.896271237786335327420821929695E+00   -0.880181493331860216488833318211E+00    0.911766520047658944791035055772E+00   -0.928008395825986296226888017622E+00   -0.591062914613132277824005555962E-02    0.890473147554038774850188651351E+00   -0.885979666558946374306143577343E+00   -0.917782262663503692427488062997E+00    0.921992736204931153837111991184E+00   -0.231309389712143119313269556111E-01    0.921141393418887274596013043269E+00    0.904834079575653573844881683691E+00   -0.887944347184056790466478919277E+00   -0.903968653573625552083189133033E+00         0.0002232424         0.0002268057
   61   -0.299659705266240474135291805525E-18    0.903317612371934954281043784714E+00   -0.887151804834625432602496266998E+00    0.870985997297315911468531453006E+00   -0.887151804834625432602496266998E+00   -0.590791451983796746954238578890E-02    0.897409697852096986675355722994E+00   -0.893059719354463400208184328718E+00   -0.876893911817153878801928162864E+00    0.881243890314787465269099557140E+00   -0.590791451983796746954238578889E-02    0.897409697852096986675355722994E+00    0.881243890314787465269099557140E+00   -0.876893911817153878801928162864E+00   -0.893059719354463400208184328718E+00        -0.0002853085        -0.0002920117
   62    0.237342323557532418502003400060E-18    0.920638120447623727030701508064E+00   -0.904472312910314205717296179797E+00    0.888306505373004684228100455606E+00   -0.904472312910314205717755573124E+00   -0.590791451983796747275853178818E-02    0.914730205927785759657239792307E+00   -0.910380227430152173091039468295E+00   -0.894214419892842651786076240110E+00    0.898564398390476238158959017067E+00   -0.590791451983796747285325685396E-02    0.914730205927785759657545880644E+00    0.898564398390476238158805371447E+00   -0.894214419892842651785851161858E+00   -0.910380227430152173091273534212E+00        -0.0002494452        -0.0002521483
   63   -0.230857698809530355156477250319E-01    0.863837700852043967413859835721E+00   -0.846839722589789588629798420089E+00    0.863837700852043967623526557004E+00   -0.846839722589789589239086366388E+00    0.575716558784639687317365947735E-19    0.902683033710658442431508944908E+00   -0.932630453571780278712422046858E+00   -0.902683033710658442954606891410E+00    0.932630453571780279007702755070E+00    0.410199871719070523541479903516E-18    0.871576199868867967573281161715E+00    0.901523619729989803543874424733E+00   -0.871576199868867967565149474536E+00   -0.901523619729989803927864626052E+00        -0.1111971191        -0.1110497361
   64   -0.235364901088525632220789131284E-01    0.880703030767572174640135334640E+00   -0.863373188648244720523007399728E+00    0.880703030767572174708874735814E+00   -0.863373188648244720478383504523E+00   -0.331342031790080124238734304413E-18    0.920306769231421113013555260599E+00   -0.950838874289285907042550449598E+00   -0.920306769231421112833834334631E+00    0.950838874289285907243597593510E+00    0.108479148574298035077085576198E-19    0.888592614112900240729118286376E+00    0.919124719170765035005263825094E+00   -0.888592614112900240790225424107E+00   -0.919124719170765034952838333268E+00        -0.1132434251        -0.1131064416
   65   -0.229209025268583782880327245744E-01    0.877216155756552167469138576029E+00   -0.860339568797923686946808848375E+00    0.877216155756552167652241974805E+00   -0.860339568797923686825035919521E+00   -0.341422850170129611429559587158E-19    0.853131099282332805823226963927E+00   -0.883558404449852063076400195070E+00   -0.853131099282332805889971423538E+00    0.883558404449852063061493921216E+00    0.142193806472800076192122960764E-18    0.907213083132185859269892790498E+00    0.937640388299705116635378274729E+00   -0.907213083132185859497722951584E+00   -0.937640388299705116556933520207E+00        -0.1108575574        -0.1107133356
   66   -0.224577867565352319764475376995E-01    0.913239296984768236913196352970E+00   -0.896703700681311922245076888711E+00    0.913239296984768236951556451675E+00   -0.896703700681311922286748505669E+00    0.118670498150501871657528985100E-18    0.888740399467905376831068650520E+00   -0.920436232907688108434311871812E+00   -0.888740399467905376937296132809E+00    0.920436232907688108409167991541E+00   -0.334912711412026619487024750451E-18    0.834102178570256522830927611417E+00    0.865798012010039254365407172832E+00   -0.834102178570256522637008386652E+00   -0.865798012010039254177643905261E+00        -0.1098535516        -0.1097073681
   67   -0.233684039298370163030756549578E-01    0.894342682949649987375278737872E+00   -0.877136602144405843838649316724E+00    0.894342682949649987192592084217E+00   -0.877136602144405843930437446721E+00    0.126250374010802822922721269160E-18    0.869787396450657243437220639511E+00   -0.900808755963783908298327045855E+00   -0.869787396450657243417117756060E+00    0.900808755963783908234407098171E+00   -0.553226632587134039477521235305E-18    0.924925262093136831692561499620E+00    0.955946621606263496394709715414E+00   -0.924925262093136830831780832744E+00   -0.955946621606263495808087201060E+00        -0.1128935996        -0.1127528864
   68   -0.228962464144639840211657106155E-01    0.931069130089159674008952660547E+00   -0.914210697346945582872635551951E+00    0.931069130089159674272906053998E+00   -0.914210697346945582901560419321E+00   -0.690524947730971874040458426105E-18    0.906091922828717591035827296472E+00   -0.938406577011543031099418016489E+00   -0.906091922828717590896016881775E+00    0.938406577011543031519119287362E+00   -0.132583465834576859200003432642E-18    0.850386960319157789771410065354E+00    0.882701614501983230229771466134E+00   -0.850386960319157789876792262976E+00   -0.882701614501983230104733052856E+00        -0.1118378224        -0.1116955232
   69   -0.569596073209888578759001870823E-02    0.857421088286431188916202858084E+00   -0.853227170682377065707063936763E+00    0.857421088286431188784244513965E+00   -0.853227170682377065507451327865E+00   -0.189787710646597602555382518699E-18    0.926279241057764492181946558278E+00   -0.909828677020122084025352931951E+00   -0.926279241057764491920738857574E+00    0.909828677020122083954437067222E+00    0.399694005667542843499907425330E-18    0.895193430350667939651648539106E+00    0.878742866313025531625365326842E+00   -0.895193430350667939776037123767E+00   -0.878742866313025531679424919351E+00        -0.0516243146        -0.0517145947
   70   -0.569596073209888578759001870823E-02    0.874120201573843933323312496891E+00   -0.869926283969789810030399554439E+00    0.874120201573843933273162213287E+00   -0.869926283969789810080143048318E+00    0.229036014889933318232899635398E-18    0.944203123785090190281946041091E+00   -0.927752559739764652445963036983E+00   -0.944203123785090190283406265065E+00    0.927752559739764652445699061489E+00    0.100164392680474530221227832380E-19    0.912510302431550924771183493336E+00    0.896059738386225386884227543575E+00   -0.912510302431550924726134350243E+00   -0.896059738386225386939400092320E+00        -0.0515184901        -0.0516114826
   71   -0.578549821736328933183413647087E-02    0.870899293574118621557932400744E+00   -0.866639449807063239864426627850E+00    0.870899293574118621624511470160E+00   -0.866639449807063239890125372933E+00   -0.165992064257743655918290911951E-18    0.876940722002775969733081332561E+00   -0.860602577829676219719491544892E+00   -0.876940722002775969684535508839E+00    0.860602577829676219859949402378E+00   -0.335591766895655090454509682567E-18    0.930985658535498604409770827004E+00    0.914647514362398854510763081543E+00   -0.930985658535498604238619213001E+00   -0.914647514362398854299451064333E+00        -0.0521545646        -0.0522425524
   72   -0.602663754153506013643857637085E-02    0.907198339772744133087609145729E+00   -0.902760945895314123390795384816E+00    0.907198339772744133216686934601E+00   -0.902760945895314123675241577557E+00   -0.764515736699557012151485767567E-19    0.912981732015333047237131601148E+00   -0.896973089190267539555418541480E+00   -0.912981732015333047392773096528E+00    0.896973089190267539813761809266E+00   -0.283479112183167915768950364640E-18    0.858382227378699194172679819692E+00    0.842373584553633686463133988807E+00   -0.858382227378699194272942732790E+00   -0.842373584553633686721654369221E+00        -0.0534909379        -0.0535856411
   73   -0.578549821736328933182892828002E-02    0.887860908076027864801568913597E+00   -0.883601064308972483116524739279E+00    0.887860908076027864904397826506E+00   -0.883601064308972483161558076861E+00    0.156596335727832539147882082496E-18    0.893902292888717735272495586130E+00   -0.877564148692206207497940444186E+00   -0.893902292888717735374346468921E+00    0.877564148692206207543552730320E+00   -0.435767420751522725373565504311E-18    0.949002561509293481244358196373E+00    0.932664417312781953470134513921E+00   -0.949002561509293481022690884271E+00   -0.932664417312781953191565803309E+00        -0.0520348369        -0.0521317215
   74   -0.602663754153506013637319997467E-02    0.924866913658994272207968889855E+00   -0.920429519781564262871997384917E+00    0.924866913658994272362966742286E+00   -0.920429519781564262460780086575E+00   -0.323664529660020582209655759290E-18    0.930650348660665106333232345333E+00   -0.914641705811210267080276140332E+00   -0.930650348660665106094444601247E+00    0.914641705811210267061158915976E+00    0.119829418831520550082505556519E-18    0.874984682914535337352771019370E+00    0.858976040065080498493772786844E+00   -0.874984682914535337729743642231E+00   -0.858976040065080498302781366463E+00        -0.0533491389        -0.0534564600
   75   -0.224678540886922058359150138840E-01    0.886762890502147449874782640414E+00   -0.870219881654338246954268584363E+00    0.886762890502147449861487406212E+00   -0.870219881654338246942338667784E+00   -0.361388572019796541111199406890E-19    0.862711327025091083052682786781E+00   -0.893464804629241149727590226307E+00   -0.862711327025091083020033480038E+00    0.893464804629241149734678320733E+00    0.116436665746657704268227386799E-18    0.862711327025091083003420863395E+00    0.893464804629241149698016228895E+00   -0.862711327025091083069295403425E+00   -0.893464804629241149764252318146E+00        -0.1093061117        -0.1091610977
   76   -0.233538151382518330882631471767E-01    0.921730065296789408415896855415E+00   -0.904534726171962087506254548408E+00    0.921730065296789408417844920030E+00   -0.904534726171962087525503542551E+00    0.632587787160752510598565867156E-19    0.896730091333463803809370056911E+00   -0.928696251875122088250179102597E+00   -0.896730091333463803856337613655E+00    0.928696251875122088224939218116E+00   -0.718832237836304407091267112849E-19    0.896730091333463803857896846448E+00    0.928696251875122088253652395677E+00   -0.896730091333463803807810824117E+00   -0.928696251875122088221465925036E+00        -0.1133254756        -0.1131918228
   77   -0.590791451983796746954238578890E-02    0.880666540045597839505675772490E+00   -0.876316561547964253040338576059E+00    0.880666540045597839503505044229E+00   -0.876316561547964253034499452108E+00   -0.132054647650545189444554605324E-19    0.886574454565435806979914987309E+00   -0.870408647028126285566114177811E+00   -0.886574454565435806968350600988E+00    0.870408647028126285569639078778E+00    0.320725326144008297546086750173E-19    0.886574454565435806964068357816E+00    0.870408647028126285559682479565E+00   -0.886574454565435806984197230481E+00   -0.870408647028126285576070777024E+00        -0.0528495398        -0.0529370369
   78   -0.590791451983796746879302549148E-02    0.915307556196975385366045519272E+00   -0.910957577699341798988249414345E+00    0.915307556196975385420393152029E+00   -0.910957577699341798864863672345E+00   -0.240551147726844192007651592589E-18    0.921215470716813352917384025315E+00   -0.905049663179503831438291406109E+00   -0.921215470716813352849449304248E+00    0.905049663179503831435785957250E+00   -0.712167991482538847588931924715E-19    0.921215470716813352859047482900E+00    0.905049663179503831501478900363E+00   -0.921215470716813352907781768014E+00   -0.905049663179503831372594389209E+00        -0.0525929144        -0.0526942549
   79   -0.467352691600857933176525795030E-01    0.880098797329798282010971308690E+00   -0.877678709103343233637349340258E+00    0.944080678218729005173767888588E+00   -0.877678709103343233637349340258E+00   -0.246943717064319779858445939764E-01    0.855196629400473633759978467390E+00   -0.900119916409370659172947731782E+00   -0.869005183221901589127451669611E+00    0.950293243476873426968271109459E+00   -0.246943717064319779858445939764E-01    0.855196629400473633759978467390E+00    0.950293243476873426968271109459E+00   -0.869005183221901589127451669611E+00   -0.900119916409370659172947731782E+00        -0.2268827589        -0.2265993589
   80   -0.243931332013251329490667842175E-02    0.829703252830001780748580399038E+00   -0.859397846376183895287742519243E+00    0.955471972720965562801816859532E+00   -0.922185262039053919851387624199E+00   -0.231987328375876283255462675651E-01    0.853086869150609153130239436327E+00   -0.836836184124689827118069989279E+00   -0.930283784402892019906026822038E+00    0.948195404426240766959164169018E+00   -0.686898715921845032370901609040E-01    0.904500771505689176443859151471E+00    0.936821891118450765709138779206E+00   -0.885415291648312458143346530214E+00   -0.854755107032980289919034802411E+00        -0.0110698440        -0.0110751325
   81   -0.243931332013251329490667842175E-02    0.829703252830001780748580399038E+00   -0.922185262039053919851387624199E+00    0.955471972720965562801816859532E+00   -0.859397846376183895287742519243E+00   -0.686898715921845032370901609040E-01    0.904500771505689176443859151471E+00   -0.854755107032980289919034802411E+00   -0.885415291648312458143346530214E+00    0.936821891118450765709138779206E+00   -0.231987328375876283255462675651E-01    0.853086869150609153130239436327E+00    0.948195404426240766959164169018E+00   -0.930283784402892019906026822038E+00   -0.836836184124689827118069989279E+00        -0.0110746782        -0.0110750251
   82   -0.296965378568230668303319051582E-01    0.874641078651489179175255935827E+00   -0.884294029496408179642566171692E+00    0.937677911348394305603301808384E+00   -0.884294029496408179642566171692E+00   -0.236710798098267961129250438330E-01    0.880002474586910204656442525657E+00   -0.878082815942526167797458043323E+00   -0.894091950851216265445867787659E+00    0.927030172375125233436078653878E+00   -0.236710798098267961129250438330E-01    0.880002474586910204656442525657E+00    0.927030172375125233436078653878E+00   -0.894091950851216265445867787659E+00   -0.878082815942526167797458043323E+00        -0.1681044862        -0.1680602353
   83   -0.151081049135226684450850462094E-02    0.854994190204323419009131575033E+00   -0.885287826117482794989109381439E+00    0.933051725451675698032088653357E+00   -0.900533279707800680590552153121E+00   -0.230239387021709713552490109917E-01    0.878823749935404409645581753880E+00   -0.862280591998445201753947442926E+00   -0.908522792190455592573066994353E+00    0.925884538581064183450862052459E+00   -0.517612760038152555440791013283E-01    0.899105823409327486264082542163E+00    0.930921158464669374467920069059E+00   -0.892400202860447329482025734624E+00   -0.861403456258754824264348954879E+00        -0.0070908529        -0.0070997040
   84   -0.457431697890354034542823976347E-01    0.904478308844904731961545295599E+00   -0.901929899967977215488798178479E+00    0.919995853075653644199632601293E+00   -0.855183163775634744955548611664E+00   -0.228298476047341645161600323852E-01    0.879057471903308082067159137534E+00   -0.924889215092977193021594135655E+00   -0.846633332410773264704437129836E+00    0.926084162623918452089153882232E+00   -0.753650846829475980631861902411E-02    0.849643003021175554192007134841E+00    0.943416429934128394747251446354E+00   -0.875226036238327092251540144718E+00   -0.906735182728188550035447583722E+00        -0.2226439778        -0.2223593050
   85   -0.151081049135226684450850462094E-02    0.854994190204323419009131575033E+00   -0.900533279707800680590552153121E+00    0.933051725451675698032088653357E+00   -0.885287826117482794989109381439E+00   -0.517612760038152555440791013283E-01    0.899105823409327486264082542163E+00   -0.861403456258754824264348954879E+00   -0.892400202860447329482025734624E+00    0.930921158464669374467920069059E+00   -0.230239387021709713552490109917E-01    0.878823749935404409645581753880E+00    0.925884538581064183450862052459E+00   -0.908522792190455592573066994353E+00   -0.862280591998445201753947442926E+00        -0.0070929646        -0.0070992804
   86   -0.457431697890354034542823976347E-01    0.904478308844904731961545295599E+00   -0.855183163775634744955548611664E+00    0.919995853075653644199632601293E+00   -0.901929899967977215488798178479E+00   -0.753650846829475980631861902411E-02    0.849643003021175554192007134841E+00   -0.906735182728188550035447583722E+00   -0.875226036238327092251540144718E+00    0.943416429934128394747251446354E+00   -0.228298476047341645161600323852E-01    0.879057471903308082067159137534E+00    0.926084162623918452089153882232E+00   -0.846633332410773264704437129836E+00   -0.924889215092977193021594135655E+00        -0.2226397448        -0.2223602947
   87    0.308150116126552358398345257441E-03    0.852970961950741705506677902816E+00   -0.947424131356363964115947034646E+00    0.931031219554771096800028606041E+00   -0.837031830031945977572712721048E+00   -0.685881525468773021141011868624E-01    0.929344895962264842465512296104E+00   -0.878417670007841562334227517036E+00   -0.862677637537207142397918888104E+00    0.912752884712510667151937314663E+00   -0.593239148397727318741615234146E-02    0.847398769596841235357160701137E+00    0.941199059671505046586820033294E+00   -0.937257048253302137012226448010E+00   -0.842604779399518570405300763343E+00         0.0006846928         0.0006872733
   88    0.308150116126552358398345257441E-03    0.852970961950741705506677902816E+00   -0.837031830031945977572712721048E+00    0.931031219554771096800028606041E+00   -0.947424131356363964115947034646E+00   -0.593239148397727318741615234146E-02    0.847398769596841235357160701137E+00   -0.842604779399518570405300763343E+00   -0.937257048253302137012226448010E+00    0.941199059671505046586820033294E+00   -0.685881525468773021141011868624E-01    0.929344895962264842465512296104E+00    0.912752884712510667151937314663E+00   -0.862677637537207142397918888104E+00   -0.878417670007841562334227517036E+00         0.0006809558         0.0006883188
   89   -0.287482089379109245287817323363E-01    0.898673596050785151106154630604E+00   -0.908729973184061785978696542184E+00    0.913866567488526805595123462992E+00   -0.861475762426248928781297586969E+00   -0.228297445887264279173305855506E-01    0.904139970186787544492387237479E+00   -0.902402908712475401383075779125E+00   -0.871299882865369738871407638151E+00    0.903181756713822004295625255626E+00   -0.661535509532884676585124843003E-02    0.874138202935810338174382738695E+00    0.920434200220657655175019712058E+00   -0.900490929310974697009077704051E+00   -0.884339744400267502323346889810E+00        -0.1640416186        -0.1639994571
   90   -0.287482089379109245287817323363E-01    0.898673596050785151106154630604E+00   -0.861475762426248928781297586969E+00    0.913866567488526805595123462992E+00   -0.908729973184061785978696542184E+00   -0.661535509532884676585124843003E-02    0.874138202935810338174382738695E+00   -0.884339744400267502323346889810E+00   -0.900490929310974697009077704051E+00    0.920434200220657655175019712058E+00   -0.228297445887264279173305855506E-01    0.904139970186787544492387237479E+00    0.903181756713822004295625255626E+00   -0.871299882865369738871407638151E+00   -0.902402908712475401383075779125E+00        -0.1640426128        -0.1639999956
   91    0.206185837099124446426968190672E-03    0.878580243713361876362498669742E+00   -0.862570029660437096078000915895E+00    0.909036171971781855462131778975E+00   -0.925350013964781290569941605914E+00   -0.592157319379741949442229587273E-02    0.872897102013468816277023490583E+00   -0.868253472539936086643533381324E+00   -0.915155022959422812828020497448E+00    0.919231464156746263684110173711E+00   -0.516917027377808308770668740977E-01    0.923627546032042900938470766807E+00    0.907181923870976153853616759916E+00   -0.869405083204147150482790481224E+00   -0.885283517089004618790244055119E+00         0.0001923390         0.0001920780
   92    0.206185837099124446426968190673E-03    0.878580243713361876362498669742E+00   -0.925350013964781290569941605914E+00    0.909036171971781855462131778975E+00   -0.862570029660437096078000915895E+00   -0.516917027377808308770668740977E-01    0.923627546032042900938470766807E+00   -0.885283517089004618790244055119E+00   -0.869405083204147150482790481224E+00    0.907181923870976153853616759916E+00   -0.592157319379741949442229587273E-02    0.872897102013468816277023490583E+00    0.919231464156746263684110173711E+00   -0.915155022959422812828020497448E+00   -0.868253472539936086643533381324E+00         0.0001978220         0.0001927098
   93   -0.457810075667963805291060879371E-01    0.929104960599932830711704536019E+00   -0.878947312244495646009889125621E+00    0.896206481734631024576065424718E+00   -0.878947312244495646009889125621E+00   -0.571259320338569455417703128703E-02    0.873124204938231449856559809086E+00   -0.931667676131317591213133043391E+00   -0.852468801466305131534931848064E+00    0.919424600737942103399121893114E+00   -0.571259320338569455417703128703E-02    0.873124204938231449856559809086E+00    0.919424600737942103399121893114E+00   -0.852468801466305131534931848064E+00   -0.931667676131317591213133043391E+00        -0.2228667836        -0.2225903519
   94   -0.288159620316469068826679944151E-01    0.923004876306845739383884446398E+00   -0.885482309196738167964490101282E+00    0.890393942786517412942912472377E+00   -0.885482309196738167964490101282E+00   -0.580870631882114572460774897596E-02    0.897953583824059579967116424895E+00   -0.908874124699392290899450870791E+00   -0.877371185246230368659351039103E+00    0.896845589756893175766244282562E+00   -0.580870631882114572460774897596E-02    0.897953583824059579967116424895E+00    0.896845589756893175766244282562E+00   -0.877371185246230368659351039103E+00   -0.908874124699392290899450870791E+00        -0.1643901529        -0.1643489242
   95   -0.597110890294822285034332749518E-03    0.879717486840266892731299900203E+00   -0.910634576088960078173950998575E+00    0.910131823324900317118505405682E+00   -0.878335432412392076326462086686E+00   -0.229242414512908589500455310110E-01    0.904030815090463316036578022412E+00   -0.887143520288914556647366297415E+00   -0.886209366096525246761593970636E+00    0.903080162090918048462066942781E+00   -0.347638140815393442580105288665E-01    0.893089309337330560378256395463E+00    0.924437800014353294651234227721E+00   -0.898849564695167326409652704425E+00   -0.867484575210988634447936119315E+00        -0.0031934510        -0.0031868727
   96   -0.597110890294822285034332749518E-03    0.879717486840266892731299900203E+00   -0.878335432412392076326462086686E+00    0.910131823324900317118505405682E+00   -0.910634576088960078173950998575E+00   -0.347638140815393442580105288665E-01    0.893089309337330560378256395463E+00   -0.867484575210988634447936119315E+00   -0.898849564695167326409652704425E+00    0.924437800014353294651234227721E+00   -0.229242414512908589500455310110E-01    0.904030815090463316036578022412E+00    0.903080162090918048462066942781E+00   -0.886209366096525246761593970636E+00   -0.887143520288914556647366297415E+00        -0.0031925570        -0.0031866788
   97   -0.126306022329907250505178333342E-01    0.868559844019018086337870540883E+00   -0.890343223328270673985339080813E+00    0.930726346401987646060376904078E+00   -0.890343223328270673985339080813E+00   -0.227296978842340308362656405143E-01    0.904258512369322961544840695460E+00   -0.855466018823203891540194574618E+00   -0.918605959966811699120547702325E+00    0.903285073608684713686993930948E+00   -0.227296978842340308362656405143E-01    0.904258512369322961544840695460E+00    0.903285073608684713686993930948E+00   -0.918605959966811699120547702325E+00   -0.855466018823203891540194574618E+00        -0.1092131483        -0.1094038059
   98    0.103333547759619405650632382842E-03    0.903640055796122744375876945735E+00   -0.887554157302412430582196389216E+00    0.886519212254409695014238198334E+00   -0.902757279067187315078235764651E+00   -0.591342603326656906814057776242E-02    0.897844968764471201941915941452E+00   -0.893349293589163852566322570741E+00   -0.892532071268722001923079103179E+00    0.896744469307974887719560037049E+00   -0.347252620205292624030290757687E-01    0.917313402029046330345453212040E+00    0.901009780807775131627057932201E+00   -0.875583320411815087603462961381E+00   -0.891603664497031822742745804378E+00        -0.0002979486        -0.0003114103
   99    0.103333547759619405650632382841E-03    0.903640055796122744375876945735E+00   -0.902757279067187315078235764651E+00    0.886519212254409695014238198334E+00   -0.887554157302412430582196389216E+00   -0.347252620205292624030290757687E-01    0.917313402029046330345453212040E+00   -0.891603664497031822742745804378E+00   -0.875583320411815087603462961381E+00    0.901009780807775131627057932201E+00   -0.591342603326656906814057776242E-02    0.897844968764471201941915941452E+00    0.896744469307974887719560037049E+00   -0.892532071268722001923079103179E+00   -0.893349293589163852566322570741E+00        -0.0003171084        -0.0003118107
  100   -0.117179242719015585157192355610E-01    0.892268057150683336060319186860E+00   -0.914990125591775754069672754739E+00    0.907169216387595220355179741876E+00   -0.867191407888480272020034643489E+00   -0.229038379680599598319690183429E-01    0.928697086494312309963990091549E+00   -0.879359908006191356065638491830E+00   -0.895384284882361198895618170297E+00    0.879775151151758869379232856847E+00   -0.570403623128541673992091192689E-02    0.898066116195649107165186709755E+00    0.896942898556391148630067586303E+00   -0.925216191097568497079539140313E+00   -0.861393096518103172199921350596E+00        -0.1052953996        -0.1054834315
  101   -0.117179242719015585157192355610E-01    0.892268057150683336060319186860E+00   -0.867191407888480272020034643489E+00    0.907169216387595220355179741876E+00   -0.914990125591775754069672754739E+00   -0.570403623128541673992091192689E-02    0.898066116195649107165186709755E+00   -0.861393096518103172199921350596E+00   -0.925216191097568497079539140313E+00    0.896942898556391148630067586303E+00   -0.229038379680599598319690183429E-01    0.928697086494312309963990091549E+00    0.879775151151758869379232856847E+00   -0.895384284882361198895618170297E+00   -0.879359908006191356065638491830E+00        -0.1052914043        -0.1054848532
  102   -0.118158290396759349390847715778E-01    0.916327844907412927079706734767E+00   -0.891462080374836232739107780360E+00    0.883996229832793884267194403059E+00   -0.891462080374836232739107780360E+00   -0.590791451983796746954238578890E-02    0.922235759427250894549249120556E+00   -0.885554165854998265269565394571E+00   -0.901719973392307786675821560425E+00    0.873738336815322330330480622994E+00   -0.590791451983796746954238578890E-02    0.922235759427250894549249120556E+00    0.873738336815322330330480622994E+00   -0.901719973392307786675821560425E+00   -0.885554165854998265269565394571E+00        -0.1057558324        -0.1059551785
  103    0.309773387983344521229740604823E-03    0.903864153997487396515683248751E+00   -0.935434813452679124356638807258E+00    0.886709299777009135268325951683E+00   -0.855594810624330048487798627613E+00   -0.228982388310045988175274788011E-01    0.928702480532759795929266980632E+00   -0.911418277691862803492427367727E+00   -0.863345152256228473470204806124E+00    0.879780748919566788835292065523E+00   -0.177318887636169451000152538425E-01    0.886469977332522898354458516924E+00    0.917388248547678967129323781459E+00   -0.904756618855921088665346170276E+00   -0.872989741463206342818728552234E+00         0.0006952521         0.0006962787
  104    0.309773387983344521229740604823E-03    0.903864153997487396515683248751E+00   -0.855594810624330048487798627613E+00    0.886709299777009135268325951683E+00   -0.935434813452679124356638807258E+00   -0.177318887636169451000152538425E-01    0.886469977332522898354458516924E+00   -0.872989741463206342818728552234E+00   -0.904756618855921088665346170276E+00    0.917388248547678967129323781459E+00   -0.228982388310045988175274788011E-01    0.928702480532759795929266980632E+00    0.879780748919566788835292065523E+00   -0.863345152256228473470204806124E+00   -0.911418277691862803492427367727E+00         0.0006936058         0.0006959184
  105    0.115118379200605635745974676786E-17    0.928143673947088861807157857552E+00   -0.911977866409779341360699997123E+00    0.863480443797850775685182065695E+00   -0.879646251335160297723470259566E+00   -0.590791451983796748817379525658E-02    0.922235759427250894857189172236E+00   -0.917885780929617308311641887457E+00   -0.869388358317688743496495153403E+00    0.873738336815322329912625337064E+00   -0.177237435595139027107288043645E-01    0.910419930387574959609031186206E+00    0.894254122850265438301341210323E+00   -0.881204187357364678743003081598E+00   -0.897369994894674199921564236038E+00        -0.0008084304        -0.0008180745
  106   -0.498484324360650427180893049919E-18    0.928143673947088862135769623144E+00   -0.879646251335160297708816016632E+00    0.863480443797850776475535539152E+00   -0.911977866409779340503734441908E+00   -0.177237435595139024039944096227E-01    0.910419930387574959546148272194E+00   -0.897369994894674200295868098749E+00   -0.881204187357364678718781214689E+00    0.894254122850265438264818138573E+00   -0.590791451983796745565800847827E-02    0.922235759427250894474224604017E+00    0.873738336815322330395696733167E+00   -0.869388358317688743790683771301E+00   -0.917885780929617308165009167277E+00        -0.0008074121        -0.0008174036
  107   -0.234455399862306043596694338795E-01    0.838908409442512151773527724540E+00   -0.822187051499038023950537488055E+00    0.902263061345739380069887263267E+00   -0.884458667617265238284753077732E+00   -0.154692364791052054852326347070E-02    0.879051682091372278044961109620E+00   -0.908209817102566815371927818125E+00   -0.940725821185484452011233568382E+00    0.972161946029909084036230487767E+00   -0.458537280166442745461545434487E-01    0.896658603965638360071021482291E+00    0.927497251785947951728075270760E+00   -0.863438169101548400589108643100E+00   -0.893193781136857978284018482520E+00        -0.1127984084        -0.1126627883
  108   -0.234489372336542409600689181245E-01    0.837863032069581112529590770054E+00   -0.885577462488385794593023300985E+00    0.903393240231212519347117115573E+00   -0.821148055375712603930868472516E+00   -0.450256134183543569568691731012E-01    0.927700913023555752778851845422E+00   -0.924847837599388289322348604236E+00   -0.895099098912069634593524116578E+00    0.958550452759832623663047850130E+00   -0.161591752509820503531267141695E-02    0.846548294615002948058931806663E+00    0.941827241463953009605282639840E+00   -0.910338307365224611473816902809E+00   -0.875657638939870075540486561999E+00        -0.1128136636        -0.1126793925
  109   -0.232800181027693594406584806442E-01    0.851247244431055001775475504431E+00   -0.834662535653023648465932570192E+00    0.917109457013918193488924078758E+00   -0.899412160582996471367263255276E+00   -0.165819722699408027938859880599E-02    0.827735853786654444106344182394E+00   -0.857299381104001417453003169501E+00   -0.891820847247345979376064077806E+00    0.923826225156145896798062533500E+00   -0.448956456616305160463477111400E-01    0.932215049035886767681648834390E+00    0.963555795475405397472036500412E+00   -0.899714823068469804631133050657E+00   -0.929942981855098065609402827436E+00        -0.1124619168        -0.1123259902
  110   -0.227967180668539973625810858902E-01    0.890179762147358079319657247278E+00   -0.873939609499935689655569687960E+00    0.950915691250425842092168496513E+00   -0.933585543219174996852242261465E+00   -0.157490804795380441003579508983E-02    0.866222144016968280711973831379E+00   -0.897123771678156157098899485148E+00   -0.925253475687579695033062920083E+00    0.958474302829851812746994219182E+00   -0.467775966245648057897215383211E-01    0.859224587405418276627535212812E+00    0.891830812499062501465883027112E+00   -0.825327390850179602947141631381E+00   -0.856843620559995372209650769950E+00        -0.1113733526        -0.1112269921
  111   -0.232740339455716278328025053643E-01    0.853077963497759418535597936824E+00   -0.897458412692210792880969385626E+00    0.915135285502403410399819168317E+00   -0.836481643330472243918632919096E+00   -0.463196137842363057786033257497E-01    0.878239398950926768094792935733E+00   -0.874915235636742249375724773845E+00   -0.844674692320519460797241732836E+00    0.909560494910054999575160741706E+00   -0.153655224004900823725496113251E-02    0.884260006237835607748114424513E+00    0.976557871558702388190818697015E+00   -0.944645693438729943431644821309E+00   -0.913909467393214183047791395788E+00        -0.1124385763        -0.1122958107
  112   -0.228029530338306616294986580595E-01    0.888294320246158494567724410347E+00   -0.935583303505563496763694007672E+00    0.952935792648431565911914388195E+00   -0.872067327138009696152438965921E+00   -0.453820003870829649475216700896E-01    0.913771308792956695929023915496E+00   -0.912421987940524062579033264017E+00   -0.880919435593213100254627125583E+00    0.946399357174986928986364990028E+00   -0.170244804319959052283399045068E-02    0.809077684036236605848592776470E+00    0.905221708785820639517188892753E+00   -0.871902901391488464595044004982E+00   -0.839889477371245626308195101665E+00        -0.1113995706        -0.1112585838
  113   -0.697951872743158400670475458875E-01    0.889488943480397290128765983488E+00   -0.838098971120081203853331228385E+00    0.889488943480397290188068771666E+00   -0.838098971120081203853620525089E+00    0.831019108860558439820152111437E-18    0.877961245361574531106214245005E+00   -0.968840403788018113565615941799E+00   -0.877961245361574531950518837602E+00    0.968840403788018112767487099578E+00   -0.114908389560387835986468173209E-18    0.846401643777543455192198938685E+00    0.937280802203987036858888220633E+00   -0.846401643777543455146859382435E+00   -0.937280802203987036756548223046E+00        -0.3362224530        -0.3358209649
  114   -0.692948928641869867033752544034E-01    0.902825970223994110749376680223E+00   -0.851804363032002511452664119734E+00    0.902825970223994111613422288051E+00   -0.851804363032002511359346359122E+00   -0.142378693587486594516308253847E-17    0.827230957368509985469933382430E+00   -0.919561597700289439404718368551E+00   -0.827230957368509985381135821816E+00    0.919561597700289440174659166605E+00    0.335572053373523448536973733624E-18    0.882104135113234958667625319220E+00    0.974434775445014413518635506062E+00   -0.882104135113234959281821191727E+00   -0.974434775445014413159119473098E+00        -0.3352020229        -0.3347846296
  115   -0.678897030943129912700554739155E-01    0.938721445868549958278933794918E+00   -0.888734475393714891237495675343E+00    0.938721445868549958364968385554E+00   -0.888734475393714891225359400440E+00   -0.369613675794551039569378673339E-18    0.862180249701510571519442485153E+00   -0.958345923105187257855785842995E+00   -0.862180249701510571340401385167E+00    0.958345923105187258099753615702E+00    0.551524999461966977281830851316E-19    0.806732264306012380467015280052E+00    0.902897937709689067065023542563E+00   -0.806732264306012380542193349926E+00   -0.902897937709689067039880675791E+00        -0.3321119792        -0.3316833779
  116   -0.233370532918308681389665296580E-01    0.864028312280241829408513301571E+00   -0.846976179592500731101703108212E+00    0.879376212530505601701450003291E+00   -0.862062350356026659671820823126E+00   -0.662937874522360599524345629359E-03    0.903592964821921319446268003644E+00   -0.933352304939918514638468308411E+00   -0.918321881299714463717541977506E+00    0.949057459475915071230248751184E+00   -0.288535896226149633472484747252E-01    0.890919361102606982648352582884E+00    0.921297684993074805862215615509E+00   -0.869805420421580388887580345533E+00   -0.899922014825310368378624391352E+00        -0.1123516448        -0.1122159744
  117   -0.233379145869189519601799762069E-01    0.863339069723786557407361694112E+00   -0.862755050826889021717814829835E+00    0.880078936242364199158641487723E+00   -0.846295691939424181114110667292E+00   -0.286467890755952758548383177599E-01    0.922229108568872871126424916053E+00   -0.931384687260798727855085884504E+00   -0.901276823539012487847957725701E+00    0.952617479921771912281128705923E+00   -0.700778597178894312103120140565E-03    0.871490291774732120401645818125E+00    0.918338022015096002160053770538E+00   -0.887573923446021435866072513874E+00   -0.901222428280342835269496510134E+00        -0.1123583480        -0.1122196135
  118   -0.231707388967402669414099777105E-01    0.876751869442609143722066034042E+00   -0.859834178834423188459184972970E+00    0.893705978711563664305776768790E+00   -0.876502587968062529226263430139E+00   -0.724043816974321283878128556100E-03    0.852755859519177844855120089646E+00   -0.882955546459322964945866510953E+00   -0.869034007582084569624678077760E+00    0.900299916799010101527097714756E+00   -0.286135320352199836900808062695E-01    0.926786731762636771505875971277E+00    0.957662379908829687410775139218E+00   -0.905861530036956899223571364566E+00   -0.936451478047834635311838254928E+00        -0.1120189835        -0.1118720144
  119   -0.226989800459558424819580791302E-01    0.914756659912422061407311457300E+00   -0.898166256257706400487955985804E+00    0.928471031227791011930542254684E+00   -0.911635062585965783484639510976E+00   -0.678711169179098645746856008627E-03    0.890318459596305507188409939862E+00   -0.921830743645464158385951557858E+00   -0.903410315562791597291995266422E+00    0.935922065322606401802280553854E+00   -0.290714411065369865519043582511E-01    0.853186613694964954348229291508E+00    0.885321413093006465965416380329E+00   -0.831904187415775783541785257250E+00   -0.863793421826707727632425073859E+00        -0.1109631789        -0.1108252974
  120   -0.231692370071428568439093428964E-01    0.877950574313068168925559841651E+00   -0.875299012442921221007665630428E+00    0.892484680776972057027813911720E+00   -0.861017372968411479876180010819E+00   -0.289651758380031681984081406156E-01    0.872349026830726707831055267888E+00   -0.881753675929281128637693241721E+00   -0.851148294328809236057486889442E+00    0.903206875420592747382030070628E+00   -0.657411824145861226282545853310E-03    0.908569789802520721464551602801E+00    0.953709277866896502147012025150E+00   -0.922493612555780437232338765437E+00   -0.938817354681742588681059498108E+00        -0.1120053781        -0.1118652215
  121   -0.227005038002230994980136308680E-01    0.913544559137209454312972119372E+00   -0.912849120021354361580953463072E+00    0.929703775521545839741672181782E+00   -0.896970598470108024431248022301E+00   -0.287377058120870809676987913866E-01    0.908192229425051606382668699603E+00   -0.919046070486451482601077072326E+00   -0.887173096294926996145461397091E+00    0.940345898449666141117278996477E+00   -0.748322086317770926776503368789E-03    0.833928734652283413734248903376E+00    0.881960925228144285618564641021E+00   -0.849396616469895783261461996666E+00   -0.865391069110173932567372231130E+00        -0.1109738581        -0.1108325791
  122   -0.570655992573671629493820631873E-02    0.832803521073297499390133182439E+00   -0.828307987535742505685138832806E+00    0.895290544291748080655710314435E+00   -0.891382634316686697670855903565E+00    0.213407322320542301531216801943E-03    0.902200330006384906116526435067E+00   -0.885906734849459051228185172129E+00   -0.965138296132508505743387670003E+00    0.948530438722730224852618139948E+00   -0.457885940573645490334329809653E-01    0.920854435107965321326728824585E+00    0.904109897043366448077103458707E+00   -0.886846628495278136523684193553E+00   -0.870689713993172873994198766438E+00        -0.0516163425        -0.0517113629
  123   -0.570629633289646430956846165269E-02    0.831763942771299391322417655707E+00   -0.892509366946748377882768103799E+00    0.896412256018375112167070448588E+00   -0.827263776495434134551673906236E+00   -0.449637333161325639491991532272E-01    0.951884874086304865837805452021E+00   -0.902326406124839854142684188006E+00   -0.918479582968862494603965316905E+00    0.935134420038043702890082918441E+00    0.206442826838328044802452019983E-03    0.869697537087488125422554263423E+00    0.918192673490541205805925927405E+00   -0.934796492127440520556628729430E+00   -0.853397724832103636764253402967E+00        -0.0516339824        -0.0517144690
  124   -0.522840203405932838226510583341E-01    0.883553932038092787775880732695E+00   -0.845057375683439311461379164208E+00    0.883553932038092787917225963815E+00   -0.845057375683439311351745775400E+00   -0.723132199040873825214950059298E-18    0.903089537808636366353524969885E+00   -0.947188264481104993973810353278E+00   -0.903089537808636366074604156027E+00    0.947188264481104994249243936265E+00    0.133216058392342054244538971782E-18    0.871616271103432102180832789452E+00    0.915714997775900730210779119092E+00   -0.871616271103432102315518174246E+00   -0.915714997775900730080500855197E+00        -0.2759717129        -0.2757869776
  125   -0.579592207949387759220771768846E-02    0.845250822064255262338761118369E+00   -0.840688254281578799448423037430E+00    0.910228169256415509182367668336E+00   -0.906255699392525079348837080097E+00    0.202284681772503501620239616339E-03    0.851066920891577198916709924801E+00   -0.834876326457014516462841845615E+00   -0.916488258605022792493415887711E+00    0.899999781046675449630156475339E+00   -0.448334531259424719375232158235E-01    0.956579109504405550881155191923E+00    0.939944524548557521694187699793E+00   -0.923273332915550849674473319817E+00   -0.907228845878488853544313320388E+00        -0.0521505759        -0.0522409193
  126   -0.603794793827090356980673936797E-02    0.884449486050447615896603727657E+00   -0.879731882456326564026810034031E+00    0.944335091384841507734384664925E+00   -0.940161251606477939590710102276E+00    0.210707739583450427546127397109E-03    0.890014388208347155160814038857E+00   -0.874162228648433636963268228689E+00   -0.950327018882941847060990587841E+00    0.934164572458384212464772685218E+00   -0.467055000925758831994330826812E-01    0.884079034908102959751098230382E+00    0.867799850007988641491156808499E+00   -0.849418043198158102594810053379E+00   -0.833682622113801268060987762472E+00        -0.0534747547        -0.0535715261
  127   -0.579637347824605234710212028229E-02    0.847071105899717871369449398411E+00   -0.904287812902110282338468225955E+00    0.908269122872497449451348316899E+00   -0.842516713496633507784921289804E+00   -0.462516866508306820834687810559E-01    0.902624154151894600209898410099E+00   -0.852231574665758677357962779696E+00   -0.868282644513978881922927965565E+00    0.886000001870977199173285206567E+00    0.214597076033672957282383569579E-03    0.907589939381740935345309352207E+00    0.952736886506300308862243084827E+00   -0.969232504709135411343993457123E+00   -0.891410335455438432225481335103E+00        -0.0521427746        -0.0522359923
  128   -0.603751255301423263183412030530E-02    0.882575532172215894550090695045E+00   -0.942174192759977273561789729603E+00    0.946338844587176480077845580016E+00   -0.877849381772464440878288283251E+00   -0.453158983959120308526211517095E-01    0.938604744860969254807911949948E+00   -0.889229461623869886618398997606E+00   -0.904958045041513779088721469731E+00    0.922314662870773115181842916440E+00    0.197681282100754497978181785690E-03    0.832871287793752541375581093690E+00    0.880906016791069234433013506535E+00   -0.897060901588479341365742716045E+00   -0.817007507183322616211918797567E+00        -0.0534707141        -0.0535763552
  129   -0.520402253723371341125829093367E-01    0.897011967510396978280988960120E+00   -0.858694916608333326977342356875E+00    0.897011967510396978310538961013E+00   -0.858694916608333327079639869275E+00    0.785482441876718501920221500094E-18    0.852662551338853374300911920490E+00   -0.897842252963249414051837655455E+00   -0.852662551338853374781656617848E+00    0.897842252963249413724645747406E+00   -0.371118558319021256140899818928E-18    0.907383501719527012147042333841E+00    0.952563203343923051445083612201E+00   -0.907383501719527011843799400533E+00   -0.952563203343923051239672986697E+00        -0.2758042828        -0.2756181427
  130   -0.513450766584854235202555228808E-01    0.933241095766040993771545478519E+00   -0.895435880630686356771411148727E+00    0.933241095766040993838555919633E+00   -0.895435880630686356832261404286E+00   -0.671142593683042184062565972815E-19    0.887917569829233960447969041878E+00   -0.935986665129274105376268962089E+00   -0.887917569829233960460148876298E+00    0.935986665129274105492243526303E+00    0.816528157254005295358472910087E-19    0.832628830105568809804085979270E+00    0.880697925405608954787920148895E+00   -0.832628830105568809859393350809E+00   -0.880697925405608954835953751400E+00        -0.2750660748        -0.2748792591
  131   -0.569996809013134299640903418928E-02    0.857670980428546942321406204838E+00   -0.853323443538153269765488272188E+00    0.872721215800643505464865838775E+00   -0.868675016273216105091240527687E+00    0.109661068618273460371593969028E-03    0.927067136260891230424945090856E+00   -0.910699215015384441859996954110E+00   -0.942348783407302627202558614690E+00    0.925819375976132443551595319711E+00   -0.288185258736335184253040109987E-01    0.914818761913959387424260349395E+00    0.898219428894137765225158322751E+00   -0.893449105133907564062863941531E+00   -0.877151109477052214046054536449E+00        -0.0515940632        -0.0516847816
  132   -0.569994047019279515538559106682E-02    0.856985508398018456144897972015E+00   -0.869371837440967702710036158717E+00    0.873419510116527959533650996774E+00   -0.852639485328701835705716306830E+00   -0.286132763023730293215637351410E-01    0.946112310259461059907155324306E+00   -0.908595424982661762357393207792E+00   -0.924895271564519772829172602204E+00    0.929514113283846685819809102766E+00    0.103422932176522008204670171087E-03    0.894974773281902128107066432227E+00    0.895108928418553621024040062575E+00   -0.911634100170282724224558125410E+00   -0.878601901476158846748458879111E+00        -0.0515987072        -0.0516871387
  133   -0.578952350837174934390738714539E-02    0.870498343074001739691061721519E+00   -0.866090370617722564148229004696E+00    0.887147791149780004844025396347E+00   -0.883030148454250251921547930068E+00    0.996901316698243706396765838655E-04    0.876428207018797422085970550921E+00   -0.860164951437474565431919813467E+00   -0.893296221498911833669715559918E+00    0.876886162869666106774457404669E+00   -0.285798788626274353138128664630E-01    0.950847909100793439473849867235E+00    0.934366087115134436389017795611E+00   -0.929659471150040641548633189372E+00   -0.913467978925131061084156368294E+00        -0.0521239677        -0.0522123435
  134   -0.603084210878513791404351172535E-02    0.908768574056208602091510146004E+00   -0.904190012840652637971009463291E+00    0.922205852408592399448890844813E+00   -0.917903434250547660746268904869E+00    0.107178942728091442682082409274E-03    0.914440740437758939243130871921E+00   -0.898513359745198882694992668683E+00   -0.928095005830404275143533031250E+00    0.912009794114832366927230649740E+00   -0.290331077447415938533148017658E-01    0.877745284681985363705068583961E+00    0.861600916949163768613908920203E+00   -0.856230229111732676480531813534E+00   -0.840362004436422306807250892545E+00        -0.0534417118        -0.0535459255
  135   -0.578957093861742471753159539981E-02    0.871690280030199330213815417320E+00   -0.881819220594300232705850807948E+00    0.885934409294402908972368046645E+00   -0.867279783733017781255891606861E+00   -0.289287935521243399603943155168E-01    0.896438637339048211089551471627E+00   -0.858802430884843436393099592385E+00   -0.874990805704206339325695343514E+00    0.879954954922606435465549148737E+00    0.110674345345086435574942313699E-03    0.932223926827903736906187597578E+00    0.930279681272744412732144475775E+00   -0.946697199055879969315435713635E+00   -0.915969387375234614932880761420E+00        -0.0521177719        -0.0522104231
  136   -0.603079621003275724669435317799E-02    0.907563868263706156315625409848E+00   -0.919125411582952356474190790287E+00    0.923430038884497805760971359077E+00   -0.902987583781859005379678442477E+00   -0.287022138832147170895912985708E-01    0.932721485939088828072134375106E+00   -0.895581188115391038682695837173E+00   -0.911452309395574475855210607527E+00    0.916578707478603689250453206169E+00    0.956882785691702678799637319662E-04    0.858070131329823222480351582062E+00    0.858065180670431434753182760937E+00   -0.874142585513134361453644051529E+00   -0.842133636431857573186616933364E+00        -0.0534481977        -0.0535470539
  137   -0.233053650927441874896100071864E-01    0.888594994010861807880653044000E+00   -0.871157267956631698163586495140E+00    0.855962291686341462426777464241E+00   -0.839080686716899951972372651496E+00    0.214072062424436922718613030294E-03    0.927586945441291944251635939384E+00   -0.957977113059892636471826943587E+00   -0.895389924231596915105871714671E+00    0.925464850705335573972501744898E+00   -0.118189306607309700494454043948E-01    0.884578400466340940302022541225E+00    0.914532886970116316214102190383E+00   -0.875598099215052280665153177398E+00   -0.906108706803616255839894562669E+00        -0.1122222832        -0.1120838937
  138   -0.233053031991695959034669634248E-01    0.888286504499613140989649622116E+00   -0.839368755053196966813068663732E+00    0.856260230622847126624440960162E+00   -0.870858740189672290131789475021E+00   -0.122331035222096818144569778384E-01    0.916136515767263451672688979242E+00   -0.937361653311816483411633353133E+00   -0.906861176539735967648845182835E+00    0.946100703799053276388989298876E+00    0.206824125968369018893137839265E-03    0.895885958962090488498126589331E+00    0.894360161857404989895706097675E+00   -0.864280113395552781529111217033E+00   -0.926270575304108620610620198620E+00        -0.1122237361        -0.1120824326
  139   -0.347032456775113442000644401267E-01    0.877039896927732078841143972152E+00   -0.851488008526440469134519046344E+00    0.877039896927732078834209254168E+00   -0.851488008526440469138508367649E+00    0.344324605211871539979898301326E-19    0.927664825586300728906242429788E+00   -0.925018299684628278315951093858E+00   -0.927664825586300728924718360757E+00    0.925018299684628278294965561362E+00    0.308305329919199223350738999478E-20    0.896255153260639837381860070870E+00    0.893608627358967386766390580040E+00   -0.896255153260639837378308569364E+00   -0.893608627358967386773733924870E+00        -0.2154344744        -0.2154750350
  140   -0.231388865222568066516455840742E-01    0.901742273238735741191131572452E+00   -0.884436336069414631681677331037E+00    0.869812113963463571167942811583E+00   -0.853043875383281362314410281796E+00    0.202378422904283381683149436511E-03    0.877219299295810822201101657040E+00   -0.908084985169875561166863433257E+00   -0.845706999898294870379315242440E+00    0.876274664605986073598194037747E+00   -0.122965117708620879259967530116E-01    0.920734595580745653813733596885E+00    0.951182421577054174578093026832E+00   -0.911411864138840158326331426785E+00   -0.942397388724287579746612568361E+00        -0.1118712505        -0.1117380453
  141   -0.226715928625192090691990241333E-01    0.938791867337369664513592873405E+00   -0.921801074252488095640226245249E+00    0.905512368949258444302190086694E+00   -0.889117119928112228748649687639E+00    0.210843551693387716062214979898E-03    0.913833291738714428991758315933E+00   -0.945986122476226223969968966380E+00   -0.881006808812813558476921381788E+00    0.912849152689640007381826556203E+00   -0.113312082531633218503076522492E-01    0.846569090926881699766011274270E+00    0.878268906202183145047656072151E+00   -0.837928186629312158936812941932E+00   -0.870223545968348957538283968914E+00        -0.1108486175        -0.1107115878
  142   -0.231389968940763303879745585668E-01    0.902267313608671784760892419823E+00   -0.852554142247413574977172786934E+00    0.869305205499956956120542975695E+00   -0.884944038578878963521922611734E+00   -0.115764305753091716363751106238E-01    0.865868021876277434207917503813E+00   -0.888061388631885362542460867143E+00   -0.857058227313273583105844816565E+00    0.896298971417639773548933935063E+00    0.214991581441327029682548506534E-03    0.932322968056069890517124884130E+00    0.930364021265966841313391490581E+00   -0.899805263447311447225201575225E+00   -0.963198321097388615206567450603E+00        -0.1118866298        -0.1117394266
  143   -0.226714742998786015286889097405E-01    0.938292204523807935591905851060E+00   -0.889581661045664772058827229371E+00    0.905994257536466746144968714700E+00   -0.921318933503165555210760217062E+00   -0.120587091863798322601387536849E-01    0.901999985581879822215112673077E+00   -0.925118380654110702605583398791E+00   -0.892840859449275134833443660063E+00    0.933716832256874983692248263135E+00    0.198100291005089786841819766572E-03    0.858193669606017437086053292858E+00    0.858173243823511815411255895225E+00   -0.826321920491997861935896866179E+00   -0.890336714154334212859969592598E+00        -0.1108476609        -0.1107084064
  144   -0.347157627478019637626509515972E-01    0.890610736523318171574736487971E+00   -0.865049631843349080822189606958E+00    0.890610736523318171496603873982E+00   -0.865049631843349080770847189668E+00   -0.192787174822905308023351397771E-18    0.877513413845048972674391025780E+00   -0.875576280069744328969796166420E+00   -0.877513413845048972395636951973E+00    0.875576280069744329119072351607E+00    0.412063765979049049096135672482E-18    0.932122290653249811934586840120E+00    0.930185156877945168433199778292E+00   -0.932122290653249812159758534012E+00   -0.930185156877945168679986136114E+00        -0.2161297983        -0.2161764802
  145   -0.347301831999594395407847524169E-01    0.927151453500669633770871460449E+00   -0.901579731088064002852874736848E+00    0.927151453500669633820772622447E+00   -0.901579731088064002798172294713E+00    0.107035729554412806681017030700E-18    0.913128756078734128338072173744E+00   -0.913131534129357767604931323845E+00   -0.913128756078734128436666089219E+00    0.913131534129357767497049787150E+00    0.111979646904160400594141419598E-18    0.857957154095834027740519335541E+00    0.857959932146457666957203758164E+00   -0.857957154095834027856341867314E+00   -0.857959932146457666966876568510E+00        -0.2177469825        -0.2178091758
  146   -0.569594059760882975856229272408E-02    0.881962636424568030989171105645E+00   -0.877760931541230709592323958023E+00    0.849599644863159677664706295735E+00   -0.845413544188309553036242112260E+00    0.547177396378217703850621363582E-05    0.951406635807197415304359982939E+00   -0.934960078361160538026044086830E+00   -0.919055475199638801343516523110E+00    0.902600860054389642106340890987E+00   -0.118133740532664045810602861017E-01    0.908204853037464759922426215586E+00    0.891746464637578143280488969397E+00   -0.899498901536567269255965217152E+00   -0.883056117345167849382410935110E+00        -0.0515606187        -0.0516457186
  147   -0.569592548690556079167874151150E-02    0.881655244288529524957007179616E+00   -0.845702629421470996080823402031E+00    0.849896521531298573932801263870E+00   -0.877461353092094285486749726126E+00   -0.122274432099938277603236313208E-01    0.939742718971178474706858795670E+00   -0.914289081197373586114049559851E+00   -0.930739692240208473656128477348E+00    0.923292108841735925546500286522E+00   -0.336341216925261904439720714722E-07    0.919726107278987008302674130331E+00    0.871516773478921169736389297088E+00   -0.887967359300364045248469451985E+00   -0.903275471928152447112316858583E+00        -0.0515520650        -0.0516446619
  148   -0.578546893708352469086820427771E-02    0.895208700621205376793862769892E+00   -0.890953317974008627305792078876E+00    0.863551479826126750270359853598E+00   -0.859287218057164749074713307747E+00   -0.334588687372362127340506008704E-05    0.901253588621385943279338958047E+00   -0.884912942019484189876822434129E+00   -0.869589464699659252001740686687E+00    0.853253745229288376399839018067E+00   -0.122908851717780460823963324120E-01    0.944516779349542505502608547557E+00    0.928183035874288816854187378705E+00   -0.935471479609934314101251843906E+00   -0.919128857012915373745254820219E+00        -0.0520789538        -0.0521699294
  149   -0.602666712082197780683437296714E-02    0.932525558959165138300346736792E+00   -0.928083658399734145725905424297E+00    0.899539715880690038102033733354E+00   -0.895106785126992984659260280333E+00    0.317918040919074259029610088938E-05    0.938305528358443701279989321008E+00   -0.922299268069146766639573100815E+00   -0.905326511003166271194979363334E+00    0.889315569073207935459624911087E+00   -0.113259966710609783287462426647E-01    0.870855324209903125262658264381E+00    0.854842238197408520508938998424E+00   -0.862511544312508023425533862538E+00   -0.846507428105747357803482456055E+00        -0.0534070911        -0.0535027286
  150   -0.578549650258714817484210932754E-02    0.895731779160996944829252303079E+00   -0.858795653129072234407212041280E+00    0.863046470831217422669069298940E+00   -0.891462911854199706896570445457E+00   -0.115709955773385080851722593701E-01    0.889685861876562784882642463939E+00   -0.864828033210017357100703430449E+00   -0.881157150171418080927676482548E+00    0.873338695310510011384844811879E+00    0.629947089490792015542434705108E-05    0.956321174936307488814815031567E+00    0.907306749645127242827658975331E+00   -0.923649529689053764863078536995E+00   -0.939987671452780513525463889074E+00        -0.0520850447        -0.0521694425
  151   -0.602663564240177125342068439761E-02    0.932028002426956835891810276156E+00   -0.895573329317673170118132423064E+00    0.900019564400003564951839930503E+00   -0.927599452551078700956636120983E+00   -0.120532741335034758322925974917E-01    0.926249011510128024125025167405E+00   -0.901365584139341176808817546015E+00   -0.917383067057657007202702733041E+00    0.910249213798264453629673332645E+00   -0.676620627769181828273780172555E-05    0.882703706834855762099495185766E+00    0.834677785889586660765639653086E+00   -0.850681444268712379112435733335E+00   -0.866690084583802079557054244228E+00        -0.0533983606        -0.0535027922
  152   -0.170878821962966573627702546822E-01    0.869964562534191684296998061381E+00   -0.857382809722029314570669261638E+00    0.869964562534191684337423425515E+00   -0.857382809722029314605955609093E+00   -0.542682969710621516328072051566E-19    0.951681607722668242349599799314E+00   -0.902329920365590316069769654784E+00   -0.951681607722668242356934901988E+00    0.902329920365590316137799514394E+00    0.178389176309891875734589419847E-18    0.920312740476877961939020128577E+00    0.870961053119800035691303686379E+00   -0.920312740476877962046208133694E+00   -0.870961053119800035794959001898E+00        -0.1547057420        -0.1549719850
  153   -0.173564946520898683271281245117E-01    0.883639944592128624474968961932E+00   -0.870860413290962479286091913039E+00    0.883639944592128625495892002106E+00   -0.870860413290962479913286102761E+00   -0.109786371444187352501822363199E-17    0.901777693757510328099930401755E+00   -0.852763275730072755405087981738E+00   -0.901777693757510328179505418383E+00    0.852763275730072756971755138060E+00    0.130882964175804062098192571003E-19    0.956314733743355650958389855674E+00    0.907300315715918079202415646384E+00   -0.956314733743355651222261405288E+00   -0.907300315715918079075077602869E+00        -0.1562741451        -0.1565459276
  154   -0.180799126246051804122871095506E-01    0.920470020593299212296584955401E+00   -0.907157838961009183394060481995E+00    0.920470020593299212298686472184E+00   -0.907157838961009183482047964710E+00   -0.250587552228575593960937572283E-18    0.937806990612171130777891434435E+00   -0.889781077233940367740375063017E+00   -0.937806990612171130585494475587E+00    0.889781077233940368025150979851E+00   -0.300456210305064613784127723147E-18    0.882710333959906902435181178207E+00    0.834684420581676139591564920124E+00   -0.882710333959906902464398070918E+00   -0.834684420581676139710524759884E+00        -0.1602454722        -0.1605493505
  155   -0.882850172086859858253763487908E-03    0.797545940342469069793793646809E+00   -0.830445396961005099491323333057E+00    0.862523586058039401938433510080E+00   -0.828324049943662840172242796376E+00   -0.221113961564692253392163968448E-01    0.949165682176450381165854071185E+00   -0.933169865678248594123357937772E+00   -0.964313281509086346098470369798E+00    0.980878565043840702016300965751E+00   -0.229541007179634093846408492417E-01    0.886204872205106252047029644470E+00    0.920039102089838832216557075716E+00   -0.902853337891383543292305350921E+00   -0.869588575043203531998112382215E+00        -0.0039898106        -0.0039845248
  156   -0.864810568558600122199989990329E-03    0.811961057049533654872676548051E+00   -0.843190856906722527167869945900E+00    0.876477577797776498945181372200E+00   -0.843974263449095165964652080320E+00   -0.227754674621388513614471249356E-01    0.900285729265836572528615963336E+00   -0.883799017154076266757848342514E+00   -0.916166189323848911097671726353E+00    0.933218484386679411058079538066E+00   -0.224690327990660003261845993429E-01    0.923422012982642104069400289251E+00    0.955571361561112303802081729561E+00   -0.938744693357103223230515277850E+00   -0.907160927729703217687474028431E+00        -0.0039066316        -0.0039090111
  157   -0.819991172222031469366783033251E-03    0.849887713964432465726142415562E+00   -0.882371875047092421750853938947E+00    0.913062777698046233231420236175E+00   -0.879371102879214947441280829818E+00   -0.222873628146518463968784586763E-01    0.937312498136505461283219987625E+00   -0.921178551774385291309389949153E+00   -0.950989530217296403134326053992E+00    0.967675811259330642653988594270E+00   -0.234087146842723987320053421144E-01    0.850034037731503542101444822269E+00    0.883398123022206197781786538043E+00   -0.865886194197904383176081362049E+00   -0.833074443587115797041572148081E+00        -0.0037214681        -0.0037207900
  158   -0.848238651230961351122632537740E-03    0.825619132876685361379638728412E+00   -0.855105397771796182991594077325E+00    0.889586139300486942903321138843E+00   -0.858850763612954705119747873404E+00   -0.234136607718958956899148204250E-01    0.849307413424653701950091433886E+00   -0.832347448531981575494090009253E+00   -0.865924196284347828139162609792E+00    0.883443037937247552956855039857E+00   -0.219747044780294682440457023198E-01    0.959222189583991959269236836418E+00    0.989612448255427288147846646310E+00   -0.973153105502915368687607672338E+00   -0.943321723591707638170688867878E+00        -0.0038408234        -0.0038405664
  159   -0.765908105524978340617770349027E-03    0.900014800467405106663195354915E+00   -0.932128909833051353113756584202E+00    0.961428506448008129209505694710E+00   -0.928186525723015164379536241307E+00   -0.224720323115372110259085419272E-01    0.924575013415306885506593407200E+00   -0.908297101107941132489451359769E+00   -0.936764589090711651933398343991E+00    0.953578847303103199874736419878E+00   -0.238543612912443696236555889813E-01    0.812287817232783245609726682401E+00    0.845234035230615748712090037973E+00   -0.827401972627488562366012248669E+00   -0.794992100534681854187844921551E+00        -0.0034874539        -0.0034879587
  160    0.963583576808385022938489827103E-04    0.821477868102712077468748567431E+00   -0.855081060626931896888679873031E+00    0.838796418399863495058144515051E+00   -0.805335122574579133345522561494E+00   -0.220810514509239377039594729183E-01    0.973564721702875484719090352746E+00   -0.957159726352777015233722664474E+00   -0.941092820518088790769499359597E+00    0.957204239782362363229552293706E+00   -0.590557755917766456614813738256E-02    0.880153235564390410664141803873E+00    0.913538691696230052717761056370E+00   -0.909337221938141880269787563398E+00   -0.875658189720477341190853556738E+00         0.0002039183         0.0002067163
  161    0.957463179223244873798573135768E-04    0.822203922362804075108344163745E+00   -0.806682040665192330651226381080E+00    0.838021929799758209221304105839E+00   -0.853684806910486094610488408792E+00   -0.631618735058874881754341207060E-02    0.943597396637841095494915902689E+00   -0.938814580905999262974394386139E+00   -0.970357195006530637153344356290E+00    0.974875556219557619388187902343E+00   -0.229189619454284335234395262826E-01    0.911361852530826321081227446444E+00    0.895637245867249081015237418386E+00   -0.878894315011905982993634802767E+00   -0.894354467156668372773946860328E+00         0.0002234497         0.0002248626
  162    0.974342631407456745837925495358E-04    0.836299710923717681217739708535E+00   -0.868220652765819782338502849418E+00    0.852305516648440271422524499651E+00   -0.820528055876746968531971907722E+00   -0.227418786906798139830215647535E-01    0.925121201943012073898748036734E+00   -0.908239310311325794504755224681E+00   -0.892533034078153046498589722875E+00    0.909140687011834598303167387961E+00   -0.614689148470389178637672500234E-02    0.917649429867181152607736775706E+00    0.949361511825076490818687068629E+00   -0.944972694704286757844580195636E+00   -0.912986374048386692044214755747E+00         0.0002221171         0.0002234800
  163    0.102070243429895793239035305114E-03    0.873286312246702336726154317947E+00   -0.906433173699717769374601121704E+00    0.889855688079894386615232502150E+00   -0.856859134612100260094984496506E+00   -0.222576374018056086831099512021E-01    0.961202904273097594549076261615E+00   -0.944663309692277951085389116730E+00   -0.928312345669873216249054786884E+00    0.944549205041076869994872150466E+00   -0.566438578068588183174047929598E-02    0.843707707562200283000856407412E+00    0.876628047417797067726268921462E+00   -0.872608745953926525557566860186E+00   -0.839385670888713751114284564834E+00         0.0002067792         0.0002136186
  164    0.976108437538310223909022605400E-04    0.836028472030807396325613231999E+00   -0.820033197460911151565544818465E+00    0.852594126236941877767752699054E+00   -0.868733141908724167414488917631E+00   -0.599602618077032568544097998589E-02    0.894336777583383658555438902757E+00   -0.889779444352775005409074365548E+00   -0.922554722079601612384212265357E+00    0.926827098510504548871384569170E+00   -0.224372163411036700655689313044E-01    0.947974422215054814591467009788E+00    0.931764798694362689058468577035E+00   -0.915386826721614227312448635168E+00   -0.931311493442600636186254834526E+00         0.0002218027         0.0002159194
  165    0.101904249624953538424965893858E-03    0.874358870408591736424923800564E+00   -0.858726782363209055673677325626E+00    0.888721918805216253993342478729E+00   -0.904504070394408702306408300343E+00   -0.623325650979449492483823974187E-02    0.931638150498764282225186685177E+00   -0.926917631081454029793041460463E+00   -0.957118791952125962452707552472E+00    0.961577326055916513766670246050E+00   -0.233720852040203153108361812423E-01    0.875043348491497571097100301189E+00    0.859205236017450156005852887345E+00   -0.842127437358600915719275237609E+00   -0.857703564519128629692340120317E+00         0.0002485762         0.0002432695
  166    0.991286518401754063647691297974E-04    0.850363018517032581465395554034E+00   -0.880529395942957621986285729199E+00    0.864970610766352697918085420271E+00   -0.834950209556757881321480855679E+00   -0.233762873817216829207979163806E-01    0.874581123092449674450810431359E+00   -0.857241528065631109615812303093E+00   -0.841883440658447474989558116014E+00    0.858967616362753684864949611156E+00   -0.637862672230968256276032025267E-02    0.953726636793015750571449197086E+00    0.983692316449519501650393250403E+00   -0.979123463729362090773063571341E+00   -0.948902364750345984734512884901E+00         0.0002383118         0.0002384793
  167    0.107618503658191200520072607328E-03    0.922883996300078169870175495958E+00   -0.955625924210162743781487670684E+00    0.938741295650210083916876976713E+00   -0.906157846057741206486266409901E+00   -0.224426500802963935315455913421E-01    0.947959777466653937812517322141E+00   -0.931278599153238098006055081766E+00   -0.914629936848181511016130837004E+00    0.930997660969420901553921786874E+00   -0.541301480866202234845694464479E-02    0.805685743454414471015796142950E+00    0.838191705109602972052421868466E+00   -0.834362846776859065585091468031E+00   -0.801543430929494115279794452010E+00         0.0002119884         0.0002187149
  168    0.997116843496529917479364330788E-04    0.849049641543871096619399948332E+00   -0.832598080827672993087595828437E+00    0.866364358323616557158640126815E+00   -0.882962753826075486252736427612E+00   -0.566202815748832864921252627294E-02    0.842980437303950482980271232609E+00   -0.838658252095539192704179144136E+00   -0.872651199034738742733288490123E+00    0.876666880142898886655542664280E+00   -0.219458956471307092134668614472E-01    0.983125391810154210547657868464E+00    0.966447161650700121057788700961E+00   -0.950441721178147261650132217800E+00   -0.966813447237350204786163470987E+00         0.0002034362         0.0002033655
  169    0.108201066277782735604840045595E-03    0.924350818423412035534388235608E+00   -0.908562975471582017736687582482E+00    0.937202568901958656351477413105E+00   -0.953149748049378142591090605682E+00   -0.614444929659988390808120230384E-02    0.918788438499170412802975336684E+00   -0.914134192777152186481191329172E+00   -0.942983561732811693535865666616E+00    0.947377592599853651419793199938E+00   -0.238156272101244616995331311168E-01    0.837202983389327629222217916939E+00    0.821205364912214742984632756993E+00   -0.803800102468687873325862091464E+00   -0.819537506090824491125590777220E+00         0.0002660407         0.0002640687
  170   -0.602609165243367428417545377713E-05    0.846514225812710446898480495881E+00   -0.830917419759881432753653244880E+00    0.814708742738744546881107300362E+00   -0.830296674807691487299516584226E+00   -0.631335793662185802694164151653E-02    0.967710325883485820186038316665E+00   -0.963069413864200372494801671800E+00   -0.946848706686395411357941180091E+00    0.951504805035134935851388952201E+00   -0.590296814260486786466469666514E-02    0.905026344667824413918346373231E+00    0.889441568771663475037833669420E+00   -0.885087639110982616808817711538E+00   -0.900687601336597632491541542593E+00        -0.0002812044        -0.0002871236
  171   -0.468390710715575992780136884453E-05    0.860739835690933385151710234987E+00   -0.844669576424421486670145379391E+00    0.828829754511267299345272409666E+00   -0.844893116286242167429966868587E+00   -0.599334772615737586609875757196E-02    0.918889280475613836762948603694E+00   -0.914482414471171163118400094092E+00   -0.898633127123469505837133112352E+00    0.903052026505470088997599249309E+00   -0.614413130284997364810665967548E-02    0.941918040970953301927312050315E+00    0.925857247138988873402141206734E+00   -0.921327326293457183794126222954E+00   -0.937400153502979521835214693889E+00        -0.0002857739        -0.0002829510
  172   -0.123947631746304829567135607930E-05    0.898116705150593548887231453731E+00   -0.882408323961485822759722899852E+00    0.865907356362471615851832179645E+00   -0.881613912306711229637179862372E+00   -0.623038854990948347144152835196E-02    0.955248240344514036329709012156E+00   -0.950662450226958012465862066877E+00   -0.934158945032173079572592593175E+00    0.938747985096402443065036174291E+00   -0.566183909737095272974666065641E-02    0.868439922817357270435673294828E+00    0.852734079224020270293543494443E+00   -0.848563660296755458934044054789E+00   -0.864272753836765798704770491010E+00        -0.0002666586        -0.0002739179
  173   -0.342329699311774023283707906166E-05    0.874161505992769909953537634462E+00   -0.857634659880271499116353835055E+00    0.842151033536520366795630220580E+00   -0.858672838523843024651613367337E+00   -0.565952025195564413177541668457E-02    0.867974864015962571188383442510E+00   -0.863812182280727375361446391119E+00   -0.848321630514131643648514256437E+00    0.852493121969880285278667695592E+00   -0.637572323899203524359976493749E-02    0.977346557432051330433370328491E+00    0.960826636742397518988395049291E+00   -0.956127807326174342002676941169E+00   -0.972656537736341599250868608133E+00        -0.0002686393        -0.0002785583
  174    0.308905921811262284049014146954E-05    0.947563195649278341987395581909E+00   -0.931697281724528293570932172647E+00    0.914889989821929585933754307677E+00   -0.930760452675453598827150382119E+00   -0.614152590685919834907482483574E-02    0.941897856437172856171511948882E+00   -0.937371376893522313652706155814E+00   -0.920570853186913560028442152132E+00    0.925088345267358158998352887804E+00   -0.541053171774928511120331069312E-02    0.830329894723247943651004048502E+00    0.814457212602507941221626777951E+00   -0.810477949197147563465916420725E+00   -0.826341643854681622346398633879E+00        -0.0002695277        -0.0002663678
  175   -0.240800991734157070882937772896E-01    0.805503863528264698324523330463E+00   -0.787773763799584893561843814479E+00    0.805503863528264697920705697146E+00   -0.787773763799584893572125841003E+00    0.397480478085685320561659934586E-18    0.972275042596976927593506980608E+00   -0.100019688071963887663839215158E+01   -0.972275042596976927686540337184E+00    0.100019688071963887616017516096E+01   -0.162324142092897202920061882474E-18    0.879721219952789154878603370006E+00    0.907643058075451103433902779439E+00   -0.879721219952789154480230210692E+00   -0.907643058075451103443076665403E+00        -0.1138094214        -0.1136881010
  176   -0.237611645163193181335250158930E-01    0.834122870780326679006203435419E+00   -0.816627601615945134375837233216E+00    0.834122870780326678645435988405E+00   -0.816627601615945133968099399423E+00    0.150971204134394987335875127694E-17    0.875082702959843486106269860780E+00   -0.904001348703153308786213895098E+00   -0.875082702959843486455797004582E+00    0.904001348703153307697577993194E+00    0.494658306071505377592566469229E-18    0.951684285584057217676951529851E+00    0.980602931327367039657715082069E+00   -0.951684285584057217919653146593E+00   -0.980602931327367039857493602044E+00        -0.1131659363        -0.1130448011
  177   -0.228601316357022766173419288385E-01    0.908176052843898794118684979590E+00   -0.891344211297365125498873151470E+00    0.908176052843898794694677025775E+00   -0.891344211297365126008223555228E+00    0.857283506012763149074384885809E-18    0.945641161846376579831766634513E+00   -0.977238696674433963291828405958E+00   -0.945641161846376580891467021806E+00    0.977238696674433963325672906263E+00    0.236533306635919117061363449476E-18    0.803972730057121563515292242137E+00    0.835570264885178946494109653793E+00   -0.803972730057121563376014481809E+00   -0.835570264885178946280432860424E+00        -0.1113665568        -0.1112163421
  178   -0.525355552401470258896197337978E-02    0.798526248358892820321773034685E+00   -0.794658072289511425944998030658E+00    0.798526248358892821536436861236E+00   -0.794658072289511424397683469433E+00   -0.171282490854105671686024706588E-18    0.995125218203674061590608536925E+00   -0.978114227012370503160270737963E+00   -0.995125218203674061412803553229E+00    0.978114227012370503004063803511E+00    0.155580300633832756380264012795E-17    0.902630676095735627076577282458E+00    0.885619684904432070038263333004E+00   -0.902630676095735629571723474104E+00   -0.885619684904432069770959874877E+00        -0.0490243666        -0.0490940471
  179   -0.544316387191993178732725072252E-02    0.827346205056445120079289596380E+00   -0.823338420969109159145733520899E+00    0.827346205056445119982712986380E+00   -0.823338420969109159039639120161E+00    0.169453751603001605433057765715E-17    0.898369924196998500455124221569E+00   -0.881590154690197056655275134590E+00   -0.898369924196998501604747414480E+00    0.881590154690197055302974752818E+00    0.631212655846507868235025403053E-18    0.974921359270671970844647479333E+00    0.958141589763870525799227014038E+00   -0.974921359270671971210853851881E+00   -0.958141589763870526154652568056E+00        -0.0501437806        -0.0502276006
  180   -0.593395680645719941204920547768E-02    0.901945405340066066850828390784E+00   -0.897576251990385708186762772072E+00    0.901945405340066066857057381200E+00   -0.897576251990385708333287664252E+00   -0.279757458545853096671806708569E-18    0.969898324247671937304727449380E+00   -0.953717442508428174112086908478E+00   -0.969898324247671936852121127711E+00    0.953717442508428174718928498770E+00   -0.544089733860160060432902746684E-18    0.828330015678521629051723405567E+00    0.812149133939277866317839776699E+00   -0.828330015678521628781016704255E+00   -0.812149133939277866189076127564E+00        -0.0530505596        -0.0531477580
  181   -0.239183931606155676834588136655E-01    0.820189324578281000732608931770E+00   -0.802578288467779266699954459903E+00    0.820189324578281000942456414181E+00   -0.802578288467779267350206129281E+00   -0.100350272682055439246774740534E-17    0.924715671376365368336641039606E+00   -0.953120183911143743042452360240E+00   -0.924715671376365368126799621625E+00    0.953120183911143744114914212631E+00    0.583112738441545050375897608599E-19    0.916417384398937060885615423957E+00    0.944821896933715436013308262257E+00   -0.916417384398937060690760788035E+00   -0.944821896933715436256726296893E+00        -0.1134617000        -0.1133308049
  182   -0.234833434354307901979633500255E-01    0.857962808124879145657224066757E+00   -0.840672097730601059858557278643E+00    0.857962808124879146251517412707E+00   -0.840672097730601059279590764271E+00    0.169842407283529925288234417341E-17    0.959410115503529329634364550588E+00   -0.989202670823724461217793517221E+00   -0.959410115503529330946670347295E+00    0.989202670823724459924123177866E+00   -0.104387777230912622522699224855E-18    0.842628415514824439921297452846E+00    0.872420970835019570785813123257E+00   -0.842628415514824440453449374691E+00   -0.872420970835019570145771660561E+00        -0.1126565926        -0.1125160317
  183   -0.236095369141168725624921901030E-01    0.847253688712630356639754369595E+00   -0.829870062465053653848307970671E+00    0.847253688712630358588296723677E+00   -0.829870062465053652347068161690E+00   -0.192566098135948270931888908910E-17    0.823332235394166038591449908437E+00   -0.852801893085137169364116144136E+00   -0.823332235394166037628860895520E+00    0.852801893085137170755862652847E+00   -0.923839325679299720175915893285E-18    0.985474001116124174071043507934E+00    0.101494365880709530774843127306E+01   -0.985474001116124175170119482896E+00   -0.101494365880709530539492231205E+01        -0.1129752605        -0.1128409660
  184   -0.222124972413806618815101892323E-01    0.956196339446227944849334804460E+00   -0.939841349025445540668812147286E+00    0.956196339446227944953059879432E+00   -0.939841349025445540604867732763E+00   -0.527947839047075612916396209329E-18    0.931004313047901164428363938810E+00   -0.964346789146681519493061738557E+00   -0.931004313047901164144129908588E+00    0.964346789146681519813017522095E+00    0.311684021395731536327567045512E-20    0.763796341862021541453592507444E+00    0.797138817960801896904302458858E+00   -0.763796341862021541535833175375E+00   -0.797138817960801896818708637215E+00        -0.1099360808        -0.1097912533
  185   -0.535084912880485431516149993955E-02    0.813314613470340576719090552714E+00   -0.809374800432046836659733415636E+00    0.813314613470340577106972757972E+00   -0.809374800432046837003467225809E+00   -0.225548905964950090615882976778E-18    0.947764714129357637396515808429E+00   -0.930888142405587668345559773651E+00   -0.947764714129357637636450915199E+00    0.930888142405587668837858095619E+00   -0.137947444412620948365982768494E-17    0.939471775766906266804903575303E+00    0.922595204043136297899442240964E+00   -0.939471775766906266161402090246E+00   -0.922595204043136297217407194998E+00        -0.0495519661        -0.0496264278
  186   -0.560113409874350219684727718417E-02    0.851357252812809518731761471004E+00   -0.847233155754518846331458332475E+00    0.851357252812809518688948751594E+00   -0.847233155754518846265480917716E+00   -0.541361946638118930865842037260E-19    0.982984198361133193253355546511E+00   -0.966381045449728601905748551677E+00   -0.982984198361133193167602773766E+00    0.966381045449728601882602585179E+00    0.360676201112669649205948769156E-18    0.866280958660796920526211432145E+00    0.849677805749392329221874440109E+00   -0.866280958660796920745221319869E+00   -0.849677805749392329416951128483E+00        -0.0511303315        -0.0512182016
  187   -0.553016185691432333382456246339E-02    0.840569663770224256234381337832E+00   -0.836497823345784516303822687891E+00    0.840569663770224256498340700266E+00   -0.836497823345784516163620152861E+00    0.974028399045805860632788480445E-18    0.846902221254945518572792108573E+00   -0.830179091168124961705379314285E+00   -0.846902221254945519518131077299E+00    0.830179091168124960882439261271E+00   -0.473827280390360716680841760702E-18    0.100893509363643655345529862071E+01    0.992211963549615995904491223764E+00   -0.100893509363643655338619483422E+01   -0.992211963549615995434097812861E+00        -0.0508152719        -0.0508968772
  188   -0.625236704640217990012233031088E-02    0.950342901698497736023775591675E+00   -0.945739303911184416919412450294E+00    0.950342901698497736392378685470E+00   -0.945739303911184416678939918775E+00    0.564641070619413343536985874058E-18    0.955907759918871643384631693366E+00   -0.940161435457763867292177506525E+00   -0.955907759918871643852416055280E+00    0.940161435457763866949794916557E+00   -0.284807220007029581399867105390E-18    0.788824541204035789501581475997E+00    0.773078216742928013310515940369E+00   -0.788824541204035788910923143957E+00   -0.773078216742928012108533547455E+00        -0.0547849532        -0.0548955136
  189   -0.228153775053899319805421885642E-01    0.862552975019276869461165937395E+00   -0.846299915396617424148070101807E+00    0.925279354219918964038321164624E+00   -0.907934635394503914639086344936E+00   -0.159951083625445860455302052953E-02    0.839051056396452123833371545195E+00   -0.868987503585918581682050555909E+00   -0.900053891301118966527873306222E+00    0.932345767879780324055720265240E+00   -0.454073595485251516436773439848E-01    0.887622371287039381946878528287E+00    0.919282362772481091678211005203E+00   -0.854734907802142332587072246799E+00   -0.885303240084828438232265739614E+00        -0.1108845765        -0.1107437974
  190   -0.232608186668444351664342572831E-01    0.879393222300649091940415457190E+00   -0.862822842407755398785737161803E+00    0.943344254093533800586441703413E+00   -0.925660901743564118934808690456E+00   -0.163073924632533868081047248547E-02    0.855432458676233330370305973043E+00   -0.885953376835016297569196601624E+00   -0.917626296167884880313599249860E+00    0.950548630472058176421001099682E+00   -0.462938803598112669880955892441E-01    0.904952066572847964484342185425E+00    0.937230179032864090385965783411E+00   -0.871422517287330508744186280585E+00   -0.902587657290270646148855161002E+00        -0.1129002457        -0.1127660349
  191   -0.228153775053899319805421885642E-01    0.862552975019276869461165937395E+00   -0.907934635394503914639086344936E+00    0.925279354219918964038321164624E+00   -0.846299915396617424148070101807E+00   -0.454073595485251516436773439848E-01    0.887622371287039381946878528287E+00   -0.885303240084828438232265739614E+00   -0.854734907802142332587072246799E+00    0.919282362772481091678211005203E+00   -0.159951083625445860455302052953E-02    0.839051056396452123833371545195E+00    0.932345767879780324055720265240E+00   -0.900053891301118966527873306222E+00   -0.868987503585918581682050555909E+00        -0.1108904839        -0.1107433310
  192   -0.232608186668444351664342572831E-01    0.879393222300649091940415457190E+00   -0.925660901743564118934808690456E+00    0.943344254093533800586441703413E+00   -0.862822842407755398785737161803E+00   -0.462938803598112669880955892441E-01    0.904952066572847964484342185425E+00   -0.902587657290270646148855161002E+00   -0.871422517287330508744186280585E+00    0.937230179032864090385965783411E+00   -0.163073924632533868081047248548E-02    0.855432458676233330370305973043E+00    0.950548630472058176421001099682E+00   -0.917626296167884880313599249860E+00   -0.885953376835016297569196601624E+00        -0.1129090455        -0.1127659306
  193   -0.679292338438326066320346811136E-01    0.912146413374678344904804862148E+00   -0.862130336535858447854893332699E+00    0.912146413374678345387421490160E+00   -0.862130336535858448248413987285E+00   -0.742945165608136631102581522076E-18    0.836829343472495850354735988891E+00   -0.930150413359788337424176056727E+00   -0.836829343472495850360382532382E+00    0.930150413359788338261163446938E+00    0.342947731946337753628142700317E-18    0.836829343472495849793158817124E+00    0.930150413359788337334536304358E+00   -0.836829343472495850024291097428E+00   -0.930150413359788337447223635336E+00        -0.3306045846        -0.3301687376
  194   -0.692554655405451876308010808984E-01    0.929954909319757033365055332702E+00   -0.878962332339608405594709780125E+00    0.929954909319757032889344181676E+00   -0.878962332339608405076518323631E+00    0.932493393373880279262643105571E-18    0.853167369639607793331895470961E+00   -0.948310414453633451957104730809E+00   -0.853167369639607793763825131874E+00    0.948310414453633450527973158589E+00   -0.132947514485876565466027722420E-17    0.853167369639607794113114095840E+00    0.948310414453633451846782361107E+00   -0.853167369639607792982606506649E+00   -0.948310414453633450638295527942E+00        -0.3365848170        -0.3361704522
  195   -0.227129834603486076446207434097E-01    0.887441354990917361955013585503E+00   -0.870848451672912221731261903459E+00    0.902484597936169972326534944845E+00   -0.885630507619496225952256429428E+00   -0.692918058726870446096664656753E-03    0.863460686829891225698866055851E+00   -0.894014613021030969959091379400E+00   -0.877863142933308944300113342525E+00    0.909437455809449865950359978038E+00   -0.286313879252034438542723865847E-01    0.881969061130442760659776620718E+00    0.913163774163417396690276016935E+00   -0.861018455601958914960312501101E+00   -0.891951981636264944840285063945E+00        -0.1104619633        -0.1103184828
  196   -0.231566042199692515101661817592E-01    0.904611226975578495999230998342E+00   -0.887697000388768664544854860629E+00    0.920266405148960540213744170412E+00   -0.903080365018356833537722570235E+00   -0.708468730359917010362231554767E-03    0.880164340517408182007932957326E+00   -0.911313475820852716610543374790E+00   -0.895161968666784094343544216759E+00    0.927354390474447017482312997033E+00   -0.290749816987714281318916477670E-01    0.899138903023200814811846914826E+00    0.930945588350651481293359244928E+00   -0.877866994095656230851931376376E+00   -0.909401865879313022111798244013E+00        -0.1124738315        -0.1123361475
  197   -0.227129834603486076446207434097E-01    0.887441354990917361955013585503E+00   -0.885630507619496225952256429428E+00    0.902484597936169972326534944845E+00   -0.870848451672912221731261903459E+00   -0.286313879252034438542723865847E-01    0.881969061130442760659776620718E+00   -0.891951981636264944840285063945E+00   -0.861018455601958914960312501101E+00    0.913163774163417396690276016935E+00   -0.692918058726870446096664656753E-03    0.863460686829891225698866055851E+00    0.909437455809449865950359978038E+00   -0.877863142933308944300113342525E+00   -0.894014613021030969959091379400E+00        -0.1104685581        -0.1103184176
  198   -0.231566042199692515101661817592E-01    0.904611226975578495999230998342E+00   -0.903080365018356833537722570235E+00    0.920266405148960540213744170412E+00   -0.887697000388768664544854860629E+00   -0.290749816987714281318916477670E-01    0.899138903023200814811846914826E+00   -0.909401865879313022111798244013E+00   -0.877866994095656230851931376376E+00    0.930945588350651481293359244928E+00   -0.708468730359917010362231554768E-03    0.880164340517408182007932957326E+00    0.927354390474447017482312997033E+00   -0.895161968666784094343544216759E+00   -0.911313475820852716610543374790E+00        -0.1124733226        -0.1123367937
  199   -0.591878054957395030115976541138E-02    0.856770077920586890795848600204E+00   -0.852128723107370824676708657743E+00    0.918634030942564870974527279334E+00   -0.914559427514880484808745883971E+00    0.206172877547878969157906521433E-03    0.862456253674726853275240540981E+00   -0.846442208415414488278509776426E+00   -0.924755386817432016582277131643E+00    0.908437732702196965282189091122E+00   -0.453411371219869114473326989496E-01    0.912065924738697886916926243930E+00    0.895616699358658338791837567842E+00   -0.878398015319755446457578884328E+00   -0.862515541325247578285848755339E+00        -0.0528525944        -0.0529527232
  200   -0.591878054108939658713440437332E-02    0.873452029440423811364999004385E+00   -0.868810673961887219391800809716E+00    0.936529479087700875713969831868E+00   -0.932454876337831314733794819409E+00    0.206173365705421552513605269800E-03    0.879138207933405704684630566616E+00   -0.863124163021694233877782240247E+00   -0.942650838732406459389649220220E+00    0.926333184245914638863728423819E+00   -0.462264743078001866245660043187E-01    0.929712318663941615097250173339E+00    0.913263092600506453934354020849E+00   -0.895392537645287331853791494291E+00   -0.879510064310519201683918524011E+00        -0.0527363123        -0.0528287557
  201   -0.591878054957395030115976541138E-02    0.856770077920586890795848600204E+00   -0.914559427514880484808745883971E+00    0.918634030942564870974527279334E+00   -0.852128723107370824676708657743E+00   -0.453411371219869114473326989496E-01    0.912065924738697886916926243930E+00   -0.862515541325247578285848755339E+00   -0.878398015319755446457578884328E+00    0.895616699358658338791837567842E+00    0.206172877547878969157906521433E-03    0.862456253674726853275240540981E+00    0.908437732702196965282189091122E+00   -0.924755386817432016582277131643E+00   -0.846442208415414488278509776426E+00        -0.0528554240        -0.0529526195
  202   -0.591878054108939658713440437332E-02    0.873452029440423811364999004385E+00   -0.932454876337831314733794819409E+00    0.936529479087700875713969831868E+00   -0.868810673961887219391800809716E+00   -0.462264743078001866245660043187E-01    0.929712318663941615097250173339E+00   -0.879510064310519201683918524011E+00   -0.895392537645287331853791494291E+00    0.913263092600506453934354020849E+00    0.206173365705421552513605269800E-03    0.879138207933405704684630566616E+00    0.926333184245914638863728423819E+00   -0.942650838732406459389649220220E+00   -0.863124163021694233877782240247E+00        -0.0527305348        -0.0528295186
  203   -0.512518596624552949836576985310E-01    0.906582662511739964486337962169E+00   -0.868846082751352834050799019631E+00    0.906582662511739964717715719957E+00   -0.868846082751352833980771344631E+00    0.427588185798131333676325993960E-18    0.862232155105378521513424177524E+00   -0.908247236394271128429748966492E+00   -0.862232155105378521958009921221E+00    0.908247236394271128129360946606E+00   -0.875119215654967911581360311767E-18    0.862232155105378522000506821446E+00    0.908247236394271128695284983949E+00   -0.862232155105378521470927277299E+00   -0.908247236394271127863824929149E+00        -0.2734339807        -0.2732421834
  204   -0.521371427339179747636390103324E-01    0.924229034230980356807240565745E+00   -0.885840623386671705194062637319E+00    0.924229034230980356796796805139E+00   -0.885840623386671705190712170427E+00    0.314738821332351893466157727650E-18    0.878914147952730601022955586113E+00   -0.926142652298090493006881355271E+00   -0.878914147952730601443328881370E+00    0.926142652298090492572723409628E+00    0.398851471145042252824346750602E-19    0.878914147952730601223225039368E+00    0.926142652298090492776705083329E+00   -0.878914147952730601243059428115E+00   -0.926142652298090492802899681569E+00        -0.2773193206        -0.2771409039
  205   -0.591204132316411324418091916937E-02    0.881402037085060300151274157543E+00   -0.876907457105291870258471083575E+00    0.896156805974909656418843853957E+00   -0.891945351855325396165527836508E+00    0.103314619975954226696839541050E-03    0.887198617387993625385963188604E+00   -0.871110809793588102271827806966E+00   -0.902171019431002361654622622795E+00    0.885931071390462248177794822122E+00   -0.285958447701327580364389234913E-01    0.906114686105326265957964400922E+00    0.889809245357761362842739281506E+00   -0.884918094458407563081575663128E+00   -0.868895779571026829605837600232E+00        -0.0528314052        -0.0529235887
  206   -0.591201427908463181352657727691E-02    0.898411389486427925176748798252E+00   -0.893916830390142926446791837162E+00    0.913772537838416836963622632632E+00   -0.909561102660286976822476203267E+00    0.103314620068967411343584721521E-03    0.904207999211829644391357330943E+00   -0.888120154608403401805524698305E+00   -0.919786779746031905963282759151E+00    0.903546794696334102396157470582E+00   -0.290388523556964088643243798467E-01    0.923598301635890617344135736777E+00    0.907292824850251024973251510312E+00   -0.902075525896709091828689191219E+00   -0.886053173029224638046615496478E+00        -0.0527052600        -0.0528034712
  207   -0.591204132316411324418091916937E-02    0.881402037085060300151274157543E+00   -0.891945351855325396165527836508E+00    0.896156805974909656418843853957E+00   -0.876907457105291870258471083575E+00   -0.285958447701327580364389234913E-01    0.906114686105326265957964400922E+00   -0.868895779571026829605837600232E+00   -0.884918094458407563081575663128E+00    0.889809245357761362842739281506E+00    0.103314619975954226696839541050E-03    0.887198617387993625385963188604E+00    0.885931071390462248177794822122E+00   -0.902171019431002361654622622795E+00   -0.871110809793588102271827806966E+00        -0.0528401937        -0.0529234713
  208   -0.591201427908463181352657727691E-02    0.898411389486427925176748798252E+00   -0.909561102660286976822476203267E+00    0.913772537838416836963622632632E+00   -0.893916830390142926446791837162E+00   -0.290388523556964088643243798467E-01    0.923598301635890617344135736777E+00   -0.886053173029224638046615496478E+00   -0.902075525896709091828689191219E+00    0.907292824850251024973251510312E+00    0.103314620068967411343584721521E-03    0.904207999211829644391357330943E+00    0.903546794696334102396157470582E+00   -0.919786779746031905963282759151E+00   -0.888120154608403401805524698305E+00        -0.0527045231        -0.0528042359
  209   -0.226836921439136481085396798246E-01    0.911809788703778808651649798092E+00   -0.894824905116296877157814285921E+00    0.879195215068284355733445974508E+00   -0.862776239225630004551310813151E+00    0.206577741156045073192723088952E-03    0.887309713561877480423419400091E+00   -0.918510726042832733747554004185E+00   -0.855130196326533315515578478700E+00    0.886027003752015573130687629221E+00   -0.118212586336984216912151550907E-01    0.875713578504656451860504345278E+00    0.906479534585461417174276047179E+00   -0.866726669844324733729260302229E+00   -0.898058533669957279354732354944E+00        -0.1103422246        -0.1101961680
  210   -0.231267809250717100615384057707E-01    0.929293419248000670013419111235E+00   -0.911982288136868576272745800045E+00    0.896678842912722704512117750499E+00   -0.879933624899052755386573897373E+00    0.206579694621651984374081641051E-03    0.904319019606655294264642026443E+00   -0.936126523207488257170879453454E+00   -0.872139503786175355027453801390E+00    0.903642799454874410020594415099E+00   -0.118212586166502760329355270325E-01    0.892722883348015865656545920126E+00    0.924095326434050802298670211453E+00   -0.883735972023919360300354760662E+00   -0.915674328207416441557608510054E+00        -0.1123512161        -0.1122112581
  211   -0.226836921439136481085396798246E-01    0.911809788703778808651649798092E+00   -0.862776239225630004551310813151E+00    0.879195215068284355733445974508E+00   -0.894824905116296877157814285921E+00   -0.118212586336984216912151550907E-01    0.875713578504656451860504345278E+00   -0.898058533669957279354732354944E+00   -0.866726669844324733729260302229E+00    0.906479534585461417174276047179E+00    0.206577741156045073192723088952E-03    0.887309713561877480423419400091E+00    0.886027003752015573130687629221E+00   -0.855130196326533315515578478700E+00   -0.918510726042832733747554004185E+00        -0.1103416544        -0.1101956185
  212   -0.231267809250717100615384057707E-01    0.929293419248000670013419111235E+00   -0.879933624899052755386573897373E+00    0.896678842912722704512117750499E+00   -0.911982288136868576272745800045E+00   -0.118212586166502760329355270325E-01    0.892722883348015865656545920126E+00   -0.915674328207416441557608510054E+00   -0.883735972023919360300354760662E+00    0.924095326434050802298670211453E+00    0.206579694621651984374081641053E-03    0.904319019606655294264642026443E+00    0.903642799454874410020594415099E+00   -0.872139503786175355027453801390E+00   -0.936126523207488257170879453454E+00        -0.1123546009        -0.1122114240
  213   -0.345051711752716433693788901340E-01    0.900420320770579148823088372512E+00   -0.875014273989503771594812741633E+00    0.900420320770579148827807651654E+00   -0.875014273989503771598790439032E+00    0.433076357175514915408953410980E-20    0.887091441446091532937151388553E+00   -0.885831324392633613053722734563E+00   -0.887091441446091532943875384285E+00    0.885831324392633613055761694848E+00   -0.326441578333978807684375265333E-19    0.887091441446091532949748376468E+00    0.885831324392633613064137734431E+00   -0.887091441446091532931278396370E+00   -0.885831324392633613045346694980E+00        -0.2160113684        -0.2160532418
  214   -0.349481517000514569955529567803E-01    0.917903908167900128127590117407E+00   -0.892171696248315691864011472926E+00    0.917903908167900128072041771177E+00   -0.892171696248315691897167127153E+00   -0.563753016138471817059238891042E-19    0.904100823600277893372461687807E+00   -0.903447048015574082283943560509E+00   -0.904100823600277893305060786910E+00    0.903447048015574082331965755740E+00   -0.218427580497663753259662155549E-18    0.904100823600277893461364387510E+00    0.903447048015574082386343257637E+00   -0.904100823600277893216158087206E+00   -0.903447048015574082229566058613E+00        -0.2177712729        -0.2178289346
  215   -0.590791451983796745813375907516E-02    0.905492601620751747292430865669E+00   -0.901142623123118160955548028301E+00    0.873160986546132704613909591495E+00   -0.868811008048499118033098216997E+00   -0.284790002499627019375123570790E-18    0.911400516140589714821377156753E+00   -0.895234708603280193448531204296E+00   -0.879068901065970672064374356119E+00    0.862903093528661150601875843893E+00   -0.118158290396759349332283728352E-01    0.899584687100913779846437916072E+00    0.883418879563604258553347164051E+00   -0.890884730105646607038349004090E+00   -0.874718922568337085501355679847E+00        -0.0527849552        -0.0528809014
  216   -0.590791451983796744796109587712E-02    0.922813109696440520182499653703E+00   -0.918463131198806933989363084625E+00    0.890481494621821477617150554351E+00   -0.886131516124187890907825249721E+00   -0.805744176798536255070903521378E-18    0.928721024216278487991645680052E+00   -0.912555216678968966180723715023E+00   -0.896389409141659444787397527749E+00    0.880223601604349923734587508491E+00   -0.118158290396759349282929580540E-01    0.916905195176602552722536065922E+00    0.900739387639293031552259309538E+00   -0.908205238181335380054234607052E+00   -0.892039430644025858367818259399E+00        -0.0526585981        -0.0527622689
  217   -0.590791451983796746954238578890E-02    0.905492601620751747378483805921E+00   -0.868811008048499118098800079937E+00    0.873160986546132704565971474213E+00   -0.901142623123118160911312411645E+00   -0.118158290396759349390847715778E-01    0.899584687100913779908941420132E+00   -0.874718922568337085568342465726E+00   -0.890884730105646606974598631580E+00    0.883418879563604258502685254278E+00    0.504861338592770474256797186942E-18    0.911400516140589714678689398745E+00    0.862903093528661150459920901183E+00   -0.879068901065970672204850652967E+00   -0.895234708603280193611106818821E+00        -0.0527876964        -0.0528804727
  218   -0.590791451983796747231041574501E-02    0.922813109696440520333423763529E+00   -0.886131516124187891053474367669E+00    0.890481494621821477483553025864E+00   -0.918463131198806933825083450028E+00   -0.118158290396759349404693456667E-01    0.916905195176602552862484990644E+00   -0.892039430644025858524409863072E+00   -0.908205238181335379887995185110E+00    0.900739387639293031420644549558E+00    0.231636845991539740438839552471E-18    0.928721024216278487713726421373E+00    0.880223601604349923501004974942E+00   -0.896389409141659445036462717617E+00   -0.912555216678968966444733566723E+00        -0.0526630546        -0.0527616876
  219   -0.177237435595139024086271573667E-01    0.893676772581075812436307155259E+00   -0.880626837088175053045595218509E+00    0.893676772581075812442490913428E+00   -0.880626837088175053030174484520E+00   -0.754993406588933892120224802161E-19    0.911400516140589714872044155983E+00   -0.862903093528661150610107376719E+00   -0.911400516140589714824008227438E+00    0.862903093528661150648408011577E+00    0.223900484527388809517699923639E-19    0.911400516140589714836084942120E+00    0.862903093528661150628191587441E+00   -0.911400516140589714859967441301E+00   -0.862903093528661150630323800855E+00        -0.1583976320        -0.1586790703
  220   -0.177237435595139024133661430830E-01    0.910997280656764585380389923263E+00   -0.897947345163863825857181253924E+00    0.910997280656764585428221582790E+00   -0.897947345163863826141074766739E+00    0.321322038240623793051415731017E-18    0.928721024216278487663007260011E+00   -0.880223601604349923574940183885E+00   -0.928721024216278488018968649748E+00    0.880223601604349923552761708305E+00    0.354573288104558318974872879965E-18    0.928721024216278487752639034462E+00    0.880223601604349923354634786159E+00   -0.928721024216278487929336875297E+00   -0.880223601604349923773067106031E+00        -0.1580284508        -0.1583242237
  221   -0.833469753474196295751166102307E-03    0.823162372944681415726396610850E+00   -0.854706620205687961170660258643E+00    0.886404898242286391162326778205E+00   -0.853633288772884130341436538443E+00   -0.223134055053476060478450905632E-01    0.910184007596841841914359739514E+00   -0.894031740772097084711518306714E+00   -0.924839315677598187004097114889E+00    0.941545626556141884228487378494E+00   -0.227240356655837049682922684691E-01    0.878716145510006576933932976994E+00    0.911151095902110450077284336173E+00   -0.894142439354632488331162558088E+00   -0.862261533016327555209360029714E+00        -0.0037795186        -0.0037721827
  222   -0.849742187929292956981040384530E-03    0.839233568934469493805543123604E+00   -0.871393677411615519582470165085E+00    0.903710823918893188369958864892E+00   -0.870299390550835937919663612483E+00   -0.227490463033996772426940502851E-01    0.927954190070722517628817964069E+00   -0.911486570826635252645065760561E+00   -0.942895624359621746680395646605E+00    0.959928104661380136495097266711E+00   -0.231676934940557464399703509100E-01    0.895871958090900006880215392436E+00    0.928940159542337207409301247679E+00   -0.911599430657879527655807536549E+00   -0.879096090264113451957671097903E+00        -0.0038594734        -0.0038511515
  223   -0.817539148592951356923996548837E-03    0.836856212514472684119431378654E+00   -0.866696439865171947786551812197E+00    0.899617368619126239923898299719E+00   -0.868573238366510736728610471073E+00   -0.229543030050551969458359050817E-01    0.860522659007073251513791579227E+00   -0.843896181274021585608686258651E+00   -0.875940456686554040718992254559E+00    0.893116338200533141150011163258E+00   -0.222481912606746657820112572027E-01    0.915241071521862374249017678401E+00    0.945957952213983474943178603558E+00   -0.929301978510902440107704294284E+00   -0.899134501599708773939456957251E+00        -0.0036940173        -0.0037055476
  224   -0.776826571889996687371237379869E-03    0.873718532546450277493414726130E+00   -0.904856241258418236521199080021E+00    0.935212476419735945281834001896E+00   -0.902930817884944694767087151845E+00   -0.224873313632446034073996465456E-01    0.897814622852048168974156444876E+00   -0.881526419261278874830553136333E+00   -0.911041533199410581256428918198E+00    0.927868029413728588582588010601E+00   -0.231794434864811430340114876080E-01    0.842509388838389641204479914173E+00    0.874488218773543602567023408075E+00   -0.857152122624439631874818143728E+00   -0.825711585312834383694830433687E+00        -0.0035251535        -0.0035304404
  225   -0.833500558295584548238099379298E-03    0.853194763265377400871557474169E+00   -0.883617583015699321633087883168E+00    0.917181250936991871918414052106E+00   -0.885531023615292015104300513798E+00   -0.234024565097927303368564734255E-01    0.877323266956491312746320283904E+00   -0.860372178440621859180500108885E+00   -0.893042077481531901609566829747E+00    0.910553296186788434835322771608E+00   -0.226825588337326017685713445363E-01    0.933109986722290250502096264228E+00    0.964426575352994679119886121303E+00   -0.947445414995881584345882762497E+00   -0.916688956554564235388028672265E+00        -0.0037775163        -0.0037828617
  226   -0.791993120431639427032212525773E-03    0.890776773105032847443539705164E+00   -0.922522405886213088437411042859E+00    0.953471307841864967402510811392E+00   -0.920559391075842695565615723226E+00   -0.229263678419568042402960753936E-01    0.915343308856896199595964116233E+00   -0.898737098854715757389434475094E+00   -0.928828457767534271499312434152E+00    0.945983469870539412573261943772E+00   -0.236319925721163892744060390753E-01    0.858958310650524345300384615893E+00    0.891561486474537951149477763064E+00   -0.873886925147642400701054740243E+00   -0.841832551424453493719381461553E+00        -0.0036013085        -0.0036050876
  227    0.997438080874636215064736167831E-04    0.846890600725576231983949413659E+00   -0.879105302500419958433347130095E+00    0.862853967380306087362690352760E+00   -0.830786147696933263784206629566E+00   -0.222820906574443998790817438823E-01    0.934402516402944793625161626459E+00   -0.917852215049739609272075375924E+00   -0.901818390498918353489057571326E+00    0.918080552805009210137779869630E+00   -0.590933705567167787616161187051E-02    0.872746088989518002304098154697E+00    0.904743280195069113465856898397E+00   -0.900536323812424409255243986539E+00   -0.868250993559758970389121290608E+00         0.0002172977         0.0002245419
  228    0.997440441217106224831559537735E-04    0.863267707726029431241810437549E+00   -0.896110006078326105000189172898E+00    0.879858670748662855845152831131E+00   -0.847163254835419601837957117775E+00   -0.227171731302520385175694742098E-01    0.952486321278004744446290331982E+00   -0.935615669755461022190050806523E+00   -0.919581845510026938438178238922E+00    0.936164357303165749639273238041E+00   -0.590933705346316640502322024895E-02    0.889741421574671930456440824979E+00    0.922366208842739438811655786161E+00   -0.918159252802866146183715199516E+00   -0.885246325805393726773355711993E+00         0.0002187390         0.0002135178
  229    0.995921348154921251289571538708E-04    0.847266688414677491180984162113E+00   -0.831460653985414560228224479366E+00    0.862454986811388156156331707251E+00   -0.878407679979035371578693589074E+00   -0.611648971794798797911051044992E-02    0.904452159774477945126319548951E+00   -0.899811922313287214535509463901E+00   -0.931016270223129857684492404967E+00    0.935383136254966778303153262732E+00   -0.226902774919089242315258577001E-01    0.903327106797547380010409502530E+00    0.887311057284415401836774106603E+00   -0.870740964513433004115367584353E+00   -0.886483642597211172316853752995E+00         0.0002368978         0.0002347895
  230    0.995923743172913570145461381214E-04    0.863654103518699678266329301893E+00   -0.847848069253962039298970424903E+00    0.879449035422695915630130021026E+00   -0.895401728778506651102181969747E+00   -0.611648971633107524217801167217E-02    0.922065097280812914026505307419E+00   -0.917424859491993615013192221190E+00   -0.949235841249760040663485746170E+00    0.953602706951587337543224046415E+00   -0.231333315205822609650118467366E-01    0.920807142400125294197015860857E+00    0.904791092546355105910523055010E+00   -0.887894780845001878245519126721E+00   -0.903637458611780064398437146585E+00         0.0002121120         0.0002228977
  231    0.101208008793148613311983689634E-03    0.861010152229964914963601007901E+00   -0.891510043690554955587431534067E+00    0.875604869329474183333990321517E+00   -0.845254016132914605336792765789E+00   -0.229194468599713251562614270559E-01    0.885198146341969019966042477776E+00   -0.868188181561754751438770620187E+00   -0.852491975957131511584633636914E+00    0.869233041488461177939930006388E+00   -0.614825577007449400944473762779E-02    0.909544802596702987265935579175E+00    0.939835725300835495490461876065E+00   -0.935443233936546431454141791008E+00   -0.904883411983529321057640006004E+00         0.0002396163         0.0002426026
  232    0.105440575255911119740436539464E-03    0.896947995094184209295711526330E+00   -0.928719531404200441270454549089E+00    0.912151032458027747836174723752E+00   -0.880534767262243516919686685911E+00   -0.224564176777300529813310173216E-01    0.921558656033677888333290187695E+00   -0.904875155206438224320703124563E+00   -0.888533204389494641945730360272E+00    0.904918880072508084897958286230E+00   -0.566560391014019424194127350912E-02    0.836263445044466285524933344609E+00    0.867808433225253406440369306321E+00   -0.863785779823880742067305911361E+00   -0.831942966498867400091510812475E+00         0.0002330129         0.0002324133
  233    0.101208252717108865397810871928E-03    0.877666430448661382239549680312E+00   -0.908760413449435296012804269165E+00    0.892855238905656918683476043655E+00   -0.861910294528114325501638952913E+00   -0.233669761398083095646549794711E-01    0.902324684458213522467295475382E+00   -0.884985204981625819090227938741E+00   -0.869288999698021854425750361970E+00    0.886359579277492053064534099244E+00   -0.614825576857681143058362981280E-02    0.927256962105985807118016483950E+00    0.958141975846585308226420424064E+00   -0.953749484807515434348783268656E+00   -0.922595571169798428502095529176E+00         0.0002313734         0.0002298864
  234    0.105440819204868845043804145939E-03    0.914299499566151511864034362767E+00   -0.946689893811076678057161309415E+00    0.930121394682548549968944882057E+00   -0.897886271911093053917442980483E+00   -0.228949035544354859211550046652E-01    0.939388499441089144433146146957E+00   -0.922382142525686543059796446098E+00   -0.906040192050610408672029421842E+00    0.922748723132578692786105361571E+00   -0.566560390733073836576336784105E-02    0.852548207293081608461734179474E+00    0.884712052884554780954411723019E+00   -0.880689399829854758024596842494E+00   -0.848227728404947268272645537818E+00         0.0002166586         0.0002202912
  235    0.101358071956383636833692632915E-03    0.860344848003228358675472216195E+00   -0.844080993515295987025189282762E+00    0.876309008801697137351599841581E+00   -0.892722122535710801007951861789E+00   -0.578810225300369250013725630395E-02    0.854415230059279730726835474239E+00   -0.850006141063626141535096799790E+00   -0.882456113858582593761053025624E+00    0.886570547083206871159769452818E+00   -0.222176341580300502081899599139E-01    0.939222387670533557059183728906E+00    0.922736575674045883509355128458E+00   -0.906525130843537751730375712975E+00   -0.922716287068996113487182066169E+00         0.0002288706         0.0002225255
  236    0.105581546969068034530931057338E-03    0.897651302385700166449305612328E+00   -0.881720741830644743952683877305E+00    0.911410980216476562783203227062E+00   -0.927497019479803794472470155349E+00   -0.602946332925605464478338742495E-02    0.891975916943087501951078943025E+00   -0.887400675016430475804920861483E+00   -0.917304420187196508321186366028E+00    0.921608127252256916288497331257E+00   -0.231440399338297423660409664534E-01    0.866987167512581624005747584301E+00    0.850843100172591987823379694490E+00   -0.833937985288238992060844877241E+00   -0.849810517766632010064365650740E+00         0.0002534084         0.0002547056
  237    0.101358309248466260630265478604E-03    0.876983090768988034094096499622E+00   -0.860719236428723950871582371878E+00    0.893577998107978275899699561699E+00   -0.909991112043758448671872620485E+00   -0.578810225047154963809853096971E-02    0.871053515874186390517708633050E+00   -0.866644426535302818363358212487E+00   -0.899725146242924235687032225222E+00    0.903839579120589712799927930999E+00   -0.226514575610054453370995481839E-01    0.957398681190547027941188913281E+00    0.940912868821915852423117962624E+00   -0.924382001557384963472964142798E+00   -0.940573157464798043949580378670E+00         0.0002093556         0.0002122127
  238    0.105581799231981380148150055647E-03    0.915021337932151063632721437092E+00   -0.899090777536244775151106509084E+00    0.929362268525039256965882880336E+00   -0.945448308000698101397438868038E+00   -0.602946332751061803431058673406E-02    0.909345909186458751988667060240E+00   -0.904770666936520989991203179500E+00   -0.935255665220555954095438855625E+00    0.939559371959765307463925186312E+00   -0.235959546941442947710905245618E-01    0.883756323662305718889675985362E+00    0.867612255971158948118601752480E+00   -0.850374398023915819485509323887E+00   -0.866246930204334181627606006715E+00         0.0002443999         0.0002409745
  239   -0.294779290156976506322991071226E-05    0.871357679882806235374493915985E+00   -0.855476141750934734592246480630E+00    0.839300703307678574505412193840E+00   -0.855177900538646973838981340569E+00   -0.611371691739625769757328678490E-02    0.928390303541401885152845393357E+00   -0.923892663670309080738233383066E+00   -0.907711184505326406028913423368E+00    0.912216564918969138239818490849E+00   -0.590667842564534572792167557667E-02    0.897077827945830941241741395009E+00    0.881202330535685955081979632561E+00   -0.876849391898963796234675512229E+00   -0.892732629851658710190730331866E+00        -0.0002908074        -0.0002981520
  240   -0.289134310969338802988053245037E-05    0.888056696269851499425408261536E+00   -0.872175199458457651787114106123E+00    0.855999719618160934874624889743E+00   -0.871876958656252811239661548825E+00   -0.611371678380717255220092881502E-02    0.946314247700296543675208874982E+00   -0.941816533812497081949426279151E+00   -0.925635128929342287409384081053E+00    0.930140435129555933117015143990E+00   -0.590667859181908376792117071714E-02    0.914394787114589629704266471477E+00    0.898519215346053859693525297782E+00   -0.894166350702046382821843148940E+00   -0.910049514782996336814432789740E+00        -0.0002550538        -0.0002581432
  241   -0.168917747500867348666460283456E-05    0.884856763813103491271488862523E+00   -0.868517366001266542507386140807E+00    0.852687779755299167273392162543E+00   -0.869024690095230318642772940798E+00   -0.578549075410357026870699276018E-02    0.878813585202904398310876464280E+00   -0.874555988251866015601875579766E+00   -0.858722916949102918115541533821E+00    0.862984996541826947934500610237E+00   -0.614544271626419167411379962325E-02    0.933246977655077651454209387653E+00    0.916911064900036424942446733619E+00   -0.912383953832953374575882375788E+00   -0.928724349229680248197603221725E+00        -0.0002922339        -0.0002954354
  242    0.160500333634063914456395734311E-05    0.921226475460886867440492205720E+00   -0.905219025030561648500083209481E+00    0.888727163985906089554810159190E+00   -0.904736977933840870466575941168E+00   -0.602664508095253844755140030334E-02    0.915444814241042399785221581632E+00   -0.911005150617375380670213584534E+00   -0.894516735526512723074696630201E+00    0.898951870760203501461549221122E+00   -0.566299817731667234046835308173E-02    0.860468177897914023714839509878E+00    0.844457281513795903424674417681E+00   -0.840289898328012283143185278235E+00   -0.856296266322154162705194964254E+00        -0.0002889891        -0.0002892683
  243   -0.165682994925180394673359093613E-05    0.901818322796369912769214936073E+00   -0.885478949154156814475317208821E+00    0.869649338703125249110837948967E+00   -0.885986272508191320314731530489E+00   -0.578549103721836874493425862839E-02    0.895775221460726600100996389079E+00   -0.891517581380380876425511948613E+00   -0.875684552610783797556117282568E+00    0.879946589491113521151428389686E+00   -0.614544245853815553984459246744E-02    0.951263901809096983241349523745E+00    0.934927946485449398452367202683E+00   -0.930400878528980024833177849073E+00   -0.946741230652611609541986836786E+00        -0.0002534988        -0.0002551726
  244    0.157426781104024767305509626601E-05    0.938895103427344542664306308204E+00   -0.922887629938691491313174116816E+00    0.906395791916191981727042860196E+00   -0.922405583661517348502216615188E+00   -0.602664479494838884870004606335E-02    0.933113366149297368094464420764E+00   -0.928673746095314954780433194356E+00   -0.912185288037039054798141870058E+00    0.916620466419246564328534795426E+00   -0.566299849031407059541508099419E-02    0.877070612068385666904846110592E+00    0.861059758615509005949873986881E+00   -0.856892331840165737525307300394E+00   -0.872898743621267494696641123064E+00        -0.0002449489        -0.0002480050
  245   -0.234719979682470635690744809250E-01    0.831242617640244274091096735100E+00   -0.813960260877036694888776527388E+00    0.831242617640244274272351984723E+00   -0.813960260877036694856334746134E+00   -0.331332614183378859510678667657E-18    0.933236479389689004564104504987E+00   -0.962049689931546738584299790381E+00   -0.933236479389689004273471740864E+00    0.962049689931546739031524861177E+00    0.797103745839943577718327725052E-18    0.871577635019145879148344455217E+00    0.900390845561003613641852506068E+00   -0.871577635019145879999132774414E+00   -0.900390845561003614286435880317E+00        -0.1119927088        -0.1118585521
  246   -0.239302588071993761744698368278E-01    0.847471570107266963338258935367E+00   -0.829851797359272123000193259948E+00    0.847471570107266963727863881705E+00   -0.829851797359272122870819366682E+00   -0.713092526141247356643506781545E-18    0.951456731988746314566731442587E+00   -0.980832483736243366977775864044E+00   -0.951456731988746314247570808772E+00    0.980832483736243367561675220128E+00   -0.385362975454783281775192884735E-18    0.888594077282657843823092053038E+00    0.917969829030154896940358028854E+00   -0.888594077282657843934334307517E+00   -0.917969829030154896543061253717E+00        -0.1140811011        -0.1139490516
  247   -0.233090811918028424012607980668E-01    0.845214369534466050621847087375E+00   -0.828051967870821350027956116230E+00    0.845214369534466050403652188518E+00   -0.828051967870821349767489263406E+00   -0.238528942793571853717566583428E-18    0.884921968241743604983625341300E+00   -0.914212374068728360695662664088E+00   -0.884921968241743604624193132418E+00    0.914212374068728360573028492358E+00    0.502182265631558390279082078257E-18    0.907576498222432428524846755682E+00    0.936866904049417184382347064255E+00   -0.907576498222432428841700847317E+00   -0.936866904049417184644729059157E+00        -0.1116432961        -0.1115104031
  248   -0.228622053020573212940638521200E-01    0.881906390875747519396782009088E+00   -0.865073022495332720445369803821E+00    0.881906390875747519446943852731E+00   -0.865073022495332720391755526145E+00   -0.218759551148954350152176676124E-18    0.919883511047498902452883888133E+00   -0.950496901970413499480270312238E+00   -0.919883511047498902299990762615E+00    0.950496901970413499626152132426E+00    0.139229535283791283857921013216E-18    0.834459758129396121505039153453E+00    0.865073149052310718734356051227E+00   -0.834459758129396121634743816426E+00   -0.865073149052310718758975633529E+00        -0.1107510651        -0.1106116189
  249   -0.237641612883763539602641235332E-01    0.861716102646465840668989665598E+00   -0.844218626968437789766112406528E+00    0.861716102646465840684225297277E+00   -0.844218626968437789737093122504E+00    0.188616638091261292397098336319E-18    0.902198941600483145236671327366E+00   -0.932061205262735521216926641936E+00   -0.902198941600483145426193770177E+00    0.932061205262735521012323046971E+00    0.807459423079234076680288327357E-19    0.925295772399750137509926019545E+00    0.955158036062002513315606670734E+00   -0.925295772399750137578197407305E+00   -0.955158036062002513338901329685E+00        -0.1137181296        -0.1135867409
  250   -0.233085607165471270712753795190E-01    0.899124488930580829551418926839E+00   -0.881962470491196281822931633339E+00    0.899124488930580829426553693955E+00   -0.881962470491196281910272538343E+00    0.618686633865261775767761932011E-18    0.937843063961626378512599769084E+00   -0.969054142317306106876312887922E+00   -0.937843063961626378851482493552E+00    0.969054142317306106504979626316E+00   -0.382528675738298350910822882979E-19    0.850751521163358216740913432102E+00    0.881962599519037944643178686770E+00   -0.850751521163358216616181920769E+00   -0.881962599519037944731126917702E+00        -0.1127825142        -0.1126452054
  251   -0.231517658183978925891384186987E-01    0.858395403974217037730768407723E+00   -0.841348833115056877852400331567E+00    0.858395403974217038020906027988E+00   -0.841348833115056877896771127692E+00   -0.365599736257574373524005147687E-18    0.834509274598473783613429207002E+00   -0.864313627249524073819530820061E+00   -0.834509274598473783697498996248E+00    0.864313627249524074058345402048E+00   -0.724996225253283467756693541579E-18    0.942116676693369875179842703970E+00    0.971921029344420165587959995504E+00   -0.942116676693369874912418691417E+00   -0.971921029344420165069796836318E+00        -0.1113893194        -0.1112452335
  252   -0.222269844217251152441987492003E-01    0.930396820290200281866743953617E+00   -0.914031163005031451221505050428E+00    0.930396820290200282117660948740E+00   -0.914031163005031451088247223720E+00   -0.136056120932558033652474152835E-17    0.905678840762691346022008750170E+00   -0.938027653441426941679449927444E+00   -0.905678840762691345375703590785E+00    0.938027653441426942423743988587E+00   -0.238044931366594195574514068966E-19    0.795844644735970436197206718808E+00    0.828193457414706032741220281186E+00   -0.795844644735970436360264911435E+00   -0.828193457414706032521732924045E+00        -0.1093979999        -0.1092451204
  253   -0.236037745328464493870845479024E-01    0.875154479980877563885551364891E+00   -0.857775096556134083937486059152E+00    0.875154479980877564067589143509E+00   -0.857775096556134084062517813288E+00    0.433547724246107428955418835726E-19    0.850802004378372555388382942708E+00   -0.881188249021266815014415174966E+00   -0.850802004378372555562147466717E+00    0.881188249021266815148308961524E+00   -0.881682933760837794711762244928E-18    0.960510303824580434971001659929E+00    0.990896548467474694601926086499E+00   -0.960510303824580434490169776169E+00   -0.990896548467474694071439076665E+00        -0.1134406447        -0.1133070959
  254   -0.226609379582863842455510692895E-01    0.948561632165249747602130712509E+00   -0.931876456284022193986184992985E+00    0.948561632165249747601187301384E+00   -0.931876456284022194020025777871E+00    0.135957752604882846379661635874E-18    0.923361065597182700787618033323E+00   -0.956341447606203804294696874799E+00   -0.923361065597182700881871946779E+00    0.956341447606203804234431708468E+00   -0.136761759763266800610238587715E-18    0.811382496906279219066974568166E+00    0.844362878915300322478826798113E+00   -0.811382496906279218970939601909E+00   -0.844362878915300322418725975126E+00        -0.1113494467        -0.1112043559
  255   -0.547784668267030574097613545933E-02    0.824588069516180504228956296395E+00   -0.820554748586614510558410910412E+00    0.824588069516180504219608733250E+00   -0.820554748586614510571757137255E+00    0.786330616906159196269062913881E-19    0.956397514760546830243518897913E+00   -0.939664903295260475603067582310E+00   -0.956397514760546830290417988775E+00    0.939664903295260475560329107919E+00   -0.106338656733517413551070445541E-19    0.894779257129272075561123969697E+00    0.878046645663985720864495849167E+00   -0.894779257129272075543610182987E+00   -0.878046645663985720869698107057E+00        -0.0503727382        -0.0504539030
  256   -0.547784668267030574097613545933E-02    0.840647727689294724018556008785E+00   -0.836614406759728730355705354255E+00    0.840647727689294724018189224948E+00   -0.836614406759728730362642897501E+00    0.199632120964741962652002166928E-19    0.974906712921670254248619264130E+00   -0.958174101426655493667237910515E+00   -0.974906712921670254263398083429E+00    0.958174101426655493659069171271E+00   -0.186081971802099822157477978184E-19    0.912085239414593473635547564761E+00    0.895352627919578713039021457224E+00   -0.912085239414593473621152064853E+00   -0.895352627919578713031967906617E+00        -0.0502754963        -0.0503636405
  257   -0.557133498803063846405453478047E-02    0.838660997384588265270818147227E+00   -0.834558841315865789088895199600E+00    0.838660997384588265223079793198E+00   -0.834558841315865789044239515839E+00   -0.426406216396452398245860926957E-18    0.908286442012127168356515637063E+00   -0.891678004494220095818456319987E+00   -0.908286442012127168017307056284E+00    0.891678004494220096065836886078E+00    0.576405187304267293197838532311E-19    0.930925914720198706757603988401E+00    0.914317477202291634511381352662E+00   -0.930925914720198706790466303559E+00   -0.914317477202291634547337245062E+00        -0.0509075877        -0.0509838892
  258   -0.581688893975755588649015825474E-02    0.875624583761902523819205642935E+00   -0.871341627106706710879473743125E+00    0.875624583761902523851330581863E+00   -0.871341627106706710841361230950E+00   -0.163955211343855250989087639708E-19    0.943724266640922592522669583231E+00   -0.927416748996545344825922346427E+00   -0.943724266640922592648100935273E+00    0.927416748996545344693836067830E+00   -0.842449490345197039252966606690E-19    0.858359475522104005595228222072E+00    0.842051957877726757804685562194E+00   -0.858359475522104005581723515601E+00   -0.842051957877726757721152727748E+00        -0.0523597798        -0.0524533299
  259   -0.557133498803063847791499228511E-02    0.854994739575428000385684610440E+00   -0.850892583506705524580558267164E+00    0.854994739575428000940506426315E+00   -0.850892583506705524363308630562E+00    0.108954817811210773019140642882E-18    0.925857411081687531169321487326E+00   -0.909248973559745168259928495782E+00   -0.925857411081687531543388005219E+00    0.909248973559745168221217181477E+00    0.715871854106515625864547259705E-18    0.948938963326701435098167373334E+00    0.932330525804759072366986888875E+00   -0.948938963326701436022887552081E+00   -0.932330525804759072523567503194E+00        -0.0508001166        -0.0508882569
  260   -0.581688893975755588921644738674E-02    0.892678227906235657304034845940E+00   -0.888395271251039844383714062926E+00    0.892678227906235657906106418255E+00   -0.888395271251039844872669430886E+00    0.244287576722265563072415621703E-18    0.961990222117072231297293313796E+00   -0.945682704414015071907306774686E+00   -0.961990222117072232016462257950E+00    0.945682704414015072277111864722E+00   -0.640092396758070031405103040163E-18    0.874958517884734369793021517263E+00    0.858651000181677210283260164569E+00   -0.874958517884734369783261222453E+00   -0.858651000181677210164219397338E+00        -0.0522445785        -0.0523397134
  261   -0.565953477766992568437641420182E-02    0.851937837443014264931391166025E+00   -0.847770740152285545740279882612E+00    0.851937837443014264711182802051E+00   -0.847770740152285545195697173776E+00    0.131833309162887127570643802355E-17    0.858121046592088406653443526319E+00   -0.841596739779588988939291036894E+00   -0.858121046592088406934837675590E+00    0.841596739779588987898415709136E+00    0.859335799250064076529095371207E-19    0.965655511567078504594210638731E+00    0.949131204754579086375577980664E+00   -0.965655511567078505018828586794E+00   -0.949131204754579086481766556905E+00        -0.0514991752        -0.0515830079
  262   -0.614151108811636549290113479781E-02    0.924490418485648248816769544366E+00   -0.919968443584593460447467123948E+00    0.924490418485648248767150036094E+00   -0.919968443584593460413189350441E+00    0.715884936028456141151779807056E-19    0.930159115171797946931487941592E+00   -0.914290905276201325884122676066E+00   -0.930159115171797946930140757308E+00    0.914290905276201325801731667658E+00    0.325072569857935003449766130594E-18    0.820404645638132366966166696899E+00    0.804536435742535745870986125156E+00   -0.820404645638132367144862227861E+00   -0.804536435742535746064268444428E+00        -0.0541578376        -0.0542690495
  263   -0.565953477766992571412739250860E-02    0.868530159063802019585662045339E+00   -0.864363061773073300037905077048E+00    0.868530159063802019353022134322E+00   -0.864363061773073300148148368881E+00    0.202600461028102558717036782881E-18    0.874713280085625846127736917880E+00   -0.858188973181001064812724888935E+00   -0.874713280085625845958138197537E+00    0.858188973181001064862165163344E+00    0.183746987946555939571071044435E-19    0.984347564271481812812172794835E+00    0.967823257366857031435255693339E+00   -0.984347564271481812650514803747E+00   -0.967823257366857031616446842104E+00        -0.0513921585        -0.0514804262
  264   -0.614151108811636548913609555957E-02    0.942495772497027733961490145138E+00   -0.937973797595972945617219312719E+00    0.942495772497027733696843102084E+00   -0.937973797595972945323679203766E+00   -0.434327167810145901228093619929E-18    0.948164553891028641851732386902E+00   -0.932296343895403463144219293954E+00   -0.948164553891028641241864805468E+00    0.932296343895403463196120316415E+00    0.356097360563559784635104670116E-18    0.836266915165741527091485203650E+00    0.820398705170116348731503944389E+00   -0.836266915165741527537967712424E+00   -0.820398705170116349145005782312E+00        -0.0540211214        -0.0541281137
  265   -0.788714215251410666125339495249E-03    0.847205811659377121883805985078E+00   -0.877392788893974370638136691433E+00    0.908741221618694615039956871547E+00   -0.877392788893974370638136691433E+00   -0.224989540016479940515266629614E-01    0.870850781138701157720868796616E+00   -0.854554394731984268129727220343E+00   -0.885052578504466376706353584571E+00    0.901888007325536542300393318857E+00   -0.224989540016479940515266629614E-01    0.870850781138701157720868796616E+00    0.901888007325536542300393318857E+00   -0.885052578504466376706353584571E+00   -0.854554394731984268129727220343E+00        -0.0035845781        -0.0035765970
  266   -0.819815097035150748859423513642E-03    0.880613156532091113093689028039E+00   -0.911990478244101383817943237134E+00    0.944575054405093121934313185390E+00   -0.911990478244101383817943237134E+00   -0.233861413949169384486394236605E-01    0.905190503527043150491106894475E+00   -0.888251511754102586369954320131E+00   -0.919952311619695677729480161916E+00    0.937451601534452067972205210042E+00   -0.233861413949169384486394236605E-01    0.905190503527043150491106894475E+00    0.937451601534452067972205210042E+00   -0.919952311619695677729480161916E+00   -0.888251511754102586369954320131E+00        -0.0037296630        -0.0037291876
  267    0.103308053590101018907781576658E-03    0.870757193238978786416805763174E+00   -0.901584782684363420186140437931E+00    0.885342907184166956860471731999E+00   -0.854667448515299259810915767240E+00   -0.224664271951907433523095124115E-01    0.894915996240250306105355866383E+00   -0.878232534791930143072936654094E+00   -0.862208227897608168354619385623E+00    0.878608682910696290892114432988E+00   -0.591062914937741061152542826190E-02    0.864959103845922614571622680264E+00    0.895569124685432759733605917560E+00   -0.891358650632398764951932647285E+00   -0.860465623357656579295025245066E+00         0.0002436644         0.0002432424
  268    0.103308542170883047587580551770E-03    0.904775919665695121680496342451E+00   -0.936816266521943441853325451079E+00    0.920574390656139528916325840412E+00   -0.888686175295889068569132766117E+00   -0.233524423782005412693639469650E-01    0.929883192273464049645777182602E+00   -0.912547360020467080899822451273E+00   -0.896523053789651203651299045789E+00    0.913575878268669960845937401083E+00   -0.591062914511036707845502630590E-02    0.898977829161869539466836929670E+00    0.930800606383129823951189833114E+00   -0.926590133002610725154684509185E+00   -0.894484348007372229119015229706E+00         0.0002173354         0.0002186050
  269    0.103308053590101018907781576658E-03    0.870757193238978786416805763174E+00   -0.854667448515299259810915767240E+00    0.885342907184166956860471731999E+00   -0.901584782684363420186140437931E+00   -0.591062914937741061152542826190E-02    0.864959103845922614571622680264E+00   -0.860465623357656579295025245066E+00   -0.891358650632398764951932647285E+00    0.895569124685432759733605917560E+00   -0.224664271951907433523095124115E-01    0.894915996240250306105355866383E+00    0.878608682910696290892114432988E+00   -0.862208227897608168354619385623E+00   -0.878232534791930143072936654094E+00         0.0002459915         0.0002436510
  270    0.103308542170883047587580551770E-03    0.904775919665695121680496342451E+00   -0.888686175295889068569132766117E+00    0.920574390656139528916325840412E+00   -0.936816266521943441853325451079E+00   -0.591062914511036707845502630590E-02    0.898977829161869539466836929670E+00   -0.894484348007372229119015229706E+00   -0.926590133002610725154684509185E+00    0.930800606383129823951189833114E+00   -0.233524423782005412693639469650E-01    0.929883192273464049645777182602E+00    0.913575878268669960845937401083E+00   -0.896523053789651203651299045789E+00   -0.912547360020467080899822451273E+00         0.0002162463         0.0002193972
  271   -0.102636110531195361189589864125E-17    0.894657358334090567929967486994E+00   -0.878491550796781046033313226225E+00    0.862325743259471525086085139817E+00   -0.878491550796781046033313226225E+00   -0.590791451983796745556418062532E-02    0.888749443814252600093991817102E+00   -0.884399465316619013867971860447E+00   -0.868233657779309492217556622459E+00    0.872583636276943078905221456646E+00   -0.590791451983796745556418062532E-02    0.888749443814252600093991817102E+00    0.872583636276943078905221456646E+00   -0.868233657779309492217556622459E+00   -0.884399465316619013867971860447E+00        -0.0003155660        -0.0003133893
  272    0.129122591273189897490709943178E-18    0.929298374485468113549649810821E+00   -0.913132566948158592139776011611E+00    0.896966759410849070742228928318E+00   -0.913132566948158592137915907783E+00   -0.590791451983796747123690135904E-02    0.923390459965630146105939259368E+00   -0.919040481467996559582631821326E+00   -0.902874673930687038232606134716E+00    0.907224652428320624646139570954E+00   -0.590791451983796747111867303677E-02    0.923390459965630146104909595106E+00    0.907224652428320624646970898845E+00   -0.902874673930687038233523887549E+00   -0.919040481467996559581690281374E+00        -0.0002238008        -0.0002302016
  273   -0.228604097670032716701912856046E-01    0.855405035894279863947873724705E+00   -0.838572989560562022996081656405E+00    0.855405035894279863633020773318E+00   -0.838572989560562022994987228738E+00    0.808813780280319408273875124928E-19    0.893871165950277107389051296939E+00   -0.923526243213027464840873837544E+00   -0.893871165950277107123496857692E+00    0.923526243213027464802760102912E+00   -0.356364945096212947498016321596E-18    0.863067992746851830880897742055E+00    0.892723070009602188290734297507E+00   -0.863067992746851830335572888686E+00   -0.892723070009602188057015454429E+00        -0.1101372929        -0.1099927680
  274   -0.237618502228023270711177579928E-01    0.889135695725336278455524411629E+00   -0.871639921677472286337086558333E+00    0.889135695725336278173199534665E+00   -0.871639921677472286360570176513E+00    0.619341566247795037429683467653E-18    0.929118636991802447825232062683E+00   -0.959943084648038721767060180843E+00   -0.929118636991802448491956448083E+00    0.959943084648038720840432243009E+00    0.936632519322549354457133396950E-19    0.897100821234916377590697619723E+00    0.927925268891152650586923067996E+00   -0.897100821234916377399975641927E+00   -0.927925268891152650694158076757E+00        -0.1142365583        -0.1141050419
  275   -0.226971518253690592792677464442E-01    0.868652892160003257695869777169E+00   -0.851941052124682608383079295197E+00    0.868652892160003257687578544439E+00   -0.851941052124682608377332337739E+00   -0.107747221961405969810910764174E-19    0.844802950698170587077646986846E+00   -0.874933228692886140465577003582E+00   -0.844802950698170587064790734666E+00    0.874933228692886140464286105229E+00    0.602649775891853039976065372424E-19    0.898356993651710373427714265467E+00    0.928487271646425926820414718599E+00   -0.898356993651710373460901736611E+00   -0.928487271646425926855626670780E+00        -0.1098034512        -0.1096628916
  276   -0.222385569275708559549358331836E-01    0.904324380432572518405589877074E+00   -0.887950202348495092028477726178E+00    0.904324380432572518364624304391E+00   -0.887950202348495091994912520215E+00   -0.969891420997639759562717456703E-19    0.880064637787499270003788734841E+00   -0.911451060855760647105991956764E+00   -0.880064637787499269913062132139E+00    0.911451060855760647121300787334E+00    0.348156904382477719711525714336E-18    0.825959787695805889129686857121E+00    0.857346210764067266282702544927E+00   -0.825959787695805889325262583703E+00   -0.857346210764067266482688773014E+00        -0.1088351963        -0.1086848142
  277   -0.235921546313263353143389513314E-01    0.902905946546198897187211607105E+00   -0.885535118817646922384935797653E+00    0.902905946546198897148154770918E+00   -0.885535118817646922421380846598E+00    0.217262713206493591496145407820E-18    0.878115545034819462150231819968E+00   -0.909433931720749830944075848355E+00   -0.878115545034819462275163661108E+00    0.909433931720749830818357217797E+00   -0.429777801091250291665741646728E-19    0.933781351573612317233063019055E+00    0.965099738259542685863630481992E+00   -0.933781351573612317171599965477E+00   -0.965099738259542685878070087616E+00        -0.1138718366        -0.1137427929
  278   -0.231154762434283600409826512472E-01    0.939984046641355392566810143535E+00   -0.922964195679762413027275377867E+00    0.939984046641355392581558530651E+00   -0.922964195679762413029855460474E+00   -0.226654428330719688527499250827E-19    0.914767684509123697663836162523E+00   -0.947391749063470492335057962595E+00   -0.914767684509123697659070369851E+00    0.947391749063470492356983258523E+00   -0.432788614781597224420213967462E-19    0.858529351193608423263078143783E+00    0.891153415747955217953557566414E+00   -0.858529351193608423243817526023E+00   -0.891153415747955217922472792135E+00        -0.1127989655        -0.1126584331
  279   -0.569596073209888587851103542521E-02    0.849071531642724816439673485953E+00   -0.844877614038670693515872660225E+00    0.849071531642724817001554850097E+00   -0.844877614038670693300769451044E+00    0.882070370712421910249604286127E-18    0.917317299331718155179686693002E+00   -0.900866735298088843724160476172E+00   -0.917317299331718155725838133562E+00    0.900866735298088843527109646309E+00    0.508753050198565316670170316331E-19    0.886534994678731617986794237334E+00    0.870084430645102306545760614593E+00   -0.886534994678731618401792796599E+00   -0.870084430645102306185962188687E+00        -0.0516530605        -0.0517349681
  280   -0.569596073209888578759001870823E-02    0.882469758217550305507849546293E+00   -0.878275840613496182240282322795E+00    0.882469758217550305536638832949E+00   -0.878275840613496182318273949027E+00    0.120077279574100801974733259050E-18    0.953165064800118154467096195402E+00   -0.936714500751113962459023512365E+00   -0.953165064800118154590109565307E+00    0.936714500751113962443029673615E+00   -0.285128875531459187255442688777E-18    0.921168738826518864297491573707E+00    0.904718174777514672195026268388E+00   -0.921168738826518864107889993405E+00   -0.904718174777514672055202723996E+00        -0.0514304794        -0.0515254562
  281   -0.578549821736328933183413647087E-02    0.862418486323163999960357181165E+00   -0.858158642556108618246411246105E+00    0.862418486323163999960357181165E+00   -0.858158642556108618246411246105E+00    0.743306862442046325408050057167E-19    0.868459937204672358639614932096E+00   -0.852121793043801184194152583783E+00   -0.868459937204672358905032014531E+00    0.852121793043801183928735501348E+00   -0.301239810502895306680732224344E-18    0.921977206422375929765053116083E+00    0.905639062261504755054173685335E+00   -0.921977206422375929348727494168E+00   -0.905639062261504754637848063420E+00        -0.0521814746        -0.0522660512
  282   -0.602663754153506013921078684048E-02    0.898364052829619063501393478770E+00   -0.893926658952189054016279028281E+00    0.898364052829619063692583579026E+00   -0.893926658952189053935130244894E+00   -0.513815359981372626838044947253E-18    0.904147423060290462794874506804E+00   -0.888138780247964131793406635724E+00   -0.904147423060290462829134281659E+00    0.888138780247964131863535982868E+00    0.217797004173644624454666925347E-18    0.850081000262576960158847964094E+00    0.834072357450250629311299718772E+00   -0.850081000262576960187190527959E+00   -0.834072357450250629067305028758E+00        -0.0535152628        -0.0536171935
  283   -0.578549821736328933183413647087E-02    0.896341715326982486470982227726E+00   -0.892081871559927104770006085722E+00    0.896341715326982486496650168898E+00   -0.892081871559927104769734440781E+00   -0.736472400121837508995732258184E-19    0.902383078952095133511246178484E+00   -0.886044934744374132613230957437E+00   -0.902383078952095133481390243716E+00    0.886044934744374132668331815446E+00   -0.699635721679388168601639716688E-19    0.958011012393725668443642542219E+00    0.941672868186004667601005194238E+00   -0.958011012393725668416287723952E+00   -0.941672868186004667547851422617E+00        -0.0519487829        -0.0520426300
  284   -0.602663754153506009693896084505E-02    0.933701200602119341493652254083E+00   -0.929263806724689332765962330720E+00    0.933701200602119342372518216472E+00   -0.929263806724689331924045540444E+00   -0.241592615642660451982946687138E-18    0.939484656374948058712923034108E+00   -0.923476013513815698104688330119E+00   -0.939484656374948058606676480163E+00    0.923476013513815698246335109785E+00    0.505504615453967865365205141892E-18    0.883285911309525778245449641451E+00    0.867277268448393418627954897072E+00   -0.883285911309525779253415116929E+00   -0.867277268448393417908396730720E+00        -0.0532498540        -0.0533551392
  285   -0.222463638263022990270389661044E-01    0.878021096803486960201251774485E+00   -0.861641170524932286864884526949E+00    0.878021096803486960307983912725E+00   -0.861641170524932286788814049400E+00    0.890624482516593935208468467324E-18    0.854206635947997902509618090288E+00   -0.884656942817770915464793778347E+00   -0.854206635947997903252186562214E+00    0.884656942817770914741611797409E+00    0.248402035648163305805590234564E-18    0.854206635947997902711294976892E+00    0.884656942817770915024612622021E+00   -0.854206635947997903050509675610E+00   -0.884656942817770915181792953736E+00        -0.1082616307        -0.1081070432
  286   -0.235753054006417399020977943330E-01    0.930471858995449898295928345842E+00   -0.913113437301368047811073562805E+00    0.930471858995449897896312308604E+00   -0.913113437301368047587513357011E+00    0.141164081700771866286827565591E-18    0.905234782410556984200749697457E+00   -0.937504113686592323089882082958E+00   -0.905234782410556983944255888366E+00    0.937504113686592322724612465840E+00    0.604183365782064412741628090348E-18    0.905234782410556983803793369075E+00    0.937504113686592322553286050761E+00   -0.905234782410556984090950297792E+00   -0.937504113686592323010408188257E+00        -0.1142819327        -0.1141479868
  287   -0.590791451983796746954238526370E-02    0.872006286007753453060688053998E+00   -0.867656307510119866556387473897E+00    0.872006286007753453013218302779E+00   -0.867656307510119866583176095108E+00    0.210470404630961095387554342038E-18    0.877914200527591420500262251414E+00   -0.861748392990281899116402517751E+00   -0.877914200527591420512728885591E+00    0.861748392990281899084076261439E+00    0.116816192794128749407360531586E-18    0.877914200527591420492130937777E+00    0.861748392990281899048881392008E+00   -0.877914200527591420520860204682E+00   -0.861748392990281899151597392629E+00        -0.0528521385        -0.0529421551
  288   -0.590791451983796747018012083154E-02    0.923967810234819771841269366142E+00   -0.919617831737186185440380262894E+00    0.923967810234819771838806631433E+00   -0.919617831737186185304425461905E+00    0.668774042308403007740132911178E-19    0.929875724754657739312281726841E+00   -0.913709917217348217949387936222E+00   -0.929875724754657739273517194740E+00    0.913709917217348217849142768817E+00    0.132866322603766452122296891481E-18    0.929875724754657739231129748102E+00    0.913709917217348217904386410250E+00   -0.929875724754657739374659275379E+00   -0.913709917217348217914111361420E+00        -0.0524736890        -0.0525767307
  289   -0.264314981406249604905531325056E-01    0.838552314643903413135347038514E+00   -0.882576644637217526775776711748E+00    0.965523829111883914316902579373E+00   -0.882576644637217526775776711748E+00   -0.477576566473841845549499185465E-01    0.863077327881849839777978849985E+00   -0.860511252049984358893982373449E+00   -0.891399275819698378408392122868E+00    0.959160818580116321445124641426E+00   -0.477576566473841845549499185465E-01    0.863077327881849839777978849985E+00    0.959160818580116321445124641426E+00   -0.891399275819698378408392122868E+00   -0.860511252049984358893982373449E+00        -0.1272786984        -0.1271430868
  290   -0.689838211754971832844912342886E-01    0.887148821097801505233453754468E+00   -0.838022015751521353173090525683E+00    0.951839831953311374737114951675E+00   -0.899381505087406684916327542005E+00   -0.489974078109608446051816212856E-02    0.813498699449255473475529086388E+00   -0.904307356184083204129786923921E+00   -0.872916286135102161127908731031E+00    0.970940269689631717724305492808E+00   -0.463679285962650224812201914231E-01    0.861085705410458171887377045547E+00    0.957167786314949084392916435644E+00   -0.828610909177395361861288307075E+00   -0.921361468562261736606403516288E+00        -0.3353140820        -0.3348889932
  291   -0.689838211754971832844912342886E-01    0.887148821097801505233453754468E+00   -0.899381505087406684916327542005E+00    0.951839831953311374737114951675E+00   -0.838022015751521353173090525683E+00   -0.463679285962650224812201914231E-01    0.861085705410458171887377045547E+00   -0.921361468562261736606403516288E+00   -0.828610909177395361861288307075E+00    0.957167786314949084392916435644E+00   -0.489974078109608446051816212856E-02    0.813498699449255473475529086388E+00    0.970940269689631717724305492808E+00   -0.872916286135102161127908731031E+00   -0.904307356184083204129786923921E+00        -0.3353055605        -0.3348896706
  292   -0.234265767456742510810693243615E-01    0.834347430629493928426800375589E+00   -0.818212803861444775114508126745E+00    0.961345045070333607017221284829E+00   -0.942981845312740721408794469262E+00   -0.328384091700656235255930041774E-02    0.811281891589200996386226992708E+00   -0.840456835494275591923407540869E+00   -0.934747338008604526544923968389E+00    0.968758044967007686649417816945E+00   -0.914262196140300106440585944104E-01    0.912637600151511805224441595164E+00    0.945344712078022549193346076885E+00   -0.846435054605886425079188933484E+00   -0.876913593542853436751958848480E+00        -0.1135698185        -0.1134374108
  293   -0.234265767456742510810693243615E-01    0.834347430629493928426800375589E+00   -0.942981845312740721408794469262E+00    0.961345045070333607017221284829E+00   -0.818212803861444775114508126745E+00   -0.914262196140300106440585944104E-01    0.912637600151511805224441595164E+00   -0.876913593542853436751958848480E+00   -0.846435054605886425079188933484E+00    0.945344712078022549193346076885E+00   -0.328384091700656235255930041774E-02    0.811281891589200996386226992708E+00    0.968758044967007686649417816945E+00   -0.934747338008604526544923968389E+00   -0.840456835494275591923407540869E+00        -0.1135687579        -0.1134377725
  294   -0.113855084201273263671430260080E+00    0.937623664830599841130713026149E+00   -0.853792531787161099997962811141E+00    0.937623664830599840693534310713E+00   -0.853792531787161099997560790134E+00    0.627422366713611462832737630996E-18    0.806793088343711337737027074704E+00   -0.964347009152846777292274644525E+00   -0.806793088343711337910750807757E+00    0.964347009152846776702401524361E+00    0.620604862940791621125514138673E-18    0.806793088343711337738779787552E+00    0.964347009152846776704401099353E+00   -0.806793088343711337908998094909E+00   -0.964347009152846777290275069533E+00        -0.5545185444        -0.5538287418
  295   -0.244791084303238685478291878277E-01    0.863137802695972090857019949405E+00   -0.908063198456645799567099185057E+00    0.941920723964033599533275768004E+00   -0.860947550275770532574906678733E+00   -0.466146906265414812778458532858E-01    0.888142091925936133301099341956E+00   -0.885519782607902328959257018148E+00   -0.869653481385822521917851621402E+00    0.935675666235202182026568050977E+00   -0.306167751234127675088159617328E-01    0.857889998637346639848528724263E+00    0.952539221127487955566189939609E+00   -0.898296250112684480169892025102E+00   -0.867046903153889020219104915524E+00        -0.1189372811        -0.1187994303
  296   -0.244791084303238685478291878277E-01    0.863137802695972090857019949405E+00   -0.860947550275770532574906678733E+00    0.941920723964033599533275768004E+00   -0.908063198456645799567099185057E+00   -0.306167751234127675088159617328E-01    0.857889998637346639848528724263E+00   -0.867046903153889020219104915524E+00   -0.898296250112684480169892025102E+00    0.952539221127487955566189939609E+00   -0.466146906265414812778458532858E-01    0.888142091925936133301099341956E+00    0.935675666235202182026568050977E+00   -0.869653481385822521917851621402E+00   -0.885519782607902328959257018148E+00        -0.1189442751        -0.1187984436
  297   -0.917336319468212758583259658146E-02    0.833298863426866962720815863584E+00   -0.889132022290233217192937404620E+00    0.958473816904458310341706551186E+00   -0.889132022290233217192937404620E+00   -0.458318428222935468813988756020E-01    0.887259486532804799017937189321E+00   -0.838453463985600024004948030332E+00   -0.916101124513363483275580086003E+00    0.934786779482632687368195821251E+00   -0.458318428222935468813988756020E-01    0.887259486532804799017937189321E+00    0.934786779482632687368195821251E+00   -0.916101124513363483275580086003E+00   -0.838453463985600024004948030332E+00        -0.0675798934        -0.0676717801
  298   -0.519624694760549142133601680226E-01    0.882000457802772942736139788107E+00   -0.844561925426486252653191582444E+00    0.945674448292615090435345642900E+00   -0.906593381698475315104396333098E+00   -0.303556512893607160091951618658E-02    0.838536428214119866492156940820E+00   -0.883042029316335788510667343515E+00   -0.899154074734207703176242947433E+00    0.948129829558079161976991942349E+00   -0.460150438830512740538932682412E-01    0.887016649551506349671645513599E+00    0.934578594623476582705275764475E+00   -0.853957187549201825559573758158E+00   -0.899876598403318973345202904894E+00        -0.2765486596        -0.2763715852
  299   -0.519624694760549142133601680226E-01    0.882000457802772942736139788107E+00   -0.906593381698475315104396333098E+00    0.945674448292615090435345642900E+00   -0.844561925426486252653191582444E+00   -0.460150438830512740538932682412E-01    0.887016649551506349671645513599E+00   -0.899876598403318973345202904894E+00   -0.853957187549201825559573758158E+00    0.934578594623476582705275764475E+00   -0.303556512893607160091951618658E-02    0.838536428214119866492156940820E+00    0.948129829558079161976991942349E+00   -0.899154074734207703176242947433E+00   -0.883042029316335788510667343515E+00        -0.2765463128        -0.2763711855
  300   -0.231780656723297602018513234176E-01    0.860774826584374211771689799606E+00   -0.844397016912038387744851697136E+00    0.939642104176620369611901036302E+00   -0.921888043134571229853931506600E+00   -0.233376467473140474727998663572E-02    0.837297162896749957722866744400E+00   -0.867052615923078332087682237879E+00   -0.913757971365091717522631017772E+00    0.946950111269515572237209010667E+00   -0.746005184244095137998279298650E-01    0.907603890138523845177093038559E+00    0.939765812288756617582355495363E+00   -0.853363893561482961824927514584E+00   -0.884149564342002418499058544155E+00        -0.1125468893        -0.1124130001
  301   -0.686662896598119844991381716536E-01    0.912643017156601299296088840584E+00   -0.862488465894020278401964265427E+00    0.928379461022665280415647784737E+00   -0.877416474944623514256330706541E+00   -0.213035735476459577754845434710E-02    0.837537848082334568180574069660E+00   -0.930226457446546760933221615296E+00   -0.851301499258411770909376276828E+00    0.947127259187136775178344793395E+00   -0.291312086007579780180491347759E-01    0.855779894051667720128954663645E+00    0.950441296105866691272358946266E+00   -0.834734896072501927502381123101E+00   -0.928587863311240153380592902683E+00        -0.3340018663        -0.3335769611
  302   -0.231780656723297602018513234176E-01    0.860774826584374211771689799606E+00   -0.921888043134571229853931506600E+00    0.939642104176620369611901036302E+00   -0.844397016912038387744851697136E+00   -0.746005184244095137998279298650E-01    0.907603890138523845177093038559E+00   -0.884149564342002418499058544155E+00   -0.853363893561482961824927514584E+00    0.939765812288756617582355495363E+00   -0.233376467473140474727998663572E-02    0.837297162896749957722866744400E+00    0.946950111269515572237209010667E+00   -0.913757971365091717522631017772E+00   -0.867052615923078332087682237879E+00        -0.1125511513        -0.1124124800
  303   -0.686662896598119844991381716536E-01    0.912643017156601299296088840584E+00   -0.877416474944623514256330706541E+00    0.928379461022665280415647784737E+00   -0.862488465894020278401964265427E+00   -0.291312086007579780180491347759E-01    0.855779894051667720128954663645E+00   -0.928587863311240153380592902683E+00   -0.834734896072501927502381123101E+00    0.950441296105866691272358946266E+00   -0.213035735476459577754845434710E-02    0.837537848082334568180574069660E+00    0.947127259187136775178344793395E+00   -0.851301499258411770909376276828E+00   -0.930226457446546760933221615296E+00        -0.3339983657        -0.3335761778
  304   -0.595150065438334650033517875639E-02    0.828817847076259134056439959848E+00   -0.823866054422094241524089029182E+00    0.954059368021139422894802137824E+00   -0.950247019018112628648875479145E+00    0.408793136551247257241426876109E-03    0.834274022150281130481488396239E+00   -0.818408529110569383853954948268E+00   -0.960386257995022086138025201041E+00    0.943918778806727104160566771406E+00   -0.912877257103978211929873894513E-01    0.937744453764684246688940048316E+00    0.921008245825111833243231973520E+00   -0.869959872515422277748560294149E+00   -0.854363108226987962589276491339E+00        -0.0529231622        -0.0530248479
  305   -0.595150065438334650033517875639E-02    0.828817847076259134056439959848E+00   -0.950247019018112628648875479145E+00    0.954059368021139422894802137824E+00   -0.823866054422094241524089029182E+00   -0.912877257103978211929873894513E-01    0.937744453764684246688940048316E+00   -0.854363108226987962589276491339E+00   -0.869959872515422277748560294149E+00    0.921008245825111833243231973520E+00    0.408793136551247257241426876109E-03    0.834274022150281130481488396239E+00    0.943918778806727104160566771406E+00   -0.960386257995022086138025201041E+00   -0.818408529110569383853954948268E+00        -0.0529218490        -0.0530244756
  306   -0.972009538367424470416686430760E-01    0.932680693218883721454939999201E+00   -0.861111942906142065757391329503E+00    0.932680693218883719892590352144E+00   -0.861111942906142064493464548199E+00   -0.134142109324305040981906641050E-18    0.833793170852937201159392947318E+00   -0.943564825341378338187401429274E+00   -0.833793170852937199754821725729E+00    0.943564825341378336745808494293E+00    0.144870156649658883435460318606E-17    0.833793170852937201601258452965E+00    0.943564825341378338513976484986E+00   -0.833793170852937202202117273147E+00   -0.943564825341378339330568899769E+00        -0.4971797065        -0.4967269969
  307   -0.235593713901681005406460545986E-01    0.887969705821889956278806252971E+00   -0.885985590357449503659966058755E+00    0.918694853959639778614741989941E+00   -0.885985590357449503659966058755E+00   -0.295863174303479337461020563218E-01    0.882615860779322288412973500415E+00   -0.892200960704666979644589566289E+00   -0.876194124290889903888195764458E+00    0.929347845330849186505303039216E+00   -0.295863174303479337461020563218E-01    0.882615860779322288412973500415E+00    0.929347845330849186505303039216E+00   -0.876194124290889903888195764458E+00   -0.892200960704666979644589566289E+00        -0.1150775427        -0.1149358040
  308   -0.733120199517348621634274988138E-02    0.857516162467593536778602822169E+00   -0.914745026563276697324768994444E+00    0.935116947241291060773443139649E+00   -0.867092202151145659715413674911E+00   -0.457275757961592669431673165417E-01    0.912543345708884856177281858379E+00   -0.862978056451299045453294359033E+00   -0.893848258608095730959920432593E+00    0.911621103913654657056140782765E+00   -0.287487974576800429751797477638E-01    0.881672403769356073408098074100E+00    0.928402986386256911896312318020E+00   -0.923131561072552771952608918190E+00   -0.844608534503625048836627525097E+00        -0.0596987907        -0.0597863791
  309   -0.517471055919579898954009026875E-01    0.907178336361497337166190457161E+00   -0.869202580925144607330710984441E+00    0.922555327964265936099098952204E+00   -0.884328627903356117072803910712E+00   -0.130408797408928668339047162669E-02    0.862859677163694292995009571725E+00   -0.908539087420850472123078726915E+00   -0.877151000664745855985364251601E+00    0.924750802500779017807725468352E+00   -0.289455566581401961889914551742E-01    0.881435610909192558101867777468E+00    0.928200689268065773172490747824E+00   -0.860248562764015691166208618711E+00   -0.906762696498331817046016020296E+00        -0.2756681250        -0.2754815376
  310   -0.733120199517348621634274988138E-02    0.857516162467593536778602822169E+00   -0.867092202151145659715413674911E+00    0.935116947241291060773443139649E+00   -0.914745026563276697324768994444E+00   -0.287487974576800429751797477638E-01    0.881672403769356073408098074100E+00   -0.844608534503625048836627525097E+00   -0.923131561072552771952608918190E+00    0.928402986386256911896312318020E+00   -0.457275757961592669431673165417E-01    0.912543345708884856177281858379E+00    0.911621103913654657056140782765E+00   -0.893848258608095730959920432593E+00   -0.862978056451299045453294359033E+00        -0.0596965316        -0.0597863486
  311   -0.517471055919579898954009026875E-01    0.907178336361497337166190457161E+00   -0.884328627903356117072803910712E+00    0.922555327964265936099098952204E+00   -0.869202580925144607330710984441E+00   -0.289455566581401961889914551742E-01    0.881435610909192558101867777468E+00   -0.906762696498331817046016020296E+00   -0.860248562764015691166208618711E+00    0.928200689268065773172490747824E+00   -0.130408797408928668339047162669E-02    0.862859677163694292995009571725E+00    0.924750802500779017807725468352E+00   -0.877151000664745855985364251601E+00   -0.908539087420850472123078726915E+00        -0.2756623340        -0.2754823233
  312   -0.593656980661927450438688036481E-02    0.855024929704412014123975918495E+00   -0.850227385674473826207783057688E+00    0.932725669052139471318557635744E+00   -0.928781058495452773753036800581E+00    0.308169559866217406225419447051E-03    0.860592504445202582619254923781E+00   -0.844659105502655484729915784168E+00   -0.938946614787317459213191355383E+00    0.922559407329247012875814812707E+00   -0.744959775487644070533293881531E-01    0.932364015684957687855204253358E+00    0.915777245748023170566510399392E+00   -0.877086399797614837631107679770E+00   -0.861352563333931810693085851447E+00        -0.0528840342        -0.0529766131
  313   -0.593656980661927450438688036481E-02    0.855024929704412014123975918495E+00   -0.928781058495452773753036800581E+00    0.932725669052139471318557635744E+00   -0.850227385674473826207783057688E+00   -0.744959775487644070533293881531E-01    0.932364015684957687855204253358E+00   -0.861352563333931810693085851447E+00   -0.877086399797614837631107679770E+00    0.915777245748023170566510399392E+00    0.308169559866217406225419447052E-03    0.860592504445202582619254923781E+00    0.922559407329247012875814812707E+00   -0.938946614787317459213191355383E+00   -0.844659105502655484729915784168E+00        -0.0528853603        -0.0529765246
  314   -0.651316734795630118719430974603E-02    0.882041672014174710552686315223E+00   -0.892313300215767063778336751996E+00    0.912176176841812291070374115307E+00   -0.892313300215767063778336751996E+00   -0.287418642637752255250718937811E-01    0.906674021829180102257523159136E+00   -0.869341065118672315652313463120E+00   -0.900578731841699145273173615334E+00    0.905570859933790853154350807006E+00   -0.287418642637752255250718937811E-01    0.906674021829180102257523159136E+00    0.905570859933790853154350807006E+00   -0.900578731841699145273173615334E+00   -0.869341065118672315652313463120E+00        -0.0562506498        -0.0563456346
  315   -0.348756992202012900490637604272E-01    0.876200638048924948757286350769E+00   -0.850506016659770891211487775576E+00    0.938937116306981639759618727706E+00   -0.913274006913675810826637186865E+00   -0.120169539569890104737276933552E-02    0.862982866678570499713715636482E+00   -0.861199267514107308762254480449E+00   -0.924850296471920239248502234534E+00    0.924836306232719179844949670624E+00   -0.458138485266825618594731242270E-01    0.912432381210109333494383834229E+00    0.911517830510353094010468457081E+00   -0.878684035596048206067562474892E+00   -0.877800996892140195196464132097E+00        -0.2175448953        -0.2176046290
  316   -0.348756992202012900490637604272E-01    0.876200638048924948757286350769E+00   -0.913274006913675810826637186865E+00    0.938937116306981639759618727706E+00   -0.850506016659770891211487775576E+00   -0.458138485266825618594731242270E-01    0.912432381210109333494383834229E+00   -0.877800996892140195196464132097E+00   -0.878684035596048206067562474892E+00    0.911517830510353094010468457081E+00   -0.120169539569890104737276933552E-02    0.862982866678570499713715636482E+00    0.924836306232719179844949670624E+00   -0.924850296471920239248502234534E+00   -0.861199267514107308762254480449E+00        -0.2175441655        -0.2176044497
  317   -0.230069776557893990061497428637E-01    0.886673257550313527196524481544E+00   -0.870000843307108373104865801398E+00    0.917456252962959099229423250170E+00   -0.900248739606614255725360017748E+00   -0.140643534102918074491944465751E-02    0.862748547289601694865089072318E+00   -0.893103349652713324341167299112E+00   -0.892228439318477381745702741402E+00    0.924654349335989092113946615005E+00   -0.576719158912763533331875146018E-01    0.901926397015756277592190300562E+00    0.933584302762637792220553626899E+00   -0.859730300017862202188699269562E+00   -0.890853106651604027404658043623E+00        -0.1118506027        -0.1117050972
  318   -0.226188612651270050205883350732E-01    0.887144698568140990793681796837E+00   -0.932977902469713861666734894582E+00    0.917851817889746465585718479926E+00   -0.838710224093948038597477341668E+00   -0.456301541673618558446306909873E-01    0.912669009739912670177418008554E+00   -0.909914332501349223878935636955E+00   -0.847291394163838083422594646788E+00    0.911731389023263462356538128896E+00   -0.134574980512609949349327693296E-01    0.852050366799266169667030888182E+00    0.945380424458382784915408561438E+00   -0.904629053028911292241469272834E+00   -0.872984312990656609628552710087E+00        -0.1109779904        -0.1108348932
  319   -0.226188612651270050205883350732E-01    0.887144698568140990793681796837E+00   -0.838710224093948038597477341668E+00    0.917851817889746465585718479926E+00   -0.932977902469713861666734894582E+00   -0.134574980512609949349327693296E-01    0.852050366799266169667030888182E+00   -0.872984312990656609628552710087E+00   -0.904629053028911292241469272834E+00    0.945380424458382784915408561438E+00   -0.456301541673618558446306909873E-01    0.912669009739912670177418008554E+00    0.911731389023263462356538128896E+00   -0.847291394163838083422594646788E+00   -0.909914332501349223878935636955E+00        -0.1109798108        -0.1108352069
  320   -0.230069776557893990061497428637E-01    0.886673257550313527196524481544E+00   -0.900248739606614255725360017748E+00    0.917456252962959099229423250170E+00   -0.870000843307108373104865801398E+00   -0.576719158912763533331875146018E-01    0.901926397015756277592190300562E+00   -0.890853106651604027404658043623E+00   -0.859730300017862202188699269562E+00    0.933584302762637792220553626899E+00   -0.140643534102918074491944465751E-02    0.862748547289601694865089072318E+00    0.924654349335989092113946615005E+00   -0.892228439318477381745702741402E+00   -0.893103349652713324341167299112E+00        -0.1118342489        -0.1117041840
  321   -0.685755600822697290654401320406E-01    0.937635507517428554121488785529E+00   -0.886291721249227932765064851985E+00    0.904451646490646810185396542283E+00   -0.854811503211662730550057537437E+00    0.616186691093993511361030791087E-03    0.860949686641332463712597508868E+00   -0.955612327327526919339139781997E+00   -0.829071343391965122755182806625E+00    0.922826591512547314145454926446E+00   -0.118647859022377307573730988969E-01    0.849805941677183081277030909382E+00    0.943163064585963133924895641508E+00   -0.840218116406545945740547009476E+00   -0.935278882304542540109496670300E+00        -0.3336189268        -0.3331936431
  322   -0.685755600822697290654401320406E-01    0.937635507517428554121488785529E+00   -0.854811503211662730550057537437E+00    0.904451646490646810185396542283E+00   -0.886291721249227932765064851985E+00   -0.118647859022377307573730988969E-01    0.849805941677183081277030909382E+00   -0.935278882304542540109496670300E+00   -0.840218116406545945740547009476E+00    0.943163064585963133924895641508E+00    0.616186691093993511361030791087E-03    0.860949686641332463712597508868E+00    0.922826591512547314145454926446E+00   -0.829071343391965122755182806625E+00   -0.955612327327526919339139781997E+00        -0.3336170574        -0.3331920234
  323   -0.804079998615095653672556076653E-01    0.927094090310235537979239946228E+00   -0.867889938107152544427369048819E+00    0.927094090310235537933290315280E+00   -0.867889938107152544348633086072E+00    0.881869524478466227748752632999E-19    0.860247180978689635740125179694E+00   -0.922281079552455455747306595084E+00   -0.860247180978689635741313312852E+00    0.922281079552455455571259542073E+00    0.891953921599403700764437921865E-18    0.860247180978689635527389748586E+00    0.922281079552455455490897234783E+00   -0.860247180978689635954048744244E+00   -0.922281079552455455827668902647E+00        -0.4393434198        -0.4391183072
  324   -0.516833066718417585287603664374E-01    0.931846963453601964121429751651E+00   -0.893225626440817712550046943501E+00    0.898955825500400984113771800563E+00   -0.861468656896120161578441832299E+00    0.412295917537652796304569775243E-03    0.886591333429875548072791619581E+00   -0.933501351330517722619633188317E+00   -0.854570851841614905500299304690E+00    0.900873725420879834212862440918E+00   -0.118431480457205889346042482201E-01    0.875225273038401945503669743073E+00    0.921264634574103782615345675612E+00   -0.865938116942421383090841746129E+00   -0.913111646886626649238570518554E+00        -0.2753702465        -0.2751879184
  325   -0.516833066718417585287603664374E-01    0.931846963453601964121429751651E+00   -0.861468656896120161578441832299E+00    0.898955825500400984113771800563E+00   -0.893225626440817712550046943501E+00   -0.118431480457205889346042482201E-01    0.875225273038401945503669743073E+00   -0.913111646886626649238570518554E+00   -0.865938116942421383090841746129E+00    0.921264634574103782615345675612E+00    0.412295917537652796304569775243E-03    0.886591333429875548072791619581E+00    0.900873725420879834212862440918E+00   -0.854570851841614905500299304690E+00   -0.933501351330517722619633188317E+00        -0.2753721348        -0.2751877744
  326   -0.227219306407133596125499174593E-01    0.912254494072858925845598846366E+00   -0.910449484349565311912785260146E+00    0.894985097019398045724437314185E+00   -0.863329937547645258491890076800E+00   -0.286404681172215117211282620591E-01    0.906794073278753868639438560488E+00   -0.916782141334482973711914422031E+00   -0.853511716607008102349224787920E+00    0.905675554150847806460071479071E+00   -0.125298083526529201119773241535E-01    0.876467810573926049461460137350E+00    0.922468838247940040702988239279E+00   -0.882167227776486282124545097613E+00   -0.898318105702041100066339548378E+00        -0.1115587593        -0.1114143820
  327   -0.227219306407133596125499174593E-01    0.912254494072858925845598846366E+00   -0.863329937547645258491890076800E+00    0.894985097019398045724437314185E+00   -0.910449484349565311912785260146E+00   -0.125298083526529201119773241535E-01    0.876467810573926049461460137350E+00   -0.898318105702041100066339548378E+00   -0.882167227776486282124545097613E+00    0.922468838247940040702988239279E+00   -0.286404681172215117211282620591E-01    0.906794073278753868639438560488E+00    0.905675554150847806460071479071E+00   -0.853511716607008102349224787920E+00   -0.916782141334482973711914422031E+00        -0.1115476342        -0.1114140707
  328   -0.347588660411717643743818719861E-01    0.901094182727794624586286068225E+00   -0.875351253025657059422992889955E+00    0.916146303643545746939908899453E+00   -0.890703550352636110154415615097E+00   -0.493501615262656962627379953177E-03    0.887616466801637791747318305246E+00   -0.886307654207704405123940560061E+00   -0.902455312267734745285097896547E+00    0.901873226984337624671206525130E+00   -0.288376842489607151238461398346E-01    0.906563415585951123789369972553E+00    0.905467878441671905981835467295E+00   -0.885180233031509931836524259143E+00   -0.884384872298458642406789647799E+00        -0.2170747044        -0.2171222427
  329   -0.347588660411717643743818719861E-01    0.901094182727794624586286068225E+00   -0.890703550352636110154415615097E+00    0.916146303643545746939908899453E+00   -0.875351253025657059422992889955E+00   -0.288376842489607151238461398346E-01    0.906563415585951123789369972553E+00   -0.884384872298458642406789647799E+00   -0.885180233031509931836524259143E+00    0.905467878441671905981835467295E+00   -0.493501615262656962627379953177E-03    0.887616466801637791747318305246E+00    0.901873226984337624671206525130E+00   -0.902455312267734745285097896547E+00   -0.886307654207704405123940560061E+00        -0.2170667592        -0.2171216609
  330   -0.592436486272717076346082961419E-02    0.880683167458580112173101929268E+00   -0.876037230016515883720427316715E+00    0.910881155531876345983784534008E+00   -0.906802911309339933729167764206E+00    0.206223719840117710789073855143E-03    0.886363247410684926010343180465E+00   -0.870356883389740463899746996017E+00   -0.916996923956722992014878863090E+00    0.900686876209822681714634365623E+00   -0.575995993858729655120979276854E-01    0.926365987135579305337993698837E+00    0.909923934641893011033544436503E+00   -0.883671740382157259698811549981E+00   -0.867797381107998781592420130399E+00        -0.0528183285        -0.0529140817
  331   -0.550647849594206829458528465347E-02    0.881141372195922084316615425096E+00   -0.939824483519819871716256242445E+00    0.911263750870426299833313971811E+00   -0.844471834662978276441739747209E+00   -0.457726118953443555220289923346E-01    0.937318498600053963582857489264E+00   -0.886883753076842962315691128980E+00   -0.871001136292040551049916154144E+00    0.887970845202518995090814515578E+00   -0.116313355093869825759952457716E-01    0.875455424504774375003168628819E+00    0.921460419964081001785642150369E+00   -0.929628823269341435377861752909E+00   -0.850158791197302251369120232508E+00        -0.0518563954        -0.0519493868
  332   -0.550647849594206829458528465347E-02    0.881141372195922084316615425096E+00   -0.844471834662978276441739747209E+00    0.911263750870426299833313971811E+00   -0.939824483519819871716256242445E+00   -0.116313355093869825759952457716E-01    0.875455424504774375003168628819E+00   -0.850158791197302251369120232508E+00   -0.929628823269341435377861752909E+00    0.921460419964081001785642150369E+00   -0.457726118953443555220289923346E-01    0.937318498600053963582857489264E+00    0.887970845202518995090814515578E+00   -0.871001136292040551049916154144E+00   -0.886883753076842962315691128980E+00        -0.0518619348        -0.0519485732
  333   -0.592436486272717076346082961419E-02    0.880683167458580112173101929268E+00   -0.906802911309339933729167764206E+00    0.910881155531876345983784534008E+00   -0.876037230016515883720427316715E+00   -0.575995993858729655120979276854E-01    0.926365987135579305337993698837E+00   -0.867797381107998781592420130399E+00   -0.883671740382157259698811549981E+00    0.909923934641893011033544436503E+00    0.206223719840117710789073855143E-03    0.886363247410684926010343180465E+00    0.900686876209822681714634365623E+00   -0.916996923956722992014878863090E+00   -0.870356883389740463899746996017E+00        -0.0528076666        -0.0529126336
  334   -0.570542202052046273827078734494E-02    0.906002424955439549467216272747E+00   -0.916993134600522044217914518608E+00    0.888724630902128456878388579421E+00   -0.869332153416346105930907004476E+00   -0.288117764782383122390089662577E-01    0.931152176777300454573055857657E+00   -0.893491174668576818389394835329E+00   -0.877468770618153419644420209168E+00    0.882235805590236822442195276361E+00   -0.117207151252821172414656114944E-01    0.900205843692069831634899516864E+00    0.898950453689182137791046449700E+00   -0.906767512332105011918387861649E+00   -0.875128935198352472376354973680E+00        -0.0528199847        -0.0529250826
  335   -0.570542202052046273827078734494E-02    0.906002424955439549467216272747E+00   -0.869332153416346105930907004476E+00    0.888724630902128456878388579421E+00   -0.916993134600522044217914518608E+00   -0.117207151252821172414656114944E-01    0.900205843692069831634899516864E+00   -0.875128935198352472376354973680E+00   -0.906767512332105011918387861649E+00    0.898950453689182137791046449700E+00   -0.288117764782383122390089662577E-01    0.931152176777300454573055857657E+00    0.882235805590236822442195276361E+00   -0.877468770618153419644420209168E+00   -0.893491174668576818389394835329E+00        -0.0528366556        -0.0529256354
  336   -0.228996403866664257260289744612E-01    0.936841477674463519960890196452E+00   -0.887365908740575134369691863228E+00    0.871612203232792189147490602838E+00   -0.887365908740575134369691863228E+00   -0.116146262494010515856640969088E-01    0.900319862835964178292159538803E+00   -0.923111940849293518202188897852E+00   -0.859153413588516645914444307015E+00    0.899049115655069719766504536025E+00   -0.116146262494010515856640969088E-01    0.900319862835964178292159538803E+00    0.899049115655069719766504536025E+00   -0.859153413588516645914444307015E+00   -0.923111940849293518202188897852E+00        -0.1124264951        -0.1123015983
  337   -0.347210634270940865678163505517E-01    0.925463616994639767529704669417E+00   -0.899615384142220699299366285288E+00    0.892856427310167450222314730311E+00   -0.867574645056351175513377215937E+00    0.206629205656537726952463736763E-03    0.911685940845358167939665859063E+00   -0.910873476202305692188883179210E+00   -0.879514116881070266371646241519E+00    0.878397371396251752663523788297E+00   -0.118268527392052847533310854465E-01    0.900095776873761664249687077026E+00    0.898847946510524772759534075612E+00   -0.891104477864613689917116248941E+00   -0.890423098099979591948364117281E+00        -0.2168712198        -0.2169117167
  338   -0.347210634270940865678163505517E-01    0.925463616994639767529704669417E+00   -0.867574645056351175513377215937E+00    0.892856427310167450222314730311E+00   -0.899615384142220699299366285288E+00   -0.118268527392052847533310854465E-01    0.900095776873761664249687077026E+00   -0.890423098099979591948364117281E+00   -0.891104477864613689917116248941E+00    0.898847946510524772759534075612E+00    0.206629205656537726952463736765E-03    0.911685940845358167939665859063E+00    0.878397371396251752663523788297E+00   -0.879514116881070266371646241519E+00   -0.910873476202305692188883179210E+00        -0.2168676298        -0.2169121564
  339   -0.590791451983796746954238578890E-02    0.930318663195905655252377203483E+00   -0.893637069623653025972693477498E+00    0.865655433046667569627352540067E+00   -0.893637069623653025972693477498E+00   -0.118158290396759349390847715778E-01    0.924410748676067687782834817694E+00   -0.899544984143490993442235863287E+00   -0.883379176606181472035979697433E+00    0.875913326064139123564066320132E+00   -0.118158290396759349390847715778E-01    0.924410748676067687782834817694E+00    0.875913326064139123564066320132E+00   -0.883379176606181472035979697433E+00   -0.899544984143490993442235863287E+00        -0.0537866699        -0.0538943426
  340   -0.229108907783258591883214924551E-01    0.912034188607015697650403204883E+00   -0.895015361645964509159915025314E+00    0.894783812339400713337214125013E+00   -0.878064208619812171405650106717E+00   -0.493555001125285168304669577931E-03    0.887624417846061082278240313090E+00   -0.918603213921958329028682356192E+00   -0.870160250236069993929142445384E+00    0.901865852238182095310326225431E+00   -0.406744358422127530834890637520E-01    0.895626598709678422176459262015E+00    0.926819186127951772962810092952E+00   -0.865528530535812176910954404916E+00   -0.897020341195548174256229397128E+00        -0.1114492404        -0.1113042410
  341   -0.229108907783258591883214924551E-01    0.912034188607015697650403204883E+00   -0.878064208619812171405650106717E+00    0.894783812339400713337214125013E+00   -0.895015361645964509159915025314E+00   -0.406744358422127530834890637520E-01    0.895626598709678422176459262015E+00   -0.897020341195548174256229397128E+00   -0.865528530535812176910954404916E+00    0.926819186127951772962810092952E+00   -0.493555001125285168304669577931E-03    0.887624417846061082278240313090E+00    0.901865852238182095310326225431E+00   -0.870160250236069993929142445384E+00   -0.918603213921958329028682356192E+00        -0.1114461381        -0.1113046802
  342   -0.177563468963037880120601472064E-01    0.869769440006564221531682987226E+00   -0.855845787470310064654359323446E+00    0.931643087376019847916472357486E+00   -0.919418857462017174905956491862E+00    0.618216414446172194649560348294E-03    0.886827278752887981838220769509E+00   -0.838784927778890367646394011294E+00   -0.950005828195064651382201479315E+00    0.901053095697876434738799840162E+00   -0.457614146359311621736733785989E-01    0.937329088764271906886677496137E+00    0.887981835717553249535659398375E+00   -0.902785394742466225504953598148E+00   -0.855137564317999052020743298542E+00        -0.1583728633        -0.1586586152
  343   -0.177563468963037880120601472064E-01    0.869769440006564221531682987226E+00   -0.919418857462017174905956491862E+00    0.931643087376019847916472357486E+00   -0.855845787470310064654359323446E+00   -0.457614146359311621736733785989E-01    0.937329088764271906886677496137E+00   -0.855137564317999052020743298542E+00   -0.902785394742466225504953598148E+00    0.887981835717553249535659398375E+00    0.618216414446172194649560348294E-03    0.886827278752887981838220769509E+00    0.901053095697876434738799840162E+00   -0.950005828195064651382201479315E+00   -0.838784927778890367646394011294E+00        -0.1583625267        -0.1586588660
  344   -0.635102948334317549651350528661E-01    0.920886265874104574850148609382E+00   -0.874123839644658277319845637658E+00    0.920886265874104573964603801273E+00   -0.874123839644658277902367316209E+00    0.119830267258488465246455600005E-17    0.886143011519916501919433091028E+00   -0.900492556169282737334167635059E+00   -0.886143011519916502405797990415E+00    0.900492556169282736602172637164E+00   -0.135366165090592065924185026654E-18    0.886143011519916502629052816465E+00    0.900492556169282736696388621605E+00   -0.886143011519916501844861136362E+00   -0.900492556169282737388817064672E+00        -0.3810657199        -0.3810808663
  345   -0.591482440644879588658636779857E-02    0.905783233055475120486337504455E+00   -0.901286434883902053625242256237E+00    0.888524258009565228307151364656E+00   -0.884310923731206956168928979180E+00    0.103365083832690253328534311714E-03    0.911576798463426267790655456113E+00   -0.895492837504316852845072184091E+00   -0.894535662743566803156966821091E+00    0.878299487025571327843261402257E+00   -0.406331752904227268443591348070E-01    0.919770318418013376030791916897E+00    0.903468518132853533539711140098E+00   -0.889710509930115241875876666742E+00   -0.873692173538170194107668752685E+00        -0.0527426447        -0.0528354934
  346   -0.591482440644879588658636779857E-02    0.905783233055475120486337504455E+00   -0.884310923731206956168928979180E+00    0.888524258009565228307151364656E+00   -0.901286434883902053625242256237E+00   -0.406331752904227268443591348070E-01    0.919770318418013376030791916897E+00   -0.873692173538170194107668752685E+00   -0.889710509930115241875876666742E+00    0.903468518132853533539711140098E+00    0.103365083832690253328534311714E-03    0.911576798463426267790655456113E+00    0.878299487025571327843261402257E+00   -0.894535662743566803156966821091E+00   -0.895492837504316852845072184091E+00        -0.0527375847        -0.0528358245
  347   -0.177360850172110119268907617769E-01    0.894409241562851257357203477982E+00   -0.880925739257206616798587897284E+00    0.909168959105415312612841095705E+00   -0.896534416473881306687932422455E+00    0.309792309183302741369915519054E-03    0.911798984873230084998814576161E+00   -0.863535397206278429963099159656E+00   -0.927211281335724573754050606827E+00    0.878491495503022686352845271884E+00   -0.288061519870598166764502542281E-01    0.931157593943531872714080794165E+00    0.882241427356649784178766964717E+00   -0.909523236860874176074649665966E+00   -0.861456029948102722173042743966E+00        -0.1582907158        -0.1585746163
  348   -0.177360850172110119268907617769E-01    0.894409241562851257357203477982E+00   -0.896534416473881306687932422455E+00    0.909168959105415312612841095705E+00   -0.880925739257206616798587897284E+00   -0.288061519870598166764502542281E-01    0.931157593943531872714080794165E+00   -0.861456029948102722173042743966E+00   -0.909523236860874176074649665966E+00    0.882241427356649784178766964717E+00    0.309792309183302741369915519054E-03    0.911798984873230084998814576161E+00    0.878491495503022686352845271884E+00   -0.927211281335724573754050606827E+00   -0.863535397206278429963099159656E+00        -0.1582835557        -0.1585740689
  349   -0.177237435595139024230229551202E-01    0.918502834156229720381476037849E+00   -0.905452898663328960822186368377E+00    0.886171219081610677442066422419E+00   -0.873121283588709918177194091202E+00   -0.713357159661926117920083688305E-18    0.936226577715743623070781188879E+00   -0.887729155103815058131124811414E+00   -0.903894962641124579545553313067E+00    0.855397540029196016080384254363E+00   -0.118158290396759349606594345385E-01    0.924410748676067687857046656746E+00    0.875913326064139123504593760676E+00   -0.915710791680800514759638590565E+00   -0.867213369068871950701644565886E+00        -0.1581578134        -0.1584461038
  350   -0.177237435595139024086271573667E-01    0.918502834156229720313292431905E+00   -0.873121283588709918099265917368E+00    0.886171219081610677500780100197E+00   -0.905452898663328960911778249076E+00   -0.118158290396759349390847715778E-01    0.924410748676067687782834817694E+00   -0.867213369068871950629723531579E+00   -0.915710791680800514848492029141E+00    0.875913326064139123564066320132E+00    0.111630727502869454142791037643E-17    0.936226577715743622192839188441E+00    0.855397540029196015161558359171E+00   -0.903894962641124580438487658394E+00   -0.887729155103815059032231492540E+00        -0.1581670294        -0.1584462351
  351   -0.228884389186795816055802319098E-01    0.936852196702836989728579810363E+00   -0.919434017413637669996770380278E+00    0.871623465615669378745529387301E+00   -0.855336276688611365146176098728E+00    0.412854348641649191434262663201E-03    0.911915934347074576599960890412E+00   -0.943549075018658284176229167311E+00   -0.847556681772695652622807641203E+00    0.878581855780843292319737711907E+00   -0.236425198915374392738368794873E-01    0.888723681780892850851759415769E+00    0.919487343939687871422130518815E+00   -0.870750275091840044090395804420E+00   -0.902644927612776370793223048978E+00        -0.1113505940        -0.1112066647
  352   -0.228884389186795816055802319098E-01    0.936852196702836989728579810363E+00   -0.855336276688611365146176098728E+00    0.871623465615669378745529387301E+00   -0.919434017413637669996770380278E+00   -0.236425198915374392738368794873E-01    0.888723681780892850851759415769E+00   -0.902644927612776370793223048978E+00   -0.870750275091840044090395804420E+00    0.919487343939687871422130518815E+00    0.412854348641649191434262663201E-03    0.911915934347074576599960890412E+00    0.878581855780843292319737711907E+00   -0.847556681772695652622807641203E+00   -0.943549075018658284176229167311E+00        -0.1113454734        -0.1112068311
  353   -0.465424882618510809062044706603E-01    0.914077751039010847878804934237E+00   -0.879808666324669296225846760873E+00    0.914077751039010847742733288820E+00   -0.879808666324669296315799138656E+00   -0.140184879212320613699471805080E-18    0.911471555867091983053218506442E+00   -0.878197844156026076241169133601E+00   -0.911471555867091982679747365777E+00    0.878197844156026076576221715438E+00    0.399800736622719861342111830071E-18    0.911471555867091982755897864302E+00    0.878197844156026076180324484361E+00   -0.911471555867091982818295011630E+00   -0.878197844156026076478671559526E+00        -0.3224642351        -0.3227017766
  354   -0.590791451983796746632296213925E-02    0.930318663195905655241499847234E+00   -0.925968684698272068797191147732E+00    0.865655433046667569635936338937E+00   -0.861305454549033983150643152485E+00   -0.134361548293106328910461419892E-18    0.936226577715743622763270126035E+00   -0.920060770178434101275334815340E+00   -0.871563347566505537060084739605E+00    0.855397540029196015726119330067E+00   -0.236316580793518698773630294765E-01    0.912594919636391752835307933497E+00    0.896429112099082231445419109277E+00   -0.895195005645857406987698635796E+00   -0.879029198108547885556844919635E+00        -0.0526506700        -0.0527428708
  355   -0.590791451983796747595784439526E-02    0.930318663195905655272149884744E+00   -0.861305454549033983176907572627E+00    0.865655433046667569611543351364E+00   -0.925968684698272068763008427870E+00   -0.236316580793518698797722880342E-01    0.912594919636391752860431753725E+00   -0.879029198108547885588665105324E+00   -0.895195005645857406953327254072E+00    0.896429112099082231421288182917E+00    0.883386451532134286599687748196E-19    0.936226577715743622768874120884E+00    0.855397540029196015745152714942E+00   -0.871563347566505537045782101099E+00   -0.920060770178434101268160223516E+00        -0.0526433680        -0.0527422367
  356   -0.295395725991898373599922058223E-01    0.906687005116553785414256966618E+00   -0.884937112628385853122667400742E+00    0.906687005116553785593585658155E+00   -0.884937112628385853195428948784E+00   -0.910738352344975135995559931961E-18    0.936226577715743622915996975197E+00   -0.855397540029196015525414393076E+00   -0.936226577715743622510655992046E+00    0.855397540029196016171100959226E+00   -0.591632006794708166821483910834E-18    0.936226577715743622722067545755E+00    0.855397540029196015900820943175E+00   -0.936226577715743622576012565429E+00   -0.855397540029196015667889102156E+00        -0.2635846371        -0.2640587013
  357   -0.475839794321841208806228331240E-01    0.847745348788004205698607719468E+00   -0.845786731680647972060259832994E+00    0.912824399996011892314730527315E+00   -0.844711154463244239527355155524E+00   -0.242042759288065126473000165853E-01    0.887378900578095079807273539059E+00   -0.930430110534525139297045188997E+00   -0.901559106898307634214954500916E+00    0.980253378204916538972582357517E+00   -0.246945345705045895881417121599E-01    0.855554998688317070331971855673E+00    0.949505053532542262030185351602E+00   -0.870449806361691473601494514821E+00   -0.898245232780505246150680525432E+00        -0.2288105891        -0.2285438940
  358   -0.472303878867626160263894237069E-01    0.861423967281759589096985243519E+00   -0.858007894721667459468846625912E+00    0.926023363033616335602344724046E+00   -0.859888269593444141509624792981E+00   -0.249752719848684830241208141408E-01    0.836682329353108354480077495169E+00   -0.880131992176184573964506255431E+00   -0.851533002068513288658265693173E+00    0.931761090084413068332455705023E+00   -0.241289314767233806712684252923E-01    0.892021261097486189725061961744E+00    0.985219646957014221536662004528E+00   -0.905614716740663723479107005363E+00   -0.936094081720111690826125734690E+00        -0.2280473780        -0.2277661965
  359   -0.462423455952989793115752386293E-01    0.898230259610184373490517092349E+00   -0.896813907694116452263432600464E+00    0.961565616434330271147554713303E+00   -0.894885787085673784360267272593E+00   -0.244173570839357641699827752160E-01    0.873157567399188854738793876590E+00   -0.919571882314945735082037190819E+00   -0.885882763861380844460212103182E+00    0.968253922068456975114491257310E+00   -0.252560188132664580370752065357E-01    0.817221569861637295639676250657E+00    0.914246045139348083918538959248E+00   -0.831257382992916247594360964283E+00   -0.863018380838038470313020724049E+00        -0.2257641639        -0.2254842086
  360   -0.255258644465103973158130227117E-02    0.796837204061724503410427983993E+00   -0.827547982318782362963090583787E+00    0.923748221235368314077000853931E+00   -0.889278520566586893708915331610E+00   -0.227754937817048619414395800951E-01    0.884257914496355253531949937376E+00   -0.868333503994096002532500537091E+00   -0.961809169240772048766905782259E+00    0.979423804671127548709942309970E+00   -0.686998100333512980572227298811E-01    0.903773373949455977554869238088E+00    0.937208725876423741987036862859E+00   -0.885780163798621484581287864023E+00   -0.854035036799749969092707366678E+00        -0.0115562875        -0.0115552226
  361   -0.255391013969999429393278822620E-02    0.795839030945724220325469345937E+00   -0.891523014157120525495136025859E+00    0.924912493257691285615576575165E+00   -0.825467638369739966278319895234E+00   -0.674537395501252526738933406548E-01    0.935125375876161622410766911094E+00   -0.886304663332381148758677245843E+00   -0.916968447221842144490960408915E+00    0.967479678511287132751774846625E+00   -0.232096857213039851579383504479E-01    0.851342521639703410297910108953E+00    0.949752200062209479855734175109E+00   -0.931817723591619582329514361676E+00   -0.835098563914778027380415067979E+00        -0.0115620334        -0.0115601754
  362   -0.250534571269973364864561580878E-02    0.809577353408103125293633613457E+00   -0.838592448413372790084903047792E+00    0.938487965257222101903772810724E+00   -0.905783514238832182226462591206E+00   -0.234509605225315571906152303076E-01    0.832736392429924372868791323311E+00   -0.816307795466574404083904479337E+00   -0.913520364307759959199206579403E+00    0.931625501263317186505187963926E+00   -0.672558428713077059146965893793E-01    0.940167921438894691296157293274E+00    0.971865964446828112790994390476E+00   -0.921507433223513033606428367979E+00   -0.891485930207786870632685811327E+00        -0.0113532502        -0.0113561073
  363   -0.237770269426207805833682867589E-02    0.849324042307618577533966093104E+00   -0.879704713357406134265301501526E+00    0.971843589843108061376347051503E+00   -0.937961529069730138748905905638E+00   -0.229477419531821938948242578883E-01    0.872938471786521568514613453486E+00   -0.856863256336194583522580420526E+00   -0.946430304668347247316893803302E+00    0.964147786702182393046285433222E+00   -0.700819222080886807442043130410E-01    0.867697243723789593279582012982E+00    0.900649742927126413327649588606E+00   -0.848227515263685903395291259080E+00   -0.816917282643857244084582280416E+00        -0.0108034703        -0.0108119910
  364   -0.250302577609162766097975652144E-02    0.811328079674099142739602243786E+00   -0.901863345403264766912844479005E+00    0.936456593427238564180148539987E+00   -0.842235388008708639132358071250E+00   -0.693986269021030513835627465569E-01    0.885644315618522417509251393568E+00   -0.835384333831988377888654599614E+00   -0.867296607566672120793971975401E+00    0.919232598242421968263993906228E+00   -0.227035376620002121744367102536E-01    0.889990082457734024193448616934E+00    0.983206322476189702728677537348E+00   -0.965651776125246997132971785388E+00   -0.874111544996007126447168001847E+00        -0.0113485236        -0.0113463744
  365   -0.238009039087408291438596229440E-02    0.847514083476982229292368599909E+00   -0.941971725527333332915921759777E+00    0.973916135570417308416809897180E+00   -0.875953587689773137805948486093E+00   -0.679814414027322998244208755411E-01    0.922823745728312850808361631058E+00   -0.873590657615252343932780924064E+00   -0.902961185759389249768344122320E+00    0.953837131840050828987266456389E+00   -0.236825959079347402331123262207E-01    0.815020396124220004828727893941E+00    0.912051920073518178117605992956E+00   -0.893793071739498825112065010456E+00   -0.798404405757801724166528538517E+00        -0.0108195304        -0.0108213468
  366   -0.299268347746680230628001800961E-01    0.842027140049577005578280184554E+00   -0.852597196359338573125319935502E+00    0.906155661440095034428831817766E+00   -0.851515540360469677379559797286E+00   -0.232192590295826692272460469314E-01    0.911760998514057499876971091905E+00   -0.908773915672229150232818490023E+00   -0.926188165315967396596696022350E+00    0.957393614261968386617885054573E+00   -0.236736749457601986910706842512E-01    0.879978080021731781905028661700E+00    0.926692351768511564391702762584E+00   -0.895152317842020888303048363520E+00   -0.876656412199413746193410692976E+00        -0.1679737376        -0.1679226524
  367   -0.298318724682169003498332445127E-01    0.855814537465908215761990163574E+00   -0.864729275518250353710221086352E+00    0.919465431089257885873185492757E+00   -0.866620469149908673960044813100E+00   -0.239309611999336123180353482792E-01    0.861303196025567809772815011185E+00   -0.858386835799781739418565918566E+00   -0.876453949735561298261633144823E+00    0.908778169344796241290766840860E+00   -0.231478019890762362588887558526E-01    0.916569833216335792737611983464E+00    0.962153612903905904005740086390E+00   -0.930406030907827677387660178041E+00   -0.914230110603706438794416678533E+00        -0.1680733307        -0.1680260285
  368   -0.295592911066126741583962553170E-01    0.892921264059402740032822930502E+00   -0.903323288957098723965418205650E+00    0.955314408560599198502912864506E+00   -0.901383561339122072071491491521E+00   -0.234125929722598107917176812959E-01    0.898164483222212998617667260633E+00   -0.897234833780050782622238642051E+00   -0.911152574608481584399187671016E+00    0.944700159277002003416881451543E+00   -0.241850827044560090128991904970E-01    0.842304171953353841647147993551E+00    0.890779575626119498340288898591E+00   -0.856663209247333516606323806922E+00   -0.840805740800926062935448063828E+00        -0.1681711260        -0.1681322511
  369   -0.158939315464329840780076043181E-02    0.822226587638343731891590661829E+00   -0.853560271355440918324754882438E+00    0.901397706019840592547917939826E+00   -0.867723492146537292697663958845E+00   -0.226076919653398656551397025541E-01    0.909930526177255024526316050553E+00   -0.893701063758780272854890294816E+00   -0.939951724736020728918064553773E+00    0.957014204372607803492378145999E+00   -0.517666225083442680401008425011E-01    0.898379688307796790344131305244E+00    0.931300145712053194937284324283E+00   -0.892768039111476267997078511819E+00   -0.860680598925332186306813329269E+00        -0.0074420235        -0.0074310052
  370   -0.465530902789057232184545651111E-01    0.872145283749246345534236216453E+00   -0.870101134164430154058331003866E+00    0.888751638894739488675715478997E+00   -0.822242006588618975105201784215E+00   -0.224029459465938649059214506459E-01    0.911250806106482452586458316100E+00   -0.955156950861962722138563520234E+00   -0.879129202700197997088597671712E+00    0.956025781837929141824774207515E+00   -0.753560658533914165942765224797E-02    0.849997062937660602627275419974E+00    0.942631166244918470818720531040E+00   -0.876681361357443952953338155136E+00   -0.904849981943397499050174784007E+00        -0.2244188532        -0.2241393215
  371   -0.158985339216412738240716044041E-02    0.821560170188325416282089553063E+00   -0.869520980807510739905107740208E+00    0.902113470404330989199966622954E+00   -0.851811451886120935638098563450E+00   -0.511435811552700425874149259312E-01    0.930019814522547165889056917117E+00   -0.892786885734476264470214142569E+00   -0.923784845526754252636755024419E+00    0.961865626024884946373383928401E+00   -0.230300622747854120495064850839E-01    0.877425789016889307028278623083E+00    0.926981129440616891779614811126E+00   -0.909600242654942629630720995638E+00   -0.860892753941274837197170937031E+00        -0.0074241115        -0.0074232069
  372   -0.465515198858279254887786098802E-01    0.872525353346110653916047604501E+00   -0.822913030392528429524048467508E+00    0.888346730406186991883835112784E+00   -0.869407584019597528088946407523E+00   -0.767432567433313702274290489900E-02    0.882057096894684258442157328625E+00   -0.936814185537929096121950235748E+00   -0.907564480877424745548889102228E+00    0.973622732242334045547903910443E+00   -0.228286844839233182299288255461E-01    0.879808566712544700232938816838E+00    0.924879648433125388773787458641E+00   -0.847663291319429903154132073938E+00   -0.923407549607003352292091147473E+00        -0.2243933509        -0.2241215227
  373   -0.155597136596632207540081914077E-02    0.835309782382196635093407115682E+00   -0.864937372912569861641603884824E+00    0.915588050107277709542102840417E+00   -0.883669146132148449281788275422E+00   -0.232661249425017496741644555273E-01    0.858915537953226354455895286323E+00   -0.842206248227403162300733050826E+00   -0.891289785310390190022945516556E+00    0.908842041814898988822562935925E+00   -0.510435014718866570568371772213E-01    0.935105338368249755502180917338E+00    0.966300069010343802228664176343E+00   -0.928295419327537941907902913817E+00   -0.897943655464129501825874838685E+00        -0.0072735626        -0.0072798432
  374   -0.146847264416507544006737050272E-02    0.874148384787533984897487716470E+00   -0.905115856266863453211811922647E+00    0.949926907566188314538247683023E+00   -0.916796972698117598903073578721E+00   -0.227822853417553259975581313728E-01    0.898208250635293584632655660594E+00   -0.881829454896038182262391111856E+00   -0.925163546670074953495941759042E+00    0.942333798071165288731126636036E+00   -0.524436720968284366881281714501E-01    0.861968632110712166465061673471E+00    0.894413063115329724872270992839E+00   -0.855403227854095723670600195572E+00   -0.823750252511313098128311204461E+00        -0.0069287086        -0.0069328287
  375   -0.462142096558606560854616019752E-01    0.886256026616767533261235963833E+00   -0.882737895692511816218611377327E+00    0.901475699233669409915021394837E+00   -0.836939081696995173157151418277E+00   -0.230699801758860942527113882050E-01    0.860992196030054254743919038566E+00   -0.905383758863769681370527817920E+00   -0.828716272987651221670560586555E+00    0.907080540527557948036211741885E+00   -0.769599235911688781867899355949E-02    0.886737704195125101145375926818E+00    0.978624862688145437499128589187E+00   -0.911580413030041942328952779382E+00   -0.942449084910643758967460051697E+00        -0.2236953743        -0.2234124620
  376   -0.452724648099357071722302291016E-01    0.922132175439949112579629634325E+00   -0.920562854088989795390692166203E+00    0.937967996723769456152140674634E+00   -0.872869377028251097904149676174E+00   -0.225904392217893473290905342372E-01    0.896543959209783089074400981082E+00   -0.943835664535467972244811109384E+00   -0.863981863433491100039183971246E+00    0.944540104534841607365996669500E+00   -0.737832810915735551746811556225E-02    0.811400353896439554069641044491E+00    0.907089976282236769847779222938E+00   -0.837732363765027822406825054183E+00   -0.869892687806265997125909702293E+00        -0.2216422330        -0.2213567092
  377   -0.155528487036921502457697890310E-02    0.836469740877158704660119400140E+00   -0.880534687318604398885585376669E+00    0.914345151837859433960165086876E+00   -0.867989902880666955703635816890E+00   -0.521109543494804188982349365672E-01    0.880083983302879284972678824376E+00   -0.842123400932300520676235969409E+00   -0.874380168143353733225769495190E+00    0.913157842614589358541241425552E+00   -0.225395272452845123731412942200E-01    0.915439664901411443184691354012E+00    0.961058308651058959935203514967E+00   -0.944053981037780111282043434347E+00   -0.899252429388789455550560348787E+00        -0.0072998664        -0.0072949707
  378   -0.146887207415001681964104465614E-02    0.872973016810371436288657563124E+00   -0.919989586311163783966507124279E+00    0.951178713623612280223898179184E+00   -0.901999092536047054678861100731E+00   -0.514081721421025902791998442964E-01    0.917589311803769792023162678705E+00   -0.880146574997113038413084935429E+00   -0.909845241185414833964643328411E+00    0.948105848653592111119198878236E+00   -0.234953202246769495242504743481E-01    0.841070217796957955773712547552E+00    0.889577248421897004157394770631E+00   -0.871868784225380007879101990694E+00   -0.824179624261961483039897574164E+00        -0.0069142668        -0.0069136980
  379   -0.462170954980611767729378876981E-01    0.885583402649275903379927674851E+00   -0.835772277974122881644855077663E+00    0.902190555953113105680244869038E+00   -0.883942682494637736239361142301E+00   -0.745648370268356380140540699706E-02    0.830991189692816052929964085484E+00   -0.886867983174130300100768322323E+00   -0.857889783588652616894226182715E+00    0.924746947102645793031329483917E+00   -0.223375598179513178915070272055E-01    0.915655852255954492682661717794E+00    0.961241205145269378189521051589E+00   -0.883427153053132243985254355317E+00   -0.960575757159124781786302559563E+00        -0.2237306376        -0.2234464267
  380   -0.452691539190126443033630363756E-01    0.922843977267770691471591990042E+00   -0.874048626116567043382590167782E+00    0.937215984851192048743452278575E+00   -0.919348270552636617350861648428E+00   -0.761573103457771478320904049914E-02    0.867740082148996088526273053924E+00   -0.926068595254951925302754057829E+00   -0.891968469843083182988464587170E+00    0.961511859580355762080694293762E+00   -0.233091835303675859135888500363E-01    0.841322226963980738751514835795E+00    0.889794359959270838337664594986E+00   -0.808695931522455197181614526655E+00   -0.888095701370393513464175477959E+00        -0.2216053182        -0.2213186563
  381    0.297456327013470837962019097722E-03    0.819109948607673528881636047164E+00   -0.916840491169889987124897810781E+00    0.900441061904312067345463507485E+00   -0.803148551619695031924257866521E+00   -0.673567444667264986142183697510E-01    0.959977507954832157859157827717E+00   -0.909949233524024037704782987660E+00   -0.894202540080011275724792316472E+00    0.943363375145288503102336014966E+00   -0.593061659603135584407449867499E-02    0.845661273190720438252056979665E+00    0.942739079931371738695875111174E+00   -0.938806105650671911665043382514E+00   -0.840860859544489718444394109441E+00         0.0006493028         0.0006477087
  382    0.296918104527059378190715099698E-03    0.820487788317505687446390393722E+00   -0.804826926563729115059422597315E+00    0.898875336240692526288319603133E+00   -0.914973437689090223108796066964E+00   -0.613874390278054274328578156069E-02    0.878816179185183920192046887262E+00   -0.873884798240356939232388845127E+00   -0.968563271278083713666483807563E+00    0.972671765196005092649254603886E+00   -0.685951929802932616654531548115E-01    0.929011959653273088811564304196E+00    0.912721034538733153219398551171E+00   -0.862626057638796882003057261937E+00   -0.878094095726431215618335769150E+00         0.0006696598         0.0006769803
  383    0.301754487884869089013274490455E-03    0.835037604559601097911617437133E+00   -0.927584651699361091523557889474E+00    0.911533098773057390360874828620E+00   -0.819430413355003422934263501612E+00   -0.692905684800665756634403937496E-01    0.910941183953229305970422934840E+00   -0.859518059618431700116384502271E+00   -0.844093388725934396098623332941E+00    0.894707110714825233848147107795E+00   -0.617085753653541237787340440284E-02    0.884581679698469615693761031035E+00    0.976501844804423212160779591852E+00   -0.972362963380547585942543742480E+00   -0.879633395928687221371010523947E+00         0.0006971055         0.0006997558
  384    0.314636692598540914813173051494E-03    0.870313742588673729530444239591E+00   -0.966705310399243266740780205534E+00    0.949981037486572273979274150148E+00   -0.854052801649671082603293862877E+00   -0.678856367603357730160398906521E-01    0.947190216061496183925792135563E+00   -0.896757868521478816931551640478E+00   -0.880713632689479535793728919831E+00    0.930249238041821825374958424110E+00   -0.568643158791410038930492761723E-02    0.809053330067340023196151320737E+00    0.904764860797237848782803951941E+00   -0.901026330565297714914966551037E+00   -0.804418057647724811915302929026E+00         0.0006609032         0.0006695634
  385    0.302346815184715562712667101056E-03    0.832615410795573731744103303640E+00   -0.816496631738803775898152505512E+00    0.914272997843216426906555273388E+00   -0.930837010879071638652753325441E+00   -0.580898109143287046083626346806E-02    0.826914496616103172789997280205E+00   -0.822193803559730058446861720445E+00   -0.920636345578201360475357785592E+00    0.924469920785542428678554004735E+00   -0.671611954716020376551205080248E-01    0.964781091512628288532534233357E+00    0.947996136541799681666490137958E+00   -0.898989122815706727420015061595E+00   -0.914886959937503288146119816377E+00         0.0006438039         0.0006444569
  386    0.314921830529083244724072634848E-03    0.872833101238088394695307545019E+00   -0.857059229669141707094864058855E+00    0.947163759825269057002577828395E+00   -0.963401383260170126049246196438E+00   -0.605211334674627871394373813807E-02    0.867381170599035007805946659991E+00   -0.862516326566008695662578056063E+00   -0.953261425057105185407500534976E+00    0.957308884286147599322676602037E+00   -0.699721106240661675320092431079E-01    0.892786756155672373789626356763E+00    0.876372316251756546351974161226E+00   -0.825260768198902778305803995956E+00   -0.840857823298834707515263654626E+00         0.0007278561         0.0007326613
  387   -0.289426647941663387396611450667E-01    0.866081408319339086054868320435E+00   -0.877089518822985549198229681230E+00    0.882349569175176037472691792024E+00   -0.828720676296941946780066343259E+00   -0.224108639122088995345247084352E-01    0.935902800048617523434233130192E+00   -0.933066916219371786436055304355E+00   -0.903351412049721629170431040146E+00    0.933517622548061029699517528019E+00   -0.661419392210236897048395375622E-02    0.874111482141271377862785190782E+00    0.920095147166758486546232926580E+00   -0.901559974077718260076325355782E+00   -0.882906635721324814923786282020E+00        -0.1637640320        -0.1637097600
  388   -0.289420228710987321733240749926E-01    0.866458694763443847651540573628E+00   -0.829394952611995529944249369999E+00    0.881948262284770586020397033640E+00   -0.876392167353419722751480223558E+00   -0.678373602127477010906742205823E-02    0.906128696465294845875661227980E+00   -0.914806119170557024539545869680E+00   -0.932377244538755351160095574701E+00    0.951044353359847450431198836531E+00   -0.228311737527947604788915750261E-01    0.904508748786400476094562945628E+00    0.902427190939528887842869700619E+00   -0.871944405226053386138958174431E+00   -0.901370494599279252325639322968E+00        -0.1637409943        -0.1636941921
  389   -0.288622579652525350721662213012E-01    0.880296979354298446763345249359E+00   -0.889642843214669740007200626397E+00    0.895191768141589819112944223844E+00   -0.843343528486706989656923823169E+00   -0.230679269445004728753715795511E-01    0.885894307091534656399636287488E+00   -0.883180846123453508040182075732E+00   -0.853207203555782054013054669040E+00    0.884463423718534732426085865437E+00   -0.680982941026190107510622718289E-02    0.910974472458511880809888075335E+00    0.955842903813474707186614456511E+00   -0.936557468679667754915977621531E+00   -0.920231796519376458592828224996E+00        -0.1638989545        -0.1638600789
  390   -0.286306389124619086668427185833E-01    0.916478636067791368711305354523E+00   -0.927257779336832230283640462563E+00    0.931989632300925253583319380048E+00   -0.879049193967602891859195285298E+00   -0.225917650688575263995992019137E-01    0.921823332542139019991526956342E+00   -0.921056988525331569283746341620E+00   -0.888840293869317907043069336561E+00    0.921342438062057228679772809661E+00   -0.641781312473843311071658294039E-02    0.836173112659958029267390014497E+00    0.883900803549105576380081045081E+00   -0.863307488257398935251400869583E+00   -0.847315597544183259067632697377E+00        -0.1642219937        -0.1641721461
  391   -0.288635100651373956892162773776E-01    0.879629383298871693722846786227E+00   -0.842170913750379686119689978661E+00    0.895900163266429833474632252840E+00   -0.890854413186157881540407299429E+00   -0.651599724430738993268046749074E-02    0.855303493879282416646788275174E+00   -0.864764804294019656429864067242E+00   -0.882982925725124289325213297684E+00    0.902039651851514118923941832114E+00   -0.223450198344488850329849234453E-01    0.940473090657126735504440500873E+00    0.938525749193580242360876737045E+00   -0.907814164542331412501202046452E+00   -0.938279542547004975026570136778E+00        -0.1639448059        -0.1638888393
  392   -0.286290254197938198331316792122E-01    0.917184846999486423143588988706E+00   -0.880234728959977044383819950326E+00    0.931244685095756052421712516088E+00   -0.926035884089928926993523556901E+00   -0.671209929322520741441468154731E-02    0.892433751168748159602372171022E+00   -0.903372095764087909562975428172E+00   -0.917422150616866077122655635257E+00    0.938244689542191503930519097895E+00   -0.233007252968099783927529165648E-01    0.866690142521652585834738306532E+00    0.866699925765144047553181626829E+00   -0.833663234759829112436353225575E+00   -0.865414335037002827486376625066E+00        -0.1641828301        -0.1641407525
  393    0.195802129724779666897372410479E-03    0.846206024333303423498232032911E+00   -0.830474612229796451460691806170E+00    0.876963072578553088117533199135E+00   -0.892982821641314851012226722932E+00   -0.612768671748050753355885141137E-02    0.904244271281435328303648595408E+00   -0.899462383653344933529234870763E+00   -0.946365104048490057523727456949E+00    0.950606808543058268479992092208E+00   -0.516951974741655500915761458416E-01    0.923292232434688049143638576564E+00    0.907146560284792589768447156603E+00   -0.869353643883437433619176578315E+00   -0.884959132899810709176218908890E+00         0.0001801880         0.0001783968
  394    0.196126232326524156381418007569E-03    0.845159533432535572455491693314E+00   -0.894401073529286639893489176425E+00    0.878081529675326101030319957252E+00   -0.829128803809240533451309290430E+00   -0.510770225753920733326035452938E-01    0.954544107771984647390294145215E+00   -0.916651372026977259573348329436E+00   -0.900761123258979363677259897311E+00    0.938084083062726965419030955283E+00   -0.592018275089804024359842750923E-02    0.871504383326139758837760890735E+00    0.920316628336928183308677586798E+00   -0.916242504750773732105941720639E+00   -0.866860483798725521559850266769E+00         0.0001578378         0.0001581942
  395   -0.465848045035071343128586916063E-01    0.897177528022628551705224990090E+00   -0.846720627748949024966791932632E+00    0.864575800334268629355333630967E+00   -0.846432216553457113096327882810E+00   -0.591139738930319549894651043062E-02    0.905550904567549534320677667185E+00   -0.961713880605936336800529257179E+00   -0.884753292202382156166896793474E+00    0.949621354087251880733954721945E+00   -0.571140311954159512335346342491E-02    0.873868052234176127304436207486E+00    0.918226912949370385588177312068E+00   -0.853506106203381166139826711972E+00   -0.930178283411443434902995125856E+00        -0.2246054629        -0.2243388552
  396    0.200618168084868403757237490099E-03    0.858671784259055974680212614189E+00   -0.842483621158321608936830845259E+00    0.891807155062139334990502032536E+00   -0.908290747189300356866392386258E+00   -0.579876800049817311415558043446E-02    0.852856925993219237286947873031E+00   -0.848294273213867070971137992267E+00   -0.898058560144466267221414186206E+00    0.902035135896682149276522638440E+00   -0.509784438800478568430519413809E-01    0.959392053821946521466812217363E+00    0.942763137694430685526825441772E+00   -0.905520911610583729873706495069E+00   -0.921563750710963281552991842130E+00         0.0001520223         0.0001597252
  397    0.212316070668887337215578459386E-03    0.897970882147837405624457289601E+00   -0.882123897992657346932318526221E+00    0.925664062060580440746943658630E+00   -0.941823701498436134047366701465E+00   -0.604069320558679261678399905075E-02    0.892410796702299432885516943173E+00   -0.887688701106456159619348593813E+00   -0.931659545393805149964409244771E+00    0.935832935833472264777990836487E+00   -0.523689328067269981782356674946E-01    0.886739880793361446462747369272E+00    0.870462216418755491240173087343E+00   -0.832177491865929298031992248792E+00   -0.847906451084359094801979773078E+00         0.0002259025         0.0002248504
  398    0.200282595187442218305926310362E-03    0.860503941776455847900623538158E+00   -0.905827267526240290227766836903E+00    0.889853540971850588606415636219E+00   -0.844825150085998307639366978568E+00   -0.520373349376215502687365147973E-01    0.905057563311081959825258132237E+00   -0.866475409892463028311844458357E+00   -0.850916381504398006174575586021E+00    0.888964073454299740079919244300E+00   -0.615954775843272231614614805992E-02    0.909786878736929422406829524300E+00    0.954695506320389185249890494697E+00   -0.950427481811233469042572826903E+00   -0.904984392759056508591441840903E+00         0.0001987526         0.0001973455
  399    0.212068460657127448991114017007E-03    0.896085319970916024225456927113E+00   -0.944306738351684200249902616817E+00    0.927662891527092948338989559587E+00   -0.879753763800086654848389226116E+00   -0.513423726074276363019922457443E-01    0.941634218422580711350657309818E+00   -0.903530295976281646214800754284E+00   -0.887343292773630103996615314961E+00    0.924845818629811632280861990913E+00   -0.567615752583885233066352562067E-02    0.834870981758365689906800340975E+00    0.882635556517194156238518412772E+00   -0.878756918245403400477400976932E+00   -0.830390946896457397294073025553E+00         0.0001858581         0.0001832203
  400   -0.462504737916947305230341850447E-01    0.910665606925922829048310040548E+00   -0.860004656572933424544246212977E+00    0.877942053807373538310366972903E+00   -0.860494853365806193788513380172E+00   -0.559440297409011993356047388025E-02    0.854916840067803504030365894898E+00   -0.912280039595128592849751034613E+00   -0.834681020952151179430193438213E+00    0.900282502385104395956247590847E+00   -0.594211893014309541246852070842E-02    0.909996144014761460086996582201E+00    0.954871609539189582768611110955E+00   -0.889014105963899067773000039068E+00   -0.967103321399749250436824802663E+00        -0.2239148349        -0.2236469745
  401   -0.453115999330806708598018744384E-01    0.946990309722238187277558862149E+00   -0.897319959113005804811598775273E+00    0.913910493741356334071141500044E+00   -0.896855273173000916806368880553E+00   -0.582704539689220127377115378686E-02    0.890751040359527403520980655392E+00   -0.950497982837553695657904834717E+00   -0.869688354577100346989055598877E+00    0.938016166699094010978182634407E+00   -0.547569960345843269691982275716E-02    0.835116676462231151716223949100E+00    0.882846488741802647178655822835E+00   -0.814777371399758646715264131474E+00   -0.895122313720207107378883472594E+00        -0.2218669580        -0.2215778558
  402   -0.290072082658456934422306870152E-01    0.890819961678166987439333259207E+00   -0.853441942504964964956456720841E+00    0.858490361757953603817454670064E+00   -0.853152552254518416760287232313E+00   -0.600814681868293806510581949111E-02    0.929947109482000631166763052192E+00   -0.939319971365635494604173089086E+00   -0.909213835179124840796166703797E+00    0.927434255497851353156721359811E+00   -0.580739692531997719511828350471E-02    0.898317150966125200369649826217E+00    0.896093687232422470555777622363E+00   -0.878021078415808731737541777759E+00   -0.907837824351872837349378674520E+00        -0.1640830237        -0.1640408910
  403   -0.289290301239631066023610797316E-01    0.904415356702211743356411997056E+00   -0.866646668744552161446194868078E+00    0.871970658621580457216335173098E+00   -0.867138642532464105044651073602E+00   -0.569001709103509191906913131719E-02    0.879569825045758755625146901502E+00   -0.889772229686541720457031952740E+00   -0.859403921579182233767812799248E+00    0.877985408860398899772745436558E+00   -0.603900002363072103822756197549E-02    0.934555880859744341913643464015E+00    0.932479490886472542462785793547E+00   -0.913641048592156984668389894942E+00   -0.944501330487428414956065253957E+00        -0.1642579655        -0.1642158484
  404   -0.286992884827648744816519326697E-01    0.941036695900735735107375646405E+00   -0.903747341408332023510941614528E+00    0.908253711514562340313126210294E+00   -0.903280678026161488496183969681E+00   -0.592375862122437411578597047665E-02    0.915773039513278934671831625039E+00   -0.927409115469397252593702833993E+00   -0.894786571170479234442251329162E+00    0.915145936043853023014276048912E+00   -0.557127515951854249503858372520E-02    0.860236206538559485707392378665E+00    0.860075766451304109064594447386E+00   -0.839975934019376997337720794645E+00   -0.872131814936124480474414654629E+00        -0.1645519831        -0.1645112486
  405   -0.641585480987321621601943419136E-03    0.847021443129823945276194672414E+00   -0.879002585997589201193168176084E+00    0.878522086948719957290836202958E+00   -0.845596149420396445701373588918E+00   -0.225125685203339262033348946170E-01    0.935093577567614485837433085535E+00   -0.918509159641732869158753068028E+00   -0.917564749248164245073706162961E+00    0.934132195202886366445326933979E+00   -0.347645505108247370096991169580E-01    0.892364752965736596808642851489E+00    0.924809807178201232908331287099E+00   -0.899221266210498001863946646902E+00   -0.866759240026873870457198964803E+00        -0.0033713059        -0.0033730839
  406   -0.641872249471638021330894037988E-03    0.846712188100250144378641490352E+00   -0.846967581040525326871602189300E+00    0.878810856077662395550566354314E+00   -0.877610246183399901635734199936E+00   -0.347640287895864573462475517555E-01    0.924274182409217472253759496557E+00   -0.898683806532837336251683709473E+00   -0.930048206157751022259517432656E+00    0.955651115904590612181982647972E+00   -0.229274940599071899837860829070E-01    0.903003222750718120258233461935E+00    0.903737491103216685422324602714E+00   -0.886849783884732251064207376469E+00   -0.886128049402693139820505663922E+00        -0.0033515141        -0.0033516258
  407   -0.122436247991076907785899987788E-01    0.835705489402758545521910615781E+00   -0.858860651597388086196769100267E+00    0.898957535787346815751615211302E+00   -0.857772490313135732159695899333E+00   -0.223113638473459553849780493269E-01    0.935591961167986431902035880697E+00   -0.886542204744750960325806858852E+00   -0.950246118132743430072917413159E+00    0.934051932880329878347556720978E+00   -0.227328270401448731863752003245E-01    0.903827697757259226215595776193E+00    0.903375830753855026698189817408E+00   -0.919259694010230359963580121220E+00   -0.854467619337985536179396365980E+00        -0.1070068611        -0.1071845414
  408   -0.622547998400218876822355542270E-03    0.860488173447960954770171419201E+00   -0.890752209967965308605198255959E+00    0.892198640098573122693812277468E+00   -0.861017843392654618906732652012E+00   -0.231602142169729750166085037117E-01    0.884579623802948773715586503070E+00   -0.867535224718222294017797171462E+00   -0.868514882452686331071952782637E+00    0.885576066143786214886606146215E+00   -0.347616812476540369655250582084E-01    0.929399922606022351870499057111E+00    0.960130731522170482739984304203E+00   -0.934527424894963579379675092210E+00   -0.903813400585188852627053877088E+00        -0.0032722414        -0.0032692574
  409   -0.573009769793406311746977758588E-03    0.898391208254143026018736388943E+00   -0.929970279946938931105405083341E+00    0.927500355421559408655138511828E+00   -0.895077473220278471797854487710E+00   -0.226883990402222058403073795471E-01    0.922933257042033164565121674674E+00   -0.906201748966647934076349471209E+00   -0.903336031874699268545479242529E+00    0.920015314574737753424843430608E+00   -0.347371562616080782709176821819E-01    0.855641361406504368476026144768E+00    0.887616225665869416643298496332E+00   -0.862065481698027516007586746445E+00   -0.830038392063315722230906379494E+00        -0.0031171718        -0.0031135464
  410   -0.622279046741522877088874604813E-03    0.861014505420186723750713147707E+00   -0.858633567333125984875005965708E+00    0.891707670764763851733050737174E+00   -0.893172244722396465296428303131E+00   -0.347547050517275841579220589579E-01    0.873913560506782805421947057145E+00   -0.848306444994977172808184955067E+00   -0.880939704100354744839823525279E+00    0.906512144135252841794068413824E+00   -0.224467164297147744316460002752E-01    0.940369424525753773604337357174E+00    0.938429330764953329555036376429E+00   -0.921919223246054964916870407515E+00   -0.923824641529947873306654174727E+00        -0.0033079818        -0.0033061876
  411   -0.572690056038387329161787845891E-03    0.897890320806370706365589343042E+00   -0.897486141641825139297260610903E+00    0.927966170018394648569033490761E+00   -0.927527009482878379674773251610E+00   -0.347656809407509101450294066455E-01    0.911723091677394799031675768317E+00   -0.886125380745138451050639986666E+00   -0.916183590918724243280467498383E+00    0.941781598556886189382805045026E+00   -0.233877501511591438330026228169E-01    0.866575231036176888238918905679E+00    0.866592870074615038212535541681E+00   -0.849372396355756438912548614972E+00   -0.849355054023223887060233743962E+00        -0.0030718003        -0.0030708752
  412   -0.124068011239661447938472037478E-01    0.849593345340749828158676653816E+00   -0.870895273117816596780199201847E+00    0.912370174950871611024029584876E+00   -0.872798071485768948510943268268E+00   -0.229693826134228566465589127195E-01    0.885345879165532648493943643961E+00   -0.836034401029211357695396907882E+00   -0.900773410463816004628921901304E+00    0.885286497709002136156515648020E+00   -0.222443065748532083040040097396E-01    0.940579674835163262829037806048E+00    0.938617495010680398760865743686E+00   -0.954638278925331870264068779614E+00   -0.891802067858679575061287852614E+00        -0.1079824823        -0.1081670191
  413   -0.128484270008649986926915065030E-01    0.886978176019690514361222561667E+00   -0.909257145262430099639830911587E+00    0.948504386006239806982551699393E+00   -0.907304905644219368150756522632E+00   -0.224894904922734118074484649978E-01    0.922647188319930910866455155253E+00   -0.874343196340133698511416082096E+00   -0.935875233841783037640741428473E+00    0.920689121186620132869384557647E+00   -0.232011483469227265948527368005E-01    0.866821115039967905287722572763E+00    0.866815287524867858779726364112E+00   -0.881477408785943790329528115523E+00   -0.817993131666083719711128380191E+00        -0.1104580313        -0.1106615265
  414    0.937724045611864197008828233913E-04    0.871348242586644548765627886643E+00   -0.855541733303600760500997004376E+00    0.854503263723282546913827059007E+00   -0.870447861647298664615273640516E+00   -0.611936486081907479109812577078E-02    0.929142906611058000062960226814E+00   -0.924508087578145518369846696290E+00   -0.923667812646244826177195935869E+00    0.928044331023294594518086795738E+00   -0.347251638299774738240696497629E-01    0.916976256896608455921378333560E+00    0.900971552965147146262228266345E+00   -0.875532676626479335375965413814E+00   -0.891279079902077931682892810374E+00        -0.0003144856        -0.0003287845
  415    0.939245976449841567742840460877E-04    0.870658487256542278378050518625E+00   -0.871438806812166247522640721209E+00    0.855195407849587866720404411051E+00   -0.854553401053494403734554922393E+00   -0.347268759612009283310614078010E-01    0.948495822236022685696878457413E+00   -0.922790003476621835370168895355E+00   -0.906752292349886188373792397043E+00    0.932185048197132077247523049335E+00   -0.591220324005098861165567770143E-02    0.896820276765124307089317717132E+00    0.897394908484905542428048107870E+00   -0.893178303672422595287450054394E+00   -0.892330609040486398495740753890E+00        -0.0003238611        -0.0003386930
  416   -0.112973032458866293517577965011E-01    0.859436336224294781075717329265E+00   -0.883557239825318841686680129103E+00    0.875399349736500292789717020762E+00   -0.834642109900130439240315061554E+00   -0.224887976174369523316567789291E-01    0.960027642274206313572151039651E+00   -0.910423367346636564912191209389E+00   -0.926993154566915798255696994090E+00    0.910505738640944189496279878898E+00   -0.570250995765731467191462060692E-02    0.897635653136132874309335391923E+00    0.897028879428059152679829298720E+00   -0.925875985077018850995271180581E+00   -0.860391067931551215205400328331E+00        -0.1029501944        -0.1031219904
  417   -0.112975805065915325458630592529E-01    0.859810968491841755731730573433E+00   -0.835319907939526662419544518901E+00    0.875001520508344227197591001219E+00   -0.882855836532979399248920987811E+00   -0.590271519052580290167968233288E-02    0.929633137516013983701387850823E+00   -0.892249049463420506908265151146E+00   -0.956650227572841653727632499736E+00    0.927958440016548045177257398927E+00   -0.229063070921786585770802223287E-01    0.928659784478181809775665794896E+00    0.879449158385263134422158874091E+00   -0.895621255802784203023435375327E+00   -0.878756006286815793033444495646E+00        -0.1029320723        -0.1031110459
  418    0.980347466114923218178502813431E-04    0.884192449935054264939801333370E+00   -0.867929783328678791111454019745E+00    0.868828808105433894312376556439E+00   -0.885235840050322304053110321264E+00   -0.579092996574372933650040604978E-02    0.878262316113377934120750464866E+00   -0.873855454970181405178934933241E+00   -0.874969680413436522637316699955E+00    0.879090505562145958976600222739E+00   -0.347252116935707873690148308686E-01    0.953385301150803987277299043434E+00    0.936907433877928499191492499788E+00   -0.911482389966762754531792041743E+00   -0.927674221245151150015066576548E+00        -0.0003316901        -0.0003327448
  419    0.108788769208569870539259627082E-03    0.922545145466176936596547935713E+00   -0.906620974898877632904763065671E+00    0.903632969465507189170754973818E+00   -0.919717341675959000991831589071E+00   -0.603223551675494902961440932224E-02    0.916876249593765651170132199932E+00   -0.912294340229123242807508378239E+00   -0.909526829333355522435528967831E+00    0.913827951265944992203387171845E+00   -0.346962179722524310770982508652E-01    0.880118822578911287172953136654E+00    0.863974157474009260119139585167E+00   -0.838567837265568611244227279143E+00   -0.854431714938417699703275212951E+00        -0.0002778775        -0.0002906135
  420    0.978837795358308942561931590214E-04    0.885391734995880303820317703662E+00   -0.883524740347714786001688880574E+00    0.867625923641216800328939122961E+00   -0.869637061314748788344461107729E+00   -0.347143063991187855496612312887E-01    0.898588637362489183516349119695E+00   -0.872898460429709974270279460141E+00   -0.857201859793566153893042198037E+00    0.882631747611003502744980028253E+00   -0.615110534392670763512920203984E-02    0.934452889240643280906589125764E+00    0.932383678522123597792447807167E+00   -0.927984783958982387916410213745E+00   -0.929793705562160210636419703005E+00        -0.0003056065        -0.0003144215
  421    0.108648697307581277337347109729E-03    0.921333274436543760707201475510E+00   -0.921414158262392287296846606482E+00    0.904847048863938112031054622783E+00   -0.904926160412259908042304639167E+00   -0.347288420374748121356365788765E-01    0.935471274450338978270937815117E+00   -0.909747005991896088962597353444E+00   -0.893413427819996878657564610690E+00    0.918830629199500160645281737828E+00   -0.566833711026473152369157435693E-02    0.860121698269351301265554102949E+00    0.859969050868644862894439992976E+00   -0.855949005988150266449921494422E+00   -0.855794586309917097500412269862E+00        -0.0002990060        -0.0003113523
  422   -0.114751819570411788770581273168E-01    0.873748799000452162446739414077E+00   -0.896018939467537690971422723736E+00    0.888351344005687221939906012830E+00   -0.849182924255125851475862807844E+00   -0.231408997075363401541342045015E-01    0.910242858410986514807268232330E+00   -0.860393776997164698018200493456E+00   -0.877087553130787100980607883929E+00    0.861315612070187331842467524718E+00   -0.593327777791388879352370473594E-02    0.934656285252800526895984057400E+00    0.932565054124413183426743265680E+00   -0.961006911978480500198363524068E+00   -0.897477120632446257740396217703E+00        -0.1039723389        -0.1041523213
  423   -0.119532569725014359071225326170E-01    0.910213818528598774643398904577E+00   -0.933403156434423261416457427989E+00    0.925433046302146338067178466584E+00   -0.884641418914145639947267904966E+00   -0.226669411172456883402096954603E-01    0.946602807065902929786850517271E+00   -0.897746683983582496703028098315E+00   -0.913141956204637651868843606911E+00    0.897665025098117716575625047659E+00   -0.546745597511687429899012952309E-02    0.860361339216359654794181890585E+00    0.860185294768852063052145943995E+00   -0.888326151578325577781879751653E+00   -0.824169141836992801146874720034E+00        -0.1066356250        -0.1068334410
  424   -0.114748175438311529306028973339E-01    0.873085978281922271687231488295E+00   -0.848004012666741837943786298728E+00    0.889053521673905801917999859269E+00   -0.897237744638164078664410945480E+00   -0.558540564310846592830055020523E-02    0.879020051992215092564876604208E+00   -0.842083219551115677483250172767E+00   -0.907508173427025922149769065036E+00    0.878796373479710618849750729665E+00   -0.224228798740734224482863388188E-01    0.964775603346960269491830144321E+00    0.915318192863033555056079623026E+00   -0.931632614579296533177503100191E+00   -0.915441392674808529231608854673E+00        -0.1039903840        -0.1041727594
  425   -0.119533206625482822977444568244E-01    0.910914765656816606801143206125E+00   -0.885833773989426401695483456396E+00    0.924694844004719435043571756384E+00   -0.932173452400379309568610120695E+00   -0.581832424366962910034067824596E-02    0.916585721604776764455011602688E+00   -0.880149305770908967655597157853E+00   -0.942361586519345422599393687455E+00    0.914493197615196045626770287645E+00   -0.233709346076041160104637879211E-01    0.891517437774322311727243754794E+00    0.843085235373788685025875775452E+00   -0.858029693607636224937415135017E+00   -0.842157091270152677866745269715E+00        -0.1066056710        -0.1068100304
  426   -0.113948133306990102499404502291E-01    0.883904924761730265535689887581E+00   -0.859627836416756000867418785210E+00    0.851840217775497088293477275931E+00   -0.859337377160209859109307285438E+00   -0.610827756019310950759809499573E-02    0.953795806784993881979689144327E+00   -0.916400973495154356419901225803E+00   -0.933120718502485792203476780018E+00    0.904720895534883127195789478690E+00   -0.590672856259196254105640987222E-02    0.922195941562354764162812141624E+00    0.873411489568790151137023975759E+00   -0.901959712416391187924203594071E+00   -0.884949508152513610382516540085E+00        -0.1034013667        -0.1035864442
  427   -0.115726539239695365506341055394E-01    0.897599632960469796349607378349E+00   -0.872745012650890861698118813113E+00    0.865426105523654306860050849045E+00   -0.873238909956993008411887553635E+00   -0.578883476068428416091776278919E-02    0.903647283083686970921507980632E+00   -0.866710899468790554669950238813E+00   -0.883545167565137362036797974103E+00    0.855133384856626820778872456559E+00   -0.613916965558079815026298143755E-02    0.958580343356091223044283608053E+00    0.909572547822928926187879343459E+00   -0.937726380072837985393922425769E+00   -0.921386009282593324740843431001E+00        -0.1044469443        -0.1046324139
  428   -0.120516993114706829013373679139E-01    0.934496048525867512297198845022E+00   -0.909609306670108187159714308010E+00    0.902001057383459046836515184350E+00   -0.909140544200639788755710867860E+00   -0.602346421350997259855323686239E-02    0.940273325615926543012671942806E+00   -0.903818765948354421109206250841E+00   -0.919356391443797171899694225438E+00    0.891771946508606928357496867388E+00   -0.566973232760752658616534366632E-02    0.884791825004636930100453062801E+00    0.836759208366785713849281427532E+00   -0.864604104954151388489247848768E+00   -0.848597716989240239294756434022E+00        -0.1070826423        -0.1072928868
  429    0.299085295563225453706829328914E-03    0.871212917509631323315677233767E+00   -0.903871952461520265787323222387E+00    0.855118076830678266290900152128E+00   -0.822899472965017734146722302070E+00   -0.224887608718461249629843755765E-01    0.959741791235403444553680289340E+00   -0.942751391422413687124875141232E+00   -0.894649728702537159848565662653E+00    0.910776133779824383164611765963E+00   -0.177280125330265819433950773246E-01    0.885747334020100859491321888825E+00    0.917754156061024329742854285765E+00   -0.905133074704480074233358257235E+00   -0.872262257927854069869066815497E+00         0.0006513455         0.0006557556
  430    0.298628130162284528331221431745E-03    0.871285021927335676384875482510E+00   -0.823866816782810839450727934070E+00    0.855002136608282256337929652707E+00   -0.902860099620200912335202492910E+00   -0.183494701536255607086237499853E-01    0.917907113349628407611122335822E+00   -0.903986603800026921559677941448E+00   -0.935751656133119276628714744932E+00    0.948852458534872705379614261374E+00   -0.229004770702475757359614912086E-01    0.928068383687563791861862056648E+00    0.880020446035418016745879423361E+00   -0.863568751848854125450358046919E+00   -0.910796982353151843265795802274E+00         0.0006797741         0.0006860637
  431    0.303473014522389987320540567747E-03    0.885102286372548561651783811747E+00   -0.916032834910328051356112804192E+00    0.868317424934899764664921082223E+00   -0.837833768810120403174805286760E+00   -0.231316768971204008312922050288E-01    0.909721966976231163115599618053E+00   -0.892287039310521477920986575565E+00   -0.845198223756397641278172408034E+00    0.861826854992498554590243538628E+00   -0.184447682361853478149397437582E-01    0.923070288178973071817493690287E+00    0.953374242295448111473445128294E+00   -0.940196566862275652437041298934E+00   -0.909086316316191840898547949033E+00         0.0007156898         0.0007078763
  432    0.316170695407732692683197951189E-03    0.922044809126723463851334732746E+00   -0.954265619408666073009424974981E+00    0.904560235468516489153519087034E+00   -0.872805016122931305753650678552E+00   -0.226648118874949981377485000223E-01    0.947109054866396116125252187504E+00   -0.929974502253734708644962853570E+00   -0.880948438151555992085583951658E+00    0.897189942024633090731041147275E+00   -0.169968134684219162312689196995E-01    0.848734338172062299251213459195E+00    0.880275828616034041112776715395E+00   -0.868207653785684067626233435498E+00   -0.835773114602128016929838040981E+00         0.0006764324         0.0006782603
  433    0.303927307670822849073071102996E-03    0.884954105635866645613198218161E+00   -0.836162450748613213142272237121E+00    0.868540583113042176923931508418E+00   -0.917779799402469724307465575273E+00   -0.173643083253616900162036949730E-01    0.867151883140791644857088398172E+00   -0.853924828649378773250912079142E+00   -0.886968511722591937912457200405E+00    0.899312026198610522671469905318E+00   -0.224238056870444691480437263356E-01    0.964774569251904923494969025388E+00    0.915317363655867290144157194381E+00   -0.899248557512501160814829847542E+00   -0.947822223093144507318478064431E+00         0.0006518371         0.0006524135
  434    0.316588465785036632927187186247E-03    0.922256649772056984753585353519E+00   -0.874464869576751842143704327607E+00    0.904275829290607915211373528265E+00   -0.952533815628246168634663228181E+00   -0.180883910670692848974575797052E-01    0.905243789488666994905436678772E+00   -0.891518263851599786885849027316E+00   -0.921969427991427521203309968185E+00    0.934880750918884517536722813224E+00   -0.233583424590830112578032166941E-01    0.891529448569290445886549541206E+00    0.843097463948013642026876775083E+00   -0.826305892726195300815556699761E+00   -0.873923674637861892989054659466E+00         0.0007360262         0.0007418035
  435   -0.875746481046373507389689527133E-05    0.895907917548443120926114164136E+00   -0.880022150279622852990651600332E+00    0.831495791719944825430595729822E+00   -0.847368662802304919314581633691E+00   -0.611374448597180529997496495277E-02    0.953505776062787461498779589884E+00   -0.949015743582556638817239324106E+00   -0.900471438968857892976731097352E+00    0.904984467370669978167699415683E+00   -0.177200355279477977770105482426E-01    0.910081519589829287798096827122E+00    0.894213698375029738143086619562E+00   -0.881154995133078368417852077738E+00   -0.897045812269459180582290337851E+00        -0.0008328404        -0.0008369003
  436   -0.875830816040892267869043219043E-05    0.895599224502655043502147735897E+00   -0.847954677493568886718052422921E+00    0.831783476307861393872239497767E+00   -0.879415125888575661319187550382E+00   -0.183411505505094871020752126113E-01    0.941849973334107428524173906595E+00   -0.928356942201297865636032369364E+00   -0.912167793155606496992868799053E+00    0.925683822580011922138564366238E+00   -0.590664413403708104666663114230E-02    0.921601514969018111068495375324E+00    0.873974915819915830081750707505E+00   -0.869614373557471799509302539148E+00   -0.917263970998169942753601236920E+00        -0.0008299003        -0.0008377781
  437   -0.501931080746999607613593734215E-05    0.909169644063383818214799612885E+00   -0.892827716752490863126109212158E+00    0.845338921923951247035055119736E+00   -0.861673457829971257827549574227E+00   -0.578543233042649336237422193243E-02    0.903122992245672283866035536053E+00   -0.898869856969836475570561608054E+00   -0.851370706459980891790515837903E+00    0.855637161693575691167777175123E+00   -0.184363277594501427740924832748E-01    0.946778128036265814890262806228E+00    0.930446556406688827490564083229E+00   -0.916865287475760234661431473683E+00   -0.933210179063096213142917605903E+00        -0.0008234190        -0.0008275030
  438    0.476928669442467414319389393669E-05    0.946550256423894545075259381517E+00   -0.930545219094673808542740824063E+00    0.881069670217591279079997731646E+00   -0.897081730767781152550181246893E+00   -0.602670410213310183759098061201E-02    0.940772033477078245911804526713E+00   -0.936327862508950399840167025488E+00   -0.886862553324695584518109752698E+00    0.891293268128137139246040572463E+00   -0.169889950038191565416427894993E-01    0.872941243701784220525738633638E+00    0.856925966679735769852534256558E+00   -0.844423752272327960772413903718E+00   -0.860425573129690120101911599339E+00        -0.0008060300        -0.0008089523
  439   -0.501779362282303316617314969887E-05    0.909694930610100851099540357984E+00   -0.860676788856160999551700921050E+00    0.844849733462800875554635203077E+00   -0.893860486046064154154410047911E+00   -0.173564726894762411946175772696E-01    0.891551982960047715644754986515E+00   -0.878779125703189062290151449022E+00   -0.862941717851185077479750532908E+00    0.875727890854654879512959874583E+00   -0.614549590221537526244045102422E-02    0.958573873441564218932913401082E+00    0.909566084146268228198409162288E+00   -0.905034517366077287729540890907E+00   -0.954055622407984427142650933882E+00        -0.0008162690        -0.0008277540
  440    0.476760654222577758983588362427E-05    0.946050599833719616778642618441E+00   -0.898028228128132478787123795016E+00    0.881533957638975631867222617021E+00   -0.929563350091350564662754517776E+00   -0.180799348111090204232419178533E-01    0.928718771312176324793595146529E+00   -0.915399847523023881846838948808E+00   -0.898915813228271783628191946412E+00    0.912221285375402523976452870265E+00   -0.566293358749607883553935374801E-02    0.884798481563581694987977094681E+00    0.836765873663589808295204095658E+00   -0.832602999661106500457170030901E+00   -0.880622155919076684551447756057E+00        -0.0008035120        -0.0008086143
  441   -0.238440898135965470875658824392E-01    0.805868564903511371080537495898E+00   -0.788844141120851220083920455181E+00    0.869292724030188995819588004651E+00   -0.851204494223665630075566033010E+00   -0.148458261803801895188599517718E-02    0.909905615153455887641774227952E+00   -0.937963927815592286782223694849E+00   -0.971704777851778697360973231252E+00    0.100194927734676151179372077813E+01   -0.458665749140152481726805527006E-01    0.896673902981935106372725046994E+00    0.926357212072426320533026019343E+00   -0.863434394107978686042313277605E+00   -0.892053897174606685455209319030E+00        -0.1136493258        -0.1135197489
  442   -0.238506579734000894516937559215E-01    0.803830025671207531386266093128E+00   -0.853401245161020705504743879128E+00    0.871510452881839990543148416779E+00   -0.786816907572881782186145256421E+00   -0.441834431319894091568055649823E-01    0.958189262778465398896651057928E+00   -0.954812189286400144702692640879E+00   -0.926205180232385142182034064136E+00    0.987892361454973937255593335615E+00   -0.161764962049030533175279395928E-02    0.845513614606812213089969121725E+00    0.941801050871459674767510022119E+00   -0.911454926782989774393480987790E+00   -0.873477598248865853595540941827E+00        -0.1136795787        -0.1135519534
  443   -0.236795223172418762154688182110E-01    0.818839052882571987221286761064E+00   -0.801949556748182644793850795812E+00    0.884719552944235893907302804975E+00   -0.866738736528110588311457464521E+00   -0.158678552567431355460794044143E-02    0.859873552079871475000604426721E+00   -0.888340771772057141094500818595E+00   -0.924040046911404195743390643918E+00    0.954843956782116270555337314019E+00   -0.448992881690695640661482748381E-01    0.932590492667443664625749931899E+00    0.962771717589760516662876150487E+00   -0.900076951047913909163717514226E+00   -0.929166855688494798032434357613E+00        -0.1133045888        -0.1131687015
  444   -0.232118837697086610724281997031E-01    0.858457387539251948568284318768E+00   -0.841902868498982666983558196865E+00    0.919207266554698743866634100033E+00   -0.901580114567482684522733194892E+00   -0.150961473706034440993681207065E-02    0.897704148208748628598376566529E+00   -0.927560318767003771856774457940E+00   -0.956806186265411204594409052893E+00    0.988885405794288008698266750866E+00   -0.467802076532032087960687218277E-01    0.859592584867823910305113682363E+00    0.891096596384863272865828868674E+00   -0.825684784602138865096616003200E+00   -0.856116163172231449898156406273E+00        -0.1123154300        -0.1121797674
  445   -0.236770876617779114459774106477E-01    0.819593065818319701957374591757E+00   -0.865928569083850055055830629818E+00    0.883901442000259029110560449648E+00   -0.802699211442220666627400076030E+00   -0.455113181787780512902847609239E-01    0.909986281719078600541286678949E+00   -0.906110619852161813745489705258E+00   -0.877015953497191663394569132178E+00    0.940159966614358689616962556132E+00   -0.153739618271519584567816995439E-02    0.883537470313384140205061773430E+00    0.976940512850293617709168204401E+00   -0.946174357350595350653955279765E+00   -0.912039666063936112576445299056E+00        -0.1132955931        -0.1131574858
  446   -0.232214112149980235219532923604E-01    0.855556847666396533677989758172E+00   -0.904672142882615493402362179380E+00    0.922331989239027460138585524248E+00   -0.839020992940552751696641319611E+00   -0.445407440099349194049629466209E-01    0.944851923718360710482328356620E+00   -0.943030247303063996177715379951E+00   -0.912618712686756849447782609587E+00    0.976387449965236041967136033291E+00   -0.170318563631779414811138866369E-02    0.808413259837338225794441658550E+00    0.905599936026276298984970194990E+00   -0.873372355477578088078217177038E+00   -0.838132740151822493102429087633E+00        -0.1123812561        -0.1122273025
  447   -0.235218458957175930215086902068E-01    0.831023197830569142653513645773E+00   -0.814264582795840273482048010814E+00    0.899331170910411579490248306136E+00   -0.881451666680737615586217905095E+00   -0.170425914339142236039544881591E-02    0.807727425092257381084842761708E+00   -0.836630016352931053587741144722E+00   -0.874220113037707747312211798493E+00    0.905632385372220466301276662581E+00   -0.439136738683625635874182760188E-01    0.967031849521636735177400647205E+00    0.997749725916702478289664653797E+00   -0.935258797004680797541189780358E+00   -0.964855784204801445920889020867E+00        -0.1130365463        -0.1129070495
  448   -0.225565784135775042938407109877E-01    0.908844864918153415022031952248E+00   -0.892774289638297935517221699517E+00    0.966896984484967881515545138395E+00   -0.949750887197956516743684613658E+00   -0.153744475528059726864257651021E-02    0.884652359873992072005252742563E+00   -0.916238773157285993109381107783E+00   -0.941034702798831452490646293094E+00    0.974885147358919660343963657540E+00   -0.476755360451997730736565143960E-01    0.820999728938614517254897709340E+00    0.854255918863883524367145710176E+00   -0.786434145781847043943763695489E+00   -0.818614813699960165788961424318E+00        -0.1108631882        -0.1107195646
  449   -0.235100358399158837665642159462E-01    0.834634258920359871487200700545E+00   -0.877584030778209705119498244181E+00    0.895424361369556100978443115495E+00   -0.817853861659660800955658073839E+00   -0.467875688869215719215927709717E-01    0.859651299937433872784365522879E+00   -0.855352293984606896424695494009E+00   -0.825731729810840482037067494876E+00    0.890331797441847612499395766618E+00   -0.146523087297592373977309338561E-02    0.920160876026569269482167114129E+00    0.101057154264953191336103752821E+01   -0.979342167021792293514664725477E+00   -0.949232562077009803738452554266E+00        -0.1129787746        -0.1128479227
  450   -0.225694074889899651049054892014E-01    0.905014212196240952108608440405E+00   -0.953795140352484435686170485710E+00    0.970988128311580086458057927968E+00   -0.888971635574375331650951994973E+00   -0.449152996418500720498942376505E-01    0.930666478724205932468200212542E+00   -0.930322598924222751981181220430E+00   -0.898170693436408816414186854701E+00    0.963968795549249898349425575097E+00   -0.180041105427028173852898042448E-02    0.769734783655451609666776052016E+00    0.867860605258604679583219905309E+00   -0.833807857221906117584124583701E+00   -0.801136257931610949115900458693E+00        -0.1109375224        -0.1107849101
  451   -0.709671055088718877229605108137E-01    0.856988095209941380121802510623E+00   -0.804735243215164479767664454364E+00    0.856988095209941380142168920475E+00   -0.804735243215164479768749008275E+00   -0.504850812629300217015865871584E-20    0.910017397860946367660106720808E+00   -0.997468857937811835491757233481E+00   -0.910017397860946367666848296451E+00    0.997468857937811835506466280532E+00   -0.664386280963636213042354238560E-19    0.847469890623436264498458119240E+00    0.934921350700301732342861158624E+00   -0.847469890623436264468889759515E+00   -0.934921350700301732295755216885E+00        -0.3386835924        -0.3382984488
  452   -0.704728045455736460656959684685E-01    0.870920156894072904072115896825E+00   -0.819031257111956976847785758735E+00    0.870920156894072903758320391807E+00   -0.819031257111956976824505215581E+00    0.122812740537005680152679571447E-18    0.860561909049877756275526252720E+00   -0.949454748796157493301426967245E+00   -0.860561909049877756197832149321E+00    0.949454748796157493042703974964E+00    0.195116886033461005173647515253E-18    0.883544128670618278626676523915E+00    0.972436968416898015432363502950E+00   -0.883544128670618278317953049385E+00   -0.972436968416898015383035877569E+00        -0.3376269013        -0.3372339265
  453   -0.691167037281342751569764025582E-01    0.907502959474168047889653678571E+00   -0.856612552371097582270673254238E+00    0.907502959474168047892703643721E+00   -0.856612552371097582265408069535E+00   -0.113429295047283660678079591983E-18    0.894777101041738114839624554136E+00   -0.987672033554647396212766281699E+00   -0.894777101041738114773660034149E+00    0.987672033554647396273530954353E+00    0.100603406695608430247454868756E-18    0.808100060241282718129461229938E+00    0.900994992754191999571522673385E+00   -0.808100060241282718191031745416E+00   -0.900994992754191999621982949736E+00        -0.3348869917        -0.3344718951
  454   -0.699952346827817804795923641056E-01    0.884068786325901222170448394268E+00   -0.832531519700847189534586906838E+00    0.884068786325901221609650244656E+00   -0.832531519700847191268587097581E+00    0.311995919093393675070480064079E-18    0.808905244147870838388525423966E+00   -0.899355882612690660318889573846E+00   -0.808905244147870839301454674657E+00    0.899355882612690660559752947631E+00   -0.207653991082011715833194450142E-17    0.918080543455102718286086339753E+00    0.100853118191992253869463102432E+01   -0.918080543455102716171042407627E+00   -0.100853118191992253895116013898E+01        -0.3368218440        -0.3364184111
  455   -0.671892294778318060480686435235E-01    0.955815505421011775555308953430E+00   -0.906344291421599843113374465713E+00    0.955815505421011775513918981489E+00   -0.906344291421599843111669647003E+00   -0.835145236653594878612662104964E-20    0.878746995503240514323884788825E+00   -0.976890902846835179436543407172E+00   -0.878746995503240514300250334202E+00    0.976890902846835179416559644093E+00    0.157319783437721433151152621720E-18    0.767269681880220365771912893566E+00    0.865413589223815030868480571852E+00   -0.767269681880220365844686117436E+00   -0.865413589223815030977086367388E+00        -0.3306849203        -0.3302498899
  456   -0.237293346012026464909852240065E-01    0.831089043721589255683695993072E+00   -0.813745608890677845380383299041E+00    0.846438190484880981908623269079E+00   -0.828837959515693722825599029618E+00   -0.627871803132112256634704459487E-03    0.934448375937413546455881433713E+00   -0.963088382349834575169238671169E+00   -0.949206824638274617934746314480E+00    0.978771431037281107360516796985E+00   -0.288564162067108264093804511420E-01    0.890924134499300729711190358796E+00    0.920154838974152413170609991492E+00   -0.869805645939246171542511065334E+00   -0.898779554275822006222219152600E+00        -0.1131786456        -0.1130487312
  457   -0.237310387377105789541355913927E-01    0.829723115109404213723243941405E+00   -0.830213844508765431427942005965E+00    0.847833199061685708769939351919E+00   -0.812396294361744172221045036407E+00   -0.284256532211927632979887577309E-01    0.952977385314626124276033386674E+00   -0.961151186660347122611943410188E+00   -0.932193934991630454149908703362E+00    0.982227170788603028577866534456E+00   -0.701039039696206861992791177451E-03    0.870816254935453377531876068152E+00    0.917883590556451541040606185492E+00   -0.888263899190383304475143717570E+00   -0.899403600712078713730281454838E+00        -0.1131846423        -0.1130563835
  458   -0.235647879522353715311283623966E-01    0.844414108295303527011350748738E+00   -0.827203493659847826543833749144E+00    0.861367524754835251051564144598E+00   -0.843876783929132304217137943759E+00   -0.684474742177293666271272652783E-03    0.884863389467652273480534604963E+00   -0.913944224650759617091250548382E+00   -0.901172766276433739959330533401E+00    0.931261554570794352325972210418E+00   -0.286141278939717786182104511497E-01    0.927155680337232686312705972606E+00    0.956880555171090287484839383446E+00   -0.906227252910132498114774837009E+00   -0.935672001553742852919999046605E+00        -0.1128283867        -0.1126944401
  459   -0.231092049133755438812894456059E-01    0.883097582387973803319017842360E+00   -0.866203122464365368335847513687E+00    0.896810149439549703992968651672E+00   -0.879674142560348316198320251066E+00   -0.642603584764557106093758561308E-03    0.921771711926513893236398388458E+00   -0.952217695150466087421773043808E+00   -0.934890358543470937760193802769E+00    0.966282635681067891434401176189E+00   -0.290716749785707254488656603709E-01    0.853549081435432171057142790437E+00    0.884588985094003221392672840789E+00   -0.832264473941256937319556702125E+00   -0.863062830644235034843608680544E+00        -0.1118954034        -0.1117581979
  460   -0.235641622502622203369603355674E-01    0.844915946472366418750283053151E+00   -0.843371767622099662442861107593E+00    0.860855371965548342979041518530E+00   -0.827699116759365337058582485412E+00   -0.287692048243852924846518801262E-01    0.904355039638816060610024895681E+00   -0.912756719207689708987888222484E+00   -0.883305753785721110468734709512E+00    0.934072779691232257973658251851E+00   -0.657343618018935903163700803962E-03    0.908242956531623867246752970428E+00    0.953633347446774389994664948779E+00   -0.923564994713587219149493251513E+00   -0.937343309272821492284368142304E+00        -0.1128263111        -0.1126926138
  461   -0.231115860404273084963039859954E-01    0.881203599540907720225892677608E+00   -0.881575101192388233413319656554E+00    0.898739311248350833050521248956E+00   -0.864333836361650031603742635622E+00   -0.285211137178159228476172398746E-01    0.939536491113562386113696185702E+00   -0.949457511775014575593224591184E+00   -0.918683710069036124253186537297E+00    0.970604739696245748468785790006E+00   -0.748566462417196870440369138142E-03    0.833611565206834232671950738956E+00    0.881921078620255796836617364191E+00   -0.850448886392408293407178085406E+00   -0.863981423267648542937639118361E+00        -0.1119080630        -0.1117702895
  462   -0.234061306195850237367041865866E-01    0.856955055693653933443875060717E+00   -0.839872840460182982477617326890E+00    0.875484531640528452057129702113E+00   -0.858099029182379723432746107136E+00   -0.748837155821048585027809474919E-03    0.833172165122908356155058534644E+00   -0.862725381752217480733340440811E+00   -0.850998631063243009567478323644E+00    0.881654580480954086889304073452E+00   -0.283531299692094504100964428954E-01    0.961908579911358410355063611006E+00    0.992164806547207400134180369569E+00   -0.941183904935720473894684241120E+00   -0.971136844346891686015675138533E+00        -0.1125683627        -0.1124239212
  463   -0.224640430340360978206743889246E-01    0.932919871800255485675750396463E+00   -0.916491040366846864568813662025E+00    0.944968953198504791945913958922E+00   -0.928317379070916017573658985377E+00   -0.658036655584750226354769355510E-03    0.908248291242571395247505065494E+00   -0.940434267942462573941984716890E+00   -0.919701491016400666496933703198E+00    0.952856488270951761967564964997E+00   -0.292676110898187345827499941709E-01    0.814657250996014443574948534819E+00    0.847439109320325657290163110971E+00   -0.793218974241339916919465063600E+00   -0.825778089871470977369361400644E+00        -0.1104833210        -0.1103417140
  464   -0.234031302710606983801496370432E-01    0.859340361843668315260283101885E+00   -0.855701171873531200125067006215E+00    0.873052070578729479227708172210E+00   -0.842227961151222698266300912663E+00   -0.290731171691936593409941814153E-01    0.853601045008817726640357866561E+00   -0.862296921765269582581685470252E+00   -0.832313851162895848975443481218E+00    0.883822613623944122355258832368E+00   -0.617735716202414591415366024568E-03    0.944225405242358500012817662025E+00    0.987920184579793397586484721383E+00   -0.957363028146021957138655969546E+00   -0.973872888026087188886131865028E+00        -0.1125478107        -0.1124109012
  465   -0.224671331823794554830973473325E-01    0.930480772229091342351062990586E+00   -0.930757333798488597931135717005E+00    0.947447392404176376384027930131E+00   -0.914085874741168916787496761833E+00   -0.286193563099109542184789609788E-01    0.925238320870287844081307739033E+00   -0.936839223456963131009894941437E+00   -0.904313561241072951318826569613E+00    0.958059144203943376661702095230E+00   -0.801231059386897764697028324976E-03    0.794889746469129609907448555961E+00    0.844382028860104823631481867330E+00   -0.811118842228110286750733913018E+00   -0.826973045386680785298163329670E+00        -0.1104975396        -0.1103566336
  466   -0.548815021600135183121946516162E-02    0.799521698649869051332068471654E+00   -0.795175703192339355864290780896E+00    0.862077639227612294223308235308E+00   -0.858341819908971612078772476651E+00    0.220463092638822238977035184239E-03    0.932632845097202383087092058182E+00   -0.916062215269489246878975659381E+00   -0.995656200011853965257293892176E+00    0.978760917649213163814495284798E+00   -0.458029251212588293580105741644E-01    0.920449942184978108099131551436E+00    0.903411898020356632612053082297E+00   -0.886420307367747952629492216794E+00   -0.869992439342015490465655679755E+00        -0.0503729044        -0.0504522325
  467   -0.548760841879726469604842085791E-02    0.797493743582637198507389210311E+00   -0.860553455055790849445293952886E+00    0.864279601513748088372284012453E+00   -0.793138873111508659032711086863E+00   -0.441260937228903846860429358814E-01    0.981941762386380734305501863812E+00   -0.932716814583737710573748333481E+00   -0.949137499208306575967489207071E+00    0.964892353748640568364072926340E+00    0.207180890572919581783639076705E-03    0.868241750168359517118292960604E+00    0.918606923474901541589446889156E+00   -0.935494516730772200698357026824E+00   -0.851659250161921144892033287211E+00        -0.0503750148        -0.0504586473
  468   -0.528467967524453026472139125767E-01    0.850760661008531601945479324199E+00   -0.811849734188240649830764392809E+00    0.850760661008531604042698040969E+00   -0.811849734188240650827175723245E+00   -0.198764760135405906486674694202E-17    0.934690905774062022547782583945E+00   -0.976219013610761339723571661657E+00   -0.934690905774062022701881858208E+00    0.976219013610761342657618519029E+00    0.256898785561253486541330104477E-18    0.872310027115364440840087682511E+00    0.913838134952063759944812098633E+00   -0.872310027115364441767644381481E+00   -0.913838134952063759794445703892E+00        -0.2763657917        -0.2761918448
  469   -0.558145125756316812144427273652E-02    0.812601403140697928416737643277E+00   -0.808186189410432620705768420618E+00    0.877598417232568375995729290163E+00   -0.873794421671817871388771046545E+00    0.209593587508914844580980422373E-03    0.882775915299650494170692006235E+00   -0.866320315961761748339142027411E+00   -0.948232861562004144965872850670E+00    0.931468616052663795805955455790E+00   -0.448388471860800694478017004761E-01    0.956526128740387259747725346645E+00    0.939610597232015310699986170273E+00   -0.923205820397002805165500488477E+00   -0.906901507058145659221772291146E+00        -0.0509057598        -0.0509855079
  470   -0.582797205267216421882845621237E-02    0.852482694967490059205227418238E+00   -0.847909400433550910764589467002E+00    0.912381686009390282106513087559E+00   -0.908372746312009275789487705617E+00    0.217854511071772003625614979061E-03    0.921110782589860986986871259439E+00   -0.904964866695584998810043627621E+00   -0.981452356627269363342147738294E+00    0.964985629578535210380951056702E+00   -0.467097208895237578612543018122E-01    0.884062713359513380199966095475E+00    0.867474214469729238569147654122E+00   -0.849388318379923458562827832101E+00   -0.833364174326697459055621960044E+00        -0.0523536141        -0.0524435707
  471   -0.558164721541279212692353120843E-02    0.813351389945955580809276888949E+00   -0.872978659650408380749954122720E+00    0.876786249840760419230494543018E+00   -0.808939482279020428245789716384E+00   -0.454485444853520732450512287352E-01    0.933930549602365378974463992175E+00   -0.883857787080905250364870621859E+00   -0.900164773441009409105598749099E+00    0.917019245765678106150789112668E+00    0.214552992471666207727525761324E-03    0.906439459499448406424898203855E+00    0.953567333034149086105387730684E+00   -0.970334452812225896155519570463E+00   -0.889988289080733784910627036887E+00        -0.0509000307        -0.0509835912
  472   -0.582726212495571867645902034298E-02    0.849598872886955186314082106590E+00   -0.911487345276045595868181264913E+00    0.915482231171554256202152868092E+00   -0.845012569986141453814816939352E+00   -0.444793946657294091718726020155E-01    0.969289228069203075431108637106E+00   -0.920229803829437335294177322889E+00   -0.936243484044880949184097911779E+00    0.952684130848454389375894484157E+00    0.198282696645394511167433242718E-03    0.831821765746939079074173145900E+00    0.881691443816094535072323318512E+00   -0.898146827447279563879266692598E+00   -0.815658371941931807935981778148E+00        -0.0523607001        -0.0524506205
  473   -0.526108946755355490466798155817E-01    0.864817932299041559596451626034E+00   -0.826080699420776815643202844031E+00    0.864817932299041559672188858398E+00   -0.826080699420776815764696550693E+00    0.762625985420464971754945869619E-20    0.885518050565818978449923504080E+00   -0.928133043024969316439834672704E+00   -0.885518050565818978396442395258E+00    0.928133043024969316690750090757E+00   -0.186774789056558655038968967687E-18    0.908438462429989321678603539518E+00    0.951053454889139659790557548423E+00   -0.908438462429989321747412785962E+00   -0.951053454889139659919896751246E+00        -0.2761929464        -0.2760068398
  474   -0.519529304501995726415483537479E-01    0.901730484729887821891983338443E+00   -0.863477708798793351992208791432E+00    0.901730484729887821838476339676E+00   -0.863477708798793351978976480225E+00   -0.452876000689003745453277019075E-18    0.920095506902818428892250212438E+00   -0.965681721468118643115230415242E+00   -0.920095506902818428128746549723E+00    0.965681721468118643812046819050E+00    0.217345950689679461247201094199E-18    0.833660909633941429215429889541E+00    0.879247124199241644150517160386E+00   -0.833660909633941429322527807152E+00   -0.879247124199241644293721009000E+00        -0.2757999291        -0.2756179068
  475   -0.566951617728721643297169414040E-02    0.824890105368190583364591534060E+00   -0.820408736218769150174613397800E+00    0.892297110630104440405612891856E+00   -0.888429586653068940314961779426E+00    0.199003236209882163222489434596E-03    0.830844056259510598753207358539E+00   -0.814463557423056698066128905613E+00   -0.898704509551674833458023347213E+00    0.882030959827106110542682656361E+00   -0.438555681605087064377156833226E-01    0.991169949114379850423409230873E+00    0.974336002247675572072536147070E+00   -0.958572312459942518314996808234E+00   -0.942352210765624173063450748260E+00        -0.0514964493        -0.0515874551
  476   -0.615327084048930422955655987545E-02    0.903243393038397978097664372642E+00   -0.898452218304341838894122261934E+00    0.960463762786939205628097219740E+00   -0.956193670383034679309960571741E+00    0.215933904774524732228914746746E-03    0.908696492364232611245869332576E+00   -0.892990037469101162469652997478E+00   -0.966336394718826858749163048413E+00    0.950311956941740982912630438547E+00   -0.475973308359435239635537871825E-01    0.846124713812805903417418237484E+00    0.829998726311621434668341033647E+00   -0.810818410731935664978765103068E+00   -0.795213505560902809115093361941E+00        -0.0541441975        -0.0542475146
  477   -0.567043685758360557731564922190E-02    0.828481249132074656002699365898E+00   -0.884534577605792743694878604219E+00    0.888419495347811617230341626568E+00   -0.824015917959742563716219920208E+00   -0.467181383106033234779889964511E-01    0.883830796125496710094432282430E+00   -0.832909132061745935550819681702E+00   -0.849142174128906745331986341420E+00    0.867017340628022681562249199372E+00    0.222963774983073397665969421499E-03    0.943275430949768297272808629655E+00    0.986980635098344448719284230608E+00   -0.100366805139250904049325721888E+01   -0.926916349679298050733431875147E+00        -0.0514960871        -0.0515773895
  478   -0.615241423825341801157080473475E-02    0.899436892295530130483149287159E+00   -0.960269490131578747141386879640E+00    0.964520785311205011113609588488E+00   -0.894628181764149222532196326945E+00   -0.448494853431508499190956443574E-01    0.955748726887847951368754150639E+00   -0.906856546646836210892692547954E+00   -0.922447487112438895669306954240E+00    0.939600371070490622613409492987E+00    0.189108545245127784282551449162E-03    0.793781910954509735717044350928E+00    0.843274863504581931570890245971E+00   -0.859283751660922145806948219576E+00   -0.778051502827889936421143260596E+00        -0.0541458190        -0.0542582852
  479   -0.523809931097463471413740201777E-01    0.878081144975113620706587794330E+00   -0.839513187881797564576374633523E+00    0.878081144975113620816942650900E+00   -0.839513187881797564591197610573E+00   -0.165413089525407601137939656534E-18    0.834210600314821407045027377721E+00   -0.877947721945623554565947595897E+00   -0.834210600314821407007808294467E+00    0.877947721945623554725407241694E+00   -0.307439274968210352838020508707E-18    0.943085995218323805637159521432E+00    0.986823116849125953301374360903E+00   -0.943085995218323805504371503136E+00   -0.986823116849125953078675829068E+00        -0.2762407200        -0.2760550701
  480   -0.509933172906693944119364705192E-01    0.950494559694082715131411841229E+00   -0.912948343852167902009983814212E+00    0.950494559694082714937527599774E+00   -0.912948343852167901985945341459E+00    0.194901677374634461788291091213E-18    0.904669000375473733347039880235E+00   -0.954197131344950275373394978516E+00   -0.904669000375473733358929561741E+00    0.954197131344950275146379162243E+00    0.657376231288238770392904914511E-18    0.793520221844544508606154615310E+00    0.843048352814021050434166053917E+00   -0.793520221844544508908123597356E+00   -0.843048352814021050893916857531E+00        -0.2747812159        -0.2745983378
  481   -0.548173751878739891923117111395E-02    0.824494896482254324946894185793E+00   -0.820298457081918190059494676564E+00    0.839539524462920644382922531402E+00   -0.835663592383836502583411479882E+00    0.115738507224960242125966998480E-03    0.957492311879476851032430701063E+00   -0.940846795532033651115414696789E+00   -0.972782411412139503666735102452E+00    0.955966459281955630441055444327E+00   -0.288220216768718748974039018641E-01    0.914406354822852619544963297299E+00    0.897515366923413086429671237245E+00   -0.893024539114954421723883726048E+00   -0.876454058536766881696480123702E+00        -0.0503543141        -0.0504293423
  482   -0.548168095010244301670495721305E-02    0.823135897215229603200365599500E+00   -0.837047169373843612955741685252E+00    0.840926298217470798408048652238E+00   -0.818942737882118827800422293599E+00   -0.283942728779923872834323931455E-01    0.976428011390792383734835627884E+00   -0.938789971112379960988537255234E+00   -0.955364384166398085681867718894E+00    0.959539567847290669093868825310E+00    0.103731688834591525246407913273E-03    0.893879974747622390640327476861E+00    0.895095962695845461154680065939E+00   -0.911903768304134576028870269152E+00   -0.877224923758391666180220413839E+00        -0.0503535072        -0.0504313828
  483   -0.557524158307906412072143633457E-02    0.837924812347031195086748472958E+00   -0.833665491971402209008746947395E+00    0.854567591288598978583815998181E+00   -0.850616846699993609288997836043E+00    0.106156526487159959862906244655E-03    0.908096853353515658536226441328E+00   -0.891568060805389460019160996215E+00   -0.924972082898304747205524387963E+00    0.908286964930759555127181463451E+00   -0.285812853019059476839869745100E-01    0.950791697764029102978681475701E+00    0.934030454612681599289385609177E+00   -0.929593101243412851697827525015E+00   -0.913140433879088964791715021915E+00        -0.0508725864        -0.0509590807
  484   -0.582100021278897974003708847302E-02    0.876869820567992601111046309201E+00   -0.872436685607157301202838029838E+00    0.890298485478156037727146347056E+00   -0.886159652894326503173908768704E+00    0.113400017739111876888829174144E-03    0.945498922855095884166960133599E+00   -0.929277231275513350333023250494E+00   -0.959158235022830232734658068194E+00    0.942769551305111640352496092620E+00   -0.290340766094597645627377001432E-01    0.877726098179269975038216896539E+00    0.861273759342116529252682116694E+00   -0.856201249577287906973258124147E+00   -0.840043213117140226542694045313E+00        -0.0523243855        -0.0524180117
  485   -0.557526205387865532180306479967E-02    0.838424023068766984689757024368E+00   -0.850108933612589175460855496985E+00    0.854058545007088336705727814465E+00   -0.834163539353863727590794964758E+00   -0.287352479248432685337835622610E-01    0.928002726181872167547340860347E+00   -0.890238356962695297636190582391E+00   -0.906689619209488736641613732707E+00    0.911240591614674632687827967901E+00    0.110622534903220493273112638049E-03    0.931469061632676690491432992850E+00    0.930652321324204603501980632630E+00   -0.947340470748571263871352011100E+00   -0.914943814243052376995868328556E+00        -0.0508721140        -0.0509587359
  486   -0.582092538922486564653302437232E-02    0.874986675141466694468293919171E+00   -0.888072358364148051909384100711E+00    0.892214990043187849628771197702E+00   -0.870557449460541832278370644637E+00   -0.284878609573458403284136141426E-01    0.963668314926771159462984445483E+00   -0.926386607378334728275969880335E+00   -0.942549497343748763370815215573E+00    0.947218830959472059897602932700E+00    0.959654769619556532537501469019E-04    0.857367789326533471241210007989E+00    0.858433214262840591306841951280E+00   -0.874810060301852649169438960053E+00   -0.841132261432832394443580168740E+00        -0.0523285704        -0.0524218150
  487   -0.566347488554173784455189081985E-02    0.850565469956059564072506601927E+00   -0.846246569999592502213349763904E+00    0.868777539594341001576617572995E+00   -0.864756442791792642794958522949E+00    0.962915783304065456319631648697E-04    0.856636713407442843672863836902E+00   -0.840184377537988064135582596630E+00   -0.875068583802729987998678962091E+00    0.858474449573182497895487201554E+00   -0.283214049322654485995574880501E-01    0.985740420723470495433619882502E+00    0.969068284097010009074634488109E+00   -0.964738559601404631486644359115E+00   -0.948364226128862848205156752699E+00        -0.0514720315        -0.0515573123
  488   -0.614581161617992046615144546127E-02    0.927060434828939345484497860985E+00   -0.922400627548840610290026577514E+00    0.938847434538395421817032725253E+00   -0.934456959086366003442028482737E+00    0.111299314830139351673534411934E-03    0.932617852693633885620585377133E+00   -0.916834389282698441367213164924E+00   -0.944621467645383644595317154356E+00    0.928674105577930151877018157192E+00   -0.292263887238281570435306924128E-01    0.839490202556317455938271843648E+00    0.823490123903088329042702718484E+00   -0.817836240436280814774710124647E+00   -0.802105493611121004698608040438E+00        -0.0541186665        -0.0542228041
  489   -0.566357188863078139753099162844E-02    0.852937794846226123874936385205E+00   -0.862344373113905419191582747479E+00    0.866360355287238945177097076474E+00   -0.848613637414418027967670974815E+00   -0.290359925882131908772873980535E-01    0.877489183849013949753097286804E+00   -0.839588081098129043047206431733E+00   -0.855955988077291272345482109809E+00    0.860813101611377150533070527333E+00    0.117784113382831991761540130090E-03    0.967654183423760178108362276219E+00    0.964708836885610770112247289413E+00   -0.981317555558628641042045666798E+00   -0.951218912879979020519858216058E+00        -0.0514702230        -0.0515534032
  490   -0.614572072664718028593152170390E-02    0.924636839861108836060628662357E+00   -0.936913409466563595166799919712E+00    0.941308013257042818992343091529E+00   -0.919981294762802342013044282655E+00   -0.285839947348139797005883979254E-01    0.950010955311128183265799223341E+00   -0.913097895956696576081175914889E+00   -0.928834181083356704480513361158E+00    0.934013728876640784644420569187E+00    0.877757080567184275706379807673E-04    0.819298758980546945853700675848E+00    0.820233647249820800386077658751E+00   -0.836165032002492785844470427740E+00   -0.803496632172071404291377344414E+00        -0.0541269171        -0.0542271100
  491   -0.236951907424676618094233427688E-01    0.855725412659510306751613530268E+00   -0.838005382269116628957899375061E+00    0.823027009887917212939676487190E+00   -0.805853654505394298982553407598E+00    0.221943383326987737113761681130E-03    0.958460928699141815830066459244E+00   -0.987712053369832912529895863852E+00   -0.926199279632230170932821919369E+00    0.955123571901429133639857393186E+00   -0.118116701843066527537571188435E-01    0.884574594657484968777190636484E+00    0.913388965623494616562327537889E+00   -0.875604362310141652684018274185E+00   -0.904965408284022064305746251205E+00        -0.1130468900        -0.1129079942
  492   -0.236950753377483633221446250541E-01    0.855084063283153790162240126434E+00   -0.806453956965001142056317060037E+00    0.823646851482398161140119746838E+00   -0.837383741971883000440597205006E+00   -0.126326139709550315152561560965E-01    0.947127954576581879452270965995E+00   -0.966913901533602869324895450308E+00   -0.937572888061206993326802392812E+00    0.975961541255103984812523788864E+00    0.207599607688203003382722918421E-03    0.895594534429731459921127489467E+00    0.893498336101371706897100167367E+00   -0.864563890950696837623523102055E+00   -0.924834689429974572005896304520E+00        -0.1130351034        -0.1129046591
  493   -0.346572217204570952439873888537E-01    0.843975732959931745474693621537E+00   -0.818457731850490709894114530830E+00    0.843975732959931744968084185842E+00   -0.818457731850490709693584730254E+00    0.110402363233373995263954685967E-18    0.958808146541907355998269801095E+00   -0.954452215945740682967078674154E+00   -0.958808146541907355680230484108E+00    0.954452215945740682577216553723E+00   -0.410973986610828097868255974270E-18    0.896550029579209862949109043385E+00    0.892194098983043189749563505679E+00   -0.896550029579209862085365535772E+00   -0.892194098983043189150817412161E+00        -0.2137643339        -0.2137968371
  494   -0.235306883160413779218679574445E-01    0.869448236082829058343990669813E+00   -0.851858899875677682393249254066E+00    0.837498888940498472097932192816E+00   -0.820437084591843307436641219350E+00    0.210306914512902912805372187576E-03    0.909319254771135229616633300360E+00   -0.939043237413610513569263393901E+00   -0.877788521864161938113319683537E+00    0.907202807894418843869910499010E+00   -0.122940298383132623339395641992E-01    0.921097874974698058069105816326E+00    0.950403243381816047278991049692E+00   -0.911782054337083058828000125915E+00   -0.941614954602697259327335801563E+00        -0.1126870928        -0.1125530265
  495   -0.230797909659034946815172158850E-01    0.907171997479920138533885882376E+00   -0.889885339872091411123820573182E+00    0.873875341309589513714473709036E+00   -0.857174846904828994188475182016E+00    0.217932543587136058547131687638E-03    0.945278470093049559926338091996E+00   -0.976343951291677879673972934614E+00   -0.912435358556572713918262947566E+00    0.943179913690561683927290514537E+00   -0.113290369589209098438806476169E-01    0.846926797232765616971145046552E+00    0.877538733797540157907442860260E+00   -0.838292182082510880145511710224E+00   -0.869490281850353628965876306105E+00        -0.1117780512        -0.1116371749
  496   -0.235307318207141407804865883669E-01    0.869679299750741570281955159684E+00   -0.820221010534059766721308312599E+00    0.837275633946350546932911882059E+00   -0.852082718542523983352449852249E+00   -0.119923984477517457544773738051E-01    0.898114683676266543037987873391E+00   -0.918854006086507551576681919580E+00   -0.889013740294625194575533449135E+00    0.927412991672222093321234605862E+00    0.215579047181770655227252108992E-03    0.932412889186952835858694161288E+00    0.929849489174444169510799354108E+00   -0.900438932440995912424496611949E+00   -0.962140906241342486056786622044E+00        -0.1126803996        -0.1125532210
  497   -0.230796147447618385789159712738E-01    0.906349651213043284572776360490E+00   -0.857941517918383345088625902645E+00    0.874669171237657315200272980796E+00   -0.889090412021849935373171465870E+00   -0.124664244192319000483702213957E-01    0.933589815659815454913508193042E+00   -0.955315240247162959060088828906E+00   -0.924145034438913495931996181254E+00    0.964228435596145538953643024225E+00    0.197986792605083576782925710017E-03    0.858247936767914775042394807260E+00    0.857737662600778268797984075217E+00   -0.826979026768382290858534375048E+00   -0.889298126680098344271172585925E+00        -0.1117753612        -0.1116327888
  498   -0.346796008704534888584336826190E-01    0.858148615454770470029094010421E+00   -0.832614136649020061062264318267E+00    0.858148615454770469718511950476E+00   -0.832614136649020060562834268006E+00   -0.205810000405166159556069120848E-19    0.909895034355210677613963427632E+00   -0.906269335878804881106914875492E+00   -0.909895034355210677163055899882E+00    0.906269335878804880750837059891E+00    0.412914137205960316556119532796E-18    0.932769901451182692461004038563E+00    0.929144202974776896102681712879E+00   -0.932769901451182692494101552690E+00   -0.929144202974776895933666736905E+00        -0.2144573563        -0.2144944701
  499   -0.347192488097972872844853288860E-01    0.895368397340704019486486602910E+00   -0.869804725884477392286409786547E+00    0.895368397340704019463489450775E+00   -0.869804725884477392283532926666E+00    0.490215187617560838603196244484E-19    0.944884116971193472449132602380E+00   -0.943196097352083407791300379805E+00   -0.944884116971193472464849054728E+00    0.943196097352083407750297525444E+00    0.774321965329029421575751833931E-19    0.858627895212930898509881956419E+00    0.856939875593820833814123088503E+00   -0.858627895212930898544964311764E+00   -0.856939875593820833868339427821E+00        -0.2164460062        -0.2164900587
  500   -0.233718386796050719671457840520E-01    0.882386135028239743443132872210E+00   -0.864922154541889130289039176250E+00    0.851159170707658621481828806075E+00   -0.834205931593062343887353991968E+00    0.198219560832678773760691544927E-03    0.858072360494254002420376642413E+00   -0.888305969838732844104862607355E+00   -0.827246715285942678866327907036E+00    0.857188427777636259295922092314E+00   -0.127572535840465241889103968545E-01    0.956141780292241056381236308180E+00    0.985974070524450099658466942364E+00   -0.946493284740876942204420530020E+00   -0.976836316344840321041270046056E+00        -0.1124160393        -0.1122788084
  501   -0.224387163888698573086831064228E-01    0.956439286877704776897892140500E+00   -0.939604332810124666398502629364E+00    0.922515109249749177688676354902E+00   -0.906306953611415917657839043839E+00    0.215199264687552060424587222126E-03    0.931249989384269947150693207264E+00   -0.964065402358711252655234977604E+00   -0.897797661498777008799671181736E+00    0.930296173417539843056377632010E+00   -0.108260301658500410393318764069E-01    0.807759921809768130543789339838E+00    0.840103485041746775190137350108E+00   -0.799475351333602512667201319689E+00   -0.832445712994828007782101530032E+00        -0.1103850722        -0.1102379592
  502   -0.233720519189967534452071778980E-01    0.883459874598277133310808384772E+00   -0.833203053177086339120442829428E+00    0.850122068584917122450661651659E+00   -0.865961356390201754499292939398E+00   -0.113245170105383700455367155269E-01    0.846973309097469745751919905983E+00   -0.868723504864874501775510637437E+00   -0.838345352172112673057660309057E+00    0.876771958989986978988473611221E+00    0.223349155136748871209230335416E-03    0.967741610073883974853854761514E+00    0.964781956753285792711558356781E+00   -0.934858006726663585922243832974E+00   -0.997994462632540830018944271325E+00        -0.1124185943        -0.1122837559
  503   -0.224384702358098820083480659631E-01    0.955467294744839514801118588551E+00   -0.907208815892435677478289234634E+00    0.923451891333465398707737020599E+00   -0.938667622963371772687198701475E+00   -0.122884703289838439829546807895E-01    0.919187546126942633907328807741E+00   -0.942795713389080048094770469704E+00   -0.909861286697230974314966745044E+00    0.951565376478353686802660431289E+00    0.189543684411505993827184066007E-03    0.819435313920065205579250213302E+00    0.820354337200540163265672370010E+00   -0.787837769085341794679795453574E+00   -0.852231002848126963668508645074E+00        -0.1103787157        -0.1102320333
  504   -0.346970772024309092784517973447E-01    0.871519314023773706123543691851E+00   -0.845971967450884146417329634681E+00    0.871519314023773707008786778967E+00   -0.845971967450884146244100972071E+00   -0.104604970492582926965149833396E-17    0.858903100882263726128614933109E+00   -0.855964528831306534029729473879E+00   -0.858903100882263725949550653687E+00    0.855964528831306534899173082524E+00   -0.544010025480979045439477201357E-19    0.967557854617379641114559831725E+00    0.964619282566422450069341750199E+00   -0.967557854617379641603857498291E+00   -0.964619282566422449503327562296E+00        -0.2153752924        -0.2154129556
  505   -0.347267777315745572782223325521E-01    0.944555257403659559491158585937E+00   -0.918986042426494787898777908266E+00    0.944555257403659559502301298125E+00   -0.918986042426494787702718062677E+00    0.121871294391798610858976838744E-17    0.930087215970500736969864056059E+00   -0.931030118112280509949667617036E+00   -0.930087215970500737824150695718E+00    0.931030118112280508902645565745E+00    0.138992582610762110809800725225E-18    0.819179682861847599879749891436E+00    0.820122585003627372014020519598E+00   -0.819179682861847600062784150781E+00   -0.820122585003627371987817448183E+00        -0.2186184083        -0.2186855647
  506   -0.547780025747060287777177189992E-02    0.848860238610495858368761581236E+00   -0.844811221975123399873805149436E+00    0.816418346703364188676116107145E+00   -0.812400789845055709519799073911E+00    0.105827171448137139213224226657E-04    0.981841371122611175697869255392E+00   -0.965116509134674090724042833657E+00   -0.949423001124676639035118553690E+00    0.932682555095409267340141985743E+00   -0.118059705124643122053914521779E-01    0.907786483102906200852109694971E+00    0.891038099205771982848388500847E+00   -0.899078055021048890083418670260E+00   -0.882361130900978651418336874702E+00        -0.0503081117        -0.0503904556
  507   -0.547777360490487573888502476505E-02    0.848220926039756530080939141195E+00   -0.813002947280185863769530388003E+00    0.817036217533830051304229235908E+00   -0.844187662048116970044152678896E+00   -0.126267370308488975876079184203E-01    0.970300671645038579658834782240E+00   -0.944270941077839875234387475044E+00   -0.961003648829739138095776616204E+00    0.953567970155143944295358026685E+00   -0.135040058579312955826497018070E-06    0.919014392572382961366685415702E+00    0.871096976314557219728586369254E+00   -0.887829581505892490737710537569E+00   -0.902281588521924334150943687302E+00        -0.0503161051        -0.0503919830
  508   -0.557128413757700509813019553977E-02    0.862683359946957206463046021952E+00   -0.858577968591200261388911771241E+00    0.830993573083540731509385496744E+00   -0.826894727183904303439608999641E+00    0.229118181705890899732247055207E-05    0.932904135904206306756588631509E+00   -0.916297321169105458484568108330E+00   -0.901219308758667716957386772106E+00    0.884609120043931615380806670925E+00   -0.122882819690656148653057158854E-01    0.944458018574188098705659615343E+00    0.927846244121209365279180426359E+00   -0.935406923275438382328113582459E+00   -0.918801694278580165905992147084E+00        -0.0508394369        -0.0509189215
  509   -0.581689978721901778402964179082E-02    0.900669852030231418788495411017E+00   -0.896374514244303647715683448364E+00    0.867653747609181346357115127674E+00   -0.863383156110815379417315759700E+00    0.848752231985077416868666637833E-05    0.969345934767870610542978493794E+00   -0.953044688866520994744717719028E+00   -0.936348452826042154814375074566E+00    0.920034708253811109743573166250E+00   -0.113236930363019681127272571108E-01    0.870833971222716480619841149181E+00    0.854514102842145248118803510300E+00   -0.862483999243286260019757314511E+00   -0.846188877150276831651732270309E+00        -0.0522772299        -0.0523778023
  510   -0.557129442745386058501671973595E-02    0.862913654951973986940403544959E+00   -0.826677948141097133474790400109E+00    0.830771061948357010705136297583E+00   -0.858802516351033890875459602321E+00   -0.119867198963188386194985949655E-01    0.921489347118498656418058664694E+00   -0.896055080234661401213488633215E+00   -0.912654551337173541794900191134E+00    0.904871851222306297002049061611E+00    0.625893440971299327611881291232E-05    0.955983134949703613397249028997E+00    0.907241070843574496580570223702E+00   -0.923854162776242585617680625283E+00   -0.939379259883667202436938269576E+00        -0.0508387498        -0.0509188881
  511   -0.581685542431070235578466082261E-02    0.899850647728176313090365525172E+00   -0.864152771392982226416455243852E+00    0.868444535014115216999562162454E+00   -0.895576547393549557346228694789E+00   -0.124607696986799091124582446775E-01    0.957440262091601241692062332106E+00   -0.931957877606669223156825221125E+00   -0.948274269002503903735524344444E+00    0.941141533982272795952333297005E+00   -0.679306632613047931712550144181E-05    0.882372844464871636237513757035E+00    0.834650340354975859568011270997E+00   -0.850952898394625991077238725894E+00   -0.866060282999358641428313053511E+00        -0.0522918770        -0.0523782729
  512   -0.565947667167437544895883314022E-02    0.875715719017338976361439172494E+00   -0.871557474706236978957819556964E+00    0.844752235403311520028241482158E+00   -0.840576370699472106801660910138E+00   -0.684696380576596345887159717815E-05    0.881905867900228061824289404354E+00   -0.865376444876765069781422566516E+00   -0.850928532692359211356713977804E+00    0.834409192463841591759641655904E+00   -0.127514464790791451730177553141E-01    0.979691594833268808485491103552E+00    0.963176023403647210577002001928E+00   -0.970311555916898308252572886255E+00   -0.953778364094539294521122828140E+00        -0.0514287457        -0.0515152652
  513   -0.614157036718004983026959028374E-02    0.950302628417910518483070482143E+00   -0.945771621786166883709692705911E+00    0.916683605455148247838982934763E+00   -0.912170574990813674199486656574E+00    0.617854497345023591006296622611E-05    0.955964534641630670611029305198E+00   -0.940100960172876199081319205484E+00   -0.922359049005404884664782502788E+00    0.906486376050986504873272411178E+00   -0.108210634328106336028254764848E-01    0.832323988431530717266891782704E+00    0.816446876636239761039340938021E+00   -0.824347486075878606744848817194E+00   -0.808488350447996711651179470554E+00        -0.0540748662        -0.0541799392
  514   -0.565952825130381994579894911043E-02    0.876785652418748170671649424796E+00   -0.839569965270119682937549928821E+00    0.843718818264579224249260591772E+00   -0.872600320442435103706406388046E+00   -0.113190662921567985440905633181E-01    0.870593373981442516150286435777E+00   -0.845734884471035193218763637491E+00   -0.862240942311729522189808773654E+00    0.854050837158894661525708925816E+00    0.121550290229102373487379588437E-04    0.991504168747169014260479728191E+00    0.941931276752305738867045759004E+00   -0.958464523792780983459657109939E+00   -0.974988821124402075257468433001E+00        -0.0514236854        -0.0515140558
  515   -0.614150308044937388549133893578E-02    0.949335023724198468072087566625E+00   -0.913076655516403980071549592639E+00    0.917616136801778847687706531099E+00   -0.944830566999502764518436318342E+00   -0.122830181723992351820973716646E-01    0.943675047058295623866616371721E+00   -0.918762900602816197323900055176E+00   -0.934648612484535380562969840571E+00    0.927824359737255604690052276503E+00   -0.140255703029213038373112361115E-04    0.844227792103823919150639613576E+00    0.796623193299685115527188792654E+00   -0.812481065918670186563874689523E+00   -0.828349265520049787771691629830E+00        -0.0540801282        -0.0541801074
  516   -0.164335400480109172226957473561E-01    0.836651219532303607762166591666E+00   -0.824551256743605626644038854577E+00    0.836651219532303607799704709140E+00   -0.824551256743605626962980779788E+00    0.530346741814024147423777634208E-18    0.982364781252373970016144104770E+00   -0.932166965258359585685115483007E+00   -0.982364781252373970404969087875E+00    0.932166965258359585659297635049E+00   -0.755253729798844478627146268471E-18    0.920185466083208904274653409967E+00    0.869987650089194519591185429879E+00   -0.920185466083208903770941767334E+00   -0.869987650089194519377608468676E+00        -0.1509698180        -0.1512071095
  517   -0.167140049640919153958741882885E-01    0.850930024548730608881036922554E+00   -0.838623556342563181003379904515E+00    0.850930024548730609607857446965E+00   -0.838623556342563180397690691958E+00   -0.330770256745282098257290648540E-18    0.933687854848240664440858931912E+00   -0.883862544792360294443268339953E+00   -0.933687854848240664540718591546E+00    0.883862544792360294458337958358E+00    0.767351688457821195602206517786E-18    0.956533475746480620192544678240E+00    0.906708165690600250821083369985E+00   -0.956533475746480621412713006464E+00   -0.906708165690600250705303383087E+00        -0.1525397647        -0.1527904907
  518   -0.174506668192726676673436814281E-01    0.888434362489264903351218182145E+00   -0.875585492523677465499880805479E+00    0.888434362489264903809724937025E+00   -0.875585492523677463799349851683E+00   -0.427025450687177164026168554727E-18    0.969137309771181243618765700208E+00   -0.920214793160818148323696190486E+00   -0.969137309771181242777157189052E+00    0.920214793160818147918213539505E+00    0.963377033153536760032776966639E-20    0.882995272324913137819638554144E+00    0.834072755714550043821677552865E+00   -0.882995272324913138972166276993E+00   -0.834072755714550042814456846862E+00        -0.1568952024        -0.1571731982
  519   -0.169786043330097771428549778442E-01    0.864401095544136861541839466169E+00   -0.851899803671950703509124263250E+00    0.864401095544136861706150704093E+00   -0.851899803671950703480230962016E+00    0.767731413549942859732599784195E-18    0.882977920145330661476879855453E+00   -0.833405056733244804826063033322E+00   -0.882977920145330662297486023185E+00    0.833405056733244804136763643427E+00   -0.448318740113159753387449308687E-18    0.991491442042893775354319856771E+00    0.941918578630807918043760837982E+00   -0.991491442042893775195148940318E+00   -0.941918578630807917694298944149E+00        -0.1543190256        -0.1545782580
  520   -0.184245332643490964787034043934E-01    0.938015070392392779515916687101E+00   -0.924449145689228414714169413840E+00    0.938015070392392779806373666533E+00   -0.924449145689228414438331621583E+00   -0.189410330882993811544185817762E-18    0.954994989320844438917743514171E+00   -0.907390421551514571083523120898E+00   -0.954994989320844438781265716028E+00    0.907390421551514571234620548875E+00   -0.734324922425322749643007695529E-19    0.844241267288572389166325629264E+00    0.796636699519242521758781792630E+00   -0.844241267288572389407431730353E+00   -0.796636699519242521434110006562E+00        -0.1622676900        -0.1625835223
  521   -0.928690430940359041186643860253E-03    0.762948433765577010926656082146E+00   -0.796875223420794346573050103190E+00    0.829053884466782792447321992268E+00   -0.793759511244814925169734621103E+00   -0.216838373448469157635634906330E-01    0.978308749265805225962221415100E+00   -0.962632924104003963707068926482E+00   -0.993837878692552396833521736696E+00    0.101009353320248315295311903292E+01   -0.229673305897482737135942912984E-01    0.884746446058483364280467054219E+00    0.919646942171140712674680154126E+00   -0.902446255704767229987218584070E+00   -0.868125588940239375457450291768E+00        -0.0041767880        -0.0041726161
  522   -0.889683827276548924015061853784E-03    0.792201414242454234013852478646E+00   -0.822814717550213505047325641058E+00    0.857343473062409682519738550106E+00   -0.825420027062047105373187362830E+00   -0.230193917738353932759120711384E-01    0.880982836612029268837594443847E+00   -0.864319114269614496804072156353E+00   -0.897907416502878573179287229388E+00    0.915141902710554241294127164043E+00   -0.219787246118401453162753985821E-01    0.958441703418879570023010736583E+00    0.989995460005570942153681735007E+00   -0.973527213688921465233590677675E+00   -0.942544220967490989184237326412E+00        -0.0040180373        -0.0040128523
  523   -0.799906324680980171313946812217E-03    0.868004011492159815628085718531E+00   -0.901134004371228171694429631046E+00    0.930469371751167750061815284010E+00   -0.896161441953479655400389795441E+00   -0.220446363433604853191122651569E-01    0.954994121075074325838258592976E+00   -0.939034815325145043766649122116E+00   -0.967509125015331160941738544432E+00    0.984012609226147626802858900535E+00   -0.238570576350777044849660740213E-01    0.811614517795438686514364573449E+00    0.845605568364260503773004716611E+00   -0.827767604173892908193223947678E+00   -0.794320732065958274724094689758E+00        -0.0036320046        -0.0036352750
  524   -0.932584934950605227935208162647E-05    0.812397225743141180283999399529E+00   -0.797084326072167037583225515420E+00    0.780818527467937781131118293989E+00   -0.796117693953028376515991187860E+00   -0.650682414442253404430901913071E-02    0.997142203186384121020447169933E+00   -0.992362527254505608422715218946E+00   -0.976078584257388045538264156607E+00    0.980880815789159623684782799174E+00   -0.589675070350827337667980142245E-02    0.903935712627803885736652232411E+00    0.888640957349718049468222189211E+00   -0.884287920934267679100849046437E+00   -0.899605231812246580918065781217E+00        -0.0002976009        -0.0002971079
  525   -0.652754381423468106221512794718E-05    0.841237263591749595740244042621E+00   -0.824963978816039849058187921363E+00    0.809469517335259016667739246527E+00   -0.825733189691852360578668787129E+00   -0.586942057208257086845135649774E-02    0.899880642106972779346788027617E+00   -0.895567171105149387601139917410E+00   -0.880059738889173938523486428462E+00    0.884389538942270160872417586236E+00   -0.637433828124520869778795644497E-02    0.977005849792905063966153915849E+00    0.960745535752389933971302608702E+00   -0.956043966410730592367974062665E+00   -0.972320609502518552966108417379E+00        -0.0002804500        -0.0002876144
  526    0.348975488303073215860966996077E-06    0.915944253689592565251796271253E+00   -0.900391866512612542168871658164E+00    0.883575953773219788948434340174E+00   -0.899128854849263592386744876235E+00   -0.634321387971517966072286063296E-02    0.972554319071064118695390076560E+00   -0.967883237792572738793945243189E+00   -0.951068175262123263704251552280E+00    0.955738070021791867699595054462E+00   -0.540945062780333796296534530334E-02    0.830004979379218895173028200909E+00    0.814451741993295593959359960740E+00   -0.810469374118800732627752359115E+00   -0.826021424985901257935319268095E+00        -0.0002697483        -0.0002692485
  527   -0.908435587820827852296138184209E-03    0.777928363097643091660287345000E+00   -0.810235391941725714926640381180E+00    0.843599567362497895305583459586E+00   -0.809954782103613891747939361494E+00   -0.223642645763715757620174844144E-01    0.930672172202251415664344334107E+00   -0.914493779613364007039216456236E+00   -0.946900733193232028927217448131E+00    0.963655813049126374242938437112E+00   -0.224782222811257438184407610140E-01    0.922282342967913367987187813046E+00    0.955546593652900149744482935737E+00   -0.938707607104778662423702675498E+00   -0.906020043686798817357000663916E+00        -0.0040944620        -0.0040903727
  528   -0.859093506053935601000152239792E-03    0.816613518491002983685979041539E+00   -0.850115639679973101429044993714E+00    0.880870810656070258056025682623E+00   -0.846103593885150602381848618280E+00   -0.218591508314838517070374399702E-01    0.967117077835314638316854275600E+00   -0.951302906899780253512380384070E+00   -0.981144878427084410492044612367E+00    0.997520352678255256660040312954E+00   -0.234160578186695085501124708335E-01    0.848995704040778106446261170046E+00    0.883411024678541223836643582834E+00   -0.865889204810091737304523358486E+00   -0.832035187487965081277662754756E+00        -0.0038777607        -0.0038855982
  529   -0.872500897474279304977080570259E-03    0.805712432873529326845769264458E+00   -0.834555690590980806249452935525E+00    0.870238227280280525720497153017E+00   -0.840110130342344449927114817556E+00   -0.236477619115777040312732106261E-01    0.829194271619444113905396973534E+00   -0.812063514570370706632194850345E+00   -0.846822617507989658386109198051E+00    0.864515402839940004703872396418E+00   -0.214710210094562530716323884113E-01    0.993181108993875077613550612676E+00    0.102294780046300732473436415353E+01   -0.100685774247034954842850074982E+01   -0.977653079284094240352248284148E+00        -0.0039483341        -0.0039417301
  530   -0.748727766533613252176391275151E-03    0.917183683584717484830329553821E+00   -0.949987764731762360186444687023E+00    0.977894340777365115426363740034E+00   -0.943987687927880725459048268033E+00   -0.222389111187847641936933096179E-01    0.941984158993373985604829446349E+00   -0.925873718777522826124457827861E+00   -0.952965010313825645428176890297E+00    0.969603447845837162169748151136E+00   -0.242879326239807127960208831595E-01    0.772651019691916904409117605120E+00    0.806270385348261715701432728898E+00   -0.788123259858958014066220108375E+00   -0.755031891518773560035104626949E+00        -0.0034050767        -0.0034129607
  531    0.938462230868035435211877388327E-04    0.802321997448692300214795719759E+00   -0.835349119306549800123065294100E+00    0.819398874436892338600547673682E+00   -0.786509949924694104022519663128E+00   -0.223319542720067838509096459679E-01    0.955534584227490156786187966796E+00   -0.938951685353420596812426425842E+00   -0.923210491781665090407703691075E+00    0.939513485405590005476117024514E+00   -0.614290991122369520613083166704E-02    0.916508344208207340445230476023E+00    0.949326414768162885235705164712E+00   -0.944943362543216458328837745447E+00   -0.911845386733116268633014849241E+00         0.0002128710         0.0002112046
  532    0.988711957952041112135960380388E-04    0.840059006815005571427274999154E+00   -0.874249867682861498755968116719E+00    0.857640768189554013183128875002E+00   -0.823595504409909258511507001694E+00   -0.218306469762358040390024806433E-01    0.991028315648040640607727483207E+00   -0.974800517155756800219852840248E+00   -0.958418179402613110754247071070E+00    0.974338051502780531584726013208E+00   -0.566085324386417034341003536149E-02    0.842668094079184743736746336670E+00    0.876632193206876874958205981695E+00   -0.872618088329779577942681060333E+00   -0.838346062809971027163825714486E+00         0.0001978245         0.0002006567
  533    0.937383627803680509054075051216E-04    0.802416420692742664898334605884E+00   -0.786689440263084111854223808258E+00    0.819297769185240840693807782227E+00   -0.835162788126163825802835171382E+00   -0.619763717153581007234409417995E-02    0.924963222020238490239274108991E+00   -0.920261905298613355271679322461E+00   -0.953077269841905353571037609859E+00    0.957502553832524381684000361060E+00   -0.224452809322927457882024668674E-01    0.947243369198299986467503121053E+00    0.931309353147506163963618009998E+00   -0.914920981207801240912840563710E+00   -0.930578964527588956562093639436E+00         0.0002138281         0.0002124020
  534    0.980930860580806191399360075152E-04    0.841455877619128705875159555623E+00   -0.826123396186145527318197651048E+00    0.856156188596665130381775696882E+00   -0.871633121278455772909589591720E+00   -0.643102799910487236901081758294E-02    0.961687029352981497424001268839E+00   -0.956825333105997532134532564432E+00   -0.987056902114585442954471782641E+00    0.991665496414240256702070132560E+00   -0.233783936230314203121301988386E-01    0.874364785631718200639758214848E+00    0.858833527600666714326435137897E+00   -0.841746642390053191781265470245E+00   -0.857024798473775526552718192707E+00         0.0002353792         0.0002368362
  535    0.970597239283126024219453334656E-04    0.830863280676676800981482396611E+00   -0.860402501678421997866756134980E+00    0.845199426047724303822215685191E+00   -0.815803134572348080716215679207E+00   -0.236080139471340728963226419864E-01    0.854879530340075354390651994729E+00   -0.837375777428387404064733969565E+00   -0.822365414580686433150085884796E+00    0.839626671452749910995492912305E+00   -0.660186540422404659102104369724E-02    0.987966096637645334288600633478E+00    0.101731260485639380804398200683E+01   -0.101257292056985417489709335719E+01   -0.982983916311481228661200986191E+00         0.0002475102         0.0002387898
  536    0.109856896716311977851834067848E-03    0.939519296270779094679011373752E+00   -0.972940760417035271382252688186E+00    0.955750943027503992657357668523E+00   -0.922491253442111237934234679866E+00   -0.222112322652525308195464511969E-01    0.964832817737742179537686814889E+00   -0.948313752620984935439314205161E+00   -0.931369828605723008848091496392E+00    0.947558881534804970659237810109E+00   -0.515267111906437011871636172877E-02    0.765776806221499342668707064738E+00    0.798952376993486167238276068278E+00   -0.795323487881486887453219052123E+00   -0.761817904921824780596423752572E+00         0.0002034951         0.0002076544
  537    0.983517671521524205305382193130E-04    0.828943507922046658197886810134E+00   -0.812291795554098054069317916412E+00    0.847242956720914017844842577612E+00   -0.864039501269788578250669153211E+00   -0.553254394349153464710539420426E-02    0.822727223077101650221964444477E+00   -0.818494343577320898066176225347E+00   -0.853677205987240112759616871523E+00    0.857591515181740319356830802578E+00   -0.214440175014566852104707243789E-01    0.101686218777594665328089081935E+01    0.999978774164894798234405940650E+00   -0.984348898062579533186260397646E+00   -0.100091374136835084267417098827E+01         0.0001876066         0.0001898030
  538    0.111192939474567364821714835539E-03    0.941785992077736796640577453558E+00   -0.926122606708882902474126324201E+00    0.953379620744099422199452836437E+00   -0.969206748121805640323721414087E+00   -0.625541972210152029472674953047E-02    0.936326021260480254925931828145E+00   -0.931595667810581201222463046245E+00   -0.959059060837490722545478843855E+00    0.963540398312856097011386503302E+00   -0.242456731326083545420339571076E-01    0.797865700251261815888324839155E+00    0.781995935890714920124184424425E+00   -0.764268432574610479968604794744E+00   -0.779889180960623696495184087022E+00         0.0002763910         0.0002805713
  539   -0.789205696519685723820164366422E-05    0.827196248740246234326975268800E+00   -0.811394802120418705770264319682E+00    0.795519906359763895900834397984E+00   -0.811309731187168589178924283711E+00   -0.619489400710942740904528072195E-02    0.949537850439227281724898607265E+00   -0.944986319913343929656961925985E+00   -0.929095863209401063048723496645E+00    0.933666893829437693315656129817E+00   -0.614019555698527702844372474227E-02    0.941181881196755564960691519046E+00    0.925395995520216093142789077570E+00   -0.920865239193433872230349516779E+00   -0.936670624964126622247247910147E+00        -0.0002890738        -0.0002929646
  540   -0.424688548927865292165248292692E-05    0.865272727777242839263899677953E+00   -0.849864546059651034843947942849E+00    0.833332099918626770684469696739E+00   -0.848734027699910511898392985053E+00   -0.642811154418443361800093335372E-02    0.985313870127139751981676861413E+00   -0.980586283483799041812379426440E+00   -0.964045299121038699836754470772E+00    0.968783708271543502432316878071E+00   -0.565835865499140287804414675978E-02    0.867757055322312139158234767148E+00    0.852357411826456412554429741602E+00   -0.848185769257498705030601326492E+00   -0.863596235260518524060671324364E+00        -0.0002803085        -0.0002806896
  541   -0.524626266528883223706897847088E-05    0.854470233320843841379913246039E+00   -0.837743213499789543862850170033E+00    0.822614941908420342872533539079E+00   -0.839334236116752819834263742713E+00   -0.553014027307493361513822406579E-02    0.848132450548353268302339150307E+00   -0.844067171220961741151391951549E+00   -0.828928491618295079381890987048E+00    0.833006861355559707535873980528E+00   -0.659887814664807353016237061619E-02    0.101136120077913127385701039853E+01    0.994644588969374437119131656076E+00   -0.989779310966250656727730696342E+00   -0.100650901318588059446864523352E+01        -0.0002724970        -0.0002827545
  542    0.449121105630502829063787026199E-05    0.964460271114633436533567731435E+00   -0.948717286858278671096134540284E+00    0.931605617397444024866223856587E+00   -0.947355215382368375944673289693E+00   -0.625238926769476014521939582343E-02    0.958900460301738759954859444286E+00   -0.954290107615364784308488790512E+00   -0.937188483556409186579475842470E+00    0.941785359167594650865067266889E+00   -0.515032780630898822802383777747E-02    0.790723978879479942997124129454E+00    0.774970949221246129058793202648E+00   -0.771185517926663646914083689275E+00   -0.786925070509708949491635386726E+00        -0.0002613785        -0.0002646151
  543    0.931493185122856448353282483550E-04    0.786958298059893084527560963601E+00   -0.821619635949581939402540952762E+00    0.805277492517779988086006972682E+00   -0.770753325716547835466182568052E+00   -0.216544962862906467393844812101E-01    0.100275891224512287091533705319E+01   -0.986665081243900905456502807191E+00   -0.970541218248918820580904719533E+00    0.986335659464957755413022765219E+00   -0.589931755945094784443136347892E-02    0.878690257656793583802282478209E+00    0.913133315109662572236326574947E+00   -0.908939361418958796000319198293E+00   -0.874196914180906776939558901240E+00         0.0001929011         0.0001962323
  544    0.917465513241494893811381133023E-04    0.787994605369294578937123115630E+00   -0.772756075467609687045363848207E+00    0.804164852450489945744087911519E+00   -0.819538487734675541881802526312E+00   -0.650971001977242765313837204496E-02    0.972982871150222579767186660611E+00   -0.968061685713914552036510913535E+00   -0.999666122231771149650453116932E+00    0.100433109398062720379664793121E+01   -0.229309566098184791333051363139E-01    0.910279458550347904073610549490E+00    0.894845269113686673266633141982E+00   -0.878089386209772421236761042509E+00   -0.893267361958981678459257517216E+00         0.0002162514         0.0002177646
  545    0.951279871766473938404444047252E-04    0.816973040214183634133220695022E+00   -0.848293547087941316194214510164E+00    0.832724268086716565461003288819E+00   -0.801543846076188397039457102170E+00   -0.229836651012007112218143555677E-01    0.906254303740860125021740667407E+00   -0.889201030182769067952843805842E+00   -0.873832268330589754426178880919E+00    0.890624592453819450721430778133E+00   -0.637719210939186198087335222210E-02    0.952948396125346846825183332851E+00    0.984068385850059091679630851570E+00   -0.979503354486962730399868641923E+00   -0.948122415327389124771776158852E+00         0.0002216553         0.0002254762
  546    0.104428068298138340801030996010E-03    0.890894220627884472236200865608E+00   -0.924674460498493411593287701689E+00    0.907781289722957855708554252229E+00   -0.874154829955334824843620993471E+00   -0.220166676683020018891423422910E-01    0.978374177210428201014061515945E+00   -0.962004312554630087190170755836E+00   -0.945347094751683964485723161043E+00    0.961398833565289120441195789140E+00   -0.541187230872850221694686685675E-02    0.805013949971429049464261693344E+00    0.838558236869448555641062674759E+00   -0.834732555580746738898653583981E+00   -0.800870142840534274853434470556E+00         0.0002043288         0.0002044303
  547    0.959401595309777994873452596044E-04    0.816085087733197331870922253489E+00   -0.799886580327428180073316944183E+00    0.833672336993449511361814960306E+00   -0.850012125262243314866047190019E+00   -0.587200468468723215472707484695E-02    0.874893364392029294305539644282E+00   -0.870421445196532690243740766578E+00   -0.904426223288286860272257825638E+00    0.908601380495342438560645537874E+00   -0.219488871639005040232699526493E-01    0.982786095874490904981992647728E+00    0.966368567042988914444368295484E+00   -0.950356052870335615527250698195E+00   -0.966476819713396580291463884970E+00         0.0002015177         0.0002033896
  548    0.104569885157918659914861363100E-03    0.892700454202757777687146504445E+00   -0.877225506687747544375068996509E+00    0.905877998577071317477843840694E+00   -0.921506935033664759510059714952E+00   -0.634617829520089871817421826227E-02    0.949453182336707867170481033348E+00   -0.944655125317455425850449619759E+00   -0.973509997988136348285990545949E+00    0.978057282386257699660628161850E+00   -0.238174522941675556434569790773E-01    0.836879056342248548656508836961E+00    0.821201728045881166011665247020E+00   -0.803790400681908962406244651978E+00   -0.819216956357145255105694444232E+00         0.0002546800         0.0002582982
  549   -0.244473234740745637457260194576E-01    0.770705875390442816981462642045E+00   -0.752705389587910615291988415739E+00    0.770705875390442817205997309023E+00   -0.752705389587910615613151072567E+00    0.303476150798626178384675851514E-18    0.100127807864993747243949573475E+01   -0.102799800709859347567062433636E+01   -0.100127807864993747277776990552E+01    0.102799800709859347588559629231E+01   -0.808997078195091138923307877542E-18    0.878983124988537481419841695309E+00    0.905703053437193484533389312907E+00   -0.878983124988537481036682481223E+00   -0.905703053437193484262679114608E+00        -0.1145203508        -0.1144111961
  550   -0.242891952773099535887350735507E-01    0.785947598448262311589957552189E+00   -0.768063541929445354491033570653E+00    0.785947598448262311684482217513E+00   -0.768063541929445354447813076157E+00   -0.414227576170946794150385196983E-18    0.954925018082035342294801880886E+00   -0.982131484131658023306286895832E+00   -0.954925018082035342081448636680E+00    0.982131484131658023567163341100E+00   -0.479300893814221824112856797214E-19    0.916008887728895856845310640976E+00    0.943215353778518538162604882629E+00   -0.916008887728895856884445175724E+00   -0.943215353778518538064350653438E+00        -0.1141686595        -0.1140557907
  551   -0.238702080362587464141324158277E-01    0.824494816455318518335019504621E+00   -0.806919258897215291717841209708E+00    0.824494816455318518285634970111E+00   -0.806919258897215291707436232878E+00    0.668561586681715942565163297571E-19    0.989054927909985566942305343990E+00   -0.101769925892509183302196968875E+01   -0.989054927909985566951837745682E+00    0.101769925892509183295318935872E+01    0.180832661273679061206214486593E-18    0.842309247996469976375463808390E+00    0.870953579011576242397310457660E+00   -0.842309247996469976461009793128E+00   -0.870953579011576242520179101659E+00        -0.1134720017        -0.1133408925
  552   -0.241344554524508316569032452924E-01    0.800483120051533679306447233220E+00   -0.782712997969074008560609588375E+00    0.800483120051533679249712586106E+00   -0.782712997969074008585687928292E+00    0.253213940456441591998289502627E-18    0.906538842231325577958194670673E+00   -0.934258359563034790578014314218E+00   -0.906538842231325578088742559448E+00    0.934258359563034790418136467226E+00    0.272651273523767789357317726005E-19    0.951646423920049308652977179554E+00    0.979365941251758521086773607296E+00   -0.951646423920049308629076116523E+00   -0.979365941251758521144493240103E+00        -0.1138791964        -0.1137629446
  553   -0.232657790874932204768998880347E-01    0.875981158885260664748141654310E+00   -0.858850640422027317918079985479E+00    0.875981158885260664379954538941E+00   -0.858850640422027317937566549243E+00   -0.359645420798047586955284592068E-18    0.975883053826521417013023789953E+00   -0.100638537080873862621555025343E+01   -0.975883053826521416487785179761E+00    0.100638537080873862639960960363E+01    0.738211670939945402850473637407E-18    0.804017999963215270013089049759E+00    0.834520316945432479379667205316E+00   -0.804017999963215270252420866697E+00   -0.834520316945432480000480496408E+00        -0.1122818296        -0.1121434728
  554   -0.239841207421944145046701881124E-01    0.814264746941007127799715417610E+00   -0.796605315823162382769379365746E+00    0.814264746941007127844401761364E+00   -0.796605315823162382794388559590E+00    0.282542123346902820491102123389E-17    0.856082970578873688235996406202E+00   -0.884346761884665598588539941853E+00   -0.856082970578873690590471565881E+00    0.884346761884665596303744635763E+00   -0.212040265289460148328732891700E-18    0.985849135403932764516788075799E+00    0.101411292670972467255860510978E+01   -0.985849135403932764404567144169E+00   -0.101411292670972467242856671572E+01        -0.1136657254        -0.1135409111
  555   -0.226361932078446485208916499236E-01    0.925225923934649181484708717995E+00   -0.908558967533745762945952794703E+00    0.925225923934649181536357363026E+00   -0.908558967533745762968799146476E+00    0.616808288713494337020414989104E-18    0.961802057159817520304163138079E+00   -0.994102075040383200451105800538E+00   -0.961802057159817521166449289496E+00    0.994102075040383199663295444362E+00   -0.263318872384189429396863618474E-18    0.764154398137766668248079990538E+00    0.796454416018332347583249107569E+00   -0.764154398137766668109698988725E+00   -0.796454416018332347418318689019E+00        -0.1109633197        -0.1108262375
  556   -0.238393533126971615726044648211E-01    0.827235238583561970603055386499E+00   -0.809682399259379129839751009472E+00    0.827235238583561970710543238523E+00   -0.809682399259379129794614429755E+00   -0.514196881057317909833420440131E-18    0.803510107664566996442555776388E+00   -0.832354814966695196790923112974E+00   -0.803510107664566996175455702478E+00    0.832354814966695197115551483737E+00   -0.342761323975009254560881716074E-19    0.101856825022847237936087765650E+01    0.104741295753060058008132918016E+01   -0.101856825022847237941471303929E+01   -0.104741295753060057998272463347E+01        -0.1135351754        -0.1134011798
  557   -0.219835283477777999167631390668E-01    0.972278263849769437064861498688E+00   -0.956091862490398625668144697163E+00    0.972278263849769437507435101939E+00   -0.956091862490398625335593671244E+00    0.111539566256708125202290046525E-17    0.946838944751944120554237172102E+00   -0.980883150752084836539026321672E+00   -0.946838944751944122050444268594E+00    0.980883150752084835144990111872E+00   -0.128114850640822926494703767679E-17    0.722756691937989809788358159914E+00    0.756800897938130524712399763691E+00   -0.722756691937989809393073784854E+00   -0.756800897938130523548005570247E+00        -0.1095366252        -0.1093867569
  558   -0.502305715150743727709605359090E-02    0.763491118376978877169456660743E+00   -0.759792657519417039037526959609E+00    0.763491118376978877169456391688E+00   -0.759792657519417039037526802355E+00    0.538682774771126887086350705880E-18    0.102365678271272969928899675773E+01   -0.100637197629972224285388925489E+01   -0.102365678271272970008803025145E+01    0.100637197629972224205485534109E+01   -0.271571071640375520562088085253E-17    0.901438330492992860849643533141E+00    0.884153524079985403615502271232E+00   -0.901438330492992858729075012525E+00   -0.884153524079985401494933838719E+00        -0.0476340863        -0.0476969401
  559   -0.512401540737920519860298473969E-02    0.778836500553606725666662738309E+00   -0.775063704456304007707336376223E+00    0.778836500553606725596305066945E+00   -0.775063704456304007640450533015E+00    0.320049205165055085742845734737E-19    0.977498027691836133080664722942E+00   -0.960356516307445371655155353702E+00   -0.977498027691836133029888969146E+00    0.960356516307445371568750897542E+00    0.435528081177088280958662821342E-18    0.938606320955039745967577704873E+00    0.921464809570648984522946621887E+00   -0.938606320955039746215539178262E+00   -0.921464809570648984773522820403E+00        -0.0481589649        -0.0482332607
  560   -0.537936462045404815622018481901E-02    0.817648891172870584644928648873E+00   -0.813688082269605045773120824750E+00    0.817648891172870584004874031317E+00   -0.813688082269605046536352776434E+00   -0.503034755223913322566060651623E-18    0.101219362012073966407185768813E+01   -0.995298960672876569966989881524E+00   -0.101219362012073966368580392840E+01    0.995298960672876570477391913797E+00   -0.916228289125048245341568727247E-18    0.865544265775396123455897331085E+00    0.848649606327533029097088517499E+00   -0.865544265775396122138868403453E+00   -0.848649606327533029184078276193E+00        -0.0498821087        -0.0499621333
  561   -0.522029885582067127209931305373E-02    0.793471324628763034877406145606E+00   -0.789627635337425093136206559944E+00    0.793471324628763034946579030258E+00   -0.789627635337425093038208989650E+00    0.271342306410604675430970057693E-18    0.929341289396490134238828173446E+00   -0.912307642596927752619983579374E+00   -0.929341289396490134600061513843E+00    0.912307642596927752228903345508E+00    0.601539294714534531220517352463E-19    0.974420221907586003868556654000E+00    0.957386575108023621957177405373E+00   -0.974420221907586003987135801464E+00   -0.957386575108023621908507941474E+00        -0.0487655425        -0.0488383205
  562   -0.572054263875774319851489740533E-02    0.869507028339826058281835594948E+00   -0.865295011156802434563759846819E+00    0.869507028339826058283250110209E+00   -0.865295011156802434618647776532E+00   -0.131952697484860246653264507159E-17    0.999740398546460159001548939060E+00   -0.983250600231143411536812619715E+00   -0.999740398546460158072836353050E+00    0.983250600231143412521868512487E+00    0.112617696880906813777003250860E-17    0.827994048877824396340077958341E+00    0.811504250562507649805392086547E+00   -0.827994048877824397859575981150E+00   -0.811504250562507651378557689998E+00        -0.0519399530        -0.0520222958
  563   -0.531159052190462142269204875646E-02    0.807347411269747296985436845159E+00   -0.803436504217701263291980761892E+00    0.807347411269747296857281746123E+00   -0.803436504217701263655331920479E+00   -0.869736134091450140329293832739E-18    0.879154493796782164802548910426E+00   -0.862191121156252864511807804922E+00   -0.879154493796782163934840015260E+00    0.862191121156252865616103790452E+00    0.531701272959088967464537625094E-19    0.100883647500867036956019802972E+01    0.991873102368141070010929232716E+00   -0.100883647500867036970272016913E+01   -0.991873102368141070643262389174E+00        -0.0494406943        -0.0495141355
  564   -0.604698895929919122728279066562E-02    0.919125987241267667295794516046E+00   -0.914673608680262249993043582942E+00    0.919125987241267667298683843679E+00   -0.914673608680262250035496297835E+00    0.114308688246339383710355556095E-18    0.986341039213395970947043419324E+00   -0.970268543234458648019244002743E+00   -0.986341039213395971035292858289E+00    0.970268543234458647976576889386E+00   -0.157785581017211209276115504132E-18    0.788837517449330892772360513497E+00    0.772765021470393569759140366271E+00   -0.788837517449330892661515648185E+00   -0.772765021470393569688220409927E+00        -0.0537958609        -0.0538940793
  565   -0.539750993639578118660542424706E-02    0.820406930180549330783487561866E+00   -0.816432760939399034059764041140E+00    0.820406930180549331189642849212E+00   -0.816432760939399034371947074338E+00   -0.404252323549109825850566704101E-18    0.826895962434495526943569756951E+00   -0.809962360591694389494278539049E+00   -0.826895962434495527072286151284E+00    0.809962360591694390083030441204E+00   -0.219788516489374492934687330012E-17    0.104181015758950448895964155418E+01    0.102487655574670335178522365234E+01   -0.104181015758950448775201675954E+01   -0.102487655574670335048788773341E+01        -0.0501830057        -0.0502590356
  566   -0.635902314467296513818969293959E-02    0.966554340528344440299062909523E+00   -0.961872212198220874900765478503E+00    0.966554340528344440910203722014E+00   -0.961872212198220875127647477749E+00    0.949115124200301788268782179165E-18    0.972027236139641315115697955603E+00   -0.956382125908035854818725645682E+00   -0.972027236139641316152363391270E+00    0.956382125908035854618155491034E+00    0.128788272698051088634618700907E-17    0.748118272369539811326763997862E+00    0.732473162137934350602037357274E+00   -0.748118272369539813392881185806E+00   -0.732473162137934352284459558567E+00        -0.0554656461        -0.0555849900
  567   -0.462834564171731675115355147769E-01    0.871590451089325932172763474652E+00   -0.869193759041374527621489346069E+00    0.934953787790523049563268144887E+00   -0.869193759041374527621489346069E+00   -0.244556391171968700001191784615E-01    0.846929024617123948722675054501E+00   -0.891418016202266884541733974573E+00   -0.860604084383851042439332772991E+00    0.941106293136736908215580926317E+00   -0.244556391171968700001191784615E-01    0.846929024617123948722675054501E+00    0.941106293136736908215580926317E+00   -0.860604084383851042439332772991E+00   -0.891418016202266884541733974573E+00        -0.2248120970        -0.2245284572
  568   -0.471870819029984191237696442292E-01    0.888607143570270631849179142728E+00   -0.886163659165311939653209334447E+00    0.953207568646934960784267632289E+00   -0.886163659165311939653209334447E+00   -0.249331042956670859715700094914E-01    0.863464234183823318797281880278E+00   -0.908821816616474433804161488992E+00   -0.877406282059952135815570566231E+00    0.959480193817009945720961292602E+00   -0.249331042956670859715700094914E-01    0.863464234183823318797281880278E+00    0.959480193817009945720961292602E+00   -0.877406282059952135815570566231E+00   -0.908821816616474433804161488992E+00        -0.2289134795        -0.2286317490
  569   -0.241573128322977874908303394799E-02    0.821682105007346065385760336815E+00   -0.851089626370123823806762894581E+00    0.946234957068129969783789405863E+00   -0.913270045325777614741686868869E+00   -0.229744593220218001794336335650E-01    0.844839660453181519256802610445E+00   -0.828746078760734388183884294947E+00   -0.921290275306400558040671495167E+00    0.939028734923953044732968453562E+00   -0.680258129518442800672385810985E-01    0.895756519426157097362078704503E+00    0.927765174941274831903320573332E+00   -0.876855548252674502500271419004E+00   -0.846491770662662123578408193073E+00        -0.0109564392        -0.0109595982
  570   -0.246289535703524784073032289551E-02    0.837724400652657496111400461262E+00   -0.867706066382243966768722143905E+00    0.964708988373801155819844313201E+00   -0.931100478752330224961088379528E+00   -0.234230063531534564716589015652E-01    0.861334077848036787003676262210E+00   -0.844926289488645266052255683610E+00   -0.939277293499383481771382148909E+00    0.957362073928528489185359884473E+00   -0.693539302325247264069417407095E-01    0.913245023585221255525639598439E+00    0.945878607295626699514956985080E+00   -0.893975035043950413786421641425E+00   -0.863018443403298456259661411749E+00        -0.0111929564        -0.0111891425
  571   -0.241573128322977874908303394799E-02    0.821682105007346065385760336815E+00   -0.913270045325777614741686868869E+00    0.946234957068129969783789405863E+00   -0.851089626370123823806762894581E+00   -0.680258129518442800672385810985E-01    0.895756519426157097362078704503E+00   -0.846491770662662123578408193073E+00   -0.876855548252674502500271419004E+00    0.927765174941274831903320573332E+00   -0.229744593220218001794336335650E-01    0.844839660453181519256802610445E+00    0.939028734923953044732968453562E+00   -0.921290275306400558040671495167E+00   -0.828746078760734388183884294947E+00        -0.0109614165        -0.0109599706
  572   -0.246289535703524784073032289551E-02    0.837724400652657496111400461262E+00   -0.931100478752330224961088379528E+00    0.964708988373801155819844313201E+00   -0.867706066382243966768722143905E+00   -0.693539302325247264069417407095E-01    0.913245023585221255525639598439E+00   -0.863018443403298456259661411749E+00   -0.893975035043950413786421641425E+00    0.945878607295626699514956985080E+00   -0.234230063531534564716589015652E-01    0.861334077848036787003676262210E+00    0.957362073928528489185359884473E+00   -0.939277293499383481771382148909E+00   -0.844926289488645266052255683610E+00        -0.0111896917        -0.0111897385
  573   -0.294666170893000480555027130992E-01    0.866210763550519033834664812389E+00   -0.875726844207586451081901182449E+00    0.928635276025473667690131633960E+00   -0.875726844207586451081901182449E+00   -0.234411462896473696093681131188E-01    0.871572144191056230123128106819E+00   -0.869515643305589488071500371614E+00   -0.885524759657250687012726019028E+00    0.917987540314349665037369280976E+00   -0.234411462896473696093681131188E-01    0.871572144191056230123128106819E+00    0.917987540314349665037369280976E+00   -0.885524759657250687012726019028E+00   -0.869515643305589488071500371614E+00        -0.1671006289        -0.1670533137
  574   -0.299264586044110475734090272139E-01    0.883071394118696001834329818996E+00   -0.892861214816004254197611845517E+00    0.946720546337270749156831314232E+00   -0.892861214816004254197611845517E+00   -0.239010130670424331365930743563E-01    0.888432805057386112845329627826E+00   -0.886649988851342762507176816636E+00   -0.902659141963282735823981014522E+00    0.936072804164020886851026925177E+00   -0.239010130670424331365930743563E-01    0.888432805057386112845329627826E+00    0.936072804164020886851026925177E+00   -0.902659141963282735823981014522E+00   -0.886649988851342762507176816636E+00        -0.1690591855        -0.1690258666
  575   -0.149519592940756779355055657620E-02    0.846803498435896883236969885690E+00   -0.876804880424917837550745838918E+00    0.923950284846458639133508537714E+00   -0.891747086930402041568487040682E+00   -0.228012044424564945681778150277E-01    0.870403620753072027178429301867E+00   -0.854019133520507566693909368989E+00   -0.899659663567802714642174705236E+00    0.916852083621822839144443819408E+00   -0.513180155187092062392836767603E-01    0.890440985420249233449187367727E+00    0.921947241783515841397460683504E+00   -0.883757985267789300866080933928E+00   -0.853059661725978356935556799445E+00        -0.0070191359        -0.0070178911
  576   -0.152642504763355208637860763641E-02    0.863184882152620141527265853636E+00   -0.893770771635976835109632054880E+00    0.942153165879081869547588070233E+00   -0.909319472669669443111571531667E+00   -0.232466727000219566060181221011E-01    0.887243879010841331901568268393E+00   -0.870542050573421895600846703443E+00   -0.917385920899452241921016579186E+00    0.934916993444965321603660086033E+00   -0.522045364874106541566177160269E-01    0.907770661582454205362043532578E+00    0.939895074982885587062195873432E+00   -0.901042420280155054163908901270E+00   -0.869747250987817315845678502313E+00        -0.0071882445        -0.0071821587
  577   -0.452998821588746043544408206008E-01    0.895813459367672023460485276915E+00   -0.893287691215532196730456756958E+00    0.911021925090237150266607716272E+00   -0.846839377583861214464622056374E+00   -0.226071135490178527378539144516E-01    0.870637362189192331424038972558E+00   -0.916026068458416952071113659531E+00   -0.838371893093189778271139751440E+00    0.917051689645313649764300619422E+00   -0.752089233815606430660560343978E-02    0.841452331873248405241210553988E+00    0.934314972961040705847306901435E+00   -0.866743112662468511526038229266E+00   -0.897948974396024703060177436774E+00        -0.2206119636        -0.2203234380
  578   -0.461864568990088159291442775342E-01    0.913143158285775375065773587593E+00   -0.910572108718668973666241772517E+00    0.928969780682880705831437945570E+00   -0.863526950320634644460871249428E+00   -0.230525814047379011929518211443E-01    0.887477581884124684669015308800E+00   -0.933752361469647180380647626671E+00   -0.854894772189914082698656378638E+00    0.935116635162928783911300391721E+00   -0.755212456162086492497166307068E-02    0.857833674740962512920230076265E+00    0.952517886417800941367885682275E+00   -0.883708960064746976640532016915E+00   -0.915521390946445745117152741858E+00        -0.2246348713        -0.2243594262
  579   -0.149519592940756779355055657620E-02    0.846803498435896883236969885690E+00   -0.891747086930402041568487040682E+00    0.923950284846458639133508537714E+00   -0.876804880424917837550745838918E+00   -0.513180155187092062392836767603E-01    0.890440985420249233449187367727E+00   -0.853059661725978356935556799445E+00   -0.883757985267789300866080933928E+00    0.921947241783515841397460683504E+00   -0.228012044424564945681778150277E-01    0.870403620753072027178429301867E+00    0.916852083621822839144443819408E+00   -0.899659663567802714642174705236E+00   -0.854019133520507566693909368989E+00        -0.0070178567        -0.0070174523
  580   -0.152642504763355208637860763641E-02    0.863184882152620141527265853636E+00   -0.909319472669669443111571531667E+00    0.942153165879081869547588070233E+00   -0.893770771635976835109632054880E+00   -0.522045364874106541566177160269E-01    0.907770661582454205362043532578E+00   -0.869747250987817315845678502313E+00   -0.901042420280155054163908901270E+00    0.939895074982885587062195873432E+00   -0.232466727000219566060181221011E-01    0.887243879010841331901568268393E+00    0.934916993444965321603660086033E+00   -0.917385920899452241921016579186E+00   -0.870542050573421895600846703443E+00        -0.0071870521        -0.0071820438
  581   -0.452998821588746043544408206008E-01    0.895813459367672023460485276915E+00   -0.846839377583861214464622056374E+00    0.911021925090237150266607716272E+00   -0.893287691215532196730456756958E+00   -0.752089233815606430660560343978E-02    0.841452331873248405241210553988E+00   -0.897948974396024703060177436774E+00   -0.866743112662468511526038229266E+00    0.934314972961040705847306901435E+00   -0.226071135490178527378539144516E-01    0.870637362189192331424038972558E+00    0.917051689645313649764300619422E+00   -0.838371893093189778271139751440E+00   -0.916026068458416952071113659531E+00        -0.2206098764        -0.2203230129
  582   -0.461864568990088159291442775342E-01    0.913143158285775375065773587593E+00   -0.863526950320634644460871249428E+00    0.928969780682880705831437945570E+00   -0.910572108718668973666241772517E+00   -0.755212456162086492497166307068E-02    0.857833674740962512920230076265E+00   -0.915521390946445745117152741858E+00   -0.883708960064746976640532016915E+00    0.952517886417800941367885682275E+00   -0.230525814047379011929518211443E-01    0.887477581884124684669015308800E+00    0.935116635162928783911300391721E+00   -0.854894772189914082698656378638E+00   -0.933752361469647180380647626671E+00        -0.2246334574        -0.2243581655
  583    0.308149744887854308847158386628E-03    0.844801978668748271994737938598E+00   -0.938344103932414877625181616295E+00    0.921951192417855382472951837018E+00   -0.828862846490302192693090613033E+00   -0.679249957248669895956732652277E-01    0.920440630436891530598825032611E+00   -0.870001685236166454664020976447E+00   -0.854261652264959644768522228539E+00    0.903848619715092766040446675678E+00   -0.593239149357490436354555640837E-02    0.839229789626352264160410242252E+00    0.932119036346666184534122888580E+00   -0.928177024407132669573989364902E+00   -0.834435799936226794537397109549E+00         0.0007008755         0.0007053783
  584    0.308150476752356418660704297497E-03    0.861139945804689125051406968059E+00   -0.956504158264235964290650854597E+00    0.940111246183815405431839364032E+00   -0.845200814138120949548183026564E+00   -0.692513085842007178859988443223E-01    0.938249161148998551488834088177E+00   -0.886833655033341176540939883106E+00   -0.871093623048968921399186282154E+00    0.921657149386382072268552257068E+00   -0.593239147465397192474631729796E-02    0.855567750199080173170711219194E+00    0.950279082562578708692897216119E+00   -0.946337071650802750262549612719E+00   -0.850773759509059990661835385637E+00         0.0006593908         0.0006672470
  585    0.308149744887854308847158386628E-03    0.844801978668748271994737938598E+00   -0.828862846490302192693090613033E+00    0.921951192417855382472951837018E+00   -0.938344103932414877625181616295E+00   -0.593239149357490436354555640837E-02    0.839229789626352264160410242252E+00   -0.834435799936226794537397109549E+00   -0.928177024407132669573989364902E+00    0.932119036346666184534122888580E+00   -0.679249957248669895956732652277E-01    0.920440630436891530598825032611E+00    0.903848619715092766040446675678E+00   -0.854261652264959644768522228539E+00   -0.870001685236166454664020976447E+00         0.0007077907         0.0007054789
  586    0.308150476752356418660704297497E-03    0.861139945804689125051406968059E+00   -0.845200814138120949548183026564E+00    0.940111246183815405431839364032E+00   -0.956504158264235964290650854597E+00   -0.593239147465397192474631729796E-02    0.855567750199080173170711219194E+00   -0.850773759509059990661835385637E+00   -0.946337071650802750262549612719E+00    0.950279082562578708692897216119E+00   -0.692513085842007178859988443223E-01    0.938249161148998551488834088177E+00    0.921657149386382072268552257068E+00   -0.871093623048968921399186282154E+00   -0.886833655033341176540939883106E+00         0.0006648257         0.0006684414
  587   -0.285263990859541695563591598288E-01    0.890088690161150349642353166689E+00   -0.900005034816823082531933896472E+00    0.904975673344664082388371656772E+00   -0.853051536524043659244343110393E+00   -0.226079203986721652734154637610E-01    0.895554991084226907647279792175E+00   -0.893677929382343566045812953376E+00   -0.862875594307333806185818975877E+00    0.894290811049970976965701473679E+00   -0.660759235178914690657066243796E-02    0.865786419691381768901879311371E+00    0.911475737949905261507891778952E+00   -0.891841511390066746511819455052E+00   -0.875690348172297083084222646473E+00        -0.1630700582        -0.1630238822
  588   -0.289700185407594692125912401647E-01    0.907258502414912805662709196318E+00   -0.917454911455280090961423434513E+00    0.922757461718387594540270715342E+00   -0.869899989351800666901025475105E+00   -0.230515682551957745903662546923E-01    0.912724948360241956098380405129E+00   -0.911127887160751511398875571631E+00   -0.879724171245249379181821853268E+00    0.912072701475739453132597683108E+00   -0.662311807774658069998164529130E-02    0.882489987193023631225876601472E+00    0.929392662412000552320491838859E+00   -0.909140347314851414350151122909E+00   -0.892989141126874122506806881863E+00        -0.1649801142        -0.1649332660
  589   -0.285263990859541695563591598288E-01    0.890088690161150349642353166689E+00   -0.853051536524043659244343110393E+00    0.904975673344664082388371656772E+00   -0.900005034816823082531933896472E+00   -0.660759235178914690657066243796E-02    0.865786419691381768901879311371E+00   -0.875690348172297083084222646473E+00   -0.891841511390066746511819455052E+00    0.911475737949905261507891778952E+00   -0.226079203986721652734154637610E-01    0.895554991084226907647279792175E+00    0.894290811049970976965701473679E+00   -0.862875594307333806185818975877E+00   -0.893677929382343566045812953376E+00        -0.1630755945        -0.1630245174
  590   -0.289700185407594692125912401647E-01    0.907258502414912805662709196318E+00   -0.869899989351800666901025475105E+00    0.922757461718387594540270715342E+00   -0.917454911455280090961423434513E+00   -0.662311807774658069998164529130E-02    0.882489987193023631225876601472E+00   -0.892989141126874122506806881863E+00   -0.909140347314851414350151122909E+00    0.929392662412000552320491838859E+00   -0.230515682551957745903662546923E-01    0.912724948360241956098380405129E+00    0.912072701475739453132597683108E+00   -0.879724171245249379181821853268E+00   -0.911127887160751511398875571631E+00        -0.1649767806        -0.1649329685
  591    0.206185837597988602323154971656E-03    0.870239247998140164633576346236E+00   -0.854229071261281451637870733752E+00    0.900088464616017152534868230068E+00   -0.916402269293685144507333571940E+00   -0.592160045529961742389286279332E-02    0.864556137271708175625578467825E+00   -0.859912485767378791297755994722E+00   -0.906207289188863861857661571175E+00    0.910283748500503785836427613393E+00   -0.512490338816145959396434220263E-01    0.914804331794019695781828648607E+00    0.898358744990411613123214955987E+00   -0.860907841939731980683211856691E+00   -0.876786236550650602992769118427E+00         0.0001837942         0.0001840447
  592    0.206185836600695365122838027831E-03    0.886921239441866961763057984660E+00   -0.870910988787609219497026253680E+00    0.917983879339238972077523406124E+00   -0.934297757932837385701470797031E+00   -0.592154645433048273612838386930E-02    0.881238067358505155111369168661E+00   -0.876594459493919206894412177462E+00   -0.924102756232560829871737751557E+00    0.928179179662463708652953559380E+00   -0.521343710707017783124842008136E-01    0.932450759729713113970717579870E+00    0.916005102888443501307857427238E+00   -0.877902325028205938787434143648E+00   -0.893780797434792482014553112903E+00         0.0002032813         0.0001995327
  593    0.206185837597988602323154971656E-03    0.870239247998140164633576346236E+00   -0.916402269293685144507333571940E+00    0.900088464616017152534868230068E+00   -0.854229071261281451637870733752E+00   -0.512490338816145959396434220263E-01    0.914804331794019695781828648607E+00   -0.876786236550650602992769118427E+00   -0.860907841939731980683211856691E+00    0.898358744990411613123214955987E+00   -0.592160045529961742389286279332E-02    0.864556137271708175625578467825E+00    0.910283748500503785836427613393E+00   -0.906207289188863861857661571175E+00   -0.859912485767378791297755994722E+00         0.0001829509         0.0001835671
  594    0.206185836600695365122838027833E-03    0.886921239441866961763057984660E+00   -0.934297757932837385701470797031E+00    0.917983879339238972077523406124E+00   -0.870910988787609219497026253680E+00   -0.521343710707017783124842008136E-01    0.932450759729713113970717579870E+00   -0.893780797434792482014553112903E+00   -0.877902325028205938787434143648E+00    0.916005102888443501307857427238E+00   -0.592154645433048273612838386930E-02    0.881238067358505155111369168661E+00    0.928179179662463708652953559380E+00   -0.924102756232560829871737751557E+00   -0.876594459493919206894412177462E+00         0.0002049902         0.0001986551
  595   -0.453383113957646942128526840946E-01    0.920281677840040000048516596897E+00   -0.870449985332107674318367051408E+00    0.887383199130233839292215276702E+00   -0.870449985332107674318367051408E+00   -0.571259317638495173603554406719E-02    0.864783289310213725221639042858E+00   -0.922719968150474277747955104032E+00   -0.844127885935915789859240420123E+00    0.910476892814966052354052406572E+00   -0.571259317638495173603554406719E-02    0.864783289310213725221639042858E+00    0.910476892814966052354052406572E+00   -0.844127885935915789859240420123E+00   -0.922719968150474277747955104032E+00        -0.2208606362        -0.2205807123
  596   -0.462237026915710733965978266827E-01    0.937928241503467710154967524328E+00   -0.887444638073103910892151970980E+00    0.905029762487115415495164889756E+00   -0.887444638073103910892151970980E+00   -0.571259322961456664410578126794E-02    0.881465122113012056295762962656E+00   -0.940615384111333778434327130673E+00   -0.860809718546248259382112227025E+00    0.928372308661745280688175231732E+00   -0.571259322961456664410578126794E-02    0.881465122113012056295762962656E+00    0.928372308661745280688175231732E+00   -0.860809718546248259382112227025E+00   -0.940615384111333778434327130673E+00        -0.2248389919        -0.2245595861
  597   -0.285944446960474610839797196930E-01    0.914263017089030479434237141984E+00   -0.876903570521522983209503565925E+00    0.881652119647558677365870554012E+00   -0.876903570521522983209503565925E+00   -0.580871983930605502890899191678E-02    0.889448927215495787118722558727E+00   -0.900066248890663104958923565544E+00   -0.868866536722005197555720391907E+00    0.888037741942681892453559144391E+00   -0.580871983930605502890899191678E-02    0.889448927215495787118722558727E+00    0.888037741942681892453559144391E+00   -0.868866536722005197555720391907E+00   -0.900066248890663104958923565544E+00        -0.1634418206        -0.1633991820
  598   -0.290374788511038135586011166013E-01    0.931746734275552481180018064678E+00   -0.894061047346926583109986569223E+00    0.899135765364462937788275584289E+00   -0.894061047346926583109986569223E+00   -0.580869305600823767016870290388E-02    0.906458241089527888387019979944E+00   -0.917682000241236116264338237056E+00   -0.885875834581684641605046376896E+00    0.905653437837989819654569359715E+00   -0.580869305600823767016870290388E-02    0.906458241089527888387019979944E+00    0.905653437837989819654569359715E+00   -0.885875834581684641605046376896E+00   -0.917682000241236116264338237056E+00        -0.1652948548        -0.1652544864
  599   -0.589335701563117895352377732230E-03    0.871365688663718980943930976139E+00   -0.901985116964606677224044373607E+00    0.901173328416940441913676526571E+00   -0.869686048145250135786853303118E+00   -0.227023899654725524574091362357E-01    0.895445862364652821888753316707E+00   -0.878719261146820059570169427622E+00   -0.877484450970519900270879091362E+00    0.894189243474817900720598132910E+00   -0.345420170822949808075250349886E-01    0.884504417376419801732647574870E+00    0.915546867305941422001683461562E+00   -0.890124595358560752667771351439E+00   -0.859060336715504370529870617210E+00        -0.0031361473        -0.0031367261
  600   -0.604886088979771790116285125064E-03    0.888069285748756888150071432989E+00   -0.919284034505299668782415692715E+00    0.919090317533284820043637176741E+00   -0.886984817405257453698466465503E+00   -0.231460918909670095014858168100E-01    0.912615767386120921497575133584E+00   -0.895567779822469634996511553222E+00   -0.894934281563758711691715586853E+00    0.911971080329317561611987616493E+00   -0.349856110779765231585052272788E-01    0.901674202031778057395797380975E+00    0.933328732075016912594159091095E+00   -0.907574533334750207954607775006E+00   -0.875908814493418916175454514163E+00        -0.0032416982        -0.0032382740
  601   -0.589335701563117895352377732230E-03    0.871365688663718980943930976139E+00   -0.869686048145250135786853303118E+00    0.901173328416940441913676526571E+00   -0.901985116964606677224044373607E+00   -0.345420170822949808075250349886E-01    0.884504417376419801732647574870E+00   -0.859060336715504370529870617210E+00   -0.890124595358560752667771351439E+00    0.915546867305941422001683461562E+00   -0.227023899654725524574091362357E-01    0.895445862364652821888753316707E+00    0.894189243474817900720598132910E+00   -0.877484450970519900270879091362E+00   -0.878719261146820059570169427622E+00        -0.0031401172        -0.0031363638
  602   -0.604886088979771790116285125064E-03    0.888069285748756888150071432989E+00   -0.886984817405257453698466465503E+00    0.919090317533284820043637176741E+00   -0.919284034505299668782415692715E+00   -0.349856110779765231585052272788E-01    0.901674202031778057395797380975E+00   -0.875908814493418916175454514163E+00   -0.907574533334750207954607775006E+00    0.933328732075016912594159091095E+00   -0.231460918909670095014858168100E-01    0.912615767386120921497575133584E+00    0.911971080329317561611987616493E+00   -0.894934281563758711691715586853E+00   -0.895567779822469634996511553222E+00        -0.0032384542        -0.0032376963
  603   -0.126228231912163991846732528574E-01    0.860208084402359100045532624976E+00   -0.881693806943716072857035666714E+00    0.921767817882559155329282147169E+00   -0.881693806943716072857035666714E+00   -0.225078473165354172778037379526E-01    0.895673598045266496954330979205E+00   -0.847041796075465445285502218076E+00   -0.909881009052267298559906179727E+00    0.894394118548664698963676539747E+00   -0.225078473165354172778037379526E-01    0.895673598045266496954330979205E+00    0.894394118548664698963676539747E+00   -0.909881009052267298559906179727E+00   -0.847041796075465445285502218076E+00        -0.1092825823        -0.1094644689
  604   -0.126383812017608925835111484283E-01    0.876911605089700039272113293806E+00   -0.898992639826312784402631979345E+00    0.939684873586862733826532597295E+00   -0.898992639826312784402631979345E+00   -0.229515474323562490908551880147E-01    0.912843427001910967820495508290E+00   -0.863890242643441843801011897303E+00   -0.927330910546310283771740353074E+00    0.912176027596205222404186356007E+00   -0.229515474323562490908551880147E-01    0.912843427001910967820495508290E+00    0.912176027596205222404186356007E+00   -0.927330910546310283771740353074E+00   -0.863890242643441843801011897303E+00        -0.1090993867        -0.1092965750
  605    0.103333918905917201908297217904E-03    0.895135355399802652008360280968E+00   -0.879049494551718648188278332651E+00    0.877711359815847764957994781139E+00   -0.893949389529546730559940257211E+00   -0.591345333627751341516423336194E-02    0.889340298056856689848517657659E+00   -0.884844601289934188781600576824E+00   -0.883724191043393849262850418922E+00    0.887936607697270224688564240294E+00   -0.345037580944035518192649236950E-01    0.908571585451561424802677803342E+00    0.892268000114146877271062461416E+00   -0.867004633836502008001811487567E+00   -0.883024939060870429892223570031E+00        -0.0003434773        -0.0003466870
  606    0.103333187219474906905183426970E-03    0.912144756012509211348117675102E+00   -0.896058820596886943323927880963E+00    0.895327064871363326414364694823E+00   -0.911565168075123798455624003964E+00   -0.591339925314985627609723001301E-02    0.906349639861300975651616030734E+00   -0.901853985859307392924463388452E+00   -0.901339951140680319525570791266E+00    0.905552330917019019248451770642E+00   -0.349467656849174667446545370300E-01    0.926055218173850130353899471057E+00    0.909751561751331318819039087964E+00   -0.884162007463068626501374657256E+00   -0.900182389659932555031963377442E+00        -0.0002777234        -0.0002771595
  607    0.103333918905917201908297217902E-03    0.895135355399802652008360280968E+00   -0.893949389529546730559940257211E+00    0.877711359815847764957994781139E+00   -0.879049494551718648188278332651E+00   -0.345037580944035518192649236950E-01    0.908571585451561424802677803342E+00   -0.883024939060870429892223570031E+00   -0.867004633836502008001811487567E+00    0.892268000114146877271062461416E+00   -0.591345333627751341516423336194E-02    0.889340298056856689848517657659E+00    0.887936607697270224688564240294E+00   -0.883724191043393849262850418922E+00   -0.884844601289934188781600576824E+00        -0.0003418000        -0.0003464114
  608    0.103333187219474906905183426970E-03    0.912144756012509211348117675102E+00   -0.911565168075123798455624003964E+00    0.895327064871363326414364694823E+00   -0.896058820596886943323927880963E+00   -0.349467656849174667446545370300E-01    0.926055218173850130353899471057E+00   -0.900182389659932555031963377442E+00   -0.884162007463068626501374657256E+00    0.909751561751331318819039087964E+00   -0.591339925314985627609723001301E-02    0.906349639861300975651616030734E+00    0.905552330917019019248451770642E+00   -0.901339951140680319525570791266E+00   -0.901853985859307392924463388452E+00        -0.0002733320        -0.0002770404
  609   -0.117179238933168331721443905425E-01    0.883763453483644842012977225284E+00   -0.906182255009094097706839311181E+00    0.898361346612739481129149234349E+00   -0.858686805586769131275242428991E+00   -0.226822794003109196819580812940E-01    0.919955191357482804683523266727E+00   -0.870781145270189271403984434025E+00   -0.886805523694379540518781350044E+00    0.871033256640062208253301477582E+00   -0.570403694498562767906601439071E-02    0.889561512463908544422571433633E+00    0.888135027168812914423946526679E+00   -0.916408319645938879470973166151E+00   -0.852888491799423643924579367941E+00        -0.1053923935        -0.1055767417
  610   -0.117179246396621777240074698482E-01    0.900772662485393579718548155283E+00   -0.923797996002709839140763404262E+00    0.915977086013799723778679774561E+00   -0.875696011896899007072954432982E+00   -0.231253952276295781118076582838E-01    0.937438979685617110862812860902E+00   -0.887938669746683796612160865626E+00   -0.903963045119092552290797097432E+00    0.888517043735803667176499277093E+00   -0.570403553799057768231635715763E-02    0.906570721604666901270626907388E+00    0.905750769760664289652122294860E+00   -0.934024062364061860725412694646E+00   -0.869897702885842272978967491559E+00        -0.1051643757        -0.1053484712
  611   -0.117179238933168331721443905425E-01    0.883763453483644842012977225284E+00   -0.858686805586769131275242428991E+00    0.898361346612739481129149234349E+00   -0.906182255009094097706839311181E+00   -0.570403694498562767906601439071E-02    0.889561512463908544422571433633E+00   -0.852888491799423643924579367941E+00   -0.916408319645938879470973166151E+00    0.888135027168812914423946526679E+00   -0.226822794003109196819580812940E-01    0.919955191357482804683523266727E+00    0.871033256640062208253301477582E+00   -0.886805523694379540518781350044E+00   -0.870781145270189271403984434025E+00        -0.1053953716        -0.1055766752
  612   -0.117179246396621777240074698482E-01    0.900772662485393579718548155283E+00   -0.875696011896899007072954432982E+00    0.915977086013799723778679774561E+00   -0.923797996002709839140763404262E+00   -0.570403553799057768231635715763E-02    0.906570721604666901270626907388E+00   -0.869897702885842272978967491559E+00   -0.934024062364061860725412694646E+00    0.905750769760664289652122294860E+00   -0.231253952276295781118076582838E-01    0.937438979685617110862812860902E+00    0.888517043735803667176499277093E+00   -0.903963045119092552290797097432E+00   -0.887938669746683796612160865626E+00        -0.1051551326        -0.1053488677
  613   -0.118158290396759349390847715778E-01    0.907667590869568540612069503059E+00   -0.882801826336991846271470548653E+00    0.875335975794949497799557171351E+00   -0.882801826336991846271470548653E+00   -0.590791451983796746954238578890E-02    0.913575505389406508081611888848E+00   -0.876893911817153878801928162864E+00   -0.893059719354463400208184328718E+00    0.865078082777477943862843391286E+00   -0.590791451983796746954238578890E-02    0.913575505389406508081611888848E+00    0.865078082777477943862843391286E+00   -0.893059719354463400208184328718E+00   -0.876893911817153878801928162864E+00        -0.1058800459        -0.1060724594
  614   -0.118158290396759349390847715778E-01    0.924988098945257313547343966474E+00   -0.900122334412680619206745012068E+00    0.892656483870638270734831634766E+00   -0.900122334412680619206745012068E+00   -0.590791451983796746954238578890E-02    0.930896013465095281016886352263E+00   -0.894214419892842651737202626279E+00   -0.910380227430152173143458792133E+00    0.882398590853166716798117854701E+00   -0.590791451983796746954238578890E-02    0.930896013465095281016886352263E+00    0.882398590853166716798117854701E+00   -0.910380227430152173143458792133E+00   -0.894214419892842651737202626279E+00        -0.1055888234        -0.1057935418
[truncated: 1,115,502 more chars]
