# Supplementary material for: Elucidation of the Ro-Vibrational Band Structures in the Silicon Tetrafluoride Spectra from Accurate Ab Initio Calculations
Source: Molecules. 2025 Oct 30;30(21):4239. doi: 10.3390/molecules30214239 (PMC12608718; doi:10.3390/molecules30214239)
Supplement: Supplementary file 1 [file molecules-30-04239-s001.zip › sif4_pes.cpp]

/*Supplementary material to the article:
///////////////////////////////////////////////
"Elucidation of the ro-vibrational band structures in the natural silicon tetrafluoride spectra from accurate ab initio calculations"
///////////////////////////////////////////////
Oleg Egorov(1) and Michael Rey(2)
///////////////////////////////////////////////
(1) Laboratory of Theoretical Spectroscopy, V.E. Zuev Institute of Atmospheric Optics SB RAS 1, Akademician Zuev Sq., Tomsk, 634055 Russia
(2) Groupe de Spectrometrie Moleculaire et Atmospherique UMR CNRS 7331, UFR Sciences BP 1039, 51687 Reims Cedex 2, France
///////////////////////////////////////////////
The C++ code for the analytical model of the ab initio PES_II of SiF4
///////////////////////////////////////////////
PES_II is based on the CCSD(T)-F12b/CVQZ-F12 method 
(core-core, core-valence, and valence-valence correlations are included) 
in a combination with the correction from the high-order electronic correlations [CCSDT(Q)/VDZ].
///////////////////////////////////////////////
For further details, see the text of the article (Section 3.1)
///////////////////////////////////////////////
Equilibrium geometry is purely ab initio (see Table 1)
///////////////////////////////////////////////
PES is a function of the following variables: 
r1..4 (in Angstrom), 
alpha1..3 and beta1..3 (in Degrees). 
For further details see Figure 1 of the paper.
///////////////////////////////////////////////
This code was successfully compiled using g++ and icc compilers
///////////////////////////////////////////////
*/

#include <iomanip>
#include <iostream>
#include <fstream>
#include <string>

using namespace std;

double calc_pot(double r1, double r2, double r3, double r4, double a1, double a2, double a3, double b1, double b2, double b3);

int main(int argc, char* argv[])
{

	double r1 = 1.6324180000;
	double r2 = 1.6044180000;
	double r3 = 1.6324180000;
	double r4 = 1.6044180000;

	double alpha1 = 109.3462946240;
	double alpha2 = 112.1822910199;
	double alpha3 = 115.0182874157;

	double beta1 = 109.3462946240;
	double beta2 = 106.5102982281;
	double beta3 = 103.6743018322;


	printf("Test SiF4 PES at point:\n");
	printf("\n");
	printf("r1=%20.10f [Ang]\n", r1);
	printf("r2=%20.10f [Ang]\n", r2);
	printf("r3=%20.10f [Ang]\n", r3);
	printf("r4=%20.10f [Ang]\n", r4);

	printf("alpha1=%20.10f [Deg]\n", alpha1);
	printf("alpha2=%20.10f [Deg]\n", alpha2);
	printf("alpha3=%20.10f [Deg]\n", alpha3);

	printf("beta1=%20.10f [Deg]\n", beta1);
	printf("beta2=%20.10f [Deg]\n", beta2);
	printf("beta3=%20.10f [Deg]\n", beta3);

	printf("\n");

	double pot = calc_pot(r1, r2, r3, r4, alpha1, alpha2, alpha3, beta1, beta2, beta3);
	printf("V=%20.10f [cm-1]\n", pot);

	return 0;
}

double calc_pot(double r1, double r2, double r3, double r4, double a1, double a2, double a3, double b1, double b2, double b3)
{
	int npar = 1276;
	int *p1 = new int[npar];
	int *p2 = new int[npar];
	int *p3 = new int[npar];
	int *p4 = new int[npar];
	int *p5 = new int[npar];
	int *p6 = new int[npar];
	int *p7 = new int[npar];
	int *p8 = new int[npar];
	int *p9 = new int[npar];
	double *par = new double[npar];

	p1[0] = 0; p2[0] = 0; p3[0] = 0; p4[0] = 0; p5[0] = 0; p6[0] = 0; p7[0] = 0; p8[0] = 0; p9[0] = 2; par[0] = 1.37129876995719740000e-001;
	p1[1] = 0; p2[1] = 0; p3[1] = 0; p4[1] = 0; p5[1] = 0; p6[1] = 0; p7[1] = 0; p8[1] = 2; p9[1] = 0; par[1] = 1.37129876995719740000e-001;
	p1[2] = 0; p2[2] = 0; p3[2] = 0; p4[2] = 0; p5[2] = 0; p6[2] = 0; p7[2] = 2; p8[2] = 0; p9[2] = 0; par[2] = 1.37129876995719740000e-001;
	p1[3] = 0; p2[3] = 0; p3[3] = 0; p4[3] = 0; p5[3] = 0; p6[3] = 1; p7[3] = 0; p8[3] = 0; p9[3] = 1; par[3] = 5.47032655379152340000e-002;
	p1[4] = 0; p2[4] = 0; p3[4] = 0; p4[4] = 0; p5[4] = 1; p6[4] = 0; p7[4] = 0; p8[4] = 1; p9[4] = 0; par[4] = 5.47032655379152340000e-002;
	p1[5] = 0; p2[5] = 0; p3[5] = 0; p4[5] = 1; p5[5] = 0; p6[5] = 0; p7[5] = 1; p8[5] = 0; p9[5] = 0; par[5] = 5.47032655379152340000e-002;
	p1[6] = 0; p2[6] = 0; p3[6] = 0; p4[6] = 0; p5[6] = 0; p6[6] = 2; p7[6] = 0; p8[6] = 0; p9[6] = 0; par[6] = 3.26749296581267830000e-001;
	p1[7] = 0; p2[7] = 0; p3[7] = 0; p4[7] = 0; p5[7] = 2; p6[7] = 0; p7[7] = 0; p8[7] = 0; p9[7] = 0; par[7] = 3.26749296581267830000e-001;
	p1[8] = 0; p2[8] = 0; p3[8] = 0; p4[8] = 2; p5[8] = 0; p6[8] = 0; p7[8] = 0; p8[8] = 0; p9[8] = 0; par[8] = 3.26749296581267830000e-001;
	p1[9] = 0; p2[9] = 0; p3[9] = 2; p4[9] = 0; p5[9] = 0; p6[9] = 0; p7[9] = 0; p8[9] = 0; p9[9] = 0; par[9] = 8.12391588532873350000e-002;
	p1[10] = 0; p2[10] = 2; p3[10] = 0; p4[10] = 0; p5[10] = 0; p6[10] = 0; p7[10] = 0; p8[10] = 0; p9[10] = 0; par[10] = 8.12391588532873350000e-002;
	p1[11] = 2; p2[11] = 0; p3[11] = 0; p4[11] = 0; p5[11] = 0; p6[11] = 0; p7[11] = 0; p8[11] = 0; p9[11] = 0; par[11] = 3.70862909844376810000e-001;
	p1[12] = 0; p2[12] = 0; p3[12] = 0; p4[12] = 0; p5[12] = 0; p6[12] = 0; p7[12] = 1; p8[12] = 1; p9[12] = 1; par[12] = -2.34398407109095540000e-001;
	p1[13] = 0; p2[13] = 0; p3[13] = 0; p4[13] = 0; p5[13] = 0; p6[13] = 1; p7[13] = 1; p8[13] = 1; p9[13] = 0; par[13] = -3.51774249081010860000e-003;
	p1[14] = 0; p2[14] = 0; p3[14] = 0; p4[14] = 0; p5[14] = 1; p6[14] = 0; p7[14] = 1; p8[14] = 0; p9[14] = 1; par[14] = -3.51774249081010860000e-003;
	p1[15] = 0; p2[15] = 0; p3[15] = 0; p4[15] = 1; p5[15] = 0; p6[15] = 0; p7[15] = 0; p8[15] = 1; p9[15] = 1; par[15] = -3.51774249081010860000e-003;
	p1[16] = 0; p2[16] = 0; p3[16] = 0; p4[16] = 0; p5[16] = 1; p6[16] = 1; p7[16] = 1; p8[16] = 0; p9[16] = 0; par[16] = 4.81330147202207940000e-002;
	p1[17] = 0; p2[17] = 0; p3[17] = 0; p4[17] = 1; p5[17] = 0; p6[17] = 1; p7[17] = 0; p8[17] = 1; p9[17] = 0; par[17] = 4.81330147202207940000e-002;
	p1[18] = 0; p2[18] = 0; p3[18] = 0; p4[18] = 1; p5[18] = 1; p6[18] = 0; p7[18] = 0; p8[18] = 0; p9[18] = 1; par[18] = 4.81330147202207940000e-002;
	p1[19] = 0; p2[19] = 0; p3[19] = 0; p4[19] = 1; p5[19] = 1; p6[19] = 1; p7[19] = 0; p8[19] = 0; p9[19] = 0; par[19] = -2.91757352769948520000e-001;
	p1[20] = 0; p2[20] = 0; p3[20] = 1; p4[20] = 0; p5[20] = 0; p6[20] = 0; p7[20] = 0; p8[20] = 2; p9[20] = 0; par[20] = -5.17544339831636920000e-002;
	p1[21] = 0; p2[21] = 0; p3[21] = 1; p4[21] = 0; p5[21] = 0; p6[21] = 0; p7[21] = 2; p8[21] = 0; p9[21] = 0; par[21] = 5.17544339831636920000e-002;
	p1[22] = 0; p2[22] = 1; p3[22] = 0; p4[22] = 0; p5[22] = 0; p6[22] = 0; p7[22] = 0; p8[22] = 0; p9[22] = 2; par[22] = 5.97608727839388720000e-002;
	p1[23] = 0; p2[23] = 1; p3[23] = 0; p4[23] = 0; p5[23] = 0; p6[23] = 0; p7[23] = 0; p8[23] = 2; p9[23] = 0; par[23] = -2.98804363919694360000e-002;
	p1[24] = 0; p2[24] = 1; p3[24] = 0; p4[24] = 0; p5[24] = 0; p6[24] = 0; p7[24] = 2; p8[24] = 0; p9[24] = 0; par[24] = -2.98804363919694360000e-002;
	p1[25] = 0; p2[25] = 0; p3[25] = 1; p4[25] = 0; p5[25] = 1; p6[25] = 0; p7[25] = 0; p8[25] = 1; p9[25] = 0; par[25] = -8.91236502415719560000e-002;
	p1[26] = 0; p2[26] = 0; p3[26] = 1; p4[26] = 1; p5[26] = 0; p6[26] = 0; p7[26] = 1; p8[26] = 0; p9[26] = 0; par[26] = 8.91236502415719560000e-002;
	p1[27] = 0; p2[27] = 1; p3[27] = 0; p4[27] = 0; p5[27] = 0; p6[27] = 1; p7[27] = 0; p8[27] = 0; p9[27] = 1; par[27] = 1.02911126916333960000e-001;
	p1[28] = 0; p2[28] = 1; p3[28] = 0; p4[28] = 0; p5[28] = 1; p6[28] = 0; p7[28] = 0; p8[28] = 1; p9[28] = 0; par[28] = -5.14555634581669790000e-002;
	p1[29] = 0; p2[29] = 1; p3[29] = 0; p4[29] = 1; p5[29] = 0; p6[29] = 0; p7[29] = 1; p8[29] = 0; p9[29] = 0; par[29] = -5.14555634581669790000e-002;
	p1[30] = 0; p2[30] = 0; p3[30] = 1; p4[30] = 0; p5[30] = 2; p6[30] = 0; p7[30] = 0; p8[30] = 0; p9[30] = 0; par[30] = -2.93429034431670930000e-002;
	p1[31] = 0; p2[31] = 0; p3[31] = 1; p4[31] = 2; p5[31] = 0; p6[31] = 0; p7[31] = 0; p8[31] = 0; p9[31] = 0; par[31] = 2.93429034431670930000e-002;
	p1[32] = 0; p2[32] = 1; p3[32] = 0; p4[32] = 0; p5[32] = 0; p6[32] = 2; p7[32] = 0; p8[32] = 0; p9[32] = 0; par[32] = 3.38822664034730410000e-002;
	p1[33] = 0; p2[33] = 1; p3[33] = 0; p4[33] = 0; p5[33] = 2; p6[33] = 0; p7[33] = 0; p8[33] = 0; p9[33] = 0; par[33] = -1.69411332017365200000e-002;
	p1[34] = 0; p2[34] = 1; p3[34] = 0; p4[34] = 2; p5[34] = 0; p6[34] = 0; p7[34] = 0; p8[34] = 0; p9[34] = 0; par[34] = -1.69411332017365200000e-002;
	p1[35] = 0; p2[35] = 1; p3[35] = 2; p4[35] = 0; p5[35] = 0; p6[35] = 0; p7[35] = 0; p8[35] = 0; p9[35] = 0; par[35] = -4.57385679392200980000e-002;
	p1[36] = 0; p2[36] = 3; p3[36] = 0; p4[36] = 0; p5[36] = 0; p6[36] = 0; p7[36] = 0; p8[36] = 0; p9[36] = 0; par[36] = 1.52461893130733680000e-002;
	p1[37] = 1; p2[37] = 0; p3[37] = 0; p4[37] = 0; p5[37] = 0; p6[37] = 0; p7[37] = 0; p8[37] = 0; p9[37] = 2; par[37] = -8.79605323591957370000e-002;
	p1[38] = 1; p2[38] = 0; p3[38] = 0; p4[38] = 0; p5[38] = 0; p6[38] = 0; p7[38] = 0; p8[38] = 2; p9[38] = 0; par[38] = -8.79605323591957370000e-002;
	p1[39] = 1; p2[39] = 0; p3[39] = 0; p4[39] = 0; p5[39] = 0; p6[39] = 0; p7[39] = 2; p8[39] = 0; p9[39] = 0; par[39] = -8.79605323591957370000e-002;
	p1[40] = 1; p2[40] = 0; p3[40] = 0; p4[40] = 0; p5[40] = 0; p6[40] = 1; p7[40] = 0; p8[40] = 0; p9[40] = 1; par[40] = -3.54570914723586410000e-002;
	p1[41] = 1; p2[41] = 0; p3[41] = 0; p4[41] = 0; p5[41] = 1; p6[41] = 0; p7[41] = 0; p8[41] = 1; p9[41] = 0; par[41] = -3.54570914723586410000e-002;
	p1[42] = 1; p2[42] = 0; p3[42] = 0; p4[42] = 1; p5[42] = 0; p6[42] = 0; p7[42] = 1; p8[42] = 0; p9[42] = 0; par[42] = -3.54570914723586410000e-002;
	p1[43] = 1; p2[43] = 0; p3[43] = 0; p4[43] = 0; p5[43] = 0; p6[43] = 2; p7[43] = 0; p8[43] = 0; p9[43] = 0; par[43] = -1.43669736651797500000e-001;
	p1[44] = 1; p2[44] = 0; p3[44] = 0; p4[44] = 0; p5[44] = 2; p6[44] = 0; p7[44] = 0; p8[44] = 0; p9[44] = 0; par[44] = -1.43669736651797500000e-001;
	p1[45] = 1; p2[45] = 0; p3[45] = 0; p4[45] = 2; p5[45] = 0; p6[45] = 0; p7[45] = 0; p8[45] = 0; p9[45] = 0; par[45] = -1.43669736651797500000e-001;
	p1[46] = 1; p2[46] = 0; p3[46] = 2; p4[46] = 0; p5[46] = 0; p6[46] = 0; p7[46] = 0; p8[46] = 0; p9[46] = 0; par[46] = -6.45373984961235690000e-002;
	p1[47] = 1; p2[47] = 2; p3[47] = 0; p4[47] = 0; p5[47] = 0; p6[47] = 0; p7[47] = 0; p8[47] = 0; p9[47] = 0; par[47] = -6.45373984961235690000e-002;
	p1[48] = 3; p2[48] = 0; p3[48] = 0; p4[48] = 0; p5[48] = 0; p6[48] = 0; p7[48] = 0; p8[48] = 0; p9[48] = 0; par[48] = -5.11614596877155640000e-002;
	p1[49] = 0; p2[49] = 0; p3[49] = 0; p4[49] = 0; p5[49] = 0; p6[49] = 0; p7[49] = 0; p8[49] = 2; p9[49] = 2; par[49] = 1.46401328815712240000e-001;
	p1[50] = 0; p2[50] = 0; p3[50] = 0; p4[50] = 0; p5[50] = 0; p6[50] = 0; p7[50] = 2; p8[50] = 0; p9[50] = 2; par[50] = 1.46401328815712240000e-001;
	p1[51] = 0; p2[51] = 0; p3[51] = 0; p4[51] = 0; p5[51] = 0; p6[51] = 0; p7[51] = 2; p8[51] = 2; p9[51] = 0; par[51] = 1.46401328815712240000e-001;
	p1[52] = 0; p2[52] = 0; p3[52] = 0; p4[52] = 0; p5[52] = 0; p6[52] = 0; p7[52] = 0; p8[52] = 0; p9[52] = 4; par[52] = 6.79501661067215960000e-002;
	p1[53] = 0; p2[53] = 0; p3[53] = 0; p4[53] = 0; p5[53] = 0; p6[53] = 0; p7[53] = 0; p8[53] = 4; p9[53] = 0; par[53] = 6.79501661067215960000e-002;
	p1[54] = 0; p2[54] = 0; p3[54] = 0; p4[54] = 0; p5[54] = 0; p6[54] = 0; p7[54] = 4; p8[54] = 0; p9[54] = 0; par[54] = 6.79501661067215960000e-002;
	p1[55] = 0; p2[55] = 0; p3[55] = 0; p4[55] = 0; p5[55] = 0; p6[55] = 1; p7[55] = 0; p8[55] = 2; p9[55] = 1; par[55] = 2.16681382599055280000e-002;
	p1[56] = 0; p2[56] = 0; p3[56] = 0; p4[56] = 0; p5[56] = 0; p6[56] = 1; p7[56] = 2; p8[56] = 0; p9[56] = 1; par[56] = 2.16681382599055280000e-002;
	p1[57] = 0; p2[57] = 0; p3[57] = 0; p4[57] = 0; p5[57] = 1; p6[57] = 0; p7[57] = 0; p8[57] = 1; p9[57] = 2; par[57] = 2.16681382599055280000e-002;
	p1[58] = 0; p2[58] = 0; p3[58] = 0; p4[58] = 0; p5[58] = 1; p6[58] = 0; p7[58] = 2; p8[58] = 1; p9[58] = 0; par[58] = 2.16681382599055280000e-002;
	p1[59] = 0; p2[59] = 0; p3[59] = 0; p4[59] = 1; p5[59] = 0; p6[59] = 0; p7[59] = 1; p8[59] = 0; p9[59] = 2; par[59] = 2.16681382599055280000e-002;
	p1[60] = 0; p2[60] = 0; p3[60] = 0; p4[60] = 1; p5[60] = 0; p6[60] = 0; p7[60] = 1; p8[60] = 2; p9[60] = 0; par[60] = 2.16681382599055280000e-002;
	p1[61] = 0; p2[61] = 0; p3[61] = 0; p4[61] = 0; p5[61] = 0; p6[61] = 1; p7[61] = 0; p8[61] = 0; p9[61] = 3; par[61] = 7.04854989952256590000e-002;
	p1[62] = 0; p2[62] = 0; p3[62] = 0; p4[62] = 0; p5[62] = 1; p6[62] = 0; p7[62] = 0; p8[62] = 3; p9[62] = 0; par[62] = 7.04854989952256590000e-002;
	p1[63] = 0; p2[63] = 0; p3[63] = 0; p4[63] = 1; p5[63] = 0; p6[63] = 0; p7[63] = 3; p8[63] = 0; p9[63] = 0; par[63] = 7.04854989952256590000e-002;
	p1[64] = 0; p2[64] = 0; p3[64] = 0; p4[64] = 0; p5[64] = 0; p6[64] = 2; p7[64] = 0; p8[64] = 0; p9[64] = 2; par[64] = -1.72767995210679860000e-002;
	p1[65] = 0; p2[65] = 0; p3[65] = 0; p4[65] = 0; p5[65] = 0; p6[65] = 2; p7[65] = 0; p8[65] = 2; p9[65] = 0; par[65] = -1.72767995210679860000e-002;
	p1[66] = 0; p2[66] = 0; p3[66] = 0; p4[66] = 0; p5[66] = 0; p6[66] = 2; p7[66] = 2; p8[66] = 0; p9[66] = 0; par[66] = -1.72767995210679860000e-002;
	p1[67] = 0; p2[67] = 0; p3[67] = 0; p4[67] = 0; p5[67] = 2; p6[67] = 0; p7[67] = 0; p8[67] = 0; p9[67] = 2; par[67] = -1.72767995210679860000e-002;
	p1[68] = 0; p2[68] = 0; p3[68] = 0; p4[68] = 0; p5[68] = 2; p6[68] = 0; p7[68] = 0; p8[68] = 2; p9[68] = 0; par[68] = -1.72767995210679860000e-002;
	p1[69] = 0; p2[69] = 0; p3[69] = 0; p4[69] = 0; p5[69] = 2; p6[69] = 0; p7[69] = 2; p8[69] = 0; p9[69] = 0; par[69] = -1.72767995210679860000e-002;
	p1[70] = 0; p2[70] = 0; p3[70] = 0; p4[70] = 2; p5[70] = 0; p6[70] = 0; p7[70] = 0; p8[70] = 0; p9[70] = 2; par[70] = -1.72767995210679860000e-002;
	p1[71] = 0; p2[71] = 0; p3[71] = 0; p4[71] = 2; p5[71] = 0; p6[71] = 0; p7[71] = 0; p8[71] = 2; p9[71] = 0; par[71] = -1.72767995210679860000e-002;
	p1[72] = 0; p2[72] = 0; p3[72] = 0; p4[72] = 2; p5[72] = 0; p6[72] = 0; p7[72] = 2; p8[72] = 0; p9[72] = 0; par[72] = -1.72767995210679860000e-002;
	p1[73] = 0; p2[73] = 0; p3[73] = 0; p4[73] = 0; p5[73] = 0; p6[73] = 2; p7[73] = 0; p8[73] = 0; p9[73] = 2; par[73] = 3.55988700118138810000e-002;
	p1[74] = 0; p2[74] = 0; p3[74] = 0; p4[74] = 0; p5[74] = 0; p6[74] = 2; p7[74] = 0; p8[74] = 2; p9[74] = 0; par[74] = -1.77994350059069400000e-002;
	p1[75] = 0; p2[75] = 0; p3[75] = 0; p4[75] = 0; p5[75] = 0; p6[75] = 2; p7[75] = 2; p8[75] = 0; p9[75] = 0; par[75] = -1.77994350059069400000e-002;
	p1[76] = 0; p2[76] = 0; p3[76] = 0; p4[76] = 0; p5[76] = 2; p6[76] = 0; p7[76] = 0; p8[76] = 0; p9[76] = 2; par[76] = -1.77994350059069400000e-002;
	p1[77] = 0; p2[77] = 0; p3[77] = 0; p4[77] = 0; p5[77] = 2; p6[77] = 0; p7[77] = 0; p8[77] = 2; p9[77] = 0; par[77] = 3.55988700118138810000e-002;
	p1[78] = 0; p2[78] = 0; p3[78] = 0; p4[78] = 0; p5[78] = 2; p6[78] = 0; p7[78] = 2; p8[78] = 0; p9[78] = 0; par[78] = -1.77994350059069400000e-002;
	p1[79] = 0; p2[79] = 0; p3[79] = 0; p4[79] = 2; p5[79] = 0; p6[79] = 0; p7[79] = 0; p8[79] = 0; p9[79] = 2; par[79] = -1.77994350059069400000e-002;
	p1[80] = 0; p2[80] = 0; p3[80] = 0; p4[80] = 2; p5[80] = 0; p6[80] = 0; p7[80] = 0; p8[80] = 2; p9[80] = 0; par[80] = -1.77994350059069400000e-002;
	p1[81] = 0; p2[81] = 0; p3[81] = 0; p4[81] = 2; p5[81] = 0; p6[81] = 0; p7[81] = 2; p8[81] = 0; p9[81] = 0; par[81] = 3.55988700118138810000e-002;
	p1[82] = 0; p2[82] = 0; p3[82] = 0; p4[82] = 0; p5[82] = 1; p6[82] = 2; p7[82] = 0; p8[82] = 1; p9[82] = 0; par[82] = -5.19142700690029740000e-003;
	p1[83] = 0; p2[83] = 0; p3[83] = 0; p4[83] = 0; p5[83] = 2; p6[83] = 1; p7[83] = 0; p8[83] = 0; p9[83] = 1; par[83] = -5.19142700690029740000e-003;
	p1[84] = 0; p2[84] = 0; p3[84] = 0; p4[84] = 1; p5[84] = 0; p6[84] = 2; p7[84] = 1; p8[84] = 0; p9[84] = 0; par[84] = -5.19142700690029740000e-003;
	p1[85] = 0; p2[85] = 0; p3[85] = 0; p4[85] = 1; p5[85] = 2; p6[85] = 0; p7[85] = 1; p8[85] = 0; p9[85] = 0; par[85] = -5.19142700690029740000e-003;
	p1[86] = 0; p2[86] = 0; p3[86] = 0; p4[86] = 2; p5[86] = 0; p6[86] = 1; p7[86] = 0; p8[86] = 0; p9[86] = 1; par[86] = -5.19142700690029740000e-003;
	p1[87] = 0; p2[87] = 0; p3[87] = 0; p4[87] = 2; p5[87] = 1; p6[87] = 0; p7[87] = 0; p8[87] = 1; p9[87] = 0; par[87] = -5.19142700690029740000e-003;
	p1[88] = 0; p2[88] = 0; p3[88] = 0; p4[88] = 0; p5[88] = 2; p6[88] = 2; p7[88] = 0; p8[88] = 0; p9[88] = 0; par[88] = 5.95462217322908630000e-002;
	p1[89] = 0; p2[89] = 0; p3[89] = 0; p4[89] = 2; p5[89] = 0; p6[89] = 2; p7[89] = 0; p8[89] = 0; p9[89] = 0; par[89] = 5.95462217322908630000e-002;
	p1[90] = 0; p2[90] = 0; p3[90] = 0; p4[90] = 2; p5[90] = 2; p6[90] = 0; p7[90] = 0; p8[90] = 0; p9[90] = 0; par[90] = 5.95462217322908630000e-002;
	p1[91] = 0; p2[91] = 0; p3[91] = 0; p4[91] = 0; p5[91] = 0; p6[91] = 3; p7[91] = 0; p8[91] = 0; p9[91] = 1; par[91] = 2.58794488503063210000e-003;
	p1[92] = 0; p2[92] = 0; p3[92] = 0; p4[92] = 0; p5[92] = 3; p6[92] = 0; p7[92] = 0; p8[92] = 1; p9[92] = 0; par[92] = 2.58794488503063210000e-003;
	p1[93] = 0; p2[93] = 0; p3[93] = 0; p4[93] = 3; p5[93] = 0; p6[93] = 0; p7[93] = 1; p8[93] = 0; p9[93] = 0; par[93] = 2.58794488503063210000e-003;
	p1[94] = 0; p2[94] = 0; p3[94] = 0; p4[94] = 0; p5[94] = 0; p6[94] = 4; p7[94] = 0; p8[94] = 0; p9[94] = 0; par[94] = 1.07680979566964120000e-002;
	p1[95] = 0; p2[95] = 0; p3[95] = 0; p4[95] = 0; p5[95] = 4; p6[95] = 0; p7[95] = 0; p8[95] = 0; p9[95] = 0; par[95] = 1.07680979566964120000e-002;
	p1[96] = 0; p2[96] = 0; p3[96] = 0; p4[96] = 4; p5[96] = 0; p6[96] = 0; p7[96] = 0; p8[96] = 0; p9[96] = 0; par[96] = 1.07680979566964120000e-002;
	p1[97] = 0; p2[97] = 0; p3[97] = 1; p4[97] = 0; p5[97] = 1; p6[97] = 1; p7[97] = 1; p8[97] = 0; p9[97] = 0; par[97] = 9.21641790551859940000e-002;
	p1[98] = 0; p2[98] = 0; p3[98] = 1; p4[98] = 1; p5[98] = 0; p6[98] = 1; p7[98] = 0; p8[98] = 1; p9[98] = 0; par[98] = -9.21641790551859940000e-002;
	p1[99] = 0; p2[99] = 1; p3[99] = 0; p4[99] = 0; p5[99] = 1; p6[99] = 1; p7[99] = 1; p8[99] = 0; p9[99] = 0; par[99] = -5.32110135871869950000e-002;
	p1[100] = 0; p2[100] = 1; p3[100] = 0; p4[100] = 1; p5[100] = 0; p6[100] = 1; p7[100] = 0; p8[100] = 1; p9[100] = 0; par[100] = -5.32110135871869950000e-002;
	p1[101] = 0; p2[101] = 1; p3[101] = 0; p4[101] = 1; p5[101] = 1; p6[101] = 0; p7[101] = 0; p8[101] = 0; p9[101] = 1; par[101] = 1.06422027174373990000e-001;
	p1[102] = 0; p2[102] = 0; p3[102] = 2; p4[102] = 0; p5[102] = 0; p6[102] = 0; p7[102] = 0; p8[102] = 0; p9[102] = 2; par[102] = 1.20549589881957020000e-001;
	p1[103] = 0; p2[103] = 0; p3[103] = 2; p4[103] = 0; p5[103] = 0; p6[103] = 0; p7[103] = 0; p8[103] = 2; p9[103] = 0; par[103] = 1.20549589881957020000e-001;
	p1[104] = 0; p2[104] = 0; p3[104] = 2; p4[104] = 0; p5[104] = 0; p6[104] = 0; p7[104] = 2; p8[104] = 0; p9[104] = 0; par[104] = 1.20549589881957020000e-001;
	p1[105] = 0; p2[105] = 2; p3[105] = 0; p4[105] = 0; p5[105] = 0; p6[105] = 0; p7[105] = 0; p8[105] = 0; p9[105] = 2; par[105] = 1.20549589881957020000e-001;
	p1[106] = 0; p2[106] = 2; p3[106] = 0; p4[106] = 0; p5[106] = 0; p6[106] = 0; p7[106] = 0; p8[106] = 2; p9[106] = 0; par[106] = 1.20549589881957020000e-001;
	p1[107] = 0; p2[107] = 2; p3[107] = 0; p4[107] = 0; p5[107] = 0; p6[107] = 0; p7[107] = 2; p8[107] = 0; p9[107] = 0; par[107] = 1.20549589881957020000e-001;
	p1[108] = 0; p2[108] = 0; p3[108] = 2; p4[108] = 0; p5[108] = 0; p6[108] = 1; p7[108] = 0; p8[108] = 0; p9[108] = 1; par[108] = 5.24198098681912810000e-002;
	p1[109] = 0; p2[109] = 0; p3[109] = 2; p4[109] = 0; p5[109] = 1; p6[109] = 0; p7[109] = 0; p8[109] = 1; p9[109] = 0; par[109] = 5.24198098681912810000e-002;
	p1[110] = 0; p2[110] = 0; p3[110] = 2; p4[110] = 1; p5[110] = 0; p6[110] = 0; p7[110] = 1; p8[110] = 0; p9[110] = 0; par[110] = 5.24198098681912810000e-002;
	p1[111] = 0; p2[111] = 2; p3[111] = 0; p4[111] = 0; p5[111] = 0; p6[111] = 1; p7[111] = 0; p8[111] = 0; p9[111] = 1; par[111] = 5.24198098681912810000e-002;
	p1[112] = 0; p2[112] = 2; p3[112] = 0; p4[112] = 0; p5[112] = 1; p6[112] = 0; p7[112] = 0; p8[112] = 1; p9[112] = 0; par[112] = 5.24198098681912810000e-002;
	p1[113] = 0; p2[113] = 2; p3[113] = 0; p4[113] = 1; p5[113] = 0; p6[113] = 0; p7[113] = 1; p8[113] = 0; p9[113] = 0; par[113] = 5.24198098681912810000e-002;
	p1[114] = 0; p2[114] = 0; p3[114] = 2; p4[114] = 0; p5[114] = 0; p6[114] = 2; p7[114] = 0; p8[114] = 0; p9[114] = 0; par[114] = -1.10834078841275680000e-002;
	p1[115] = 0; p2[115] = 0; p3[115] = 2; p4[115] = 0; p5[115] = 2; p6[115] = 0; p7[115] = 0; p8[115] = 0; p9[115] = 0; par[115] = -1.10834078841275680000e-002;
	p1[116] = 0; p2[116] = 0; p3[116] = 2; p4[116] = 2; p5[116] = 0; p6[116] = 0; p7[116] = 0; p8[116] = 0; p9[116] = 0; par[116] = -1.10834078841275680000e-002;
	p1[117] = 0; p2[117] = 2; p3[117] = 0; p4[117] = 0; p5[117] = 0; p6[117] = 2; p7[117] = 0; p8[117] = 0; p9[117] = 0; par[117] = -1.10834078841275680000e-002;
	p1[118] = 0; p2[118] = 2; p3[118] = 0; p4[118] = 0; p5[118] = 2; p6[118] = 0; p7[118] = 0; p8[118] = 0; p9[118] = 0; par[118] = -1.10834078841275680000e-002;
	p1[119] = 0; p2[119] = 2; p3[119] = 0; p4[119] = 2; p5[119] = 0; p6[119] = 0; p7[119] = 0; p8[119] = 0; p9[119] = 0; par[119] = -1.10834078841275680000e-002;
	p1[120] = 0; p2[120] = 0; p3[120] = 2; p4[120] = 0; p5[120] = 0; p6[120] = 0; p7[120] = 0; p8[120] = 0; p9[120] = 2; par[120] = -8.59518879203794860000e-002;
	p1[121] = 0; p2[121] = 0; p3[121] = 2; p4[121] = 0; p5[121] = 0; p6[121] = 0; p7[121] = 0; p8[121] = 2; p9[121] = 0; par[121] = 4.29759439601897430000e-002;
	p1[122] = 0; p2[122] = 0; p3[122] = 2; p4[122] = 0; p5[122] = 0; p6[122] = 0; p7[122] = 2; p8[122] = 0; p9[122] = 0; par[122] = 4.29759439601897430000e-002;
	p1[123] = 0; p2[123] = 1; p3[123] = 1; p4[123] = 0; p5[123] = 0; p6[123] = 0; p7[123] = 0; p8[123] = 2; p9[123] = 0; par[123] = 1.48873036884397680000e-001;
	p1[124] = 0; p2[124] = 1; p3[124] = 1; p4[124] = 0; p5[124] = 0; p6[124] = 0; p7[124] = 2; p8[124] = 0; p9[124] = 0; par[124] = -1.48873036884397680000e-001;
	p1[125] = 0; p2[125] = 2; p3[125] = 0; p4[125] = 0; p5[125] = 0; p6[125] = 0; p7[125] = 0; p8[125] = 0; p9[125] = 2; par[125] = 8.59518879203794860000e-002;
	p1[126] = 0; p2[126] = 2; p3[126] = 0; p4[126] = 0; p5[126] = 0; p6[126] = 0; p7[126] = 0; p8[126] = 2; p9[126] = 0; par[126] = -4.29759439601897430000e-002;
	p1[127] = 0; p2[127] = 2; p3[127] = 0; p4[127] = 0; p5[127] = 0; p6[127] = 0; p7[127] = 2; p8[127] = 0; p9[127] = 0; par[127] = -4.29759439601897430000e-002;
	p1[128] = 0; p2[128] = 0; p3[128] = 2; p4[128] = 0; p5[128] = 0; p6[128] = 1; p7[128] = 0; p8[128] = 0; p9[128] = 1; par[128] = -4.90747918033045890000e-002;
	p1[129] = 0; p2[129] = 0; p3[129] = 2; p4[129] = 0; p5[129] = 1; p6[129] = 0; p7[129] = 0; p8[129] = 1; p9[129] = 0; par[129] = 2.45373959015672970000e-002;
	p1[130] = 0; p2[130] = 0; p3[130] = 2; p4[130] = 1; p5[130] = 0; p6[130] = 0; p7[130] = 1; p8[130] = 0; p9[130] = 0; par[130] = 2.45373959015672970000e-002;
	p1[131] = 0; p2[131] = 1; p3[131] = 1; p4[131] = 0; p5[131] = 1; p6[131] = 0; p7[131] = 0; p8[131] = 1; p9[131] = 0; par[131] = 8.50000327741331360000e-002;
	p1[132] = 0; p2[132] = 1; p3[132] = 1; p4[132] = 1; p5[132] = 0; p6[132] = 0; p7[132] = 1; p8[132] = 0; p9[132] = 0; par[132] = -8.50000327741331360000e-002;
	p1[133] = 0; p2[133] = 2; p3[133] = 0; p4[133] = 0; p5[133] = 0; p6[133] = 1; p7[133] = 0; p8[133] = 0; p9[133] = 1; par[133] = 4.90747918033045890000e-002;
	p1[134] = 0; p2[134] = 2; p3[134] = 0; p4[134] = 0; p5[134] = 1; p6[134] = 0; p7[134] = 0; p8[134] = 1; p9[134] = 0; par[134] = -2.45373959015672970000e-002;
	p1[135] = 0; p2[135] = 2; p3[135] = 0; p4[135] = 1; p5[135] = 0; p6[135] = 0; p7[135] = 1; p8[135] = 0; p9[135] = 0; par[135] = -2.45373959015672970000e-002;
	p1[136] = 0; p2[136] = 0; p3[136] = 2; p4[136] = 0; p5[136] = 0; p6[136] = 2; p7[136] = 0; p8[136] = 0; p9[136] = 0; par[136] = -1.76190244639780890000e-002;
	p1[137] = 0; p2[137] = 0; p3[137] = 2; p4[137] = 0; p5[137] = 2; p6[137] = 0; p7[137] = 0; p8[137] = 0; p9[137] = 0; par[137] = 8.80951223198904450000e-003;
	p1[138] = 0; p2[138] = 0; p3[138] = 2; p4[138] = 2; p5[138] = 0; p6[138] = 0; p7[138] = 0; p8[138] = 0; p9[138] = 0; par[138] = 8.80951223198904450000e-003;
	p1[139] = 0; p2[139] = 1; p3[139] = 1; p4[139] = 0; p5[139] = 2; p6[139] = 0; p7[139] = 0; p8[139] = 0; p9[139] = 0; par[139] = 3.05170455513751850000e-002;
	p1[140] = 0; p2[140] = 1; p3[140] = 1; p4[140] = 2; p5[140] = 0; p6[140] = 0; p7[140] = 0; p8[140] = 0; p9[140] = 0; par[140] = -3.05170455513751850000e-002;
	p1[141] = 0; p2[141] = 2; p3[141] = 0; p4[141] = 0; p5[141] = 0; p6[141] = 2; p7[141] = 0; p8[141] = 0; p9[141] = 0; par[141] = 1.76190244639780890000e-002;
	p1[142] = 0; p2[142] = 2; p3[142] = 0; p4[142] = 0; p5[142] = 2; p6[142] = 0; p7[142] = 0; p8[142] = 0; p9[142] = 0; par[142] = -8.80951223198904450000e-003;
	p1[143] = 0; p2[143] = 2; p3[143] = 0; p4[143] = 2; p5[143] = 0; p6[143] = 0; p7[143] = 0; p8[143] = 0; p9[143] = 0; par[143] = -8.80951223198904450000e-003;
	p1[144] = 0; p2[144] = 0; p3[144] = 4; p4[144] = 0; p5[144] = 0; p6[144] = 0; p7[144] = 0; p8[144] = 0; p9[144] = 0; par[144] = 1.82496872987017860000e-002;
	p1[145] = 0; p2[145] = 2; p3[145] = 2; p4[145] = 0; p5[145] = 0; p6[145] = 0; p7[145] = 0; p8[145] = 0; p9[145] = 0; par[145] = 3.64993745974035720000e-002;
	p1[146] = 0; p2[146] = 4; p3[146] = 0; p4[146] = 0; p5[146] = 0; p6[146] = 0; p7[146] = 0; p8[146] = 0; p9[146] = 0; par[146] = 1.82496872987017860000e-002;
	p1[147] = 1; p2[147] = 0; p3[147] = 0; p4[147] = 0; p5[147] = 0; p6[147] = 0; p7[147] = 1; p8[147] = 1; p9[147] = 1; par[147] = 1.09261723268049590000e-001;
	p1[148] = 1; p2[148] = 0; p3[148] = 0; p4[148] = 0; p5[148] = 0; p6[148] = 1; p7[148] = 1; p8[148] = 1; p9[148] = 0; par[148] = 1.19482031307541600000e-002;
	p1[149] = 1; p2[149] = 0; p3[149] = 0; p4[149] = 0; p5[149] = 1; p6[149] = 0; p7[149] = 1; p8[149] = 0; p9[149] = 1; par[149] = 1.19482031307541600000e-002;
	p1[150] = 1; p2[150] = 0; p3[150] = 0; p4[150] = 1; p5[150] = 0; p6[150] = 0; p7[150] = 0; p8[150] = 1; p9[150] = 1; par[150] = 1.19482031307541600000e-002;
	p1[151] = 1; p2[151] = 0; p3[151] = 0; p4[151] = 0; p5[151] = 1; p6[151] = 1; p7[151] = 1; p8[151] = 0; p9[151] = 0; par[151] = -5.73049069285306010000e-003;
	p1[152] = 1; p2[152] = 0; p3[152] = 0; p4[152] = 1; p5[152] = 0; p6[152] = 1; p7[152] = 0; p8[152] = 1; p9[152] = 0; par[152] = -5.73049069285306010000e-003;
	p1[153] = 1; p2[153] = 0; p3[153] = 0; p4[153] = 1; p5[153] = 1; p6[153] = 0; p7[153] = 0; p8[153] = 0; p9[153] = 1; par[153] = -5.73049069285306010000e-003;
	p1[154] = 1; p2[154] = 0; p3[154] = 0; p4[154] = 1; p5[154] = 1; p6[154] = 1; p7[154] = 0; p8[154] = 0; p9[154] = 0; par[154] = 2.12911146574193380000e-001;
	p1[155] = 1; p2[155] = 0; p3[155] = 1; p4[155] = 0; p5[155] = 0; p6[155] = 0; p7[155] = 0; p8[155] = 2; p9[155] = 0; par[155] = 8.69096567236457840000e-002;
	p1[156] = 1; p2[156] = 0; p3[156] = 1; p4[156] = 0; p5[156] = 0; p6[156] = 0; p7[156] = 2; p8[156] = 0; p9[156] = 0; par[156] = -8.69096567236457840000e-002;
	p1[157] = 1; p2[157] = 1; p3[157] = 0; p4[157] = 0; p5[157] = 0; p6[157] = 0; p7[157] = 0; p8[157] = 0; p9[157] = 2; par[157] = -1.00354627409261100000e-001;
	p1[158] = 1; p2[158] = 1; p3[158] = 0; p4[158] = 0; p5[158] = 0; p6[158] = 0; p7[158] = 0; p8[158] = 2; p9[158] = 0; par[158] = 5.01773137046305500000e-002;
	p1[159] = 1; p2[159] = 1; p3[159] = 0; p4[159] = 0; p5[159] = 0; p6[159] = 0; p7[159] = 2; p8[159] = 0; p9[159] = 0; par[159] = 5.01773137046305500000e-002;
	p1[160] = 1; p2[160] = 0; p3[160] = 1; p4[160] = 0; p5[160] = 1; p6[160] = 0; p7[160] = 0; p8[160] = 1; p9[160] = 0; par[160] = 6.22676818607645200000e-002;
	p1[161] = 1; p2[161] = 0; p3[161] = 1; p4[161] = 1; p5[161] = 0; p6[161] = 0; p7[161] = 1; p8[161] = 0; p9[161] = 0; par[161] = -6.22676818607645200000e-002;
	p1[162] = 1; p2[162] = 1; p3[162] = 0; p4[162] = 0; p5[162] = 0; p6[162] = 1; p7[162] = 0; p8[162] = 0; p9[162] = 1; par[162] = -7.19005257682993480000e-002;
	p1[163] = 1; p2[163] = 1; p3[163] = 0; p4[163] = 0; p5[163] = 1; p6[163] = 0; p7[163] = 0; p8[163] = 1; p9[163] = 0; par[163] = 3.59502628841496740000e-002;
	p1[164] = 1; p2[164] = 1; p3[164] = 0; p4[164] = 1; p5[164] = 0; p6[164] = 0; p7[164] = 1; p8[164] = 0; p9[164] = 0; par[164] = 3.59502628841496740000e-002;
	p1[165] = 1; p2[165] = 0; p3[165] = 1; p4[165] = 0; p5[165] = 2; p6[165] = 0; p7[165] = 0; p8[165] = 0; p9[165] = 0; par[165] = 1.14190004237128860000e-002;
	p1[166] = 1; p2[166] = 0; p3[166] = 1; p4[166] = 2; p5[166] = 0; p6[166] = 0; p7[166] = 0; p8[166] = 0; p9[166] = 0; par[166] = -1.14190004237128860000e-002;
	p1[167] = 1; p2[167] = 1; p3[167] = 0; p4[167] = 0; p5[167] = 0; p6[167] = 2; p7[167] = 0; p8[167] = 0; p9[167] = 0; par[167] = -1.31855259370288050000e-002;
	p1[168] = 1; p2[168] = 1; p3[168] = 0; p4[168] = 0; p5[168] = 2; p6[168] = 0; p7[168] = 0; p8[168] = 0; p9[168] = 0; par[168] = 6.59276296851440260000e-003;
	p1[169] = 1; p2[169] = 1; p3[169] = 0; p4[169] = 2; p5[169] = 0; p6[169] = 0; p7[169] = 0; p8[169] = 0; p9[169] = 0; par[169] = 6.59276296851440260000e-003;
	p1[170] = 1; p2[170] = 1; p3[170] = 2; p4[170] = 0; p5[170] = 0; p6[170] = 0; p7[170] = 0; p8[170] = 0; p9[170] = 0; par[170] = 5.73815836966871520000e-002;
	p1[171] = 1; p2[171] = 3; p3[171] = 0; p4[171] = 0; p5[171] = 0; p6[171] = 0; p7[171] = 0; p8[171] = 0; p9[171] = 0; par[171] = -1.91271945655623850000e-002;
	p1[172] = 2; p2[172] = 0; p3[172] = 0; p4[172] = 0; p5[172] = 0; p6[172] = 0; p7[172] = 0; p8[172] = 0; p9[172] = 2; par[172] = 2.53169090369327330000e-002;
	p1[173] = 2; p2[173] = 0; p3[173] = 0; p4[173] = 0; p5[173] = 0; p6[173] = 0; p7[173] = 0; p8[173] = 2; p9[173] = 0; par[173] = 2.53169090369327330000e-002;
	p1[174] = 2; p2[174] = 0; p3[174] = 0; p4[174] = 0; p5[174] = 0; p6[174] = 0; p7[174] = 2; p8[174] = 0; p9[174] = 0; par[174] = 2.53169090369327330000e-002;
	p1[175] = 2; p2[175] = 0; p3[175] = 0; p4[175] = 0; p5[175] = 0; p6[175] = 1; p7[175] = 0; p8[175] = 0; p9[175] = 1; par[175] = 5.35351377876255780000e-003;
	p1[176] = 2; p2[176] = 0; p3[176] = 0; p4[176] = 0; p5[176] = 1; p6[176] = 0; p7[176] = 0; p8[176] = 1; p9[176] = 0; par[176] = 5.35351377876255780000e-003;
	p1[177] = 2; p2[177] = 0; p3[177] = 0; p4[177] = 1; p5[177] = 0; p6[177] = 0; p7[177] = 1; p8[177] = 0; p9[177] = 0; par[177] = 5.35351377876255780000e-003;
	p1[178] = 2; p2[178] = 0; p3[178] = 0; p4[178] = 0; p5[178] = 0; p6[178] = 2; p7[178] = 0; p8[178] = 0; p9[178] = 0; par[178] = 5.04459410880334500000e-002;
	p1[179] = 2; p2[179] = 0; p3[179] = 0; p4[179] = 0; p5[179] = 2; p6[179] = 0; p7[179] = 0; p8[179] = 0; p9[179] = 0; par[179] = 5.04459410880334500000e-002;
	p1[180] = 2; p2[180] = 0; p3[180] = 0; p4[180] = 2; p5[180] = 0; p6[180] = 0; p7[180] = 0; p8[180] = 0; p9[180] = 0; par[180] = 5.04459410880334500000e-002;
	p1[181] = 2; p2[181] = 0; p3[181] = 2; p4[181] = 0; p5[181] = 0; p6[181] = 0; p7[181] = 0; p8[181] = 0; p9[181] = 0; par[181] = 2.30899735190646380000e-002;
	p1[182] = 2; p2[182] = 2; p3[182] = 0; p4[182] = 0; p5[182] = 0; p6[182] = 0; p7[182] = 0; p8[182] = 0; p9[182] = 0; par[182] = 2.30899735190646380000e-002;
	p1[183] = 4; p2[183] = 0; p3[183] = 0; p4[183] = 0; p5[183] = 0; p6[183] = 0; p7[183] = 0; p8[183] = 0; p9[183] = 0; par[183] = 5.14840416641904230000e-003;
	p1[184] = 0; p2[184] = 0; p3[184] = 0; p4[184] = 0; p5[184] = 0; p6[184] = 0; p7[184] = 1; p8[184] = 1; p9[184] = 3; par[184] = -2.58395352387570780000e-001;
	p1[185] = 0; p2[185] = 0; p3[185] = 0; p4[185] = 0; p5[185] = 0; p6[185] = 0; p7[185] = 1; p8[185] = 3; p9[185] = 1; par[185] = -2.58395352387570780000e-001;
	p1[186] = 0; p2[186] = 0; p3[186] = 0; p4[186] = 0; p5[186] = 0; p6[186] = 0; p7[186] = 3; p8[186] = 1; p9[186] = 1; par[186] = -2.58395352387570780000e-001;
	p1[187] = 0; p2[187] = 0; p3[187] = 0; p4[187] = 0; p5[187] = 0; p6[187] = 1; p7[187] = 1; p8[187] = 1; p9[187] = 2; par[187] = -9.18728273222493560000e-002;
	p1[188] = 0; p2[188] = 0; p3[188] = 0; p4[188] = 0; p5[188] = 1; p6[188] = 0; p7[188] = 1; p8[188] = 2; p9[188] = 1; par[188] = -9.18728273222493560000e-002;
	p1[189] = 0; p2[189] = 0; p3[189] = 0; p4[189] = 1; p5[189] = 0; p6[189] = 0; p7[189] = 2; p8[189] = 1; p9[189] = 1; par[189] = -9.18728273222493560000e-002;
	p1[190] = 0; p2[190] = 0; p3[190] = 0; p4[190] = 0; p5[190] = 0; p6[190] = 1; p7[190] = 1; p8[190] = 3; p9[190] = 0; par[190] = -6.92879174848942070000e-003;
	p1[191] = 0; p2[191] = 0; p3[191] = 0; p4[191] = 0; p5[191] = 0; p6[191] = 1; p7[191] = 3; p8[191] = 1; p9[191] = 0; par[191] = -6.92879174848942070000e-003;
	p1[192] = 0; p2[192] = 0; p3[192] = 0; p4[192] = 0; p5[192] = 1; p6[192] = 0; p7[192] = 1; p8[192] = 0; p9[192] = 3; par[192] = -6.92879174848942070000e-003;
	p1[193] = 0; p2[193] = 0; p3[193] = 0; p4[193] = 0; p5[193] = 1; p6[193] = 0; p7[193] = 3; p8[193] = 0; p9[193] = 1; par[193] = -6.92879174848942070000e-003;
	p1[194] = 0; p2[194] = 0; p3[194] = 0; p4[194] = 1; p5[194] = 0; p6[194] = 0; p7[194] = 0; p8[194] = 1; p9[194] = 3; par[194] = -6.92879174848942070000e-003;
	p1[195] = 0; p2[195] = 0; p3[195] = 0; p4[195] = 1; p5[195] = 0; p6[195] = 0; p7[195] = 0; p8[195] = 3; p9[195] = 1; par[195] = -6.92879174848942070000e-003;
	p1[196] = 0; p2[196] = 0; p3[196] = 0; p4[196] = 0; p5[196] = 1; p6[196] = 1; p7[196] = 3; p8[196] = 0; p9[196] = 0; par[196] = 7.44845050802315780000e-002;
	p1[197] = 0; p2[197] = 0; p3[197] = 0; p4[197] = 1; p5[197] = 0; p6[197] = 1; p7[197] = 0; p8[197] = 3; p9[197] = 0; par[197] = 7.44845050802315780000e-002;
	p1[198] = 0; p2[198] = 0; p3[198] = 0; p4[198] = 1; p5[198] = 1; p6[198] = 0; p7[198] = 0; p8[198] = 0; p9[198] = 3; par[198] = 7.44845050802315780000e-002;
	p1[199] = 0; p2[199] = 0; p3[199] = 0; p4[199] = 0; p5[199] = 1; p6[199] = 3; p7[199] = 1; p8[199] = 0; p9[199] = 0; par[199] = -1.16825746976689320000e-002;
	p1[200] = 0; p2[200] = 0; p3[200] = 0; p4[200] = 0; p5[200] = 3; p6[200] = 1; p7[200] = 1; p8[200] = 0; p9[200] = 0; par[200] = -1.16825746976689320000e-002;
	p1[201] = 0; p2[201] = 0; p3[201] = 0; p4[201] = 1; p5[201] = 0; p6[201] = 3; p7[201] = 0; p8[201] = 1; p9[201] = 0; par[201] = -1.16825746976689320000e-002;
	p1[202] = 0; p2[202] = 0; p3[202] = 0; p4[202] = 1; p5[202] = 3; p6[202] = 0; p7[202] = 0; p8[202] = 0; p9[202] = 1; par[202] = -1.16825746976689320000e-002;
	p1[203] = 0; p2[203] = 0; p3[203] = 0; p4[203] = 3; p5[203] = 0; p6[203] = 1; p7[203] = 0; p8[203] = 1; p9[203] = 0; par[203] = -1.16825746976689320000e-002;
	p1[204] = 0; p2[204] = 0; p3[204] = 0; p4[204] = 3; p5[204] = 1; p6[204] = 0; p7[204] = 0; p8[204] = 0; p9[204] = 1; par[204] = -1.16825746976689320000e-002;
	p1[205] = 0; p2[205] = 0; p3[205] = 1; p4[205] = 0; p5[205] = 0; p6[205] = 0; p7[205] = 0; p8[205] = 2; p9[205] = 2; par[205] = -1.44492794304050920000e-002;
	p1[206] = 0; p2[206] = 0; p3[206] = 1; p4[206] = 0; p5[206] = 0; p6[206] = 0; p7[206] = 2; p8[206] = 0; p9[206] = 2; par[206] = 1.44492794304050920000e-002;
	p1[207] = 0; p2[207] = 1; p3[207] = 0; p4[207] = 0; p5[207] = 0; p6[207] = 0; p7[207] = 0; p8[207] = 2; p9[207] = 2; par[207] = 8.34229536871701140000e-003;
	p1[208] = 0; p2[208] = 1; p3[208] = 0; p4[208] = 0; p5[208] = 0; p6[208] = 0; p7[208] = 2; p8[208] = 0; p9[208] = 2; par[208] = 8.34229536871701140000e-003;
	p1[209] = 0; p2[209] = 1; p3[209] = 0; p4[209] = 0; p5[209] = 0; p6[209] = 0; p7[209] = 2; p8[209] = 2; p9[209] = 0; par[209] = -1.66845907374918200000e-002;
	p1[210] = 0; p2[210] = 0; p3[210] = 1; p4[210] = 0; p5[210] = 0; p6[210] = 0; p7[210] = 0; p8[210] = 4; p9[210] = 0; par[210] = -8.80892501908932400000e-002;
	p1[211] = 0; p2[211] = 0; p3[211] = 1; p4[211] = 0; p5[211] = 0; p6[211] = 0; p7[211] = 4; p8[211] = 0; p9[211] = 0; par[211] = 8.80892501908932400000e-002;
	p1[212] = 0; p2[212] = 1; p3[212] = 0; p4[212] = 0; p5[212] = 0; p6[212] = 0; p7[212] = 0; p8[212] = 0; p9[212] = 4; par[212] = 1.01716704621023810000e-001;
	p1[213] = 0; p2[213] = 1; p3[213] = 0; p4[213] = 0; p5[213] = 0; p6[213] = 0; p7[213] = 0; p8[213] = 4; p9[213] = 0; par[213] = -5.08583523105119030000e-002;
	p1[214] = 0; p2[214] = 1; p3[214] = 0; p4[214] = 0; p5[214] = 0; p6[214] = 0; p7[214] = 4; p8[214] = 0; p9[214] = 0; par[214] = -5.08583523105119030000e-002;
	p1[215] = 0; p2[215] = 0; p3[215] = 1; p4[215] = 0; p5[215] = 1; p6[215] = 0; p7[215] = 0; p8[215] = 1; p9[215] = 2; par[215] = -5.16618675286521150000e-002;
	p1[216] = 0; p2[216] = 0; p3[216] = 1; p4[216] = 0; p5[216] = 1; p6[216] = 0; p7[216] = 2; p8[216] = 1; p9[216] = 0; par[216] = -5.16618675286521150000e-002;
	p1[217] = 0; p2[217] = 0; p3[217] = 1; p4[217] = 1; p5[217] = 0; p6[217] = 0; p7[217] = 1; p8[217] = 0; p9[217] = 2; par[217] = 5.16618675286521150000e-002;
	p1[218] = 0; p2[218] = 0; p3[218] = 1; p4[218] = 1; p5[218] = 0; p6[218] = 0; p7[218] = 1; p8[218] = 2; p9[218] = 0; par[218] = 5.16618675286521150000e-002;
	p1[219] = 0; p2[219] = 1; p3[219] = 0; p4[219] = 0; p5[219] = 0; p6[219] = 1; p7[219] = 0; p8[219] = 2; p9[219] = 1; par[219] = 5.96539862490508350000e-002;
	p1[220] = 0; p2[220] = 1; p3[220] = 0; p4[220] = 0; p5[220] = 0; p6[220] = 1; p7[220] = 2; p8[220] = 0; p9[220] = 1; par[220] = 5.96539862490508350000e-002;
	p1[221] = 0; p2[221] = 1; p3[221] = 0; p4[221] = 0; p5[221] = 1; p6[221] = 0; p7[221] = 0; p8[221] = 1; p9[221] = 2; par[221] = -2.98269931244220970000e-002;
	p1[222] = 0; p2[222] = 1; p3[222] = 0; p4[222] = 0; p5[222] = 1; p6[222] = 0; p7[222] = 2; p8[222] = 1; p9[222] = 0; par[222] = -2.98269931244220970000e-002;
	p1[223] = 0; p2[223] = 1; p3[223] = 0; p4[223] = 1; p5[223] = 0; p6[223] = 0; p7[223] = 1; p8[223] = 0; p9[223] = 2; par[223] = -2.98269931244220970000e-002;
	p1[224] = 0; p2[224] = 1; p3[224] = 0; p4[224] = 1; p5[224] = 0; p6[224] = 0; p7[224] = 1; p8[224] = 2; p9[224] = 0; par[224] = -2.98269931244220970000e-002;
	p1[225] = 0; p2[225] = 0; p3[225] = 1; p4[225] = 0; p5[225] = 0; p6[225] = 1; p7[225] = 0; p8[225] = 2; p9[225] = 1; par[225] = 1.21115114574160720000e-002;
	p1[226] = 0; p2[226] = 0; p3[226] = 1; p4[226] = 0; p5[226] = 0; p6[226] = 1; p7[226] = 2; p8[226] = 0; p9[226] = 1; par[226] = -1.21115114574160720000e-002;
	p1[227] = 0; p2[227] = 0; p3[227] = 1; p4[227] = 0; p5[227] = 1; p6[227] = 0; p7[227] = 0; p8[227] = 1; p9[227] = 2; par[227] = 6.05575572868705890000e-003;
	p1[228] = 0; p2[228] = 0; p3[228] = 1; p4[228] = 0; p5[228] = 1; p6[228] = 0; p7[228] = 2; p8[228] = 1; p9[228] = 0; par[228] = -6.05575572868705890000e-003;
	p1[229] = 0; p2[229] = 0; p3[229] = 1; p4[229] = 1; p5[229] = 0; p6[229] = 0; p7[229] = 1; p8[229] = 0; p9[229] = 2; par[229] = -6.05575572868705890000e-003;
	p1[230] = 0; p2[230] = 0; p3[230] = 1; p4[230] = 1; p5[230] = 0; p6[230] = 0; p7[230] = 1; p8[230] = 2; p9[230] = 0; par[230] = 6.05575572868705890000e-003;
	p1[231] = 0; p2[231] = 1; p3[231] = 0; p4[231] = 0; p5[231] = 1; p6[231] = 0; p7[231] = 0; p8[231] = 1; p9[231] = 2; par[231] = -1.04888766003418100000e-002;
	p1[232] = 0; p2[232] = 1; p3[232] = 0; p4[232] = 0; p5[232] = 1; p6[232] = 0; p7[232] = 2; p8[232] = 1; p9[232] = 0; par[232] = 1.04888766003418100000e-002;
	p1[233] = 0; p2[233] = 1; p3[233] = 0; p4[233] = 1; p5[233] = 0; p6[233] = 0; p7[233] = 1; p8[233] = 0; p9[233] = 2; par[233] = -1.04888766003418100000e-002;
	p1[234] = 0; p2[234] = 1; p3[234] = 0; p4[234] = 1; p5[234] = 0; p6[234] = 0; p7[234] = 1; p8[234] = 2; p9[234] = 0; par[234] = 1.04888766003418100000e-002;
	p1[235] = 0; p2[235] = 0; p3[235] = 1; p4[235] = 0; p5[235] = 1; p6[235] = 0; p7[235] = 0; p8[235] = 3; p9[235] = 0; par[235] = -1.26923628333816350000e-001;
	p1[236] = 0; p2[236] = 0; p3[236] = 1; p4[236] = 1; p5[236] = 0; p6[236] = 0; p7[236] = 3; p8[236] = 0; p9[236] = 0; par[236] = 1.26923628333816350000e-001;
	p1[237] = 0; p2[237] = 1; p3[237] = 0; p4[237] = 0; p5[237] = 0; p6[237] = 1; p7[237] = 0; p8[237] = 0; p9[237] = 3; par[237] = 1.46558781969735820000e-001;
	p1[238] = 0; p2[238] = 1; p3[238] = 0; p4[238] = 0; p5[238] = 1; p6[238] = 0; p7[238] = 0; p8[238] = 3; p9[238] = 0; par[238] = -7.32793909851788130000e-002;
	p1[239] = 0; p2[239] = 1; p3[239] = 0; p4[239] = 1; p5[239] = 0; p6[239] = 0; p7[239] = 3; p8[239] = 0; p9[239] = 0; par[239] = -7.32793909851788130000e-002;
	p1[240] = 0; p2[240] = 0; p3[240] = 1; p4[240] = 0; p5[240] = 0; p6[240] = 2; p7[240] = 0; p8[240] = 2; p9[240] = 0; par[240] = 1.92887696635999570000e-002;
	p1[241] = 0; p2[241] = 0; p3[241] = 1; p4[241] = 0; p5[241] = 0; p6[241] = 2; p7[241] = 2; p8[241] = 0; p9[241] = 0; par[241] = -1.92887696635999570000e-002;
	p1[242] = 0; p2[242] = 0; p3[242] = 1; p4[242] = 0; p5[242] = 2; p6[242] = 0; p7[242] = 0; p8[242] = 2; p9[242] = 0; par[242] = 1.92887696635999570000e-002;
	p1[243] = 0; p2[243] = 0; p3[243] = 1; p4[243] = 0; p5[243] = 2; p6[243] = 0; p7[243] = 2; p8[243] = 0; p9[243] = 0; par[243] = -1.92887696635999570000e-002;
	p1[244] = 0; p2[244] = 0; p3[244] = 1; p4[244] = 2; p5[244] = 0; p6[244] = 0; p7[244] = 0; p8[244] = 2; p9[244] = 0; par[244] = 1.92887696635999570000e-002;
	p1[245] = 0; p2[245] = 0; p3[245] = 1; p4[245] = 2; p5[245] = 0; p6[245] = 0; p7[245] = 2; p8[245] = 0; p9[245] = 0; par[245] = -1.92887696635999570000e-002;
	p1[246] = 0; p2[246] = 1; p3[246] = 0; p4[246] = 0; p5[246] = 0; p6[246] = 2; p7[246] = 0; p8[246] = 0; p9[246] = 2; par[246] = -2.22727527153395060000e-002;
	p1[247] = 0; p2[247] = 1; p3[247] = 0; p4[247] = 0; p5[247] = 0; p6[247] = 2; p7[247] = 0; p8[247] = 2; p9[247] = 0; par[247] = 1.11363763576029330000e-002;
	p1[248] = 0; p2[248] = 1; p3[248] = 0; p4[248] = 0; p5[248] = 0; p6[248] = 2; p7[248] = 2; p8[248] = 0; p9[248] = 0; par[248] = 1.11363763576029330000e-002;
	p1[249] = 0; p2[249] = 1; p3[249] = 0; p4[249] = 0; p5[249] = 2; p6[249] = 0; p7[249] = 0; p8[249] = 0; p9[249] = 2; par[249] = -2.22727527153395060000e-002;
	p1[250] = 0; p2[250] = 1; p3[250] = 0; p4[250] = 0; p5[250] = 2; p6[250] = 0; p7[250] = 0; p8[250] = 2; p9[250] = 0; par[250] = 1.11363763576029330000e-002;
	p1[251] = 0; p2[251] = 1; p3[251] = 0; p4[251] = 0; p5[251] = 2; p6[251] = 0; p7[251] = 2; p8[251] = 0; p9[251] = 0; par[251] = 1.11363763576029330000e-002;
	p1[252] = 0; p2[252] = 1; p3[252] = 0; p4[252] = 2; p5[252] = 0; p6[252] = 0; p7[252] = 0; p8[252] = 0; p9[252] = 2; par[252] = -2.22727527153395060000e-002;
	p1[253] = 0; p2[253] = 1; p3[253] = 0; p4[253] = 2; p5[253] = 0; p6[253] = 0; p7[253] = 0; p8[253] = 2; p9[253] = 0; par[253] = 1.11363763576029330000e-002;
	p1[254] = 0; p2[254] = 1; p3[254] = 0; p4[254] = 2; p5[254] = 0; p6[254] = 0; p7[254] = 2; p8[254] = 0; p9[254] = 0; par[254] = 1.11363763576029330000e-002;
	p1[255] = 0; p2[255] = 0; p3[255] = 1; p4[255] = 0; p5[255] = 2; p6[255] = 0; p7[255] = 0; p8[255] = 0; p9[255] = 2; par[255] = -4.84148203376450410000e-002;
	p1[256] = 0; p2[256] = 0; p3[256] = 1; p4[256] = 0; p5[256] = 2; p6[256] = 0; p7[256] = 0; p8[256] = 2; p9[256] = 0; par[256] = -4.84148203376450410000e-002;
	p1[257] = 0; p2[257] = 0; p3[257] = 1; p4[257] = 0; p5[257] = 2; p6[257] = 0; p7[257] = 2; p8[257] = 0; p9[257] = 0; par[257] = -4.84148203376450410000e-002;
	p1[258] = 0; p2[258] = 0; p3[258] = 1; p4[258] = 2; p5[258] = 0; p6[258] = 0; p7[258] = 0; p8[258] = 0; p9[258] = 2; par[258] = 4.84148203376450410000e-002;
	p1[259] = 0; p2[259] = 0; p3[259] = 1; p4[259] = 2; p5[259] = 0; p6[259] = 0; p7[259] = 0; p8[259] = 2; p9[259] = 0; par[259] = 4.84148203376450410000e-002;
	p1[260] = 0; p2[260] = 0; p3[260] = 1; p4[260] = 2; p5[260] = 0; p6[260] = 0; p7[260] = 2; p8[260] = 0; p9[260] = 0; par[260] = 4.84148203376450410000e-002;
	p1[261] = 0; p2[261] = 1; p3[261] = 0; p4[261] = 0; p5[261] = 0; p6[261] = 2; p7[261] = 0; p8[261] = 0; p9[261] = 2; par[261] = 5.59046191096826960000e-002;
	p1[262] = 0; p2[262] = 1; p3[262] = 0; p4[262] = 0; p5[262] = 0; p6[262] = 2; p7[262] = 0; p8[262] = 2; p9[262] = 0; par[262] = 5.59046191096826960000e-002;
	p1[263] = 0; p2[263] = 1; p3[263] = 0; p4[263] = 0; p5[263] = 0; p6[263] = 2; p7[263] = 2; p8[263] = 0; p9[263] = 0; par[263] = 5.59046191096826960000e-002;
	p1[264] = 0; p2[264] = 1; p3[264] = 0; p4[264] = 0; p5[264] = 2; p6[264] = 0; p7[264] = 0; p8[264] = 0; p9[264] = 2; par[264] = -2.79523095546736350000e-002;
	p1[265] = 0; p2[265] = 1; p3[265] = 0; p4[265] = 0; p5[265] = 2; p6[265] = 0; p7[265] = 0; p8[265] = 2; p9[265] = 0; par[265] = -2.79523095546736350000e-002;
	p1[266] = 0; p2[266] = 1; p3[266] = 0; p4[266] = 0; p5[266] = 2; p6[266] = 0; p7[266] = 2; p8[266] = 0; p9[266] = 0; par[266] = -2.79523095546736350000e-002;
	p1[267] = 0; p2[267] = 1; p3[267] = 0; p4[267] = 2; p5[267] = 0; p6[267] = 0; p7[267] = 0; p8[267] = 0; p9[267] = 2; par[267] = -2.79523095546736350000e-002;
	p1[268] = 0; p2[268] = 1; p3[268] = 0; p4[268] = 2; p5[268] = 0; p6[268] = 0; p7[268] = 0; p8[268] = 2; p9[268] = 0; par[268] = -2.79523095546736350000e-002;
	p1[269] = 0; p2[269] = 1; p3[269] = 0; p4[269] = 2; p5[269] = 0; p6[269] = 0; p7[269] = 2; p8[269] = 0; p9[269] = 0; par[269] = -2.79523095546736350000e-002;
	p1[270] = 0; p2[270] = 0; p3[270] = 1; p4[270] = 0; p5[270] = 0; p6[270] = 2; p7[270] = 0; p8[270] = 2; p9[270] = 0; par[270] = 2.90050936862892710000e-002;
	p1[271] = 0; p2[271] = 0; p3[271] = 1; p4[271] = 0; p5[271] = 0; p6[271] = 2; p7[271] = 2; p8[271] = 0; p9[271] = 0; par[271] = -2.90050936862892710000e-002;
	p1[272] = 0; p2[272] = 0; p3[272] = 1; p4[272] = 0; p5[272] = 2; p6[272] = 0; p7[272] = 0; p8[272] = 0; p9[272] = 2; par[272] = 2.90050936862892710000e-002;
	p1[273] = 0; p2[273] = 0; p3[273] = 1; p4[273] = 0; p5[273] = 2; p6[273] = 0; p7[273] = 0; p8[273] = 2; p9[273] = 0; par[273] = -2.90050936862892710000e-002;
	p1[274] = 0; p2[274] = 0; p3[274] = 1; p4[274] = 2; p5[274] = 0; p6[274] = 0; p7[274] = 0; p8[274] = 0; p9[274] = 2; par[274] = -2.90050936862892710000e-002;
	p1[275] = 0; p2[275] = 0; p3[275] = 1; p4[275] = 2; p5[275] = 0; p6[275] = 0; p7[275] = 2; p8[275] = 0; p9[275] = 0; par[275] = 2.90050936862892710000e-002;
	p1[276] = 0; p2[276] = 1; p3[276] = 0; p4[276] = 0; p5[276] = 0; p6[276] = 2; p7[276] = 0; p8[276] = 0; p9[276] = 2; par[276] = 3.34921972954601440000e-002;
	p1[277] = 0; p2[277] = 1; p3[277] = 0; p4[277] = 0; p5[277] = 0; p6[277] = 2; p7[277] = 0; p8[277] = 2; p9[277] = 0; par[277] = -1.67460986476295970000e-002;
	p1[278] = 0; p2[278] = 1; p3[278] = 0; p4[278] = 0; p5[278] = 0; p6[278] = 2; p7[278] = 2; p8[278] = 0; p9[278] = 0; par[278] = -1.67460986476295970000e-002;
	p1[279] = 0; p2[279] = 1; p3[279] = 0; p4[279] = 0; p5[279] = 2; p6[279] = 0; p7[279] = 0; p8[279] = 0; p9[279] = 2; par[279] = -1.67460986476295970000e-002;
	p1[280] = 0; p2[280] = 1; p3[280] = 0; p4[280] = 0; p5[280] = 2; p6[280] = 0; p7[280] = 0; p8[280] = 2; p9[280] = 0; par[280] = -1.67460986476295970000e-002;
	p1[281] = 0; p2[281] = 1; p3[281] = 0; p4[281] = 0; p5[281] = 2; p6[281] = 0; p7[281] = 2; p8[281] = 0; p9[281] = 0; par[281] = 3.34921972954601440000e-002;
	p1[282] = 0; p2[282] = 1; p3[282] = 0; p4[282] = 2; p5[282] = 0; p6[282] = 0; p7[282] = 0; p8[282] = 0; p9[282] = 2; par[282] = -1.67460986476295970000e-002;
	p1[283] = 0; p2[283] = 1; p3[283] = 0; p4[283] = 2; p5[283] = 0; p6[283] = 0; p7[283] = 0; p8[283] = 2; p9[283] = 0; par[283] = 3.34921972954601440000e-002;
	p1[284] = 0; p2[284] = 1; p3[284] = 0; p4[284] = 2; p5[284] = 0; p6[284] = 0; p7[284] = 2; p8[284] = 0; p9[284] = 0; par[284] = -1.67460986476295970000e-002;
	p1[285] = 0; p2[285] = 0; p3[285] = 1; p4[285] = 0; p5[285] = 2; p6[285] = 2; p7[285] = 0; p8[285] = 0; p9[285] = 0; par[285] = 1.15436317915314690000e-002;
	p1[286] = 0; p2[286] = 0; p3[286] = 1; p4[286] = 2; p5[286] = 0; p6[286] = 2; p7[286] = 0; p8[286] = 0; p9[286] = 0; par[286] = -1.15436317915314690000e-002;
	p1[287] = 0; p2[287] = 1; p3[287] = 0; p4[287] = 0; p5[287] = 2; p6[287] = 2; p7[287] = 0; p8[287] = 0; p9[287] = 0; par[287] = -6.66471892224784840000e-003;
	p1[288] = 0; p2[288] = 1; p3[288] = 0; p4[288] = 2; p5[288] = 0; p6[288] = 2; p7[288] = 0; p8[288] = 0; p9[288] = 0; par[288] = -6.66471892224784840000e-003;
	p1[289] = 0; p2[289] = 1; p3[289] = 0; p4[289] = 2; p5[289] = 2; p6[289] = 0; p7[289] = 0; p8[289] = 0; p9[289] = 0; par[289] = 1.33294378445418720000e-002;
	p1[290] = 0; p2[290] = 0; p3[290] = 1; p4[290] = 0; p5[290] = 3; p6[290] = 0; p7[290] = 0; p8[290] = 1; p9[290] = 0; par[290] = -6.83495156634524120000e-003;
	p1[291] = 0; p2[291] = 0; p3[291] = 1; p4[291] = 3; p5[291] = 0; p6[291] = 0; p7[291] = 1; p8[291] = 0; p9[291] = 0; par[291] = 6.83495156634524120000e-003;
	p1[292] = 0; p2[292] = 1; p3[292] = 0; p4[292] = 0; p5[292] = 0; p6[292] = 3; p7[292] = 0; p8[292] = 0; p9[292] = 1; par[292] = 7.89232225343503880000e-003;
	p1[293] = 0; p2[293] = 1; p3[293] = 0; p4[293] = 0; p5[293] = 3; p6[293] = 0; p7[293] = 0; p8[293] = 1; p9[293] = 0; par[293] = -3.94616112673426120000e-003;
	p1[294] = 0; p2[294] = 1; p3[294] = 0; p4[294] = 3; p5[294] = 0; p6[294] = 0; p7[294] = 1; p8[294] = 0; p9[294] = 0; par[294] = -3.94616112673426120000e-003;
	p1[295] = 0; p2[295] = 0; p3[295] = 1; p4[295] = 0; p5[295] = 4; p6[295] = 0; p7[295] = 0; p8[295] = 0; p9[295] = 0; par[295] = 1.79745730965312360000e-003;
	p1[296] = 0; p2[296] = 0; p3[296] = 1; p4[296] = 4; p5[296] = 0; p6[296] = 0; p7[296] = 0; p8[296] = 0; p9[296] = 0; par[296] = -1.79745730965312360000e-003;
	p1[297] = 0; p2[297] = 1; p3[297] = 0; p4[297] = 0; p5[297] = 0; p6[297] = 4; p7[297] = 0; p8[297] = 0; p9[297] = 0; par[297] = -2.07552492317374970000e-003;
	p1[298] = 0; p2[298] = 1; p3[298] = 0; p4[298] = 0; p5[298] = 4; p6[298] = 0; p7[298] = 0; p8[298] = 0; p9[298] = 0; par[298] = 1.03776246158687490000e-003;
	p1[299] = 0; p2[299] = 1; p3[299] = 0; p4[299] = 4; p5[299] = 0; p6[299] = 0; p7[299] = 0; p8[299] = 0; p9[299] = 0; par[299] = 1.03776246158687490000e-003;
	p1[300] = 0; p2[300] = 0; p3[300] = 2; p4[300] = 0; p5[300] = 0; p6[300] = 0; p7[300] = 1; p8[300] = 1; p9[300] = 1; par[300] = -1.90896704924921500000e-001;
	p1[301] = 0; p2[301] = 2; p3[301] = 0; p4[301] = 0; p5[301] = 0; p6[301] = 0; p7[301] = 1; p8[301] = 1; p9[301] = 1; par[301] = -1.90896704924921500000e-001;
	p1[302] = 0; p2[302] = 0; p3[302] = 2; p4[302] = 0; p5[302] = 1; p6[302] = 1; p7[302] = 1; p8[302] = 0; p9[302] = 0; par[302] = 5.20522925392273360000e-002;
	p1[303] = 0; p2[303] = 0; p3[303] = 2; p4[303] = 1; p5[303] = 0; p6[303] = 1; p7[303] = 0; p8[303] = 1; p9[303] = 0; par[303] = 5.20522925392273360000e-002;
	p1[304] = 0; p2[304] = 0; p3[304] = 2; p4[304] = 1; p5[304] = 1; p6[304] = 0; p7[304] = 0; p8[304] = 0; p9[304] = 1; par[304] = 5.20522925392273360000e-002;
	p1[305] = 0; p2[305] = 2; p3[305] = 0; p4[305] = 0; p5[305] = 1; p6[305] = 1; p7[305] = 1; p8[305] = 0; p9[305] = 0; par[305] = 5.20522925392273360000e-002;
	p1[306] = 0; p2[306] = 2; p3[306] = 0; p4[306] = 1; p5[306] = 0; p6[306] = 1; p7[306] = 0; p8[306] = 1; p9[306] = 0; par[306] = 5.20522925392273360000e-002;
	p1[307] = 0; p2[307] = 2; p3[307] = 0; p4[307] = 1; p5[307] = 1; p6[307] = 0; p7[307] = 0; p8[307] = 0; p9[307] = 1; par[307] = 5.20522925392273360000e-002;
	p1[308] = 0; p2[308] = 0; p3[308] = 2; p4[308] = 0; p5[308] = 1; p6[308] = 1; p7[308] = 1; p8[308] = 0; p9[308] = 0; par[308] = 2.74787256504818690000e-002;
	p1[309] = 0; p2[309] = 0; p3[309] = 2; p4[309] = 1; p5[309] = 0; p6[309] = 1; p7[309] = 0; p8[309] = 1; p9[309] = 0; par[309] = 2.74787256504818690000e-002;
	p1[310] = 0; p2[310] = 0; p3[310] = 2; p4[310] = 1; p5[310] = 1; p6[310] = 0; p7[310] = 0; p8[310] = 0; p9[310] = 1; par[310] = -5.49574513011541130000e-002;
	p1[311] = 0; p2[311] = 1; p3[311] = 1; p4[311] = 0; p5[311] = 1; p6[311] = 1; p7[311] = 1; p8[311] = 0; p9[311] = 0; par[311] = -9.51890979080295270000e-002;
	p1[312] = 0; p2[312] = 1; p3[312] = 1; p4[312] = 1; p5[312] = 0; p6[312] = 1; p7[312] = 0; p8[312] = 1; p9[312] = 0; par[312] = 9.51890979080295270000e-002;
	p1[313] = 0; p2[313] = 2; p3[313] = 0; p4[313] = 0; p5[313] = 1; p6[313] = 1; p7[313] = 1; p8[313] = 0; p9[313] = 0; par[313] = -2.74787256504818690000e-002;
	p1[314] = 0; p2[314] = 2; p3[314] = 0; p4[314] = 1; p5[314] = 0; p6[314] = 1; p7[314] = 0; p8[314] = 1; p9[314] = 0; par[314] = -2.74787256504818690000e-002;
	p1[315] = 0; p2[315] = 2; p3[315] = 0; p4[315] = 1; p5[315] = 1; p6[315] = 0; p7[315] = 0; p8[315] = 0; p9[315] = 1; par[315] = 5.49574513011541130000e-002;
	p1[316] = 0; p2[316] = 0; p3[316] = 3; p4[316] = 0; p5[316] = 0; p6[316] = 0; p7[316] = 0; p8[316] = 2; p9[316] = 0; par[316] = -3.56926741672085180000e-002;
	p1[317] = 0; p2[317] = 0; p3[317] = 3; p4[317] = 0; p5[317] = 0; p6[317] = 0; p7[317] = 2; p8[317] = 0; p9[317] = 0; par[317] = 3.56926741672085180000e-002;
	p1[318] = 0; p2[318] = 1; p3[318] = 2; p4[318] = 0; p5[318] = 0; p6[318] = 0; p7[318] = 0; p8[318] = 0; p9[318] = 2; par[318] = 4.12143500769548280000e-002;
	p1[319] = 0; p2[319] = 1; p3[319] = 2; p4[319] = 0; p5[319] = 0; p6[319] = 0; p7[319] = 0; p8[319] = 2; p9[319] = 0; par[319] = -2.06071750386201850000e-002;
	p1[320] = 0; p2[320] = 1; p3[320] = 2; p4[320] = 0; p5[320] = 0; p6[320] = 0; p7[320] = 2; p8[320] = 0; p9[320] = 0; par[320] = -2.06071750386201850000e-002;
	p1[321] = 0; p2[321] = 2; p3[321] = 1; p4[321] = 0; p5[321] = 0; p6[321] = 0; p7[321] = 0; p8[321] = 2; p9[321] = 0; par[321] = -3.56926741672085180000e-002;
	p1[322] = 0; p2[322] = 2; p3[322] = 1; p4[322] = 0; p5[322] = 0; p6[322] = 0; p7[322] = 2; p8[322] = 0; p9[322] = 0; par[322] = 3.56926741672085180000e-002;
	p1[323] = 0; p2[323] = 3; p3[323] = 0; p4[323] = 0; p5[323] = 0; p6[323] = 0; p7[323] = 0; p8[323] = 0; p9[323] = 2; par[323] = 4.12143500769548280000e-002;
	p1[324] = 0; p2[324] = 3; p3[324] = 0; p4[324] = 0; p5[324] = 0; p6[324] = 0; p7[324] = 0; p8[324] = 2; p9[324] = 0; par[324] = -2.06071750386201850000e-002;
	p1[325] = 0; p2[325] = 3; p3[325] = 0; p4[325] = 0; p5[325] = 0; p6[325] = 0; p7[325] = 2; p8[325] = 0; p9[325] = 0; par[325] = -2.06071750386201850000e-002;
	p1[326] = 0; p2[326] = 0; p3[326] = 3; p4[326] = 0; p5[326] = 1; p6[326] = 0; p7[326] = 0; p8[326] = 1; p9[326] = 0; par[326] = -5.55919982155309160000e-002;
	p1[327] = 0; p2[327] = 0; p3[327] = 3; p4[327] = 1; p5[327] = 0; p6[327] = 0; p7[327] = 1; p8[327] = 0; p9[327] = 0; par[327] = 5.55919982155309160000e-002;
	p1[328] = 0; p2[328] = 1; p3[328] = 2; p4[328] = 0; p5[328] = 0; p6[328] = 1; p7[328] = 0; p8[328] = 0; p9[328] = 1; par[328] = 6.41921102689416300000e-002;
	p1[329] = 0; p2[329] = 1; p3[329] = 2; p4[329] = 0; p5[329] = 1; p6[329] = 0; p7[329] = 0; p8[329] = 1; p9[329] = 0; par[329] = -3.20960551344708150000e-002;
	p1[330] = 0; p2[330] = 1; p3[330] = 2; p4[330] = 1; p5[330] = 0; p6[330] = 0; p7[330] = 1; p8[330] = 0; p9[330] = 0; par[330] = -3.20960551344708150000e-002;
	p1[331] = 0; p2[331] = 2; p3[331] = 1; p4[331] = 0; p5[331] = 1; p6[331] = 0; p7[331] = 0; p8[331] = 1; p9[331] = 0; par[331] = -5.55919982155309160000e-002;
	p1[332] = 0; p2[332] = 2; p3[332] = 1; p4[332] = 1; p5[332] = 0; p6[332] = 0; p7[332] = 1; p8[332] = 0; p9[332] = 0; par[332] = 5.55919982155309160000e-002;
	p1[333] = 0; p2[333] = 3; p3[333] = 0; p4[333] = 0; p5[333] = 0; p6[333] = 1; p7[333] = 0; p8[333] = 0; p9[333] = 1; par[333] = 6.41921102689416300000e-002;
	p1[334] = 0; p2[334] = 3; p3[334] = 0; p4[334] = 0; p5[334] = 1; p6[334] = 0; p7[334] = 0; p8[334] = 1; p9[334] = 0; par[334] = -3.20960551344708150000e-002;
	p1[335] = 0; p2[335] = 3; p3[335] = 0; p4[335] = 1; p5[335] = 0; p6[335] = 0; p7[335] = 1; p8[335] = 0; p9[335] = 0; par[335] = -3.20960551344708150000e-002;
	p1[336] = 0; p2[336] = 0; p3[336] = 3; p4[336] = 0; p5[336] = 2; p6[336] = 0; p7[336] = 0; p8[336] = 0; p9[336] = 0; par[336] = -1.71203235417175530000e-002;
	p1[337] = 0; p2[337] = 0; p3[337] = 3; p4[337] = 2; p5[337] = 0; p6[337] = 0; p7[337] = 0; p8[337] = 0; p9[337] = 0; par[337] = 1.71203235417175530000e-002;
	p1[338] = 0; p2[338] = 1; p3[338] = 2; p4[338] = 0; p5[338] = 0; p6[338] = 2; p7[338] = 0; p8[338] = 0; p9[338] = 0; par[338] = 1.97688468107925650000e-002;
	p1[339] = 0; p2[339] = 1; p3[339] = 2; p4[339] = 0; p5[339] = 2; p6[339] = 0; p7[339] = 0; p8[339] = 0; p9[339] = 0; par[339] = -9.88442340546476400000e-003;
	p1[340] = 0; p2[340] = 1; p3[340] = 2; p4[340] = 2; p5[340] = 0; p6[340] = 0; p7[340] = 0; p8[340] = 0; p9[340] = 0; par[340] = -9.88442340546476400000e-003;
	p1[341] = 0; p2[341] = 2; p3[341] = 1; p4[341] = 0; p5[341] = 2; p6[341] = 0; p7[341] = 0; p8[341] = 0; p9[341] = 0; par[341] = -1.71203235417175530000e-002;
	p1[342] = 0; p2[342] = 2; p3[342] = 1; p4[342] = 2; p5[342] = 0; p6[342] = 0; p7[342] = 0; p8[342] = 0; p9[342] = 0; par[342] = 1.71203235417175530000e-002;
	p1[343] = 0; p2[343] = 3; p3[343] = 0; p4[343] = 0; p5[343] = 0; p6[343] = 2; p7[343] = 0; p8[343] = 0; p9[343] = 0; par[343] = 1.97688468107925650000e-002;
	p1[344] = 0; p2[344] = 3; p3[344] = 0; p4[344] = 0; p5[344] = 2; p6[344] = 0; p7[344] = 0; p8[344] = 0; p9[344] = 0; par[344] = -9.88442340546476400000e-003;
	p1[345] = 0; p2[345] = 3; p3[345] = 0; p4[345] = 2; p5[345] = 0; p6[345] = 0; p7[345] = 0; p8[345] = 0; p9[345] = 0; par[345] = -9.88442340546476400000e-003;
	p1[346] = 0; p2[346] = 1; p3[346] = 2; p4[346] = 0; p5[346] = 0; p6[346] = 0; p7[346] = 0; p8[346] = 0; p9[346] = 2; par[346] = -7.78430285103818290000e-002;
	p1[347] = 0; p2[347] = 1; p3[347] = 2; p4[347] = 0; p5[347] = 0; p6[347] = 0; p7[347] = 0; p8[347] = 2; p9[347] = 0; par[347] = -7.78430285103818290000e-002;
	p1[348] = 0; p2[348] = 1; p3[348] = 2; p4[348] = 0; p5[348] = 0; p6[348] = 0; p7[348] = 2; p8[348] = 0; p9[348] = 0; par[348] = -7.78430285103818290000e-002;
	p1[349] = 0; p2[349] = 3; p3[349] = 0; p4[349] = 0; p5[349] = 0; p6[349] = 0; p7[349] = 0; p8[349] = 0; p9[349] = 2; par[349] = 2.59476761700234840000e-002;
	p1[350] = 0; p2[350] = 3; p3[350] = 0; p4[350] = 0; p5[350] = 0; p6[350] = 0; p7[350] = 0; p8[350] = 2; p9[350] = 0; par[350] = 2.59476761700234840000e-002;
	p1[351] = 0; p2[351] = 3; p3[351] = 0; p4[351] = 0; p5[351] = 0; p6[351] = 0; p7[351] = 2; p8[351] = 0; p9[351] = 0; par[351] = 2.59476761700234840000e-002;
	p1[352] = 0; p2[352] = 1; p3[352] = 2; p4[352] = 0; p5[352] = 0; p6[352] = 1; p7[352] = 0; p8[352] = 0; p9[352] = 1; par[352] = -6.12764954582298430000e-002;
	p1[353] = 0; p2[353] = 1; p3[353] = 2; p4[353] = 0; p5[353] = 1; p6[353] = 0; p7[353] = 0; p8[353] = 1; p9[353] = 0; par[353] = -6.12764954582298430000e-002;
	p1[354] = 0; p2[354] = 1; p3[354] = 2; p4[354] = 1; p5[354] = 0; p6[354] = 0; p7[354] = 1; p8[354] = 0; p9[354] = 0; par[354] = -6.12764954582298430000e-002;
	p1[355] = 0; p2[355] = 3; p3[355] = 0; p4[355] = 0; p5[355] = 0; p6[355] = 1; p7[355] = 0; p8[355] = 0; p9[355] = 1; par[355] = 2.04254984861343860000e-002;
	p1[356] = 0; p2[356] = 3; p3[356] = 0; p4[356] = 0; p5[356] = 1; p6[356] = 0; p7[356] = 0; p8[356] = 1; p9[356] = 0; par[356] = 2.04254984861343860000e-002;
	p1[357] = 0; p2[357] = 3; p3[357] = 0; p4[357] = 1; p5[357] = 0; p6[357] = 0; p7[357] = 1; p8[357] = 0; p9[357] = 0; par[357] = 2.04254984861343860000e-002;
	p1[358] = 0; p2[358] = 1; p3[358] = 2; p4[358] = 0; p5[358] = 0; p6[358] = 2; p7[358] = 0; p8[358] = 0; p9[358] = 0; par[358] = 1.39919980427068160000e-002;
	p1[359] = 0; p2[359] = 1; p3[359] = 2; p4[359] = 0; p5[359] = 2; p6[359] = 0; p7[359] = 0; p8[359] = 0; p9[359] = 0; par[359] = 1.39919980427068160000e-002;
	p1[360] = 0; p2[360] = 1; p3[360] = 2; p4[360] = 2; p5[360] = 0; p6[360] = 0; p7[360] = 0; p8[360] = 0; p9[360] = 0; par[360] = 1.39919980427068160000e-002;
	p1[361] = 0; p2[361] = 3; p3[361] = 0; p4[361] = 0; p5[361] = 0; p6[361] = 2; p7[361] = 0; p8[361] = 0; p9[361] = 0; par[361] = -4.66399934755028220000e-003;
	p1[362] = 0; p2[362] = 3; p3[362] = 0; p4[362] = 0; p5[362] = 2; p6[362] = 0; p7[362] = 0; p8[362] = 0; p9[362] = 0; par[362] = -4.66399934755028220000e-003;
	p1[363] = 0; p2[363] = 3; p3[363] = 0; p4[363] = 2; p5[363] = 0; p6[363] = 0; p7[363] = 0; p8[363] = 0; p9[363] = 0; par[363] = -4.66399934755028220000e-003;
	p1[364] = 0; p2[364] = 1; p3[364] = 4; p4[364] = 0; p5[364] = 0; p6[364] = 0; p7[364] = 0; p8[364] = 0; p9[364] = 0; par[364] = -2.14056770435015510000e-002;
	p1[365] = 0; p2[365] = 3; p3[365] = 2; p4[365] = 0; p5[365] = 0; p6[365] = 0; p7[365] = 0; p8[365] = 0; p9[365] = 0; par[365] = -1.42704513623343670000e-002;
	p1[366] = 0; p2[366] = 5; p3[366] = 0; p4[366] = 0; p5[366] = 0; p6[366] = 0; p7[366] = 0; p8[366] = 0; p9[366] = 0; par[366] = 7.13522568116718370000e-003;
	p1[367] = 1; p2[367] = 0; p3[367] = 0; p4[367] = 0; p5[367] = 0; p6[367] = 0; p7[367] = 0; p8[367] = 2; p9[367] = 2; par[367] = -9.11204386263924080000e-002;
	p1[368] = 1; p2[368] = 0; p3[368] = 0; p4[368] = 0; p5[368] = 0; p6[368] = 0; p7[368] = 2; p8[368] = 0; p9[368] = 2; par[368] = -9.11204386263924080000e-002;
	p1[369] = 1; p2[369] = 0; p3[369] = 0; p4[369] = 0; p5[369] = 0; p6[369] = 0; p7[369] = 2; p8[369] = 2; p9[369] = 0; par[369] = -9.11204386263924080000e-002;
	p1[370] = 1; p2[370] = 0; p3[370] = 0; p4[370] = 0; p5[370] = 0; p6[370] = 0; p7[370] = 0; p8[370] = 0; p9[370] = 4; par[370] = -6.89219524611845990000e-002;
	p1[371] = 1; p2[371] = 0; p3[371] = 0; p4[371] = 0; p5[371] = 0; p6[371] = 0; p7[371] = 0; p8[371] = 4; p9[371] = 0; par[371] = -6.89219524611845990000e-002;
	p1[372] = 1; p2[372] = 0; p3[372] = 0; p4[372] = 0; p5[372] = 0; p6[372] = 0; p7[372] = 4; p8[372] = 0; p9[372] = 0; par[372] = -6.89219524611845990000e-002;
	p1[373] = 1; p2[373] = 0; p3[373] = 0; p4[373] = 0; p5[373] = 0; p6[373] = 1; p7[373] = 0; p8[373] = 2; p9[373] = 1; par[373] = -2.09060514705609910000e-002;
	p1[374] = 1; p2[374] = 0; p3[374] = 0; p4[374] = 0; p5[374] = 0; p6[374] = 1; p7[374] = 2; p8[374] = 0; p9[374] = 1; par[374] = -2.09060514705609910000e-002;
	p1[375] = 1; p2[375] = 0; p3[375] = 0; p4[375] = 0; p5[375] = 1; p6[375] = 0; p7[375] = 0; p8[375] = 1; p9[375] = 2; par[375] = -2.09060514705609910000e-002;
	p1[376] = 1; p2[376] = 0; p3[376] = 0; p4[376] = 0; p5[376] = 1; p6[376] = 0; p7[376] = 2; p8[376] = 1; p9[376] = 0; par[376] = -2.09060514705609910000e-002;
	p1[377] = 1; p2[377] = 0; p3[377] = 0; p4[377] = 1; p5[377] = 0; p6[377] = 0; p7[377] = 1; p8[377] = 0; p9[377] = 2; par[377] = -2.09060514705609910000e-002;
	p1[378] = 1; p2[378] = 0; p3[378] = 0; p4[378] = 1; p5[378] = 0; p6[378] = 0; p7[378] = 1; p8[378] = 2; p9[378] = 0; par[378] = -2.09060514705609910000e-002;
	p1[379] = 1; p2[379] = 0; p3[379] = 0; p4[379] = 0; p5[379] = 0; p6[379] = 1; p7[379] = 0; p8[379] = 0; p9[379] = 3; par[379] = -6.06414495199667640000e-002;
	p1[380] = 1; p2[380] = 0; p3[380] = 0; p4[380] = 0; p5[380] = 1; p6[380] = 0; p7[380] = 0; p8[380] = 3; p9[380] = 0; par[380] = -6.06414495199667640000e-002;
	p1[381] = 1; p2[381] = 0; p3[381] = 0; p4[381] = 1; p5[381] = 0; p6[381] = 0; p7[381] = 3; p8[381] = 0; p9[381] = 0; par[381] = -6.06414495199667640000e-002;
	p1[382] = 1; p2[382] = 0; p3[382] = 0; p4[382] = 0; p5[382] = 0; p6[382] = 2; p7[382] = 0; p8[382] = 0; p9[382] = 2; par[382] = -1.41629265882395330000e-002;
	p1[383] = 1; p2[383] = 0; p3[383] = 0; p4[383] = 0; p5[383] = 0; p6[383] = 2; p7[383] = 0; p8[383] = 2; p9[383] = 0; par[383] = 7.08146329411976640000e-003;
	p1[384] = 1; p2[384] = 0; p3[384] = 0; p4[384] = 0; p5[384] = 0; p6[384] = 2; p7[384] = 2; p8[384] = 0; p9[384] = 0; par[384] = 7.08146329411976640000e-003;
	p1[385] = 1; p2[385] = 0; p3[385] = 0; p4[385] = 0; p5[385] = 2; p6[385] = 0; p7[385] = 0; p8[385] = 0; p9[385] = 2; par[385] = 7.08146329411976640000e-003;
	p1[386] = 1; p2[386] = 0; p3[386] = 0; p4[386] = 0; p5[386] = 2; p6[386] = 0; p7[386] = 0; p8[386] = 2; p9[386] = 0; par[386] = -1.41629265882395330000e-002;
	p1[387] = 1; p2[387] = 0; p3[387] = 0; p4[387] = 0; p5[387] = 2; p6[387] = 0; p7[387] = 2; p8[387] = 0; p9[387] = 0; par[387] = 7.08146329411976640000e-003;
	p1[388] = 1; p2[388] = 0; p3[388] = 0; p4[388] = 2; p5[388] = 0; p6[388] = 0; p7[388] = 0; p8[388] = 0; p9[388] = 2; par[388] = 7.08146329411976640000e-003;
	p1[389] = 1; p2[389] = 0; p3[389] = 0; p4[389] = 2; p5[389] = 0; p6[389] = 0; p7[389] = 0; p8[389] = 2; p9[389] = 0; par[389] = 7.08146329411976640000e-003;
	p1[390] = 1; p2[390] = 0; p3[390] = 0; p4[390] = 2; p5[390] = 0; p6[390] = 0; p7[390] = 2; p8[390] = 0; p9[390] = 0; par[390] = -1.41629265882395330000e-002;
	p1[391] = 1; p2[391] = 0; p3[391] = 0; p4[391] = 0; p5[391] = 2; p6[391] = 2; p7[391] = 0; p8[391] = 0; p9[391] = 0; par[391] = 4.13625358910192920000e-002;
	p1[392] = 1; p2[392] = 0; p3[392] = 0; p4[392] = 2; p5[392] = 0; p6[392] = 2; p7[392] = 0; p8[392] = 0; p9[392] = 0; par[392] = 4.13625358910192920000e-002;
	p1[393] = 1; p2[393] = 0; p3[393] = 0; p4[393] = 2; p5[393] = 2; p6[393] = 0; p7[393] = 0; p8[393] = 0; p9[393] = 0; par[393] = 4.13625358910192920000e-002;
	p1[394] = 1; p2[394] = 0; p3[394] = 0; p4[394] = 0; p5[394] = 0; p6[394] = 4; p7[394] = 0; p8[394] = 0; p9[394] = 0; par[394] = 6.66441236040028920000e-003;
	p1[395] = 1; p2[395] = 0; p3[395] = 0; p4[395] = 0; p5[395] = 4; p6[395] = 0; p7[395] = 0; p8[395] = 0; p9[395] = 0; par[395] = 6.66441236040028920000e-003;
	p1[396] = 1; p2[396] = 0; p3[396] = 0; p4[396] = 4; p5[396] = 0; p6[396] = 0; p7[396] = 0; p8[396] = 0; p9[396] = 0; par[396] = 6.66441236040028920000e-003;
	p1[397] = 1; p2[397] = 0; p3[397] = 2; p4[397] = 0; p5[397] = 0; p6[397] = 0; p7[397] = 0; p8[397] = 0; p9[397] = 2; par[397] = -1.16029801997072630000e-001;
	p1[398] = 1; p2[398] = 0; p3[398] = 2; p4[398] = 0; p5[398] = 0; p6[398] = 0; p7[398] = 0; p8[398] = 2; p9[398] = 0; par[398] = -1.16029801997072630000e-001;
	p1[399] = 1; p2[399] = 0; p3[399] = 2; p4[399] = 0; p5[399] = 0; p6[399] = 0; p7[399] = 2; p8[399] = 0; p9[399] = 0; par[399] = -1.16029801997072630000e-001;
	p1[400] = 1; p2[400] = 2; p3[400] = 0; p4[400] = 0; p5[400] = 0; p6[400] = 0; p7[400] = 0; p8[400] = 0; p9[400] = 2; par[400] = -1.16029801997072630000e-001;
	p1[401] = 1; p2[401] = 2; p3[401] = 0; p4[401] = 0; p5[401] = 0; p6[401] = 0; p7[401] = 0; p8[401] = 2; p9[401] = 0; par[401] = -1.16029801997072630000e-001;
	p1[402] = 1; p2[402] = 2; p3[402] = 0; p4[402] = 0; p5[402] = 0; p6[402] = 0; p7[402] = 2; p8[402] = 0; p9[402] = 0; par[402] = -1.16029801997072630000e-001;
	p1[403] = 1; p2[403] = 0; p3[403] = 2; p4[403] = 0; p5[403] = 0; p6[403] = 1; p7[403] = 0; p8[403] = 0; p9[403] = 1; par[403] = -4.75084285660849130000e-002;
	p1[404] = 1; p2[404] = 0; p3[404] = 2; p4[404] = 0; p5[404] = 1; p6[404] = 0; p7[404] = 0; p8[404] = 1; p9[404] = 0; par[404] = -4.75084285660849130000e-002;
	p1[405] = 1; p2[405] = 0; p3[405] = 2; p4[405] = 1; p5[405] = 0; p6[405] = 0; p7[405] = 1; p8[405] = 0; p9[405] = 0; par[405] = -4.75084285660849130000e-002;
	p1[406] = 1; p2[406] = 2; p3[406] = 0; p4[406] = 0; p5[406] = 0; p6[406] = 1; p7[406] = 0; p8[406] = 0; p9[406] = 1; par[406] = -4.75084285660849130000e-002;
	p1[407] = 1; p2[407] = 2; p3[407] = 0; p4[407] = 0; p5[407] = 1; p6[407] = 0; p7[407] = 0; p8[407] = 1; p9[407] = 0; par[407] = -4.75084285660849130000e-002;
	p1[408] = 1; p2[408] = 2; p3[408] = 0; p4[408] = 1; p5[408] = 0; p6[408] = 0; p7[408] = 1; p8[408] = 0; p9[408] = 0; par[408] = -4.75084285660849130000e-002;
	p1[409] = 1; p2[409] = 0; p3[409] = 2; p4[409] = 0; p5[409] = 0; p6[409] = 0; p7[409] = 0; p8[409] = 0; p9[409] = 2; par[409] = 8.40730646823665270000e-002;
	p1[410] = 1; p2[410] = 0; p3[410] = 2; p4[410] = 0; p5[410] = 0; p6[410] = 0; p7[410] = 0; p8[410] = 2; p9[410] = 0; par[410] = -4.20365323411832640000e-002;
	p1[411] = 1; p2[411] = 0; p3[411] = 2; p4[411] = 0; p5[411] = 0; p6[411] = 0; p7[411] = 2; p8[411] = 0; p9[411] = 0; par[411] = -4.20365323411832640000e-002;
	p1[412] = 1; p2[412] = 1; p3[412] = 1; p4[412] = 0; p5[412] = 0; p6[412] = 0; p7[412] = 0; p8[412] = 2; p9[412] = 0; par[412] = -1.45618819577721770000e-001;
	p1[413] = 1; p2[413] = 1; p3[413] = 1; p4[413] = 0; p5[413] = 0; p6[413] = 0; p7[413] = 2; p8[413] = 0; p9[413] = 0; par[413] = 1.45618819577721770000e-001;
	p1[414] = 1; p2[414] = 2; p3[414] = 0; p4[414] = 0; p5[414] = 0; p6[414] = 0; p7[414] = 0; p8[414] = 0; p9[414] = 2; par[414] = -8.40730646823665270000e-002;
	p1[415] = 1; p2[415] = 2; p3[415] = 0; p4[415] = 0; p5[415] = 0; p6[415] = 0; p7[415] = 0; p8[415] = 2; p9[415] = 0; par[415] = 4.20365323411832640000e-002;
	p1[416] = 1; p2[416] = 2; p3[416] = 0; p4[416] = 0; p5[416] = 0; p6[416] = 0; p7[416] = 2; p8[416] = 0; p9[416] = 0; par[416] = 4.20365323411832640000e-002;
	p1[417] = 1; p2[417] = 0; p3[417] = 2; p4[417] = 0; p5[417] = 0; p6[417] = 1; p7[417] = 0; p8[417] = 0; p9[417] = 1; par[417] = 4.29842464864192700000e-002;
	p1[418] = 1; p2[418] = 0; p3[418] = 2; p4[418] = 0; p5[418] = 1; p6[418] = 0; p7[418] = 0; p8[418] = 1; p9[418] = 0; par[418] = -2.14921232431351870000e-002;
	p1[419] = 1; p2[419] = 0; p3[419] = 2; p4[419] = 1; p5[419] = 0; p6[419] = 0; p7[419] = 1; p8[419] = 0; p9[419] = 0; par[419] = -2.14921232431351870000e-002;
	p1[420] = 1; p2[420] = 1; p3[420] = 1; p4[420] = 0; p5[420] = 1; p6[420] = 0; p7[420] = 0; p8[420] = 1; p9[420] = 0; par[420] = -7.44508988394939200000e-002;
	p1[421] = 1; p2[421] = 1; p3[421] = 1; p4[421] = 1; p5[421] = 0; p6[421] = 0; p7[421] = 1; p8[421] = 0; p9[421] = 0; par[421] = 7.44508988394939200000e-002;
	p1[422] = 1; p2[422] = 2; p3[422] = 0; p4[422] = 0; p5[422] = 0; p6[422] = 1; p7[422] = 0; p8[422] = 0; p9[422] = 1; par[422] = -4.29842464864192700000e-002;
	p1[423] = 1; p2[423] = 2; p3[423] = 0; p4[423] = 0; p5[423] = 1; p6[423] = 0; p7[423] = 0; p8[423] = 1; p9[423] = 0; par[423] = 2.14921232431351870000e-002;
	p1[424] = 1; p2[424] = 2; p3[424] = 0; p4[424] = 1; p5[424] = 0; p6[424] = 0; p7[424] = 1; p8[424] = 0; p9[424] = 0; par[424] = 2.14921232431351870000e-002;
	p1[425] = 1; p2[425] = 0; p3[425] = 2; p4[425] = 0; p5[425] = 0; p6[425] = 2; p7[425] = 0; p8[425] = 0; p9[425] = 0; par[425] = 6.40286727263491940000e-003;
	p1[426] = 1; p2[426] = 0; p3[426] = 2; p4[426] = 0; p5[426] = 2; p6[426] = 0; p7[426] = 0; p8[426] = 0; p9[426] = 0; par[426] = -3.20143363631745970000e-003;
	p1[427] = 1; p2[427] = 0; p3[427] = 2; p4[427] = 2; p5[427] = 0; p6[427] = 0; p7[427] = 0; p8[427] = 0; p9[427] = 0; par[427] = -3.20143363631745970000e-003;
	p1[428] = 1; p2[428] = 1; p3[428] = 1; p4[428] = 0; p5[428] = 2; p6[428] = 0; p7[428] = 0; p8[428] = 0; p9[428] = 0; par[428] = -1.10900914303113380000e-002;
	p1[429] = 1; p2[429] = 1; p3[429] = 1; p4[429] = 2; p5[429] = 0; p6[429] = 0; p7[429] = 0; p8[429] = 0; p9[429] = 0; par[429] = 1.10900914303113380000e-002;
	p1[430] = 1; p2[430] = 2; p3[430] = 0; p4[430] = 0; p5[430] = 0; p6[430] = 2; p7[430] = 0; p8[430] = 0; p9[430] = 0; par[430] = -6.40286727263491940000e-003;
	p1[431] = 1; p2[431] = 2; p3[431] = 0; p4[431] = 0; p5[431] = 2; p6[431] = 0; p7[431] = 0; p8[431] = 0; p9[431] = 0; par[431] = 3.20143363631745970000e-003;
	p1[432] = 1; p2[432] = 2; p3[432] = 0; p4[432] = 2; p5[432] = 0; p6[432] = 0; p7[432] = 0; p8[432] = 0; p9[432] = 0; par[432] = 3.20143363631745970000e-003;
	p1[433] = 1; p2[433] = 0; p3[433] = 4; p4[433] = 0; p5[433] = 0; p6[433] = 0; p7[433] = 0; p8[433] = 0; p9[433] = 0; par[433] = -1.99197916665926410000e-002;
	p1[434] = 1; p2[434] = 2; p3[434] = 2; p4[434] = 0; p5[434] = 0; p6[434] = 0; p7[434] = 0; p8[434] = 0; p9[434] = 0; par[434] = -3.98395833331852830000e-002;
	p1[435] = 1; p2[435] = 4; p3[435] = 0; p4[435] = 0; p5[435] = 0; p6[435] = 0; p7[435] = 0; p8[435] = 0; p9[435] = 0; par[435] = -1.99197916665926410000e-002;
	p1[436] = 2; p2[436] = 0; p3[436] = 1; p4[436] = 0; p5[436] = 0; p6[436] = 0; p7[436] = 0; p8[436] = 2; p9[436] = 0; par[436] = -4.33995718222179790000e-002;
	p1[437] = 2; p2[437] = 0; p3[437] = 1; p4[437] = 0; p5[437] = 0; p6[437] = 0; p7[437] = 2; p8[437] = 0; p9[437] = 0; par[437] = 4.33995718222179790000e-002;
	p1[438] = 2; p2[438] = 1; p3[438] = 0; p4[438] = 0; p5[438] = 0; p6[438] = 0; p7[438] = 0; p8[438] = 0; p9[438] = 2; par[438] = 5.01135089485765790000e-002;
	p1[439] = 2; p2[439] = 1; p3[439] = 0; p4[439] = 0; p5[439] = 0; p6[439] = 0; p7[439] = 0; p8[439] = 2; p9[439] = 0; par[439] = -2.50567544742014910000e-002;
	p1[440] = 2; p2[440] = 1; p3[440] = 0; p4[440] = 0; p5[440] = 0; p6[440] = 0; p7[440] = 2; p8[440] = 0; p9[440] = 0; par[440] = -2.50567544742014910000e-002;
	p1[441] = 2; p2[441] = 0; p3[441] = 1; p4[441] = 0; p5[441] = 1; p6[441] = 0; p7[441] = 0; p8[441] = 1; p9[441] = 0; par[441] = -2.76567389238963240000e-002;
	p1[442] = 2; p2[442] = 0; p3[442] = 1; p4[442] = 1; p5[442] = 0; p6[442] = 0; p7[442] = 1; p8[442] = 0; p9[442] = 0; par[442] = 2.76567389238963240000e-002;
	p1[443] = 2; p2[443] = 1; p3[443] = 0; p4[443] = 0; p5[443] = 0; p6[443] = 1; p7[443] = 0; p8[443] = 0; p9[443] = 1; par[443] = 3.19352513252729310000e-002;
	p1[444] = 2; p2[444] = 1; p3[444] = 0; p4[444] = 0; p5[444] = 1; p6[444] = 0; p7[444] = 0; p8[444] = 1; p9[444] = 0; par[444] = -1.59676256626364660000e-002;
	p1[445] = 2; p2[445] = 1; p3[445] = 0; p4[445] = 1; p5[445] = 0; p6[445] = 0; p7[445] = 1; p8[445] = 0; p9[445] = 0; par[445] = -1.59676256626364660000e-002;
	p1[446] = 2; p2[446] = 1; p3[446] = 2; p4[446] = 0; p5[446] = 0; p6[446] = 0; p7[446] = 0; p8[446] = 0; p9[446] = 0; par[446] = -2.19513659691322400000e-002;
	p1[447] = 2; p2[447] = 3; p3[447] = 0; p4[447] = 0; p5[447] = 0; p6[447] = 0; p7[447] = 0; p8[447] = 0; p9[447] = 0; par[447] = 7.31712198969384880000e-003;
	p1[448] = 3; p2[448] = 0; p3[448] = 0; p4[448] = 0; p5[448] = 0; p6[448] = 0; p7[448] = 0; p8[448] = 0; p9[448] = 2; par[448] = -8.30124700032624720000e-003;
	p1[449] = 3; p2[449] = 0; p3[449] = 0; p4[449] = 0; p5[449] = 0; p6[449] = 0; p7[449] = 0; p8[449] = 2; p9[449] = 0; par[449] = -8.30124700032624720000e-003;
	p1[450] = 3; p2[450] = 0; p3[450] = 0; p4[450] = 0; p5[450] = 0; p6[450] = 0; p7[450] = 2; p8[450] = 0; p9[450] = 0; par[450] = -8.30124700032624720000e-003;
	p1[451] = 3; p2[451] = 0; p3[451] = 0; p4[451] = 0; p5[451] = 0; p6[451] = 2; p7[451] = 0; p8[451] = 0; p9[451] = 0; par[451] = 9.37926007474174440000e-003;
	p1[452] = 3; p2[452] = 0; p3[452] = 0; p4[452] = 0; p5[452] = 2; p6[452] = 0; p7[452] = 0; p8[452] = 0; p9[452] = 0; par[452] = 9.37926007474174440000e-003;
	p1[453] = 3; p2[453] = 0; p3[453] = 0; p4[453] = 2; p5[453] = 0; p6[453] = 0; p7[453] = 0; p8[453] = 0; p9[453] = 0; par[453] = 9.37926007474174440000e-003;
	p1[454] = 3; p2[454] = 0; p3[454] = 2; p4[454] = 0; p5[454] = 0; p6[454] = 0; p7[454] = 0; p8[454] = 0; p9[454] = 0; par[454] = -5.82480506373051370000e-003;
	p1[455] = 3; p2[455] = 2; p3[455] = 0; p4[455] = 0; p5[455] = 0; p6[455] = 0; p7[455] = 0; p8[455] = 0; p9[455] = 0; par[455] = -5.82480506373051370000e-003;
	p1[456] = 5; p2[456] = 0; p3[456] = 0; p4[456] = 0; p5[456] = 0; p6[456] = 0; p7[456] = 0; p8[456] = 0; p9[456] = 0; par[456] = -9.49375667621143400000e-004;
	p1[457] = 0; p2[457] = 0; p3[457] = 0; p4[457] = 0; p5[457] = 0; p6[457] = 0; p7[457] = 2; p8[457] = 2; p9[457] = 2; par[457] = 6.08011702908986760000e-001;
	p1[458] = 0; p2[458] = 0; p3[458] = 0; p4[458] = 0; p5[458] = 0; p6[458] = 0; p7[458] = 0; p8[458] = 2; p9[458] = 4; par[458] = 1.23963915866275240000e-001;
	p1[459] = 0; p2[459] = 0; p3[459] = 0; p4[459] = 0; p5[459] = 0; p6[459] = 0; p7[459] = 0; p8[459] = 4; p9[459] = 2; par[459] = 1.23963915866275240000e-001;
	p1[460] = 0; p2[460] = 0; p3[460] = 0; p4[460] = 0; p5[460] = 0; p6[460] = 0; p7[460] = 2; p8[460] = 0; p9[460] = 4; par[460] = 1.23963915866275240000e-001;
	p1[461] = 0; p2[461] = 0; p3[461] = 0; p4[461] = 0; p5[461] = 0; p6[461] = 0; p7[461] = 2; p8[461] = 4; p9[461] = 0; par[461] = 1.23963915866275240000e-001;
	p1[462] = 0; p2[462] = 0; p3[462] = 0; p4[462] = 0; p5[462] = 0; p6[462] = 0; p7[462] = 4; p8[462] = 0; p9[462] = 2; par[462] = 1.23963915866275240000e-001;
	p1[463] = 0; p2[463] = 0; p3[463] = 0; p4[463] = 0; p5[463] = 0; p6[463] = 0; p7[463] = 4; p8[463] = 2; p9[463] = 0; par[463] = 1.23963915866275240000e-001;
	p1[464] = 0; p2[464] = 0; p3[464] = 0; p4[464] = 0; p5[464] = 0; p6[464] = 0; p7[464] = 0; p8[464] = 0; p9[464] = 6; par[464] = 4.15151797061262400000e-002;
	p1[465] = 0; p2[465] = 0; p3[465] = 0; p4[465] = 0; p5[465] = 0; p6[465] = 0; p7[465] = 0; p8[465] = 6; p9[465] = 0; par[465] = 4.15151797061262400000e-002;
	p1[466] = 0; p2[466] = 0; p3[466] = 0; p4[466] = 0; p5[466] = 0; p6[466] = 0; p7[466] = 6; p8[466] = 0; p9[466] = 0; par[466] = 4.15151797061262400000e-002;
	p1[467] = 0; p2[467] = 0; p3[467] = 0; p4[467] = 0; p5[467] = 0; p6[467] = 1; p7[467] = 0; p8[467] = 2; p9[467] = 3; par[467] = 7.02684773821445480000e-002;
	p1[468] = 0; p2[468] = 0; p3[468] = 0; p4[468] = 0; p5[468] = 0; p6[468] = 1; p7[468] = 2; p8[468] = 0; p9[468] = 3; par[468] = 7.02684773821445480000e-002;
	p1[469] = 0; p2[469] = 0; p3[469] = 0; p4[469] = 0; p5[469] = 1; p6[469] = 0; p7[469] = 0; p8[469] = 3; p9[469] = 2; par[469] = 7.02684773821445480000e-002;
	p1[470] = 0; p2[470] = 0; p3[470] = 0; p4[470] = 0; p5[470] = 1; p6[470] = 0; p7[470] = 2; p8[470] = 3; p9[470] = 0; par[470] = 7.02684773821445480000e-002;
	p1[471] = 0; p2[471] = 0; p3[471] = 0; p4[471] = 1; p5[471] = 0; p6[471] = 0; p7[471] = 3; p8[471] = 0; p9[471] = 2; par[471] = 7.02684773821445480000e-002;
	p1[472] = 0; p2[472] = 0; p3[472] = 0; p4[472] = 1; p5[472] = 0; p6[472] = 0; p7[472] = 3; p8[472] = 2; p9[472] = 0; par[472] = 7.02684773821445480000e-002;
	p1[473] = 0; p2[473] = 0; p3[473] = 0; p4[473] = 0; p5[473] = 0; p6[473] = 1; p7[473] = 0; p8[473] = 0; p9[473] = 5; par[473] = 5.66557212723023950000e-002;
	p1[474] = 0; p2[474] = 0; p3[474] = 0; p4[474] = 0; p5[474] = 1; p6[474] = 0; p7[474] = 0; p8[474] = 5; p9[474] = 0; par[474] = 5.66557212723023950000e-002;
	p1[475] = 0; p2[475] = 0; p3[475] = 0; p4[475] = 1; p5[475] = 0; p6[475] = 0; p7[475] = 5; p8[475] = 0; p9[475] = 0; par[475] = 5.66557212723023950000e-002;
	p1[476] = 0; p2[476] = 0; p3[476] = 0; p4[476] = 0; p5[476] = 0; p6[476] = 2; p7[476] = 0; p8[476] = 0; p9[476] = 4; par[476] = -2.06647775896241360000e-002;
	p1[477] = 0; p2[477] = 0; p3[477] = 0; p4[477] = 0; p5[477] = 0; p6[477] = 2; p7[477] = 0; p8[477] = 4; p9[477] = 0; par[477] = -2.06647775896241360000e-002;
	p1[478] = 0; p2[478] = 0; p3[478] = 0; p4[478] = 0; p5[478] = 0; p6[478] = 2; p7[478] = 4; p8[478] = 0; p9[478] = 0; par[478] = -2.06647775896241360000e-002;
	p1[479] = 0; p2[479] = 0; p3[479] = 0; p4[479] = 0; p5[479] = 2; p6[479] = 0; p7[479] = 0; p8[479] = 0; p9[479] = 4; par[479] = -2.06647775896241360000e-002;
	p1[480] = 0; p2[480] = 0; p3[480] = 0; p4[480] = 0; p5[480] = 2; p6[480] = 0; p7[480] = 0; p8[480] = 4; p9[480] = 0; par[480] = -2.06647775896241360000e-002;
	p1[481] = 0; p2[481] = 0; p3[481] = 0; p4[481] = 0; p5[481] = 2; p6[481] = 0; p7[481] = 4; p8[481] = 0; p9[481] = 0; par[481] = -2.06647775896241360000e-002;
	p1[482] = 0; p2[482] = 0; p3[482] = 0; p4[482] = 2; p5[482] = 0; p6[482] = 0; p7[482] = 0; p8[482] = 0; p9[482] = 4; par[482] = -2.06647775896241360000e-002;
	p1[483] = 0; p2[483] = 0; p3[483] = 0; p4[483] = 2; p5[483] = 0; p6[483] = 0; p7[483] = 0; p8[483] = 4; p9[483] = 0; par[483] = -2.06647775896241360000e-002;
	p1[484] = 0; p2[484] = 0; p3[484] = 0; p4[484] = 2; p5[484] = 0; p6[484] = 0; p7[484] = 4; p8[484] = 0; p9[484] = 0; par[484] = -2.06647775896241360000e-002;
	p1[485] = 0; p2[485] = 0; p3[485] = 0; p4[485] = 0; p5[485] = 0; p6[485] = 2; p7[485] = 0; p8[485] = 0; p9[485] = 4; par[485] = 3.97490030736443180000e-002;
	p1[486] = 0; p2[486] = 0; p3[486] = 0; p4[486] = 0; p5[486] = 0; p6[486] = 2; p7[486] = 0; p8[486] = 4; p9[486] = 0; par[486] = -1.98745015368221590000e-002;
	p1[487] = 0; p2[487] = 0; p3[487] = 0; p4[487] = 0; p5[487] = 0; p6[487] = 2; p7[487] = 4; p8[487] = 0; p9[487] = 0; par[487] = -1.98745015368221590000e-002;
	p1[488] = 0; p2[488] = 0; p3[488] = 0; p4[488] = 0; p5[488] = 2; p6[488] = 0; p7[488] = 0; p8[488] = 0; p9[488] = 4; par[488] = -1.98745015368221590000e-002;
	p1[489] = 0; p2[489] = 0; p3[489] = 0; p4[489] = 0; p5[489] = 2; p6[489] = 0; p7[489] = 0; p8[489] = 4; p9[489] = 0; par[489] = 3.97490030736443180000e-002;
	p1[490] = 0; p2[490] = 0; p3[490] = 0; p4[490] = 0; p5[490] = 2; p6[490] = 0; p7[490] = 4; p8[490] = 0; p9[490] = 0; par[490] = -1.98745015368221590000e-002;
	p1[491] = 0; p2[491] = 0; p3[491] = 0; p4[491] = 2; p5[491] = 0; p6[491] = 0; p7[491] = 0; p8[491] = 0; p9[491] = 4; par[491] = -1.98745015368221590000e-002;
	p1[492] = 0; p2[492] = 0; p3[492] = 0; p4[492] = 2; p5[492] = 0; p6[492] = 0; p7[492] = 0; p8[492] = 4; p9[492] = 0; par[492] = -1.98745015368221590000e-002;
	p1[493] = 0; p2[493] = 0; p3[493] = 0; p4[493] = 2; p5[493] = 0; p6[493] = 0; p7[493] = 4; p8[493] = 0; p9[493] = 0; par[493] = 3.97490030736443180000e-002;
	p1[494] = 0; p2[494] = 0; p3[494] = 1; p4[494] = 0; p5[494] = 0; p6[494] = 0; p7[494] = 1; p8[494] = 3; p9[494] = 1; par[494] = 1.20987451512644200000e-001;
	p1[495] = 0; p2[495] = 0; p3[495] = 1; p4[495] = 0; p5[495] = 0; p6[495] = 0; p7[495] = 3; p8[495] = 1; p9[495] = 1; par[495] = -1.20987451512644200000e-001;
	p1[496] = 0; p2[496] = 1; p3[496] = 0; p4[496] = 0; p5[496] = 0; p6[496] = 0; p7[496] = 1; p8[496] = 1; p9[496] = 3; par[496] = -1.39704275398431220000e-001;
	p1[497] = 0; p2[497] = 1; p3[497] = 0; p4[497] = 0; p5[497] = 0; p6[497] = 0; p7[497] = 1; p8[497] = 3; p9[497] = 1; par[497] = 6.98521376995119710000e-002;
	p1[498] = 0; p2[498] = 1; p3[498] = 0; p4[498] = 0; p5[498] = 0; p6[498] = 0; p7[498] = 3; p8[498] = 1; p9[498] = 1; par[498] = 6.98521376995119710000e-002;
	p1[499] = 0; p2[499] = 0; p3[499] = 1; p4[499] = 0; p5[499] = 1; p6[499] = 1; p7[499] = 3; p8[499] = 0; p9[499] = 0; par[499] = 1.56367277212027810000e-001;
	p1[500] = 0; p2[500] = 0; p3[500] = 1; p4[500] = 1; p5[500] = 0; p6[500] = 1; p7[500] = 0; p8[500] = 3; p9[500] = 0; par[500] = -1.56367277212027810000e-001;
	p1[501] = 0; p2[501] = 1; p3[501] = 0; p4[501] = 0; p5[501] = 1; p6[501] = 1; p7[501] = 3; p8[501] = 0; p9[501] = 0; par[501] = -9.02786895909682280000e-002;
	p1[502] = 0; p2[502] = 1; p3[502] = 0; p4[502] = 1; p5[502] = 0; p6[502] = 1; p7[502] = 0; p8[502] = 3; p9[502] = 0; par[502] = -9.02786895909682280000e-002;
	p1[503] = 0; p2[503] = 1; p3[503] = 0; p4[503] = 1; p5[503] = 1; p6[503] = 0; p7[503] = 0; p8[503] = 0; p9[503] = 3; par[503] = 1.80557379181170430000e-001;
	p1[504] = 0; p2[504] = 0; p3[504] = 2; p4[504] = 0; p5[504] = 0; p6[504] = 0; p7[504] = 0; p8[504] = 2; p9[504] = 2; par[504] = 2.32332623731772550000e-001;
	p1[505] = 0; p2[505] = 0; p3[505] = 2; p4[505] = 0; p5[505] = 0; p6[505] = 0; p7[505] = 2; p8[505] = 0; p9[505] = 2; par[505] = 2.32332623731772550000e-001;
	p1[506] = 0; p2[506] = 0; p3[506] = 2; p4[506] = 0; p5[506] = 0; p6[506] = 0; p7[506] = 2; p8[506] = 2; p9[506] = 0; par[506] = 2.32332623731772550000e-001;
	p1[507] = 0; p2[507] = 2; p3[507] = 0; p4[507] = 0; p5[507] = 0; p6[507] = 0; p7[507] = 0; p8[507] = 2; p9[507] = 2; par[507] = 2.32332623731772550000e-001;
	p1[508] = 0; p2[508] = 2; p3[508] = 0; p4[508] = 0; p5[508] = 0; p6[508] = 0; p7[508] = 2; p8[508] = 0; p9[508] = 2; par[508] = 2.32332623731772550000e-001;
	p1[509] = 0; p2[509] = 2; p3[509] = 0; p4[509] = 0; p5[509] = 0; p6[509] = 0; p7[509] = 2; p8[509] = 2; p9[509] = 0; par[509] = 2.32332623731772550000e-001;
	p1[510] = 0; p2[510] = 0; p3[510] = 2; p4[510] = 0; p5[510] = 0; p6[510] = 0; p7[510] = 0; p8[510] = 0; p9[510] = 4; par[510] = 1.23901543285593370000e-001;
	p1[511] = 0; p2[511] = 0; p3[511] = 2; p4[511] = 0; p5[511] = 0; p6[511] = 0; p7[511] = 0; p8[511] = 4; p9[511] = 0; par[511] = 1.23901543285593370000e-001;
	p1[512] = 0; p2[512] = 0; p3[512] = 2; p4[512] = 0; p5[512] = 0; p6[512] = 0; p7[512] = 4; p8[512] = 0; p9[512] = 0; par[512] = 1.23901543285593370000e-001;
	p1[513] = 0; p2[513] = 2; p3[513] = 0; p4[513] = 0; p5[513] = 0; p6[513] = 0; p7[513] = 0; p8[513] = 0; p9[513] = 4; par[513] = 1.23901543285593370000e-001;
	p1[514] = 0; p2[514] = 2; p3[514] = 0; p4[514] = 0; p5[514] = 0; p6[514] = 0; p7[514] = 0; p8[514] = 4; p9[514] = 0; par[514] = 1.23901543285593370000e-001;
	p1[515] = 0; p2[515] = 2; p3[515] = 0; p4[515] = 0; p5[515] = 0; p6[515] = 0; p7[515] = 4; p8[515] = 0; p9[515] = 0; par[515] = 1.23901543285593370000e-001;
	p1[516] = 0; p2[516] = 0; p3[516] = 2; p4[516] = 0; p5[516] = 0; p6[516] = 1; p7[516] = 0; p8[516] = 2; p9[516] = 1; par[516] = 4.17422669466520760000e-002;
	p1[517] = 0; p2[517] = 0; p3[517] = 2; p4[517] = 0; p5[517] = 0; p6[517] = 1; p7[517] = 2; p8[517] = 0; p9[517] = 1; par[517] = 4.17422669466520760000e-002;
	p1[518] = 0; p2[518] = 0; p3[518] = 2; p4[518] = 0; p5[518] = 1; p6[518] = 0; p7[518] = 0; p8[518] = 1; p9[518] = 2; par[518] = 4.17422669466520760000e-002;
	p1[519] = 0; p2[519] = 0; p3[519] = 2; p4[519] = 0; p5[519] = 1; p6[519] = 0; p7[519] = 2; p8[519] = 1; p9[519] = 0; par[519] = 4.17422669466520760000e-002;
	p1[520] = 0; p2[520] = 0; p3[520] = 2; p4[520] = 1; p5[520] = 0; p6[520] = 0; p7[520] = 1; p8[520] = 0; p9[520] = 2; par[520] = 4.17422669466520760000e-002;
	p1[521] = 0; p2[521] = 0; p3[521] = 2; p4[521] = 1; p5[521] = 0; p6[521] = 0; p7[521] = 1; p8[521] = 2; p9[521] = 0; par[521] = 4.17422669466520760000e-002;
	p1[522] = 0; p2[522] = 2; p3[522] = 0; p4[522] = 0; p5[522] = 0; p6[522] = 1; p7[522] = 0; p8[522] = 2; p9[522] = 1; par[522] = 4.17422669466520760000e-002;
	p1[523] = 0; p2[523] = 2; p3[523] = 0; p4[523] = 0; p5[523] = 0; p6[523] = 1; p7[523] = 2; p8[523] = 0; p9[523] = 1; par[523] = 4.17422669466520760000e-002;
	p1[524] = 0; p2[524] = 2; p3[524] = 0; p4[524] = 0; p5[524] = 1; p6[524] = 0; p7[524] = 0; p8[524] = 1; p9[524] = 2; par[524] = 4.17422669466520760000e-002;
	p1[525] = 0; p2[525] = 2; p3[525] = 0; p4[525] = 0; p5[525] = 1; p6[525] = 0; p7[525] = 2; p8[525] = 1; p9[525] = 0; par[525] = 4.17422669466520760000e-002;
	p1[526] = 0; p2[526] = 2; p3[526] = 0; p4[526] = 1; p5[526] = 0; p6[526] = 0; p7[526] = 1; p8[526] = 0; p9[526] = 2; par[526] = 4.17422669466520760000e-002;
	p1[527] = 0; p2[527] = 2; p3[527] = 0; p4[527] = 1; p5[527] = 0; p6[527] = 0; p7[527] = 1; p8[527] = 2; p9[527] = 0; par[527] = 4.17422669466520760000e-002;
	p1[528] = 0; p2[528] = 0; p3[528] = 2; p4[528] = 0; p5[528] = 0; p6[528] = 1; p7[528] = 0; p8[528] = 0; p9[528] = 3; par[528] = 1.17294601872249620000e-001;
	p1[529] = 0; p2[529] = 0; p3[529] = 2; p4[529] = 0; p5[529] = 1; p6[529] = 0; p7[529] = 0; p8[529] = 3; p9[529] = 0; par[529] = 1.17294601872249620000e-001;
	p1[530] = 0; p2[530] = 0; p3[530] = 2; p4[530] = 1; p5[530] = 0; p6[530] = 0; p7[530] = 3; p8[530] = 0; p9[530] = 0; par[530] = 1.17294601872249620000e-001;
	p1[531] = 0; p2[531] = 2; p3[531] = 0; p4[531] = 0; p5[531] = 0; p6[531] = 1; p7[531] = 0; p8[531] = 0; p9[531] = 3; par[531] = 1.17294601872249620000e-001;
	p1[532] = 0; p2[532] = 2; p3[532] = 0; p4[532] = 0; p5[532] = 1; p6[532] = 0; p7[532] = 0; p8[532] = 3; p9[532] = 0; par[532] = 1.17294601872249620000e-001;
	p1[533] = 0; p2[533] = 2; p3[533] = 0; p4[533] = 1; p5[533] = 0; p6[533] = 0; p7[533] = 3; p8[533] = 0; p9[533] = 0; par[533] = 1.17294601872249620000e-001;
	p1[534] = 0; p2[534] = 0; p3[534] = 2; p4[534] = 0; p5[534] = 0; p6[534] = 2; p7[534] = 0; p8[534] = 0; p9[534] = 2; par[534] = -3.45113478679708670000e-002;
	p1[535] = 0; p2[535] = 0; p3[535] = 2; p4[535] = 0; p5[535] = 0; p6[535] = 2; p7[535] = 0; p8[535] = 2; p9[535] = 0; par[535] = -3.45113478679708670000e-002;
	p1[536] = 0; p2[536] = 0; p3[536] = 2; p4[536] = 0; p5[536] = 0; p6[536] = 2; p7[536] = 2; p8[536] = 0; p9[536] = 0; par[536] = -3.45113478679708670000e-002;
	p1[537] = 0; p2[537] = 0; p3[537] = 2; p4[537] = 0; p5[537] = 2; p6[537] = 0; p7[537] = 0; p8[537] = 0; p9[537] = 2; par[537] = -3.45113478679708670000e-002;
	p1[538] = 0; p2[538] = 0; p3[538] = 2; p4[538] = 0; p5[538] = 2; p6[538] = 0; p7[538] = 0; p8[538] = 2; p9[538] = 0; par[538] = -3.45113478679708670000e-002;
	p1[539] = 0; p2[539] = 0; p3[539] = 2; p4[539] = 0; p5[539] = 2; p6[539] = 0; p7[539] = 2; p8[539] = 0; p9[539] = 0; par[539] = -3.45113478679708670000e-002;
	p1[540] = 0; p2[540] = 0; p3[540] = 2; p4[540] = 2; p5[540] = 0; p6[540] = 0; p7[540] = 0; p8[540] = 0; p9[540] = 2; par[540] = -3.45113478679708670000e-002;
	p1[541] = 0; p2[541] = 0; p3[541] = 2; p4[541] = 2; p5[541] = 0; p6[541] = 0; p7[541] = 0; p8[541] = 2; p9[541] = 0; par[541] = -3.45113478679708670000e-002;
	p1[542] = 0; p2[542] = 0; p3[542] = 2; p4[542] = 2; p5[542] = 0; p6[542] = 0; p7[542] = 2; p8[542] = 0; p9[542] = 0; par[542] = -3.45113478679708670000e-002;
	p1[543] = 0; p2[543] = 2; p3[543] = 0; p4[543] = 0; p5[543] = 0; p6[543] = 2; p7[543] = 0; p8[543] = 0; p9[543] = 2; par[543] = -3.45113478679708670000e-002;
	p1[544] = 0; p2[544] = 2; p3[544] = 0; p4[544] = 0; p5[544] = 0; p6[544] = 2; p7[544] = 0; p8[544] = 2; p9[544] = 0; par[544] = -3.45113478679708670000e-002;
	p1[545] = 0; p2[545] = 2; p3[545] = 0; p4[545] = 0; p5[545] = 0; p6[545] = 2; p7[545] = 2; p8[545] = 0; p9[545] = 0; par[545] = -3.45113478679708670000e-002;
	p1[546] = 0; p2[546] = 2; p3[546] = 0; p4[546] = 0; p5[546] = 2; p6[546] = 0; p7[546] = 0; p8[546] = 0; p9[546] = 2; par[546] = -3.45113478679708670000e-002;
	p1[547] = 0; p2[547] = 2; p3[547] = 0; p4[547] = 0; p5[547] = 2; p6[547] = 0; p7[547] = 0; p8[547] = 2; p9[547] = 0; par[547] = -3.45113478679708670000e-002;
	p1[548] = 0; p2[548] = 2; p3[548] = 0; p4[548] = 0; p5[548] = 2; p6[548] = 0; p7[548] = 2; p8[548] = 0; p9[548] = 0; par[548] = -3.45113478679708670000e-002;
	p1[549] = 0; p2[549] = 2; p3[549] = 0; p4[549] = 2; p5[549] = 0; p6[549] = 0; p7[549] = 0; p8[549] = 0; p9[549] = 2; par[549] = -3.45113478679708670000e-002;
	p1[550] = 0; p2[550] = 2; p3[550] = 0; p4[550] = 2; p5[550] = 0; p6[550] = 0; p7[550] = 0; p8[550] = 2; p9[550] = 0; par[550] = -3.45113478679708670000e-002;
	p1[551] = 0; p2[551] = 2; p3[551] = 0; p4[551] = 2; p5[551] = 0; p6[551] = 0; p7[551] = 2; p8[551] = 0; p9[551] = 0; par[551] = -3.45113478679708670000e-002;
	p1[552] = 0; p2[552] = 0; p3[552] = 2; p4[552] = 0; p5[552] = 0; p6[552] = 2; p7[552] = 0; p8[552] = 0; p9[552] = 2; par[552] = 5.23039303418281270000e-002;
	p1[553] = 0; p2[553] = 0; p3[553] = 2; p4[553] = 0; p5[553] = 0; p6[553] = 2; p7[553] = 0; p8[553] = 2; p9[553] = 0; par[553] = -2.61519651709140630000e-002;
	p1[554] = 0; p2[554] = 0; p3[554] = 2; p4[554] = 0; p5[554] = 0; p6[554] = 2; p7[554] = 2; p8[554] = 0; p9[554] = 0; par[554] = -2.61519651709140630000e-002;
	p1[555] = 0; p2[555] = 0; p3[555] = 2; p4[555] = 0; p5[555] = 2; p6[555] = 0; p7[555] = 0; p8[555] = 0; p9[555] = 2; par[555] = -2.61519651709140630000e-002;
	p1[556] = 0; p2[556] = 0; p3[556] = 2; p4[556] = 0; p5[556] = 2; p6[556] = 0; p7[556] = 0; p8[556] = 2; p9[556] = 0; par[556] = 5.23039303418281270000e-002;
	p1[557] = 0; p2[557] = 0; p3[557] = 2; p4[557] = 0; p5[557] = 2; p6[557] = 0; p7[557] = 2; p8[557] = 0; p9[557] = 0; par[557] = -2.61519651709140630000e-002;
	p1[558] = 0; p2[558] = 0; p3[558] = 2; p4[558] = 2; p5[558] = 0; p6[558] = 0; p7[558] = 0; p8[558] = 0; p9[558] = 2; par[558] = -2.61519651709140630000e-002;
	p1[559] = 0; p2[559] = 0; p3[559] = 2; p4[559] = 2; p5[559] = 0; p6[559] = 0; p7[559] = 0; p8[559] = 2; p9[559] = 0; par[559] = -2.61519651709140630000e-002;
	p1[560] = 0; p2[560] = 0; p3[560] = 2; p4[560] = 2; p5[560] = 0; p6[560] = 0; p7[560] = 2; p8[560] = 0; p9[560] = 0; par[560] = 5.23039303418281270000e-002;
	p1[561] = 0; p2[561] = 2; p3[561] = 0; p4[561] = 0; p5[561] = 0; p6[561] = 2; p7[561] = 0; p8[561] = 0; p9[561] = 2; par[561] = 5.23039303418281270000e-002;
	p1[562] = 0; p2[562] = 2; p3[562] = 0; p4[562] = 0; p5[562] = 0; p6[562] = 2; p7[562] = 0; p8[562] = 2; p9[562] = 0; par[562] = -2.61519651709140630000e-002;
	p1[563] = 0; p2[563] = 2; p3[563] = 0; p4[563] = 0; p5[563] = 0; p6[563] = 2; p7[563] = 2; p8[563] = 0; p9[563] = 0; par[563] = -2.61519651709140630000e-002;
	p1[564] = 0; p2[564] = 2; p3[564] = 0; p4[564] = 0; p5[564] = 2; p6[564] = 0; p7[564] = 0; p8[564] = 0; p9[564] = 2; par[564] = -2.61519651709140630000e-002;
	p1[565] = 0; p2[565] = 2; p3[565] = 0; p4[565] = 0; p5[565] = 2; p6[565] = 0; p7[565] = 0; p8[565] = 2; p9[565] = 0; par[565] = 5.23039303418281270000e-002;
	p1[566] = 0; p2[566] = 2; p3[566] = 0; p4[566] = 0; p5[566] = 2; p6[566] = 0; p7[566] = 2; p8[566] = 0; p9[566] = 0; par[566] = -2.61519651709140630000e-002;
	p1[567] = 0; p2[567] = 2; p3[567] = 0; p4[567] = 2; p5[567] = 0; p6[567] = 0; p7[567] = 0; p8[567] = 0; p9[567] = 2; par[567] = -2.61519651709140630000e-002;
	p1[568] = 0; p2[568] = 2; p3[568] = 0; p4[568] = 2; p5[568] = 0; p6[568] = 0; p7[568] = 0; p8[568] = 2; p9[568] = 0; par[568] = -2.61519651709140630000e-002;
	p1[569] = 0; p2[569] = 2; p3[569] = 0; p4[569] = 2; p5[569] = 0; p6[569] = 0; p7[569] = 2; p8[569] = 0; p9[569] = 0; par[569] = 5.23039303418281270000e-002;
	p1[570] = 0; p2[570] = 0; p3[570] = 2; p4[570] = 0; p5[570] = 0; p6[570] = 0; p7[570] = 0; p8[570] = 2; p9[570] = 2; par[570] = -5.66286800836436760000e-002;
	p1[571] = 0; p2[571] = 0; p3[571] = 2; p4[571] = 0; p5[571] = 0; p6[571] = 0; p7[571] = 2; p8[571] = 0; p9[571] = 2; par[571] = -5.66286800836436760000e-002;
	p1[572] = 0; p2[572] = 0; p3[572] = 2; p4[572] = 0; p5[572] = 0; p6[572] = 0; p7[572] = 2; p8[572] = 2; p9[572] = 0; par[572] = 1.13257360166502670000e-001;
	p1[573] = 0; p2[573] = 1; p3[573] = 1; p4[573] = 0; p5[573] = 0; p6[573] = 0; p7[573] = 0; p8[573] = 2; p9[573] = 2; par[573] = 1.96167502140062540000e-001;
	p1[574] = 0; p2[574] = 1; p3[574] = 1; p4[574] = 0; p5[574] = 0; p6[574] = 0; p7[574] = 2; p8[574] = 0; p9[574] = 2; par[574] = -1.96167502140062540000e-001;
	p1[575] = 0; p2[575] = 2; p3[575] = 0; p4[575] = 0; p5[575] = 0; p6[575] = 0; p7[575] = 0; p8[575] = 2; p9[575] = 2; par[575] = 5.66286800836436760000e-002;
	p1[576] = 0; p2[576] = 2; p3[576] = 0; p4[576] = 0; p5[576] = 0; p6[576] = 0; p7[576] = 2; p8[576] = 0; p9[576] = 2; par[576] = 5.66286800836436760000e-002;
	p1[577] = 0; p2[577] = 2; p3[577] = 0; p4[577] = 0; p5[577] = 0; p6[577] = 0; p7[577] = 2; p8[577] = 2; p9[577] = 0; par[577] = -1.13257360166502670000e-001;
	p1[578] = 0; p2[578] = 0; p3[578] = 2; p4[578] = 0; p5[578] = 0; p6[578] = 0; p7[578] = 0; p8[578] = 0; p9[578] = 4; par[578] = -1.10194671945363530000e-001;
	p1[579] = 0; p2[579] = 0; p3[579] = 2; p4[579] = 0; p5[579] = 0; p6[579] = 0; p7[579] = 0; p8[579] = 4; p9[579] = 0; par[579] = 5.50973359717467360000e-002;
	p1[580] = 0; p2[580] = 0; p3[580] = 2; p4[580] = 0; p5[580] = 0; p6[580] = 0; p7[580] = 4; p8[580] = 0; p9[580] = 0; par[580] = 5.50973359717467360000e-002;
	p1[581] = 0; p2[581] = 1; p3[581] = 1; p4[581] = 0; p5[581] = 0; p6[581] = 0; p7[581] = 0; p8[581] = 4; p9[581] = 0; par[581] = 1.90862770532426400000e-001;
	p1[582] = 0; p2[582] = 1; p3[582] = 1; p4[582] = 0; p5[582] = 0; p6[582] = 0; p7[582] = 4; p8[582] = 0; p9[582] = 0; par[582] = -1.90862770532426400000e-001;
	p1[583] = 0; p2[583] = 2; p3[583] = 0; p4[583] = 0; p5[583] = 0; p6[583] = 0; p7[583] = 0; p8[583] = 0; p9[583] = 4; par[583] = 1.10194671945363530000e-001;
	p1[584] = 0; p2[584] = 2; p3[584] = 0; p4[584] = 0; p5[584] = 0; p6[584] = 0; p7[584] = 0; p8[584] = 4; p9[584] = 0; par[584] = -5.50973359717467360000e-002;
	p1[585] = 0; p2[585] = 2; p3[585] = 0; p4[585] = 0; p5[585] = 0; p6[585] = 0; p7[585] = 4; p8[585] = 0; p9[585] = 0; par[585] = -5.50973359717467360000e-002;
	p1[586] = 0; p2[586] = 0; p3[586] = 2; p4[586] = 0; p5[586] = 0; p6[586] = 1; p7[586] = 0; p8[586] = 0; p9[586] = 3; par[586] = -1.13762299565046040000e-001;
	p1[587] = 0; p2[587] = 0; p3[587] = 2; p4[587] = 0; p5[587] = 1; p6[587] = 0; p7[587] = 0; p8[587] = 3; p9[587] = 0; par[587] = 5.68811497825230180000e-002;
	p1[588] = 0; p2[588] = 0; p3[588] = 2; p4[588] = 1; p5[588] = 0; p6[588] = 0; p7[588] = 3; p8[588] = 0; p9[588] = 0; par[588] = 5.68811497825230180000e-002;
	p1[589] = 0; p2[589] = 1; p3[589] = 1; p4[589] = 0; p5[589] = 1; p6[589] = 0; p7[589] = 0; p8[589] = 3; p9[589] = 0; par[589] = 1.97042082832191910000e-001;
	p1[590] = 0; p2[590] = 1; p3[590] = 1; p4[590] = 1; p5[590] = 0; p6[590] = 0; p7[590] = 3; p8[590] = 0; p9[590] = 0; par[590] = -1.97042082832191910000e-001;
	p1[591] = 0; p2[591] = 2; p3[591] = 0; p4[591] = 0; p5[591] = 0; p6[591] = 1; p7[591] = 0; p8[591] = 0; p9[591] = 3; par[591] = 1.13762299565046040000e-001;
	p1[592] = 0; p2[592] = 2; p3[592] = 0; p4[592] = 0; p5[592] = 1; p6[592] = 0; p7[592] = 0; p8[592] = 3; p9[592] = 0; par[592] = -5.68811497825230180000e-002;
	p1[593] = 0; p2[593] = 2; p3[593] = 0; p4[593] = 1; p5[593] = 0; p6[593] = 0; p7[593] = 3; p8[593] = 0; p9[593] = 0; par[593] = -5.68811497825230180000e-002;
	p1[594] = 0; p2[594] = 0; p3[594] = 2; p4[594] = 0; p5[594] = 0; p6[594] = 2; p7[594] = 0; p8[594] = 0; p9[594] = 2; par[594] = 2.20409799005312630000e-002;
	p1[595] = 0; p2[595] = 0; p3[595] = 2; p4[595] = 0; p5[595] = 0; p6[595] = 2; p7[595] = 0; p8[595] = 2; p9[595] = 0; par[595] = -1.10204899503978780000e-002;
	p1[596] = 0; p2[596] = 0; p3[596] = 2; p4[596] = 0; p5[596] = 0; p6[596] = 2; p7[596] = 2; p8[596] = 0; p9[596] = 0; par[596] = -1.10204899503978780000e-002;
	p1[597] = 0; p2[597] = 0; p3[597] = 2; p4[597] = 0; p5[597] = 2; p6[597] = 0; p7[597] = 0; p8[597] = 0; p9[597] = 2; par[597] = 2.20409799005312630000e-002;
	p1[598] = 0; p2[598] = 0; p3[598] = 2; p4[598] = 0; p5[598] = 2; p6[598] = 0; p7[598] = 0; p8[598] = 2; p9[598] = 0; par[598] = -1.10204899503978780000e-002;
	p1[599] = 0; p2[599] = 0; p3[599] = 2; p4[599] = 0; p5[599] = 2; p6[599] = 0; p7[599] = 2; p8[599] = 0; p9[599] = 0; par[599] = -1.10204899503978780000e-002;
	p1[600] = 0; p2[600] = 0; p3[600] = 2; p4[600] = 2; p5[600] = 0; p6[600] = 0; p7[600] = 0; p8[600] = 0; p9[600] = 2; par[600] = 2.20409799005312630000e-002;
	p1[601] = 0; p2[601] = 0; p3[601] = 2; p4[601] = 2; p5[601] = 0; p6[601] = 0; p7[601] = 0; p8[601] = 2; p9[601] = 0; par[601] = -1.10204899503978780000e-002;
	p1[602] = 0; p2[602] = 0; p3[602] = 2; p4[602] = 2; p5[602] = 0; p6[602] = 0; p7[602] = 2; p8[602] = 0; p9[602] = 0; par[602] = -1.10204899503978780000e-002;
	p1[603] = 0; p2[603] = 1; p3[603] = 1; p4[603] = 0; p5[603] = 0; p6[603] = 2; p7[603] = 0; p8[603] = 2; p9[603] = 0; par[603] = -3.81760970363697740000e-002;
	p1[604] = 0; p2[604] = 1; p3[604] = 1; p4[604] = 0; p5[604] = 0; p6[604] = 2; p7[604] = 2; p8[604] = 0; p9[604] = 0; par[604] = 3.81760970363697740000e-002;
	p1[605] = 0; p2[605] = 1; p3[605] = 1; p4[605] = 0; p5[605] = 2; p6[605] = 0; p7[605] = 0; p8[605] = 2; p9[605] = 0; par[605] = -3.81760970363697740000e-002;
	p1[606] = 0; p2[606] = 1; p3[606] = 1; p4[606] = 0; p5[606] = 2; p6[606] = 0; p7[606] = 2; p8[606] = 0; p9[606] = 0; par[606] = 3.81760970363697740000e-002;
	p1[607] = 0; p2[607] = 1; p3[607] = 1; p4[607] = 2; p5[607] = 0; p6[607] = 0; p7[607] = 0; p8[607] = 2; p9[607] = 0; par[607] = -3.81760970363697740000e-002;
	p1[608] = 0; p2[608] = 1; p3[608] = 1; p4[608] = 2; p5[608] = 0; p6[608] = 0; p7[608] = 2; p8[608] = 0; p9[608] = 0; par[608] = 3.81760970363697740000e-002;
	p1[609] = 0; p2[609] = 2; p3[609] = 0; p4[609] = 0; p5[609] = 0; p6[609] = 2; p7[609] = 0; p8[609] = 0; p9[609] = 2; par[609] = -2.20409799005312630000e-002;
	p1[610] = 0; p2[610] = 2; p3[610] = 0; p4[610] = 0; p5[610] = 0; p6[610] = 2; p7[610] = 0; p8[610] = 2; p9[610] = 0; par[610] = 1.10204899503978780000e-002;
	p1[611] = 0; p2[611] = 2; p3[611] = 0; p4[611] = 0; p5[611] = 0; p6[611] = 2; p7[611] = 2; p8[611] = 0; p9[611] = 0; par[611] = 1.10204899503978780000e-002;
	p1[612] = 0; p2[612] = 2; p3[612] = 0; p4[612] = 0; p5[612] = 2; p6[612] = 0; p7[612] = 0; p8[612] = 0; p9[612] = 2; par[612] = -2.20409799005312630000e-002;
	p1[613] = 0; p2[613] = 2; p3[613] = 0; p4[613] = 0; p5[613] = 2; p6[613] = 0; p7[613] = 0; p8[613] = 2; p9[613] = 0; par[613] = 1.10204899503978780000e-002;
	p1[614] = 0; p2[614] = 2; p3[614] = 0; p4[614] = 0; p5[614] = 2; p6[614] = 0; p7[614] = 2; p8[614] = 0; p9[614] = 0; par[614] = 1.10204899503978780000e-002;
	p1[615] = 0; p2[615] = 2; p3[615] = 0; p4[615] = 2; p5[615] = 0; p6[615] = 0; p7[615] = 0; p8[615] = 0; p9[615] = 2; par[615] = -2.20409799005312630000e-002;
	p1[616] = 0; p2[616] = 2; p3[616] = 0; p4[616] = 2; p5[616] = 0; p6[616] = 0; p7[616] = 0; p8[616] = 2; p9[616] = 0; par[616] = 1.10204899503978780000e-002;
	p1[617] = 0; p2[617] = 2; p3[617] = 0; p4[617] = 2; p5[617] = 0; p6[617] = 0; p7[617] = 2; p8[617] = 0; p9[617] = 0; par[617] = 1.10204899503978780000e-002;
	p1[618] = 0; p2[618] = 0; p3[618] = 2; p4[618] = 0; p5[618] = 0; p6[618] = 2; p7[618] = 0; p8[618] = 0; p9[618] = 2; par[618] = -3.88046214852374730000e-002;
	p1[619] = 0; p2[619] = 0; p3[619] = 2; p4[619] = 0; p5[619] = 0; p6[619] = 2; p7[619] = 0; p8[619] = 2; p9[619] = 0; par[619] = -3.88046214852374730000e-002;
	p1[620] = 0; p2[620] = 0; p3[620] = 2; p4[620] = 0; p5[620] = 0; p6[620] = 2; p7[620] = 2; p8[620] = 0; p9[620] = 0; par[620] = -3.88046214852374730000e-002;
	p1[621] = 0; p2[621] = 0; p3[621] = 2; p4[621] = 0; p5[621] = 2; p6[621] = 0; p7[621] = 0; p8[621] = 0; p9[621] = 2; par[621] = 1.94023107428515640000e-002;
	p1[622] = 0; p2[622] = 0; p3[622] = 2; p4[622] = 0; p5[622] = 2; p6[622] = 0; p7[622] = 0; p8[622] = 2; p9[622] = 0; par[622] = 1.94023107428515640000e-002;
	p1[623] = 0; p2[623] = 0; p3[623] = 2; p4[623] = 0; p5[623] = 2; p6[623] = 0; p7[623] = 2; p8[623] = 0; p9[623] = 0; par[623] = 1.94023107428515640000e-002;
	p1[624] = 0; p2[624] = 0; p3[624] = 2; p4[624] = 2; p5[624] = 0; p6[624] = 0; p7[624] = 0; p8[624] = 0; p9[624] = 2; par[624] = 1.94023107428515640000e-002;
	p1[625] = 0; p2[625] = 0; p3[625] = 2; p4[625] = 2; p5[625] = 0; p6[625] = 0; p7[625] = 0; p8[625] = 2; p9[625] = 0; par[625] = 1.94023107428515640000e-002;
	p1[626] = 0; p2[626] = 0; p3[626] = 2; p4[626] = 2; p5[626] = 0; p6[626] = 0; p7[626] = 2; p8[626] = 0; p9[626] = 0; par[626] = 1.94023107428515640000e-002;
	p1[627] = 0; p2[627] = 1; p3[627] = 1; p4[627] = 0; p5[627] = 2; p6[627] = 0; p7[627] = 0; p8[627] = 0; p9[627] = 2; par[627] = 6.72115759809897570000e-002;
	p1[628] = 0; p2[628] = 1; p3[628] = 1; p4[628] = 0; p5[628] = 2; p6[628] = 0; p7[628] = 0; p8[628] = 2; p9[628] = 0; par[628] = 6.72115759809897570000e-002;
	p1[629] = 0; p2[629] = 1; p3[629] = 1; p4[629] = 0; p5[629] = 2; p6[629] = 0; p7[629] = 2; p8[629] = 0; p9[629] = 0; par[629] = 6.72115759809897570000e-002;
	p1[630] = 0; p2[630] = 1; p3[630] = 1; p4[630] = 2; p5[630] = 0; p6[630] = 0; p7[630] = 0; p8[630] = 0; p9[630] = 2; par[630] = -6.72115759809897570000e-002;
	p1[631] = 0; p2[631] = 1; p3[631] = 1; p4[631] = 2; p5[631] = 0; p6[631] = 0; p7[631] = 0; p8[631] = 2; p9[631] = 0; par[631] = -6.72115759809897570000e-002;
	p1[632] = 0; p2[632] = 1; p3[632] = 1; p4[632] = 2; p5[632] = 0; p6[632] = 0; p7[632] = 2; p8[632] = 0; p9[632] = 0; par[632] = -6.72115759809897570000e-002;
	p1[633] = 0; p2[633] = 2; p3[633] = 0; p4[633] = 0; p5[633] = 0; p6[633] = 2; p7[633] = 0; p8[633] = 0; p9[633] = 2; par[633] = 3.88046214852374730000e-002;
	p1[634] = 0; p2[634] = 2; p3[634] = 0; p4[634] = 0; p5[634] = 0; p6[634] = 2; p7[634] = 0; p8[634] = 2; p9[634] = 0; par[634] = 3.88046214852374730000e-002;
	p1[635] = 0; p2[635] = 2; p3[635] = 0; p4[635] = 0; p5[635] = 0; p6[635] = 2; p7[635] = 2; p8[635] = 0; p9[635] = 0; par[635] = 3.88046214852374730000e-002;
	p1[636] = 0; p2[636] = 2; p3[636] = 0; p4[636] = 0; p5[636] = 2; p6[636] = 0; p7[636] = 0; p8[636] = 0; p9[636] = 2; par[636] = -1.94023107428515640000e-002;
	p1[637] = 0; p2[637] = 2; p3[637] = 0; p4[637] = 0; p5[637] = 2; p6[637] = 0; p7[637] = 0; p8[637] = 2; p9[637] = 0; par[637] = -1.94023107428515640000e-002;
	p1[638] = 0; p2[638] = 2; p3[638] = 0; p4[638] = 0; p5[638] = 2; p6[638] = 0; p7[638] = 2; p8[638] = 0; p9[638] = 0; par[638] = -1.94023107428515640000e-002;
	p1[639] = 0; p2[639] = 2; p3[639] = 0; p4[639] = 2; p5[639] = 0; p6[639] = 0; p7[639] = 0; p8[639] = 0; p9[639] = 2; par[639] = -1.94023107428515640000e-002;
	p1[640] = 0; p2[640] = 2; p3[640] = 0; p4[640] = 2; p5[640] = 0; p6[640] = 0; p7[640] = 0; p8[640] = 2; p9[640] = 0; par[640] = -1.94023107428515640000e-002;
	p1[641] = 0; p2[641] = 2; p3[641] = 0; p4[641] = 2; p5[641] = 0; p6[641] = 0; p7[641] = 2; p8[641] = 0; p9[641] = 0; par[641] = -1.94023107428515640000e-002;
	p1[642] = 0; p2[642] = 0; p3[642] = 2; p4[642] = 0; p5[642] = 0; p6[642] = 2; p7[642] = 0; p8[642] = 0; p9[642] = 2; par[642] = -2.71787669752002190000e-002;
	p1[643] = 0; p2[643] = 0; p3[643] = 2; p4[643] = 0; p5[643] = 0; p6[643] = 2; p7[643] = 0; p8[643] = 2; p9[643] = 0; par[643] = 1.35893834877631820000e-002;
	p1[644] = 0; p2[644] = 0; p3[644] = 2; p4[644] = 0; p5[644] = 0; p6[644] = 2; p7[644] = 2; p8[644] = 0; p9[644] = 0; par[644] = 1.35893834877631820000e-002;
	p1[645] = 0; p2[645] = 0; p3[645] = 2; p4[645] = 0; p5[645] = 2; p6[645] = 0; p7[645] = 0; p8[645] = 0; p9[645] = 2; par[645] = 1.35893834877631820000e-002;
	p1[646] = 0; p2[646] = 0; p3[646] = 2; p4[646] = 0; p5[646] = 2; p6[646] = 0; p7[646] = 0; p8[646] = 2; p9[646] = 0; par[646] = 1.35893834877631820000e-002;
	p1[647] = 0; p2[647] = 0; p3[647] = 2; p4[647] = 0; p5[647] = 2; p6[647] = 0; p7[647] = 2; p8[647] = 0; p9[647] = 0; par[647] = -2.71787669752002190000e-002;
	p1[648] = 0; p2[648] = 0; p3[648] = 2; p4[648] = 2; p5[648] = 0; p6[648] = 0; p7[648] = 0; p8[648] = 0; p9[648] = 2; par[648] = 1.35893834877631820000e-002;
	p1[649] = 0; p2[649] = 0; p3[649] = 2; p4[649] = 2; p5[649] = 0; p6[649] = 0; p7[649] = 0; p8[649] = 2; p9[649] = 0; par[649] = -2.71787669752002190000e-002;
	p1[650] = 0; p2[650] = 0; p3[650] = 2; p4[650] = 2; p5[650] = 0; p6[650] = 0; p7[650] = 2; p8[650] = 0; p9[650] = 0; par[650] = 1.35893834877631820000e-002;
	p1[651] = 0; p2[651] = 1; p3[651] = 1; p4[651] = 0; p5[651] = 0; p6[651] = 2; p7[651] = 0; p8[651] = 2; p9[651] = 0; par[651] = -4.70750052881776170000e-002;
	p1[652] = 0; p2[652] = 1; p3[652] = 1; p4[652] = 0; p5[652] = 0; p6[652] = 2; p7[652] = 2; p8[652] = 0; p9[652] = 0; par[652] = 4.70750052881776170000e-002;
	p1[653] = 0; p2[653] = 1; p3[653] = 1; p4[653] = 0; p5[653] = 2; p6[653] = 0; p7[653] = 0; p8[653] = 0; p9[653] = 2; par[653] = -4.70750052881776170000e-002;
	p1[654] = 0; p2[654] = 1; p3[654] = 1; p4[654] = 0; p5[654] = 2; p6[654] = 0; p7[654] = 0; p8[654] = 2; p9[654] = 0; par[654] = 4.70750052881776170000e-002;
	p1[655] = 0; p2[655] = 1; p3[655] = 1; p4[655] = 2; p5[655] = 0; p6[655] = 0; p7[655] = 0; p8[655] = 0; p9[655] = 2; par[655] = 4.70750052881776170000e-002;
	p1[656] = 0; p2[656] = 1; p3[656] = 1; p4[656] = 2; p5[656] = 0; p6[656] = 0; p7[656] = 2; p8[656] = 0; p9[656] = 0; par[656] = -4.70750052881776170000e-002;
	p1[657] = 0; p2[657] = 2; p3[657] = 0; p4[657] = 0; p5[657] = 0; p6[657] = 2; p7[657] = 0; p8[657] = 0; p9[657] = 2; par[657] = 2.71787669752002190000e-002;
	p1[658] = 0; p2[658] = 2; p3[658] = 0; p4[658] = 0; p5[658] = 0; p6[658] = 2; p7[658] = 0; p8[658] = 2; p9[658] = 0; par[658] = -1.35893834877631820000e-002;
	p1[659] = 0; p2[659] = 2; p3[659] = 0; p4[659] = 0; p5[659] = 0; p6[659] = 2; p7[659] = 2; p8[659] = 0; p9[659] = 0; par[659] = -1.35893834877631820000e-002;
	p1[660] = 0; p2[660] = 2; p3[660] = 0; p4[660] = 0; p5[660] = 2; p6[660] = 0; p7[660] = 0; p8[660] = 0; p9[660] = 2; par[660] = -1.35893834877631820000e-002;
	p1[661] = 0; p2[661] = 2; p3[661] = 0; p4[661] = 0; p5[661] = 2; p6[661] = 0; p7[661] = 0; p8[661] = 2; p9[661] = 0; par[661] = -1.35893834877631820000e-002;
	p1[662] = 0; p2[662] = 2; p3[662] = 0; p4[662] = 0; p5[662] = 2; p6[662] = 0; p7[662] = 2; p8[662] = 0; p9[662] = 0; par[662] = 2.71787669752002190000e-002;
	p1[663] = 0; p2[663] = 2; p3[663] = 0; p4[663] = 2; p5[663] = 0; p6[663] = 0; p7[663] = 0; p8[663] = 0; p9[663] = 2; par[663] = -1.35893834877631820000e-002;
	p1[664] = 0; p2[664] = 2; p3[664] = 0; p4[664] = 2; p5[664] = 0; p6[664] = 0; p7[664] = 0; p8[664] = 2; p9[664] = 0; par[664] = 2.71787669752002190000e-002;
	p1[665] = 0; p2[665] = 2; p3[665] = 0; p4[665] = 2; p5[665] = 0; p6[665] = 0; p7[665] = 2; p8[665] = 0; p9[665] = 0; par[665] = -1.35893834877631820000e-002;
	p1[666] = 0; p2[666] = 0; p3[666] = 3; p4[666] = 0; p5[666] = 1; p6[666] = 1; p7[666] = 1; p8[666] = 0; p9[666] = 0; par[666] = 7.66410099268649420000e-002;
	p1[667] = 0; p2[667] = 0; p3[667] = 3; p4[667] = 1; p5[667] = 0; p6[667] = 1; p7[667] = 0; p8[667] = 1; p9[667] = 0; par[667] = -7.66410099268649420000e-002;
	p1[668] = 0; p2[668] = 1; p3[668] = 2; p4[668] = 0; p5[668] = 1; p6[668] = 1; p7[668] = 1; p8[668] = 0; p9[668] = 0; par[668] = -4.42487077121642150000e-002;
	p1[669] = 0; p2[669] = 1; p3[669] = 2; p4[669] = 1; p5[669] = 0; p6[669] = 1; p7[669] = 0; p8[669] = 1; p9[669] = 0; par[669] = -4.42487077121642150000e-002;
	p1[670] = 0; p2[670] = 1; p3[670] = 2; p4[670] = 1; p5[670] = 1; p6[670] = 0; p7[670] = 0; p8[670] = 0; p9[670] = 1; par[670] = 8.84974154243284290000e-002;
	p1[671] = 0; p2[671] = 2; p3[671] = 1; p4[671] = 0; p5[671] = 1; p6[671] = 1; p7[671] = 1; p8[671] = 0; p9[671] = 0; par[671] = 7.66410099268649420000e-002;
	p1[672] = 0; p2[672] = 2; p3[672] = 1; p4[672] = 1; p5[672] = 0; p6[672] = 1; p7[672] = 0; p8[672] = 1; p9[672] = 0; par[672] = -7.66410099268649420000e-002;
	p1[673] = 0; p2[673] = 3; p3[673] = 0; p4[673] = 0; p5[673] = 1; p6[673] = 1; p7[673] = 1; p8[673] = 0; p9[673] = 0; par[673] = -4.42487077121642150000e-002;
	p1[674] = 0; p2[674] = 3; p3[674] = 0; p4[674] = 1; p5[674] = 0; p6[674] = 1; p7[674] = 0; p8[674] = 1; p9[674] = 0; par[674] = -4.42487077121642150000e-002;
	p1[675] = 0; p2[675] = 3; p3[675] = 0; p4[675] = 1; p5[675] = 1; p6[675] = 0; p7[675] = 0; p8[675] = 0; p9[675] = 1; par[675] = 8.84974154243284290000e-002;
	p1[676] = 0; p2[676] = 0; p3[676] = 4; p4[676] = 0; p5[676] = 0; p6[676] = 0; p7[676] = 0; p8[676] = 0; p9[676] = 2; par[676] = 7.21284810789198790000e-002;
	p1[677] = 0; p2[677] = 0; p3[677] = 4; p4[677] = 0; p5[677] = 0; p6[677] = 0; p7[677] = 0; p8[677] = 2; p9[677] = 0; par[677] = 7.21284810789198790000e-002;
	p1[678] = 0; p2[678] = 0; p3[678] = 4; p4[678] = 0; p5[678] = 0; p6[678] = 0; p7[678] = 2; p8[678] = 0; p9[678] = 0; par[678] = 7.21284810789198790000e-002;
	p1[679] = 0; p2[679] = 2; p3[679] = 2; p4[679] = 0; p5[679] = 0; p6[679] = 0; p7[679] = 0; p8[679] = 0; p9[679] = 2; par[679] = 1.44256962157839760000e-001;
	p1[680] = 0; p2[680] = 2; p3[680] = 2; p4[680] = 0; p5[680] = 0; p6[680] = 0; p7[680] = 0; p8[680] = 2; p9[680] = 0; par[680] = 1.44256962157839760000e-001;
	p1[681] = 0; p2[681] = 2; p3[681] = 2; p4[681] = 0; p5[681] = 0; p6[681] = 0; p7[681] = 2; p8[681] = 0; p9[681] = 0; par[681] = 1.44256962157839760000e-001;
	p1[682] = 0; p2[682] = 4; p3[682] = 0; p4[682] = 0; p5[682] = 0; p6[682] = 0; p7[682] = 0; p8[682] = 0; p9[682] = 2; par[682] = 7.21284810789198790000e-002;
	p1[683] = 0; p2[683] = 4; p3[683] = 0; p4[683] = 0; p5[683] = 0; p6[683] = 0; p7[683] = 0; p8[683] = 2; p9[683] = 0; par[683] = 7.21284810789198790000e-002;
	p1[684] = 0; p2[684] = 4; p3[684] = 0; p4[684] = 0; p5[684] = 0; p6[684] = 0; p7[684] = 2; p8[684] = 0; p9[684] = 0; par[684] = 7.21284810789198790000e-002;
	p1[685] = 0; p2[685] = 0; p3[685] = 4; p4[685] = 0; p5[685] = 0; p6[685] = 1; p7[685] = 0; p8[685] = 0; p9[685] = 1; par[685] = 2.52591494761471750000e-002;
	p1[686] = 0; p2[686] = 0; p3[686] = 4; p4[686] = 0; p5[686] = 1; p6[686] = 0; p7[686] = 0; p8[686] = 1; p9[686] = 0; par[686] = 2.52591494761471750000e-002;
	p1[687] = 0; p2[687] = 0; p3[687] = 4; p4[687] = 1; p5[687] = 0; p6[687] = 0; p7[687] = 1; p8[687] = 0; p9[687] = 0; par[687] = 2.52591494761471750000e-002;
	p1[688] = 0; p2[688] = 2; p3[688] = 2; p4[688] = 0; p5[688] = 0; p6[688] = 1; p7[688] = 0; p8[688] = 0; p9[688] = 1; par[688] = 5.05182989519443460000e-002;
	p1[689] = 0; p2[689] = 2; p3[689] = 2; p4[689] = 0; p5[689] = 1; p6[689] = 0; p7[689] = 0; p8[689] = 1; p9[689] = 0; par[689] = 5.05182989519443460000e-002;
	p1[690] = 0; p2[690] = 2; p3[690] = 2; p4[690] = 1; p5[690] = 0; p6[690] = 0; p7[690] = 1; p8[690] = 0; p9[690] = 0; par[690] = 5.05182989519443460000e-002;
	p1[691] = 0; p2[691] = 4; p3[691] = 0; p4[691] = 0; p5[691] = 0; p6[691] = 1; p7[691] = 0; p8[691] = 0; p9[691] = 1; par[691] = 2.52591494761471750000e-002;
	p1[692] = 0; p2[692] = 4; p3[692] = 0; p4[692] = 0; p5[692] = 1; p6[692] = 0; p7[692] = 0; p8[692] = 1; p9[692] = 0; par[692] = 2.52591494761471750000e-002;
	p1[693] = 0; p2[693] = 4; p3[693] = 0; p4[693] = 1; p5[693] = 0; p6[693] = 0; p7[693] = 1; p8[693] = 0; p9[693] = 0; par[693] = 2.52591494761471750000e-002;
	p1[694] = 0; p2[694] = 0; p3[694] = 4; p4[694] = 0; p5[694] = 0; p6[694] = 2; p7[694] = 0; p8[694] = 0; p9[694] = 0; par[694] = -5.08498956907705350000e-003;
	p1[695] = 0; p2[695] = 0; p3[695] = 4; p4[695] = 0; p5[695] = 2; p6[695] = 0; p7[695] = 0; p8[695] = 0; p9[695] = 0; par[695] = -5.08498956907705350000e-003;
	p1[696] = 0; p2[696] = 0; p3[696] = 4; p4[696] = 2; p5[696] = 0; p6[696] = 0; p7[696] = 0; p8[696] = 0; p9[696] = 0; par[696] = -5.08498956907705350000e-003;
	p1[697] = 0; p2[697] = 2; p3[697] = 2; p4[697] = 0; p5[697] = 0; p6[697] = 2; p7[697] = 0; p8[697] = 0; p9[697] = 0; par[697] = -1.01699791381541070000e-002;
	p1[698] = 0; p2[698] = 2; p3[698] = 2; p4[698] = 0; p5[698] = 2; p6[698] = 0; p7[698] = 0; p8[698] = 0; p9[698] = 0; par[698] = -1.01699791381541070000e-002;
	p1[699] = 0; p2[699] = 2; p3[699] = 2; p4[699] = 2; p5[699] = 0; p6[699] = 0; p7[699] = 0; p8[699] = 0; p9[699] = 0; par[699] = -1.01699791381541070000e-002;
	p1[700] = 0; p2[700] = 4; p3[700] = 0; p4[700] = 0; p5[700] = 0; p6[700] = 2; p7[700] = 0; p8[700] = 0; p9[700] = 0; par[700] = -5.08498956907705350000e-003;
	p1[701] = 0; p2[701] = 4; p3[701] = 0; p4[701] = 0; p5[701] = 2; p6[701] = 0; p7[701] = 0; p8[701] = 0; p9[701] = 0; par[701] = -5.08498956907705350000e-003;
	p1[702] = 0; p2[702] = 4; p3[702] = 0; p4[702] = 2; p5[702] = 0; p6[702] = 0; p7[702] = 0; p8[702] = 0; p9[702] = 0; par[702] = -5.08498956907705350000e-003;
	p1[703] = 0; p2[703] = 0; p3[703] = 4; p4[703] = 0; p5[703] = 0; p6[703] = 0; p7[703] = 0; p8[703] = 0; p9[703] = 2; par[703] = -7.34032809794755020000e-002;
	p1[704] = 0; p2[704] = 0; p3[704] = 4; p4[704] = 0; p5[704] = 0; p6[704] = 0; p7[704] = 0; p8[704] = 2; p9[704] = 0; par[704] = 3.67016404891149020000e-002;
	p1[705] = 0; p2[705] = 0; p3[705] = 4; p4[705] = 0; p5[705] = 0; p6[705] = 0; p7[705] = 2; p8[705] = 0; p9[705] = 0; par[705] = 3.67016404891149020000e-002;
	p1[706] = 0; p2[706] = 1; p3[706] = 3; p4[706] = 0; p5[706] = 0; p6[706] = 0; p7[706] = 0; p8[706] = 2; p9[706] = 0; par[706] = 1.27138212098487250000e-001;
	p1[707] = 0; p2[707] = 1; p3[707] = 3; p4[707] = 0; p5[707] = 0; p6[707] = 0; p7[707] = 2; p8[707] = 0; p9[707] = 0; par[707] = -1.27138212098487250000e-001;
	p1[708] = 0; p2[708] = 3; p3[708] = 1; p4[708] = 0; p5[708] = 0; p6[708] = 0; p7[708] = 0; p8[708] = 2; p9[708] = 0; par[708] = 1.27138212098487250000e-001;
	p1[709] = 0; p2[709] = 3; p3[709] = 1; p4[709] = 0; p5[709] = 0; p6[709] = 0; p7[709] = 2; p8[709] = 0; p9[709] = 0; par[709] = -1.27138212098487250000e-001;
	p1[710] = 0; p2[710] = 4; p3[710] = 0; p4[710] = 0; p5[710] = 0; p6[710] = 0; p7[710] = 0; p8[710] = 0; p9[710] = 2; par[710] = 7.34032809794755020000e-002;
	p1[711] = 0; p2[711] = 4; p3[711] = 0; p4[711] = 0; p5[711] = 0; p6[711] = 0; p7[711] = 0; p8[711] = 2; p9[711] = 0; par[711] = -3.67016404891149020000e-002;
	p1[712] = 0; p2[712] = 4; p3[712] = 0; p4[712] = 0; p5[712] = 0; p6[712] = 0; p7[712] = 2; p8[712] = 0; p9[712] = 0; par[712] = -3.67016404891149020000e-002;
	p1[713] = 0; p2[713] = 0; p3[713] = 4; p4[713] = 0; p5[713] = 0; p6[713] = 1; p7[713] = 0; p8[713] = 0; p9[713] = 1; par[713] = -3.20941656358160330000e-002;
	p1[714] = 0; p2[714] = 0; p3[714] = 4; p4[714] = 0; p5[714] = 1; p6[714] = 0; p7[714] = 0; p8[714] = 1; p9[714] = 0; par[714] = 1.60470828181005850000e-002;
	p1[715] = 0; p2[715] = 0; p3[715] = 4; p4[715] = 1; p5[715] = 0; p6[715] = 0; p7[715] = 1; p8[715] = 0; p9[715] = 0; par[715] = 1.60470828181005850000e-002;
	p1[716] = 0; p2[716] = 1; p3[716] = 3; p4[716] = 0; p5[716] = 1; p6[716] = 0; p7[716] = 0; p8[716] = 1; p9[716] = 0; par[716] = 5.55887255078302970000e-002;
	p1[717] = 0; p2[717] = 1; p3[717] = 3; p4[717] = 1; p5[717] = 0; p6[717] = 0; p7[717] = 1; p8[717] = 0; p9[717] = 0; par[717] = -5.55887255078302970000e-002;
	p1[718] = 0; p2[718] = 3; p3[718] = 1; p4[718] = 0; p5[718] = 1; p6[718] = 0; p7[718] = 0; p8[718] = 1; p9[718] = 0; par[718] = 5.55887255078302970000e-002;
	p1[719] = 0; p2[719] = 3; p3[719] = 1; p4[719] = 1; p5[719] = 0; p6[719] = 0; p7[719] = 1; p8[719] = 0; p9[719] = 0; par[719] = -5.55887255078302970000e-002;
	p1[720] = 0; p2[720] = 4; p3[720] = 0; p4[720] = 0; p5[720] = 0; p6[720] = 1; p7[720] = 0; p8[720] = 0; p9[720] = 1; par[720] = 3.20941656358160330000e-002;
	p1[721] = 0; p2[721] = 4; p3[721] = 0; p4[721] = 0; p5[721] = 1; p6[721] = 0; p7[721] = 0; p8[721] = 1; p9[721] = 0; par[721] = -1.60470828181005850000e-002;
	p1[722] = 0; p2[722] = 4; p3[722] = 0; p4[722] = 1; p5[722] = 0; p6[722] = 0; p7[722] = 1; p8[722] = 0; p9[722] = 0; par[722] = -1.60470828181005850000e-002;
	p1[723] = 0; p2[723] = 0; p3[723] = 4; p4[723] = 0; p5[723] = 0; p6[723] = 2; p7[723] = 0; p8[723] = 0; p9[723] = 0; par[723] = -8.89017219239479450000e-003;
	p1[724] = 0; p2[724] = 0; p3[724] = 4; p4[724] = 0; p5[724] = 2; p6[724] = 0; p7[724] = 0; p8[724] = 0; p9[724] = 0; par[724] = 4.44508609612196200000e-003;
	p1[725] = 0; p2[725] = 0; p3[725] = 4; p4[725] = 2; p5[725] = 0; p6[725] = 0; p7[725] = 0; p8[725] = 0; p9[725] = 0; par[725] = 4.44508609612196200000e-003;
	p1[726] = 0; p2[726] = 1; p3[726] = 3; p4[726] = 0; p5[726] = 2; p6[726] = 0; p7[726] = 0; p8[726] = 0; p9[726] = 0; par[726] = 1.53982299252373180000e-002;
	p1[727] = 0; p2[727] = 1; p3[727] = 3; p4[727] = 2; p5[727] = 0; p6[727] = 0; p7[727] = 0; p8[727] = 0; p9[727] = 0; par[727] = -1.53982299252373180000e-002;
	p1[728] = 0; p2[728] = 3; p3[728] = 1; p4[728] = 0; p5[728] = 2; p6[728] = 0; p7[728] = 0; p8[728] = 0; p9[728] = 0; par[728] = 1.53982299252373180000e-002;
	p1[729] = 0; p2[729] = 3; p3[729] = 1; p4[729] = 2; p5[729] = 0; p6[729] = 0; p7[729] = 0; p8[729] = 0; p9[729] = 0; par[729] = -1.53982299252373180000e-002;
	p1[730] = 0; p2[730] = 4; p3[730] = 0; p4[730] = 0; p5[730] = 0; p6[730] = 2; p7[730] = 0; p8[730] = 0; p9[730] = 0; par[730] = 8.89017219239479450000e-003;
	p1[731] = 0; p2[731] = 4; p3[731] = 0; p4[731] = 0; p5[731] = 2; p6[731] = 0; p7[731] = 0; p8[731] = 0; p9[731] = 0; par[731] = -4.44508609612196200000e-003;
	p1[732] = 0; p2[732] = 4; p3[732] = 0; p4[732] = 2; p5[732] = 0; p6[732] = 0; p7[732] = 0; p8[732] = 0; p9[732] = 0; par[732] = -4.44508609612196200000e-003;
	p1[733] = 0; p2[733] = 0; p3[733] = 6; p4[733] = 0; p5[733] = 0; p6[733] = 0; p7[733] = 0; p8[733] = 0; p9[733] = 0; par[733] = 4.83693175150544300000e-003;
	p1[734] = 0; p2[734] = 2; p3[734] = 4; p4[734] = 0; p5[734] = 0; p6[734] = 0; p7[734] = 0; p8[734] = 0; p9[734] = 0; par[734] = 1.45107952547485020000e-002;
	p1[735] = 0; p2[735] = 4; p3[735] = 2; p4[735] = 0; p5[735] = 0; p6[735] = 0; p7[735] = 0; p8[735] = 0; p9[735] = 0; par[735] = 1.45107952547485020000e-002;
	p1[736] = 0; p2[736] = 6; p3[736] = 0; p4[736] = 0; p5[736] = 0; p6[736] = 0; p7[736] = 0; p8[736] = 0; p9[736] = 0; par[736] = 4.83693175150544300000e-003;
	p1[737] = 0; p2[737] = 0; p3[737] = 4; p4[737] = 0; p5[737] = 0; p6[737] = 0; p7[737] = 0; p8[737] = 0; p9[737] = 2; par[737] = 1.29831075272013750000e-002;
	p1[738] = 0; p2[738] = 0; p3[738] = 4; p4[738] = 0; p5[738] = 0; p6[738] = 0; p7[738] = 0; p8[738] = 2; p9[738] = 0; par[738] = -6.49155376382101750000e-003;
	p1[739] = 0; p2[739] = 0; p3[739] = 4; p4[739] = 0; p5[739] = 0; p6[739] = 0; p7[739] = 2; p8[739] = 0; p9[739] = 0; par[739] = -6.49155376382101750000e-003;
	p1[740] = 0; p2[740] = 1; p3[740] = 3; p4[740] = 0; p5[740] = 0; p6[740] = 0; p7[740] = 0; p8[740] = 2; p9[740] = 0; par[740] = 4.49748037551713780000e-002;
	p1[741] = 0; p2[741] = 1; p3[741] = 3; p4[741] = 0; p5[741] = 0; p6[741] = 0; p7[741] = 2; p8[741] = 0; p9[741] = 0; par[741] = -4.49748037551713780000e-002;
	p1[742] = 0; p2[742] = 2; p3[742] = 2; p4[742] = 0; p5[742] = 0; p6[742] = 0; p7[742] = 0; p8[742] = 0; p9[742] = 2; par[742] = -7.78986451645302250000e-002;
	p1[743] = 0; p2[743] = 2; p3[743] = 2; p4[743] = 0; p5[743] = 0; p6[743] = 0; p7[743] = 0; p8[743] = 2; p9[743] = 0; par[743] = 3.89493225820447890000e-002;
	p1[744] = 0; p2[744] = 2; p3[744] = 2; p4[744] = 0; p5[744] = 0; p6[744] = 0; p7[744] = 2; p8[744] = 0; p9[744] = 0; par[744] = 3.89493225820447890000e-002;
	p1[745] = 0; p2[745] = 3; p3[745] = 1; p4[745] = 0; p5[745] = 0; p6[745] = 0; p7[745] = 0; p8[745] = 2; p9[745] = 0; par[745] = -4.49748037551713780000e-002;
	p1[746] = 0; p2[746] = 3; p3[746] = 1; p4[746] = 0; p5[746] = 0; p6[746] = 0; p7[746] = 2; p8[746] = 0; p9[746] = 0; par[746] = 4.49748037551713780000e-002;
	p1[747] = 0; p2[747] = 4; p3[747] = 0; p4[747] = 0; p5[747] = 0; p6[747] = 0; p7[747] = 0; p8[747] = 0; p9[747] = 2; par[747] = 1.29831075272013750000e-002;
	p1[748] = 0; p2[748] = 4; p3[748] = 0; p4[748] = 0; p5[748] = 0; p6[748] = 0; p7[748] = 0; p8[748] = 2; p9[748] = 0; par[748] = -6.49155376382101750000e-003;
	p1[749] = 0; p2[749] = 4; p3[749] = 0; p4[749] = 0; p5[749] = 0; p6[749] = 0; p7[749] = 2; p8[749] = 0; p9[749] = 0; par[749] = -6.49155376382101750000e-003;
	p1[750] = 0; p2[750] = 0; p3[750] = 4; p4[750] = 0; p5[750] = 0; p6[750] = 1; p7[750] = 0; p8[750] = 0; p9[750] = 1; par[750] = 7.89310511762609910000e-003;
	p1[751] = 0; p2[751] = 0; p3[751] = 4; p4[751] = 0; p5[751] = 1; p6[751] = 0; p7[751] = 0; p8[751] = 1; p9[751] = 0; par[751] = -3.94655255871833190000e-003;
	p1[752] = 0; p2[752] = 0; p3[752] = 4; p4[752] = 1; p5[752] = 0; p6[752] = 0; p7[752] = 1; p8[752] = 0; p9[752] = 0; par[752] = -3.94655255871833190000e-003;
	p1[753] = 0; p2[753] = 1; p3[753] = 3; p4[753] = 0; p5[753] = 1; p6[753] = 0; p7[753] = 0; p8[753] = 1; p9[753] = 0; par[753] = 2.73425181861249100000e-002;
	p1[754] = 0; p2[754] = 1; p3[754] = 3; p4[754] = 1; p5[754] = 0; p6[754] = 0; p7[754] = 1; p8[754] = 0; p9[754] = 0; par[754] = -2.73425181861249100000e-002;
	p1[755] = 0; p2[755] = 2; p3[755] = 2; p4[755] = 0; p5[755] = 0; p6[755] = 1; p7[755] = 0; p8[755] = 0; p9[755] = 1; par[755] = -4.73586307053777200000e-002;
	p1[756] = 0; p2[756] = 2; p3[756] = 2; p4[756] = 0; p5[756] = 1; p6[756] = 0; p7[756] = 0; p8[756] = 1; p9[756] = 0; par[756] = 2.36793153526888600000e-002;
	p1[757] = 0; p2[757] = 2; p3[757] = 2; p4[757] = 1; p5[757] = 0; p6[757] = 0; p7[757] = 1; p8[757] = 0; p9[757] = 0; par[757] = 2.36793153526888600000e-002;
	p1[758] = 0; p2[758] = 3; p3[758] = 1; p4[758] = 0; p5[758] = 1; p6[758] = 0; p7[758] = 0; p8[758] = 1; p9[758] = 0; par[758] = -2.73425181861249100000e-002;
	p1[759] = 0; p2[759] = 3; p3[759] = 1; p4[759] = 1; p5[759] = 0; p6[759] = 0; p7[759] = 1; p8[759] = 0; p9[759] = 0; par[759] = 2.73425181861249100000e-002;
	p1[760] = 0; p2[760] = 4; p3[760] = 0; p4[760] = 0; p5[760] = 0; p6[760] = 1; p7[760] = 0; p8[760] = 0; p9[760] = 1; par[760] = 7.89310511762609910000e-003;
	p1[761] = 0; p2[761] = 4; p3[761] = 0; p4[761] = 0; p5[761] = 1; p6[761] = 0; p7[761] = 0; p8[761] = 1; p9[761] = 0; par[761] = -3.94655255871833190000e-003;
	p1[762] = 0; p2[762] = 4; p3[762] = 0; p4[762] = 1; p5[762] = 0; p6[762] = 0; p7[762] = 1; p8[762] = 0; p9[762] = 0; par[762] = -3.94655255871833190000e-003;
	p1[763] = 0; p2[763] = 0; p3[763] = 4; p4[763] = 0; p5[763] = 0; p6[763] = 2; p7[763] = 0; p8[763] = 0; p9[763] = 0; par[763] = 2.18936464773488620000e-003;
	p1[764] = 0; p2[764] = 0; p3[764] = 4; p4[764] = 0; p5[764] = 2; p6[764] = 0; p7[764] = 0; p8[764] = 0; p9[764] = 0; par[764] = -1.09468232390459780000e-003;
	p1[765] = 0; p2[765] = 0; p3[765] = 4; p4[765] = 2; p5[765] = 0; p6[765] = 0; p7[765] = 0; p8[765] = 0; p9[765] = 0; par[765] = -1.09468232390459780000e-003;
	p1[766] = 0; p2[766] = 1; p3[766] = 3; p4[766] = 0; p5[766] = 2; p6[766] = 0; p7[766] = 0; p8[766] = 0; p9[766] = 0; par[766] = 7.58418161245959410000e-003;
	p1[767] = 0; p2[767] = 1; p3[767] = 3; p4[767] = 2; p5[767] = 0; p6[767] = 0; p7[767] = 0; p8[767] = 0; p9[767] = 0; par[767] = -7.58418161245959410000e-003;
	p1[768] = 0; p2[768] = 2; p3[768] = 2; p4[768] = 0; p5[768] = 0; p6[768] = 2; p7[768] = 0; p8[768] = 0; p9[768] = 0; par[768] = -1.31361878866322440000e-002;
	p1[769] = 0; p2[769] = 2; p3[769] = 2; p4[769] = 0; p5[769] = 2; p6[769] = 0; p7[769] = 0; p8[769] = 0; p9[769] = 0; par[769] = 6.56809394327896760000e-003;
	p1[770] = 0; p2[770] = 2; p3[770] = 2; p4[770] = 2; p5[770] = 0; p6[770] = 0; p7[770] = 0; p8[770] = 0; p9[770] = 0; par[770] = 6.56809394327896760000e-003;
	p1[771] = 0; p2[771] = 3; p3[771] = 1; p4[771] = 0; p5[771] = 2; p6[771] = 0; p7[771] = 0; p8[771] = 0; p9[771] = 0; par[771] = -7.58418161245959410000e-003;
	p1[772] = 0; p2[772] = 3; p3[772] = 1; p4[772] = 2; p5[772] = 0; p6[772] = 0; p7[772] = 0; p8[772] = 0; p9[772] = 0; par[772] = 7.58418161245959410000e-003;
	p1[773] = 0; p2[773] = 4; p3[773] = 0; p4[773] = 0; p5[773] = 0; p6[773] = 2; p7[773] = 0; p8[773] = 0; p9[773] = 0; par[773] = 2.18936464773488620000e-003;
	p1[774] = 0; p2[774] = 4; p3[774] = 0; p4[774] = 0; p5[774] = 2; p6[774] = 0; p7[774] = 0; p8[774] = 0; p9[774] = 0; par[774] = -1.09468232390459780000e-003;
	p1[775] = 0; p2[775] = 4; p3[775] = 0; p4[775] = 2; p5[775] = 0; p6[775] = 0; p7[775] = 0; p8[775] = 0; p9[775] = 0; par[775] = -1.09468232390459780000e-003;
	p1[776] = 0; p2[776] = 0; p3[776] = 6; p4[776] = 0; p5[776] = 0; p6[776] = 0; p7[776] = 0; p8[776] = 0; p9[776] = 0; par[776] = -4.38588672580821940000e-004;
	p1[777] = 0; p2[777] = 2; p3[777] = 4; p4[777] = 0; p5[777] = 0; p6[777] = 0; p7[777] = 0; p8[777] = 0; p9[777] = 0; par[777] = 6.57883008837946340000e-003;
	p1[778] = 0; p2[778] = 4; p3[778] = 2; p4[778] = 0; p5[778] = 0; p6[778] = 0; p7[778] = 0; p8[778] = 0; p9[778] = 0; par[778] = -6.57883008837946340000e-003;
	p1[779] = 0; p2[779] = 6; p3[779] = 0; p4[779] = 0; p5[779] = 0; p6[779] = 0; p7[779] = 0; p8[779] = 0; p9[779] = 0; par[779] = 4.38588672580821940000e-004;
	p1[780] = 1; p2[780] = 0; p3[780] = 0; p4[780] = 0; p5[780] = 0; p6[780] = 0; p7[780] = 1; p8[780] = 1; p9[780] = 3; par[780] = 2.06165620413813120000e-001;
	p1[781] = 1; p2[781] = 0; p3[781] = 0; p4[781] = 0; p5[781] = 0; p6[781] = 0; p7[781] = 1; p8[781] = 3; p9[781] = 1; par[781] = 2.06165620413813120000e-001;
	p1[782] = 1; p2[782] = 0; p3[782] = 0; p4[782] = 0; p5[782] = 0; p6[782] = 0; p7[782] = 3; p8[782] = 1; p9[782] = 1; par[782] = 2.06165620413813120000e-001;
	p1[783] = 1; p2[783] = 0; p3[783] = 1; p4[783] = 0; p5[783] = 0; p6[783] = 0; p7[783] = 0; p8[783] = 4; p9[783] = 0; par[783] = 1.17098981331383630000e-001;
	p1[784] = 1; p2[784] = 0; p3[784] = 1; p4[784] = 0; p5[784] = 0; p6[784] = 0; p7[784] = 4; p8[784] = 0; p9[784] = 0; par[784] = -1.17098981331383630000e-001;
	p1[785] = 1; p2[785] = 1; p3[785] = 0; p4[785] = 0; p5[785] = 0; p6[785] = 0; p7[785] = 0; p8[785] = 0; p9[785] = 4; par[785] = -1.35214256787242970000e-001;
	p1[786] = 1; p2[786] = 1; p3[786] = 0; p4[786] = 0; p5[786] = 0; p6[786] = 0; p7[786] = 0; p8[786] = 4; p9[786] = 0; par[786] = 6.76071283936214850000e-002;
	p1[787] = 1; p2[787] = 1; p3[787] = 0; p4[787] = 0; p5[787] = 0; p6[787] = 0; p7[787] = 4; p8[787] = 0; p9[787] = 0; par[787] = 6.76071283936214850000e-002;
	p1[788] = 1; p2[788] = 0; p3[788] = 1; p4[788] = 0; p5[788] = 1; p6[788] = 0; p7[788] = 0; p8[788] = 3; p9[788] = 0; par[788] = 1.08710323034456270000e-001;
	p1[789] = 1; p2[789] = 0; p3[789] = 1; p4[789] = 1; p5[789] = 0; p6[789] = 0; p7[789] = 3; p8[789] = 0; p9[789] = 0; par[789] = -1.08710323034456270000e-001;
	p1[790] = 1; p2[790] = 1; p3[790] = 0; p4[790] = 0; p5[790] = 0; p6[790] = 1; p7[790] = 0; p8[790] = 0; p9[790] = 3; par[790] = -1.25527868534952150000e-001;
	p1[791] = 1; p2[791] = 1; p3[791] = 0; p4[791] = 0; p5[791] = 1; p6[791] = 0; p7[791] = 0; p8[791] = 3; p9[791] = 0; par[791] = 6.27639342677423630000e-002;
	p1[792] = 1; p2[792] = 1; p3[792] = 0; p4[792] = 1; p5[792] = 0; p6[792] = 0; p7[792] = 3; p8[792] = 0; p9[792] = 0; par[792] = 6.27639342677423630000e-002;
	p1[793] = 1; p2[793] = 0; p3[793] = 3; p4[793] = 0; p5[793] = 0; p6[793] = 0; p7[793] = 0; p8[793] = 2; p9[793] = 0; par[793] = 6.50469124053602580000e-002;
	p1[794] = 1; p2[794] = 0; p3[794] = 3; p4[794] = 0; p5[794] = 0; p6[794] = 0; p7[794] = 2; p8[794] = 0; p9[794] = 0; par[794] = -6.50469124053602580000e-002;
	p1[795] = 1; p2[795] = 1; p3[795] = 2; p4[795] = 0; p5[795] = 0; p6[795] = 0; p7[795] = 0; p8[795] = 0; p9[795] = 2; par[795] = -7.51097047741660080000e-002;
	p1[796] = 1; p2[796] = 1; p3[796] = 2; p4[796] = 0; p5[796] = 0; p6[796] = 0; p7[796] = 0; p8[796] = 2; p9[796] = 0; par[796] = 3.75548523873431920000e-002;
	p1[797] = 1; p2[797] = 1; p3[797] = 2; p4[797] = 0; p5[797] = 0; p6[797] = 0; p7[797] = 2; p8[797] = 0; p9[797] = 0; par[797] = 3.75548523873431920000e-002;
	p1[798] = 1; p2[798] = 2; p3[798] = 1; p4[798] = 0; p5[798] = 0; p6[798] = 0; p7[798] = 0; p8[798] = 2; p9[798] = 0; par[798] = 6.50469124053602580000e-002;
	p1[799] = 1; p2[799] = 2; p3[799] = 1; p4[799] = 0; p5[799] = 0; p6[799] = 0; p7[799] = 2; p8[799] = 0; p9[799] = 0; par[799] = -6.50469124053602580000e-002;
	p1[800] = 1; p2[800] = 3; p3[800] = 0; p4[800] = 0; p5[800] = 0; p6[800] = 0; p7[800] = 0; p8[800] = 0; p9[800] = 2; par[800] = -7.51097047741660080000e-002;
	p1[801] = 1; p2[801] = 3; p3[801] = 0; p4[801] = 0; p5[801] = 0; p6[801] = 0; p7[801] = 0; p8[801] = 2; p9[801] = 0; par[801] = 3.75548523873431920000e-002;
	p1[802] = 1; p2[802] = 3; p3[802] = 0; p4[802] = 0; p5[802] = 0; p6[802] = 0; p7[802] = 2; p8[802] = 0; p9[802] = 0; par[802] = 3.75548523873431920000e-002;
	p1[803] = 1; p2[803] = 0; p3[803] = 3; p4[803] = 0; p5[803] = 1; p6[803] = 0; p7[803] = 0; p8[803] = 1; p9[803] = 0; par[803] = 4.20924854369186740000e-002;
	p1[804] = 1; p2[804] = 0; p3[804] = 3; p4[804] = 1; p5[804] = 0; p6[804] = 0; p7[804] = 1; p8[804] = 0; p9[804] = 0; par[804] = -4.20924854369186740000e-002;
	p1[805] = 1; p2[805] = 1; p3[805] = 2; p4[805] = 0; p5[805] = 0; p6[805] = 1; p7[805] = 0; p8[805] = 0; p9[805] = 1; par[805] = -4.86042155956472740000e-002;
	p1[806] = 1; p2[806] = 1; p3[806] = 2; p4[806] = 0; p5[806] = 1; p6[806] = 0; p7[806] = 0; p8[806] = 1; p9[806] = 0; par[806] = 2.43021077978236370000e-002;
	p1[807] = 1; p2[807] = 1; p3[807] = 2; p4[807] = 1; p5[807] = 0; p6[807] = 0; p7[807] = 1; p8[807] = 0; p9[807] = 0; par[807] = 2.43021077978236370000e-002;
	p1[808] = 1; p2[808] = 2; p3[808] = 1; p4[808] = 0; p5[808] = 1; p6[808] = 0; p7[808] = 0; p8[808] = 1; p9[808] = 0; par[808] = 4.20924854369186740000e-002;
	p1[809] = 1; p2[809] = 2; p3[809] = 1; p4[809] = 1; p5[809] = 0; p6[809] = 0; p7[809] = 1; p8[809] = 0; p9[809] = 0; par[809] = -4.20924854369186740000e-002;
	p1[810] = 1; p2[810] = 3; p3[810] = 0; p4[810] = 0; p5[810] = 0; p6[810] = 1; p7[810] = 0; p8[810] = 0; p9[810] = 1; par[810] = -4.86042155956472740000e-002;
	p1[811] = 1; p2[811] = 3; p3[811] = 0; p4[811] = 0; p5[811] = 1; p6[811] = 0; p7[811] = 0; p8[811] = 1; p9[811] = 0; par[811] = 2.43021077978236370000e-002;
	p1[812] = 1; p2[812] = 3; p3[812] = 0; p4[812] = 1; p5[812] = 0; p6[812] = 0; p7[812] = 1; p8[812] = 0; p9[812] = 0; par[812] = 2.43021077978236370000e-002;
	p1[813] = 1; p2[813] = 1; p3[813] = 2; p4[813] = 0; p5[813] = 0; p6[813] = 0; p7[813] = 0; p8[813] = 0; p9[813] = 2; par[813] = 1.34900239877759260000e-001;
	p1[814] = 1; p2[814] = 1; p3[814] = 2; p4[814] = 0; p5[814] = 0; p6[814] = 0; p7[814] = 0; p8[814] = 2; p9[814] = 0; par[814] = 1.34900239877759260000e-001;
	p1[815] = 1; p2[815] = 1; p3[815] = 2; p4[815] = 0; p5[815] = 0; p6[815] = 0; p7[815] = 2; p8[815] = 0; p9[815] = 0; par[815] = 1.34900239877759260000e-001;
	p1[816] = 1; p2[816] = 3; p3[816] = 0; p4[816] = 0; p5[816] = 0; p6[816] = 0; p7[816] = 0; p8[816] = 0; p9[816] = 2; par[816] = -4.49667466257398850000e-002;
	p1[817] = 1; p2[817] = 3; p3[817] = 0; p4[817] = 0; p5[817] = 0; p6[817] = 0; p7[817] = 0; p8[817] = 2; p9[817] = 0; par[817] = -4.49667466257398850000e-002;
	p1[818] = 1; p2[818] = 3; p3[818] = 0; p4[818] = 0; p5[818] = 0; p6[818] = 0; p7[818] = 2; p8[818] = 0; p9[818] = 0; par[818] = -4.49667466257398850000e-002;
	p1[819] = 1; p2[819] = 1; p3[819] = 4; p4[819] = 0; p5[819] = 0; p6[819] = 0; p7[819] = 0; p8[819] = 0; p9[819] = 0; par[819] = 2.90791836956903920000e-002;
	p1[820] = 1; p2[820] = 3; p3[820] = 2; p4[820] = 0; p5[820] = 0; p6[820] = 0; p7[820] = 0; p8[820] = 0; p9[820] = 0; par[820] = 1.93861224637935960000e-002;
	p1[821] = 1; p2[821] = 5; p3[821] = 0; p4[821] = 0; p5[821] = 0; p6[821] = 0; p7[821] = 0; p8[821] = 0; p9[821] = 0; par[821] = -9.69306123189679800000e-003;
	p1[822] = 2; p2[822] = 0; p3[822] = 0; p4[822] = 0; p5[822] = 0; p6[822] = 0; p7[822] = 0; p8[822] = 0; p9[822] = 4; par[822] = 2.68939560877598060000e-002;
	p1[823] = 2; p2[823] = 0; p3[823] = 0; p4[823] = 0; p5[823] = 0; p6[823] = 0; p7[823] = 0; p8[823] = 4; p9[823] = 0; par[823] = 2.68939560877598060000e-002;
	p1[824] = 2; p2[824] = 0; p3[824] = 0; p4[824] = 0; p5[824] = 0; p6[824] = 0; p7[824] = 4; p8[824] = 0; p9[824] = 0; par[824] = 2.68939560877598060000e-002;
	p1[825] = 2; p2[825] = 0; p3[825] = 2; p4[825] = 0; p5[825] = 0; p6[825] = 0; p7[825] = 0; p8[825] = 0; p9[825] = 2; par[825] = 4.14656725085585930000e-002;
	p1[826] = 2; p2[826] = 0; p3[826] = 2; p4[826] = 0; p5[826] = 0; p6[826] = 0; p7[826] = 0; p8[826] = 2; p9[826] = 0; par[826] = 4.14656725085585930000e-002;
	p1[827] = 2; p2[827] = 0; p3[827] = 2; p4[827] = 0; p5[827] = 0; p6[827] = 0; p7[827] = 2; p8[827] = 0; p9[827] = 0; par[827] = 4.14656725085585930000e-002;
	p1[828] = 2; p2[828] = 2; p3[828] = 0; p4[828] = 0; p5[828] = 0; p6[828] = 0; p7[828] = 0; p8[828] = 0; p9[828] = 2; par[828] = 4.14656725085585930000e-002;
	p1[829] = 2; p2[829] = 2; p3[829] = 0; p4[829] = 0; p5[829] = 0; p6[829] = 0; p7[829] = 0; p8[829] = 2; p9[829] = 0; par[829] = 4.14656725085585930000e-002;
	p1[830] = 2; p2[830] = 2; p3[830] = 0; p4[830] = 0; p5[830] = 0; p6[830] = 0; p7[830] = 2; p8[830] = 0; p9[830] = 0; par[830] = 4.14656725085585930000e-002;
	p1[831] = 2; p2[831] = 0; p3[831] = 2; p4[831] = 0; p5[831] = 0; p6[831] = 0; p7[831] = 0; p8[831] = 0; p9[831] = 2; par[831] = -3.05755128267016160000e-002;
	p1[832] = 2; p2[832] = 0; p3[832] = 2; p4[832] = 0; p5[832] = 0; p6[832] = 0; p7[832] = 0; p8[832] = 2; p9[832] = 0; par[832] = 1.52877564134567250000e-002;
	p1[833] = 2; p2[833] = 0; p3[833] = 2; p4[833] = 0; p5[833] = 0; p6[833] = 0; p7[833] = 2; p8[833] = 0; p9[833] = 0; par[833] = 1.52877564134567250000e-002;
	p1[834] = 2; p2[834] = 1; p3[834] = 1; p4[834] = 0; p5[834] = 0; p6[834] = 0; p7[834] = 0; p8[834] = 2; p9[834] = 0; par[834] = 5.29583416834702240000e-002;
	p1[835] = 2; p2[835] = 1; p3[835] = 1; p4[835] = 0; p5[835] = 0; p6[835] = 0; p7[835] = 2; p8[835] = 0; p9[835] = 0; par[835] = -5.29583416834702240000e-002;
	p1[836] = 2; p2[836] = 2; p3[836] = 0; p4[836] = 0; p5[836] = 0; p6[836] = 0; p7[836] = 0; p8[836] = 0; p9[836] = 2; par[836] = 3.05755128267016160000e-002;
	p1[837] = 2; p2[837] = 2; p3[837] = 0; p4[837] = 0; p5[837] = 0; p6[837] = 0; p7[837] = 0; p8[837] = 2; p9[837] = 0; par[837] = -1.52877564134567250000e-002;
	p1[838] = 2; p2[838] = 2; p3[838] = 0; p4[838] = 0; p5[838] = 0; p6[838] = 0; p7[838] = 2; p8[838] = 0; p9[838] = 0; par[838] = -1.52877564134567250000e-002;
	p1[839] = 2; p2[839] = 0; p3[839] = 4; p4[839] = 0; p5[839] = 0; p6[839] = 0; p7[839] = 0; p8[839] = 0; p9[839] = 0; par[839] = 8.62206317404892040000e-003;
	p1[840] = 2; p2[840] = 2; p3[840] = 2; p4[840] = 0; p5[840] = 0; p6[840] = 0; p7[840] = 0; p8[840] = 0; p9[840] = 0; par[840] = 1.72441263481953840000e-002;
	p1[841] = 2; p2[841] = 4; p3[841] = 0; p4[841] = 0; p5[841] = 0; p6[841] = 0; p7[841] = 0; p8[841] = 0; p9[841] = 0; par[841] = 8.62206317404892040000e-003;
	p1[842] = 0; p2[842] = 0; p3[842] = 0; p4[842] = 0; p5[842] = 0; p6[842] = 0; p7[842] = 1; p8[842] = 3; p9[842] = 3; par[842] = -5.97036342127742810000e-001;
	p1[843] = 0; p2[843] = 0; p3[843] = 0; p4[843] = 0; p5[843] = 0; p6[843] = 0; p7[843] = 3; p8[843] = 1; p9[843] = 3; par[843] = -5.97036342127742810000e-001;
	p1[844] = 0; p2[844] = 0; p3[844] = 0; p4[844] = 0; p5[844] = 0; p6[844] = 0; p7[844] = 3; p8[844] = 3; p9[844] = 1; par[844] = -5.97036342127742810000e-001;
	p1[845] = 0; p2[845] = 0; p3[845] = 0; p4[845] = 0; p5[845] = 0; p6[845] = 0; p7[845] = 1; p8[845] = 1; p9[845] = 5; par[845] = -3.31475550862735340000e-001;
	p1[846] = 0; p2[846] = 0; p3[846] = 0; p4[846] = 0; p5[846] = 0; p6[846] = 0; p7[846] = 1; p8[846] = 5; p9[846] = 1; par[846] = -3.31475550862735340000e-001;
	p1[847] = 0; p2[847] = 0; p3[847] = 0; p4[847] = 0; p5[847] = 0; p6[847] = 0; p7[847] = 5; p8[847] = 1; p9[847] = 1; par[847] = -3.31475550862735340000e-001;
	p1[848] = 0; p2[848] = 0; p3[848] = 1; p4[848] = 0; p5[848] = 0; p6[848] = 0; p7[848] = 0; p8[848] = 4; p9[848] = 2; par[848] = -1.44713729044990410000e-001;
	p1[849] = 0; p2[849] = 0; p3[849] = 1; p4[849] = 0; p5[849] = 0; p6[849] = 0; p7[849] = 2; p8[849] = 4; p9[849] = 0; par[849] = -1.44713729044990410000e-001;
	p1[850] = 0; p2[850] = 0; p3[850] = 1; p4[850] = 0; p5[850] = 0; p6[850] = 0; p7[850] = 4; p8[850] = 0; p9[850] = 2; par[850] = 1.44713729044990410000e-001;
	p1[851] = 0; p2[851] = 0; p3[851] = 1; p4[851] = 0; p5[851] = 0; p6[851] = 0; p7[851] = 4; p8[851] = 2; p9[851] = 0; par[851] = 1.44713729044990410000e-001;
	p1[852] = 0; p2[852] = 1; p3[852] = 0; p4[852] = 0; p5[852] = 0; p6[852] = 0; p7[852] = 0; p8[852] = 2; p9[852] = 4; par[852] = 1.67101020839406760000e-001;
	p1[853] = 0; p2[853] = 1; p3[853] = 0; p4[853] = 0; p5[853] = 0; p6[853] = 0; p7[853] = 0; p8[853] = 4; p9[853] = 2; par[853] = -8.35505104182854700000e-002;
	p1[854] = 0; p2[854] = 1; p3[854] = 0; p4[854] = 0; p5[854] = 0; p6[854] = 0; p7[854] = 2; p8[854] = 0; p9[854] = 4; par[854] = 1.67101020839406760000e-001;
	p1[855] = 0; p2[855] = 1; p3[855] = 0; p4[855] = 0; p5[855] = 0; p6[855] = 0; p7[855] = 2; p8[855] = 4; p9[855] = 0; par[855] = -8.35505104182854700000e-002;
	p1[856] = 0; p2[856] = 1; p3[856] = 0; p4[856] = 0; p5[856] = 0; p6[856] = 0; p7[856] = 4; p8[856] = 0; p9[856] = 2; par[856] = -8.35505104182854700000e-002;
	p1[857] = 0; p2[857] = 1; p3[857] = 0; p4[857] = 0; p5[857] = 0; p6[857] = 0; p7[857] = 4; p8[857] = 2; p9[857] = 0; par[857] = -8.35505104182854700000e-002;
	p1[858] = 0; p2[858] = 0; p3[858] = 1; p4[858] = 0; p5[858] = 0; p6[858] = 0; p7[858] = 0; p8[858] = 6; p9[858] = 0; par[858] = -1.12558098273162890000e-001;
	p1[859] = 0; p2[859] = 0; p3[859] = 1; p4[859] = 0; p5[859] = 0; p6[859] = 0; p7[859] = 6; p8[859] = 0; p9[859] = 0; par[859] = 1.12558098273162890000e-001;
	p1[860] = 0; p2[860] = 1; p3[860] = 0; p4[860] = 0; p5[860] = 0; p6[860] = 0; p7[860] = 0; p8[860] = 0; p9[860] = 6; par[860] = 1.29970896680876910000e-001;
	p1[861] = 0; p2[861] = 1; p3[861] = 0; p4[861] = 0; p5[861] = 0; p6[861] = 0; p7[861] = 0; p8[861] = 6; p9[861] = 0; par[861] = -6.49854483404384560000e-002;
	p1[862] = 0; p2[862] = 1; p3[862] = 0; p4[862] = 0; p5[862] = 0; p6[862] = 0; p7[862] = 6; p8[862] = 0; p9[862] = 0; par[862] = -6.49854483404384560000e-002;
	p1[863] = 0; p2[863] = 0; p3[863] = 1; p4[863] = 0; p5[863] = 1; p6[863] = 0; p7[863] = 0; p8[863] = 5; p9[863] = 0; par[863] = -1.78100597842858250000e-001;
	p1[864] = 0; p2[864] = 0; p3[864] = 1; p4[864] = 1; p5[864] = 0; p6[864] = 0; p7[864] = 5; p8[864] = 0; p9[864] = 0; par[864] = 1.78100597842858250000e-001;
	p1[865] = 0; p2[865] = 1; p3[865] = 0; p4[865] = 0; p5[865] = 0; p6[865] = 1; p7[865] = 0; p8[865] = 0; p9[865] = 5; par[865] = 2.05652856211905380000e-001;
	p1[866] = 0; p2[866] = 1; p3[866] = 0; p4[866] = 0; p5[866] = 1; p6[866] = 0; p7[866] = 0; p8[866] = 5; p9[866] = 0; par[866] = -1.02826428107903670000e-001;
	p1[867] = 0; p2[867] = 1; p3[867] = 0; p4[867] = 1; p5[867] = 0; p6[867] = 0; p7[867] = 5; p8[867] = 0; p9[867] = 0; par[867] = -1.02826428107903670000e-001;
	p1[868] = 0; p2[868] = 0; p3[868] = 1; p4[868] = 0; p5[868] = 2; p6[868] = 0; p7[868] = 0; p8[868] = 0; p9[868] = 4; par[868] = -3.57209827718928880000e-002;
	p1[869] = 0; p2[869] = 0; p3[869] = 1; p4[869] = 0; p5[869] = 2; p6[869] = 0; p7[869] = 0; p8[869] = 4; p9[869] = 0; par[869] = -3.57209827718928880000e-002;
	p1[870] = 0; p2[870] = 0; p3[870] = 1; p4[870] = 0; p5[870] = 2; p6[870] = 0; p7[870] = 4; p8[870] = 0; p9[870] = 0; par[870] = -3.57209827718928880000e-002;
	p1[871] = 0; p2[871] = 0; p3[871] = 1; p4[871] = 2; p5[871] = 0; p6[871] = 0; p7[871] = 0; p8[871] = 0; p9[871] = 4; par[871] = 3.57209827718928880000e-002;
	p1[872] = 0; p2[872] = 0; p3[872] = 1; p4[872] = 2; p5[872] = 0; p6[872] = 0; p7[872] = 0; p8[872] = 4; p9[872] = 0; par[872] = 3.57209827718928880000e-002;
	p1[873] = 0; p2[873] = 0; p3[873] = 1; p4[873] = 2; p5[873] = 0; p6[873] = 0; p7[873] = 4; p8[873] = 0; p9[873] = 0; par[873] = 3.57209827718928880000e-002;
	p1[874] = 0; p2[874] = 1; p3[874] = 0; p4[874] = 0; p5[874] = 0; p6[874] = 2; p7[874] = 0; p8[874] = 0; p9[874] = 4; par[874] = 4.12470380374087980000e-002;
	p1[875] = 0; p2[875] = 1; p3[875] = 0; p4[875] = 0; p5[875] = 0; p6[875] = 2; p7[875] = 0; p8[875] = 4; p9[875] = 0; par[875] = 4.12470380374087980000e-002;
	p1[876] = 0; p2[876] = 1; p3[876] = 0; p4[876] = 0; p5[876] = 0; p6[876] = 2; p7[876] = 4; p8[876] = 0; p9[876] = 0; par[876] = 4.12470380374087980000e-002;
	p1[877] = 0; p2[877] = 1; p3[877] = 0; p4[877] = 0; p5[877] = 2; p6[877] = 0; p7[877] = 0; p8[877] = 0; p9[877] = 4; par[877] = -2.06235190187043990000e-002;
	p1[878] = 0; p2[878] = 1; p3[878] = 0; p4[878] = 0; p5[878] = 2; p6[878] = 0; p7[878] = 0; p8[878] = 4; p9[878] = 0; par[878] = -2.06235190187043990000e-002;
	p1[879] = 0; p2[879] = 1; p3[879] = 0; p4[879] = 0; p5[879] = 2; p6[879] = 0; p7[879] = 4; p8[879] = 0; p9[879] = 0; par[879] = -2.06235190187043990000e-002;
	p1[880] = 0; p2[880] = 1; p3[880] = 0; p4[880] = 2; p5[880] = 0; p6[880] = 0; p7[880] = 0; p8[880] = 0; p9[880] = 4; par[880] = -2.06235190187043990000e-002;
	p1[881] = 0; p2[881] = 1; p3[881] = 0; p4[881] = 2; p5[881] = 0; p6[881] = 0; p7[881] = 0; p8[881] = 4; p9[881] = 0; par[881] = -2.06235190187043990000e-002;
	p1[882] = 0; p2[882] = 1; p3[882] = 0; p4[882] = 2; p5[882] = 0; p6[882] = 0; p7[882] = 4; p8[882] = 0; p9[882] = 0; par[882] = -2.06235190187043990000e-002;
	p1[883] = 0; p2[883] = 0; p3[883] = 1; p4[883] = 0; p5[883] = 0; p6[883] = 2; p7[883] = 0; p8[883] = 4; p9[883] = 0; par[883] = 9.13475035927120290000e-002;
	p1[884] = 0; p2[884] = 0; p3[884] = 1; p4[884] = 0; p5[884] = 0; p6[884] = 2; p7[884] = 4; p8[884] = 0; p9[884] = 0; par[884] = -9.13475035927120290000e-002;
	p1[885] = 0; p2[885] = 0; p3[885] = 1; p4[885] = 0; p5[885] = 2; p6[885] = 0; p7[885] = 0; p8[885] = 0; p9[885] = 4; par[885] = 9.13475035927120290000e-002;
	p1[886] = 0; p2[886] = 0; p3[886] = 1; p4[886] = 0; p5[886] = 2; p6[886] = 0; p7[886] = 0; p8[886] = 4; p9[886] = 0; par[886] = -9.13475035927120290000e-002;
	p1[887] = 0; p2[887] = 0; p3[887] = 1; p4[887] = 2; p5[887] = 0; p6[887] = 0; p7[887] = 0; p8[887] = 0; p9[887] = 4; par[887] = -9.13475035927120290000e-002;
	p1[888] = 0; p2[888] = 0; p3[888] = 1; p4[888] = 2; p5[888] = 0; p6[888] = 0; p7[888] = 4; p8[888] = 0; p9[888] = 0; par[888] = 9.13475035927120290000e-002;
	p1[889] = 0; p2[889] = 1; p3[889] = 0; p4[889] = 0; p5[889] = 0; p6[889] = 2; p7[889] = 0; p8[889] = 0; p9[889] = 4; par[889] = 1.05479011576233560000e-001;
	p1[890] = 0; p2[890] = 1; p3[890] = 0; p4[890] = 0; p5[890] = 0; p6[890] = 2; p7[890] = 0; p8[890] = 4; p9[890] = 0; par[890] = -5.27395057881167790000e-002;
	p1[891] = 0; p2[891] = 1; p3[891] = 0; p4[891] = 0; p5[891] = 0; p6[891] = 2; p7[891] = 4; p8[891] = 0; p9[891] = 0; par[891] = -5.27395057881167790000e-002;
	p1[892] = 0; p2[892] = 1; p3[892] = 0; p4[892] = 0; p5[892] = 2; p6[892] = 0; p7[892] = 0; p8[892] = 0; p9[892] = 4; par[892] = -5.27395057881167790000e-002;
	p1[893] = 0; p2[893] = 1; p3[893] = 0; p4[893] = 0; p5[893] = 2; p6[893] = 0; p7[893] = 0; p8[893] = 4; p9[893] = 0; par[893] = -5.27395057881167790000e-002;
	p1[894] = 0; p2[894] = 1; p3[894] = 0; p4[894] = 0; p5[894] = 2; p6[894] = 0; p7[894] = 4; p8[894] = 0; p9[894] = 0; par[894] = 1.05479011576233560000e-001;
	p1[895] = 0; p2[895] = 1; p3[895] = 0; p4[895] = 2; p5[895] = 0; p6[895] = 0; p7[895] = 0; p8[895] = 0; p9[895] = 4; par[895] = -5.27395057881167790000e-002;
	p1[896] = 0; p2[896] = 1; p3[896] = 0; p4[896] = 2; p5[896] = 0; p6[896] = 0; p7[896] = 0; p8[896] = 4; p9[896] = 0; par[896] = 1.05479011576233560000e-001;
	p1[897] = 0; p2[897] = 1; p3[897] = 0; p4[897] = 2; p5[897] = 0; p6[897] = 0; p7[897] = 4; p8[897] = 0; p9[897] = 0; par[897] = -5.27395057881167790000e-002;
	p1[898] = 0; p2[898] = 0; p3[898] = 2; p4[898] = 0; p5[898] = 0; p6[898] = 0; p7[898] = 1; p8[898] = 1; p9[898] = 3; par[898] = -7.52775440815801940000e-001;
	p1[899] = 0; p2[899] = 0; p3[899] = 2; p4[899] = 0; p5[899] = 0; p6[899] = 0; p7[899] = 1; p8[899] = 3; p9[899] = 1; par[899] = -7.52775440815801940000e-001;
	p1[900] = 0; p2[900] = 0; p3[900] = 2; p4[900] = 0; p5[900] = 0; p6[900] = 0; p7[900] = 3; p8[900] = 1; p9[900] = 1; par[900] = -7.52775440815801940000e-001;
	p1[901] = 0; p2[901] = 2; p3[901] = 0; p4[901] = 0; p5[901] = 0; p6[901] = 0; p7[901] = 1; p8[901] = 1; p9[901] = 3; par[901] = -7.52775440815801940000e-001;
	p1[902] = 0; p2[902] = 2; p3[902] = 0; p4[902] = 0; p5[902] = 0; p6[902] = 0; p7[902] = 1; p8[902] = 3; p9[902] = 1; par[902] = -7.52775440815801940000e-001;
	p1[903] = 0; p2[903] = 2; p3[903] = 0; p4[903] = 0; p5[903] = 0; p6[903] = 0; p7[903] = 3; p8[903] = 1; p9[903] = 1; par[903] = -7.52775440815801940000e-001;
	p1[904] = 0; p2[904] = 0; p3[904] = 3; p4[904] = 0; p5[904] = 0; p6[904] = 0; p7[904] = 0; p8[904] = 4; p9[904] = 0; par[904] = -1.36579997668146160000e-001;
	p1[905] = 0; p2[905] = 0; p3[905] = 3; p4[905] = 0; p5[905] = 0; p6[905] = 0; p7[905] = 4; p8[905] = 0; p9[905] = 0; par[905] = 1.36579997668146160000e-001;
	p1[906] = 0; p2[906] = 1; p3[906] = 2; p4[906] = 0; p5[906] = 0; p6[906] = 0; p7[906] = 0; p8[906] = 0; p9[906] = 4; par[906] = 1.57708996842043670000e-001;
	p1[907] = 0; p2[907] = 1; p3[907] = 2; p4[907] = 0; p5[907] = 0; p6[907] = 0; p7[907] = 0; p8[907] = 4; p9[907] = 0; par[907] = -7.88544984191293370000e-002;
	p1[908] = 0; p2[908] = 1; p3[908] = 2; p4[908] = 0; p5[908] = 0; p6[908] = 0; p7[908] = 4; p8[908] = 0; p9[908] = 0; par[908] = -7.88544984191293370000e-002;
	p1[909] = 0; p2[909] = 2; p3[909] = 1; p4[909] = 0; p5[909] = 0; p6[909] = 0; p7[909] = 0; p8[909] = 4; p9[909] = 0; par[909] = -1.36579997668146160000e-001;
	p1[910] = 0; p2[910] = 2; p3[910] = 1; p4[910] = 0; p5[910] = 0; p6[910] = 0; p7[910] = 4; p8[910] = 0; p9[910] = 0; par[910] = 1.36579997668146160000e-001;
	p1[911] = 0; p2[911] = 3; p3[911] = 0; p4[911] = 0; p5[911] = 0; p6[911] = 0; p7[911] = 0; p8[911] = 0; p9[911] = 4; par[911] = 1.57708996842043670000e-001;
	p1[912] = 0; p2[912] = 3; p3[912] = 0; p4[912] = 0; p5[912] = 0; p6[912] = 0; p7[912] = 0; p8[912] = 4; p9[912] = 0; par[912] = -7.88544984191293370000e-002;
	p1[913] = 0; p2[913] = 3; p3[913] = 0; p4[913] = 0; p5[913] = 0; p6[913] = 0; p7[913] = 4; p8[913] = 0; p9[913] = 0; par[913] = -7.88544984191293370000e-002;
	p1[914] = 0; p2[914] = 0; p3[914] = 3; p4[914] = 0; p5[914] = 1; p6[914] = 0; p7[914] = 0; p8[914] = 3; p9[914] = 0; par[914] = -1.64752220855949070000e-001;
	p1[915] = 0; p2[915] = 0; p3[915] = 3; p4[915] = 1; p5[915] = 0; p6[915] = 0; p7[915] = 3; p8[915] = 0; p9[915] = 0; par[915] = 1.64752220855949070000e-001;
	p1[916] = 0; p2[916] = 1; p3[916] = 2; p4[916] = 0; p5[916] = 0; p6[916] = 1; p7[916] = 0; p8[916] = 0; p9[916] = 3; par[916] = 1.90239478119998450000e-001;
	p1[917] = 0; p2[917] = 1; p3[917] = 2; p4[917] = 0; p5[917] = 1; p6[917] = 0; p7[917] = 0; p8[917] = 3; p9[917] = 0; par[917] = -9.51197390611406570000e-002;
	p1[918] = 0; p2[918] = 1; p3[918] = 2; p4[918] = 1; p5[918] = 0; p6[918] = 0; p7[918] = 3; p8[918] = 0; p9[918] = 0; par[918] = -9.51197390611406570000e-002;
	p1[919] = 0; p2[919] = 2; p3[919] = 1; p4[919] = 0; p5[919] = 1; p6[919] = 0; p7[919] = 0; p8[919] = 3; p9[919] = 0; par[919] = -1.64752220855949070000e-001;
	p1[920] = 0; p2[920] = 2; p3[920] = 1; p4[920] = 1; p5[920] = 0; p6[920] = 0; p7[920] = 3; p8[920] = 0; p9[920] = 0; par[920] = 1.64752220855949070000e-001;
	p1[921] = 0; p2[921] = 3; p3[921] = 0; p4[921] = 0; p5[921] = 0; p6[921] = 1; p7[921] = 0; p8[921] = 0; p9[921] = 3; par[921] = 1.90239478119998450000e-001;
	p1[922] = 0; p2[922] = 3; p3[922] = 0; p4[922] = 0; p5[922] = 1; p6[922] = 0; p7[922] = 0; p8[922] = 3; p9[922] = 0; par[922] = -9.51197390611406570000e-002;
	p1[923] = 0; p2[923] = 3; p3[923] = 0; p4[923] = 1; p5[923] = 0; p6[923] = 0; p7[923] = 3; p8[923] = 0; p9[923] = 0; par[923] = -9.51197390611406570000e-002;
	p1[924] = 0; p2[924] = 0; p3[924] = 4; p4[924] = 0; p5[924] = 0; p6[924] = 0; p7[924] = 1; p8[924] = 1; p9[924] = 1; par[924] = -2.31474027230581220000e-001;
	p1[925] = 0; p2[925] = 2; p3[925] = 2; p4[925] = 0; p5[925] = 0; p6[925] = 0; p7[925] = 1; p8[925] = 1; p9[925] = 1; par[925] = -4.62948054461162440000e-001;
	p1[926] = 0; p2[926] = 4; p3[926] = 0; p4[926] = 0; p5[926] = 0; p6[926] = 0; p7[926] = 1; p8[926] = 1; p9[926] = 1; par[926] = -2.31474027230581220000e-001;
	p1[927] = 0; p2[927] = 1; p3[927] = 2; p4[927] = 0; p5[927] = 0; p6[927] = 0; p7[927] = 0; p8[927] = 0; p9[927] = 4; par[927] = -1.79447546923141490000e-001;
	p1[928] = 0; p2[928] = 1; p3[928] = 2; p4[928] = 0; p5[928] = 0; p6[928] = 0; p7[928] = 0; p8[928] = 4; p9[928] = 0; par[928] = -1.79447546923141490000e-001;
	p1[929] = 0; p2[929] = 1; p3[929] = 2; p4[929] = 0; p5[929] = 0; p6[929] = 0; p7[929] = 4; p8[929] = 0; p9[929] = 0; par[929] = -1.79447546923141490000e-001;
	p1[930] = 0; p2[930] = 3; p3[930] = 0; p4[930] = 0; p5[930] = 0; p6[930] = 0; p7[930] = 0; p8[930] = 0; p9[930] = 4; par[930] = 5.98158489735516610000e-002;
	p1[931] = 0; p2[931] = 3; p3[931] = 0; p4[931] = 0; p5[931] = 0; p6[931] = 0; p7[931] = 0; p8[931] = 4; p9[931] = 0; par[931] = 5.98158489735516610000e-002;
	p1[932] = 0; p2[932] = 3; p3[932] = 0; p4[932] = 0; p5[932] = 0; p6[932] = 0; p7[932] = 4; p8[932] = 0; p9[932] = 0; par[932] = 5.98158489735516610000e-002;
	p1[933] = 0; p2[933] = 1; p3[933] = 2; p4[933] = 0; p5[933] = 0; p6[933] = 1; p7[933] = 0; p8[933] = 0; p9[933] = 3; par[933] = -1.96179423180161320000e-001;
	p1[934] = 0; p2[934] = 1; p3[934] = 2; p4[934] = 0; p5[934] = 1; p6[934] = 0; p7[934] = 0; p8[934] = 3; p9[934] = 0; par[934] = -1.96179423180161320000e-001;
	p1[935] = 0; p2[935] = 1; p3[935] = 2; p4[935] = 1; p5[935] = 0; p6[935] = 0; p7[935] = 3; p8[935] = 0; p9[935] = 0; par[935] = -1.96179423180161320000e-001;
	p1[936] = 0; p2[936] = 3; p3[936] = 0; p4[936] = 0; p5[936] = 0; p6[936] = 1; p7[936] = 0; p8[936] = 0; p9[936] = 3; par[936] = 6.53931410596007150000e-002;
	p1[937] = 0; p2[937] = 3; p3[937] = 0; p4[937] = 0; p5[937] = 1; p6[937] = 0; p7[937] = 0; p8[937] = 3; p9[937] = 0; par[937] = 6.53931410596007150000e-002;
	p1[938] = 0; p2[938] = 3; p3[938] = 0; p4[938] = 1; p5[938] = 0; p6[938] = 0; p7[938] = 3; p8[938] = 0; p9[938] = 0; par[938] = 6.53931410596007150000e-002;
	p1[939] = 0; p2[939] = 0; p3[939] = 5; p4[939] = 0; p5[939] = 0; p6[939] = 0; p7[939] = 0; p8[939] = 2; p9[939] = 0; par[939] = -7.67363752170482660000e-003;
	p1[940] = 0; p2[940] = 0; p3[940] = 5; p4[940] = 0; p5[940] = 0; p6[940] = 0; p7[940] = 2; p8[940] = 0; p9[940] = 0; par[940] = 7.67363752170482660000e-003;
	p1[941] = 0; p2[941] = 1; p3[941] = 4; p4[941] = 0; p5[941] = 0; p6[941] = 0; p7[941] = 0; p8[941] = 0; p9[941] = 2; par[941] = 8.86075337750464460000e-003;
	p1[942] = 0; p2[942] = 1; p3[942] = 4; p4[942] = 0; p5[942] = 0; p6[942] = 0; p7[942] = 0; p8[942] = 2; p9[942] = 0; par[942] = -4.43037668890269420000e-003;
	p1[943] = 0; p2[943] = 1; p3[943] = 4; p4[943] = 0; p5[943] = 0; p6[943] = 0; p7[943] = 2; p8[943] = 0; p9[943] = 0; par[943] = -4.43037668890269420000e-003;
	p1[944] = 0; p2[944] = 2; p3[944] = 3; p4[944] = 0; p5[944] = 0; p6[944] = 0; p7[944] = 0; p8[944] = 2; p9[944] = 0; par[944] = -1.53472750434096530000e-002;
	p1[945] = 0; p2[945] = 2; p3[945] = 3; p4[945] = 0; p5[945] = 0; p6[945] = 0; p7[945] = 2; p8[945] = 0; p9[945] = 0; par[945] = 1.53472750434096530000e-002;
	p1[946] = 0; p2[946] = 3; p3[946] = 2; p4[946] = 0; p5[946] = 0; p6[946] = 0; p7[946] = 0; p8[946] = 0; p9[946] = 2; par[946] = 1.77215067553100310000e-002;
	p1[947] = 0; p2[947] = 3; p3[947] = 2; p4[947] = 0; p5[947] = 0; p6[947] = 0; p7[947] = 0; p8[947] = 2; p9[947] = 0; par[947] = -8.86075337750464460000e-003;
	p1[948] = 0; p2[948] = 3; p3[948] = 2; p4[948] = 0; p5[948] = 0; p6[948] = 0; p7[948] = 2; p8[948] = 0; p9[948] = 0; par[948] = -8.86075337750464460000e-003;
	p1[949] = 0; p2[949] = 4; p3[949] = 1; p4[949] = 0; p5[949] = 0; p6[949] = 0; p7[949] = 0; p8[949] = 2; p9[949] = 0; par[949] = -7.67363752170482660000e-003;
	p1[950] = 0; p2[950] = 4; p3[950] = 1; p4[950] = 0; p5[950] = 0; p6[950] = 0; p7[950] = 2; p8[950] = 0; p9[950] = 0; par[950] = 7.67363752170482660000e-003;
	p1[951] = 0; p2[951] = 5; p3[951] = 0; p4[951] = 0; p5[951] = 0; p6[951] = 0; p7[951] = 0; p8[951] = 0; p9[951] = 2; par[951] = 8.86075337750464460000e-003;
	p1[952] = 0; p2[952] = 5; p3[952] = 0; p4[952] = 0; p5[952] = 0; p6[952] = 0; p7[952] = 0; p8[952] = 2; p9[952] = 0; par[952] = -4.43037668890269420000e-003;
	p1[953] = 0; p2[953] = 5; p3[953] = 0; p4[953] = 0; p5[953] = 0; p6[953] = 0; p7[953] = 2; p8[953] = 0; p9[953] = 0; par[953] = -4.43037668890269420000e-003;
	p1[954] = 0; p2[954] = 0; p3[954] = 5; p4[954] = 0; p5[954] = 1; p6[954] = 0; p7[954] = 0; p8[954] = 1; p9[954] = 0; par[954] = -2.10624152436046620000e-002;
	p1[955] = 0; p2[955] = 0; p3[955] = 5; p4[955] = 1; p5[955] = 0; p6[955] = 0; p7[955] = 1; p8[955] = 0; p9[955] = 0; par[955] = 2.10624152436046620000e-002;
	p1[956] = 0; p2[956] = 1; p3[956] = 4; p4[956] = 0; p5[956] = 0; p6[956] = 1; p7[956] = 0; p8[956] = 0; p9[956] = 1; par[956] = 2.43207822217892080000e-002;
	p1[957] = 0; p2[957] = 1; p3[957] = 4; p4[957] = 0; p5[957] = 1; p6[957] = 0; p7[957] = 0; p8[957] = 1; p9[957] = 0; par[957] = -1.21603911106027540000e-002;
	p1[958] = 0; p2[958] = 1; p3[958] = 4; p4[958] = 1; p5[958] = 0; p6[958] = 0; p7[958] = 1; p8[958] = 0; p9[958] = 0; par[958] = -1.21603911106027540000e-002;
	p1[959] = 0; p2[959] = 2; p3[959] = 3; p4[959] = 0; p5[959] = 1; p6[959] = 0; p7[959] = 0; p8[959] = 1; p9[959] = 0; par[959] = -4.21248304877930230000e-002;
	p1[960] = 0; p2[960] = 2; p3[960] = 3; p4[960] = 1; p5[960] = 0; p6[960] = 0; p7[960] = 1; p8[960] = 0; p9[960] = 0; par[960] = 4.21248304877930230000e-002;
	p1[961] = 0; p2[961] = 3; p3[961] = 2; p4[961] = 0; p5[961] = 0; p6[961] = 1; p7[961] = 0; p8[961] = 0; p9[961] = 1; par[961] = 4.86415644429947160000e-002;
	p1[962] = 0; p2[962] = 3; p3[962] = 2; p4[962] = 0; p5[962] = 1; p6[962] = 0; p7[962] = 0; p8[962] = 1; p9[962] = 0; par[962] = -2.43207822217892080000e-002;
	p1[963] = 0; p2[963] = 3; p3[963] = 2; p4[963] = 1; p5[963] = 0; p6[963] = 0; p7[963] = 1; p8[963] = 0; p9[963] = 0; par[963] = -2.43207822217892080000e-002;
	p1[964] = 0; p2[964] = 4; p3[964] = 1; p4[964] = 0; p5[964] = 1; p6[964] = 0; p7[964] = 0; p8[964] = 1; p9[964] = 0; par[964] = -2.10624152436046620000e-002;
	p1[965] = 0; p2[965] = 4; p3[965] = 1; p4[965] = 1; p5[965] = 0; p6[965] = 0; p7[965] = 1; p8[965] = 0; p9[965] = 0; par[965] = 2.10624152436046620000e-002;
	p1[966] = 0; p2[966] = 5; p3[966] = 0; p4[966] = 0; p5[966] = 0; p6[966] = 1; p7[966] = 0; p8[966] = 0; p9[966] = 1; par[966] = 2.43207822217892080000e-002;
	p1[967] = 0; p2[967] = 5; p3[967] = 0; p4[967] = 0; p5[967] = 1; p6[967] = 0; p7[967] = 0; p8[967] = 1; p9[967] = 0; par[967] = -1.21603911106027540000e-002;
	p1[968] = 0; p2[968] = 5; p3[968] = 0; p4[968] = 1; p5[968] = 0; p6[968] = 0; p7[968] = 1; p8[968] = 0; p9[968] = 0; par[968] = -1.21603911106027540000e-002;
	p1[969] = 0; p2[969] = 0; p3[969] = 5; p4[969] = 0; p5[969] = 2; p6[969] = 0; p7[969] = 0; p8[969] = 0; p9[969] = 0; par[969] = -3.71202556958535920000e-003;
	p1[970] = 0; p2[970] = 0; p3[970] = 5; p4[970] = 2; p5[970] = 0; p6[970] = 0; p7[970] = 0; p8[970] = 0; p9[970] = 0; par[970] = 3.71202556958535920000e-003;
	p1[971] = 0; p2[971] = 1; p3[971] = 4; p4[971] = 0; p5[971] = 0; p6[971] = 2; p7[971] = 0; p8[971] = 0; p9[971] = 0; par[971] = 4.28627792361238780000e-003;
	p1[972] = 0; p2[972] = 1; p3[972] = 4; p4[972] = 0; p5[972] = 2; p6[972] = 0; p7[972] = 0; p8[972] = 0; p9[972] = 0; par[972] = -2.14313896187893430000e-003;
	p1[973] = 0; p2[973] = 1; p3[973] = 4; p4[973] = 2; p5[973] = 0; p6[973] = 0; p7[973] = 0; p8[973] = 0; p9[973] = 0; par[973] = -2.14313896187893430000e-003;
	p1[974] = 0; p2[974] = 2; p3[974] = 3; p4[974] = 0; p5[974] = 2; p6[974] = 0; p7[974] = 0; p8[974] = 0; p9[974] = 0; par[974] = -7.42405113917071840000e-003;
	p1[975] = 0; p2[975] = 2; p3[975] = 3; p4[975] = 2; p5[975] = 0; p6[975] = 0; p7[975] = 0; p8[975] = 0; p9[975] = 0; par[975] = 7.42405113917071840000e-003;
	p1[976] = 0; p2[976] = 3; p3[976] = 2; p4[976] = 0; p5[976] = 0; p6[976] = 2; p7[976] = 0; p8[976] = 0; p9[976] = 0; par[976] = 8.57255584737025640000e-003;
	p1[977] = 0; p2[977] = 3; p3[977] = 2; p4[977] = 0; p5[977] = 2; p6[977] = 0; p7[977] = 0; p8[977] = 0; p9[977] = 0; par[977] = -4.28627792361238780000e-003;
	p1[978] = 0; p2[978] = 3; p3[978] = 2; p4[978] = 2; p5[978] = 0; p6[978] = 0; p7[978] = 0; p8[978] = 0; p9[978] = 0; par[978] = -4.28627792361238780000e-003;
	p1[979] = 0; p2[979] = 4; p3[979] = 1; p4[979] = 0; p5[979] = 2; p6[979] = 0; p7[979] = 0; p8[979] = 0; p9[979] = 0; par[979] = -3.71202556958535920000e-003;
	p1[980] = 0; p2[980] = 4; p3[980] = 1; p4[980] = 2; p5[980] = 0; p6[980] = 0; p7[980] = 0; p8[980] = 0; p9[980] = 0; par[980] = 3.71202556958535920000e-003;
	p1[981] = 0; p2[981] = 5; p3[981] = 0; p4[981] = 0; p5[981] = 0; p6[981] = 2; p7[981] = 0; p8[981] = 0; p9[981] = 0; par[981] = 4.28627792361238780000e-003;
	p1[982] = 0; p2[982] = 5; p3[982] = 0; p4[982] = 0; p5[982] = 2; p6[982] = 0; p7[982] = 0; p8[982] = 0; p9[982] = 0; par[982] = -2.14313896187893430000e-003;
	p1[983] = 0; p2[983] = 5; p3[983] = 0; p4[983] = 2; p5[983] = 0; p6[983] = 0; p7[983] = 0; p8[983] = 0; p9[983] = 0; par[983] = -2.14313896187893430000e-003;
	p1[984] = 0; p2[984] = 1; p3[984] = 4; p4[984] = 0; p5[984] = 0; p6[984] = 0; p7[984] = 0; p8[984] = 0; p9[984] = 2; par[984] = -6.14527749858505280000e-002;
	p1[985] = 0; p2[985] = 1; p3[985] = 4; p4[985] = 0; p5[985] = 0; p6[985] = 0; p7[985] = 0; p8[985] = 2; p9[985] = 0; par[985] = -6.14527749858505280000e-002;
	p1[986] = 0; p2[986] = 1; p3[986] = 4; p4[986] = 0; p5[986] = 0; p6[986] = 0; p7[986] = 2; p8[986] = 0; p9[986] = 0; par[986] = -6.14527749858505280000e-002;
	p1[987] = 0; p2[987] = 3; p3[987] = 2; p4[987] = 0; p5[987] = 0; p6[987] = 0; p7[987] = 0; p8[987] = 0; p9[987] = 2; par[987] = -4.09685166575614320000e-002;
	p1[988] = 0; p2[988] = 3; p3[988] = 2; p4[988] = 0; p5[988] = 0; p6[988] = 0; p7[988] = 0; p8[988] = 2; p9[988] = 0; par[988] = -4.09685166575614320000e-002;
	p1[989] = 0; p2[989] = 3; p3[989] = 2; p4[989] = 0; p5[989] = 0; p6[989] = 0; p7[989] = 2; p8[989] = 0; p9[989] = 0; par[989] = -4.09685166575614320000e-002;
	p1[990] = 0; p2[990] = 5; p3[990] = 0; p4[990] = 0; p5[990] = 0; p6[990] = 0; p7[990] = 0; p8[990] = 0; p9[990] = 2; par[990] = 2.04842583282890960000e-002;
	p1[991] = 0; p2[991] = 5; p3[991] = 0; p4[991] = 0; p5[991] = 0; p6[991] = 0; p7[991] = 0; p8[991] = 2; p9[991] = 0; par[991] = 2.04842583282890960000e-002;
	p1[992] = 0; p2[992] = 5; p3[992] = 0; p4[992] = 0; p5[992] = 0; p6[992] = 0; p7[992] = 2; p8[992] = 0; p9[992] = 0; par[992] = 2.04842583282890960000e-002;
	p1[993] = 0; p2[993] = 1; p3[993] = 4; p4[993] = 0; p5[993] = 0; p6[993] = 1; p7[993] = 0; p8[993] = 0; p9[993] = 1; par[993] = -3.43684981718702380000e-002;
	p1[994] = 0; p2[994] = 1; p3[994] = 4; p4[994] = 0; p5[994] = 1; p6[994] = 0; p7[994] = 0; p8[994] = 1; p9[994] = 0; par[994] = -3.43684981718702380000e-002;
	p1[995] = 0; p2[995] = 1; p3[995] = 4; p4[995] = 1; p5[995] = 0; p6[995] = 0; p7[995] = 1; p8[995] = 0; p9[995] = 0; par[995] = -3.43684981718702380000e-002;
	p1[996] = 0; p2[996] = 3; p3[996] = 2; p4[996] = 0; p5[996] = 0; p6[996] = 1; p7[996] = 0; p8[996] = 0; p9[996] = 1; par[996] = -2.29123321147097670000e-002;
	p1[997] = 0; p2[997] = 3; p3[997] = 2; p4[997] = 0; p5[997] = 1; p6[997] = 0; p7[997] = 0; p8[997] = 1; p9[997] = 0; par[997] = -2.29123321147097670000e-002;
	p1[998] = 0; p2[998] = 3; p3[998] = 2; p4[998] = 1; p5[998] = 0; p6[998] = 0; p7[998] = 1; p8[998] = 0; p9[998] = 0; par[998] = -2.29123321147097670000e-002;
	p1[999] = 0; p2[999] = 5; p3[999] = 0; p4[999] = 0; p5[999] = 0; p6[999] = 1; p7[999] = 0; p8[999] = 0; p9[999] = 1; par[999] = 1.14561660571604660000e-002;
	p1[1000] = 0; p2[1000] = 5; p3[1000] = 0; p4[1000] = 0; p5[1000] = 1; p6[1000] = 0; p7[1000] = 0; p8[1000] = 1; p9[1000] = 0; par[1000] = 1.14561660571604660000e-002;
	p1[1001] = 0; p2[1001] = 5; p3[1001] = 0; p4[1001] = 1; p5[1001] = 0; p6[1001] = 0; p7[1001] = 1; p8[1001] = 0; p9[1001] = 0; par[1001] = 1.14561660571604660000e-002;
	p1[1002] = 0; p2[1002] = 0; p3[1002] = 5; p4[1002] = 0; p5[1002] = 0; p6[1002] = 0; p7[1002] = 0; p8[1002] = 2; p9[1002] = 0; par[1002] = 3.96917941427091940000e-003;
	p1[1003] = 0; p2[1003] = 0; p3[1003] = 5; p4[1003] = 0; p5[1003] = 0; p6[1003] = 0; p7[1003] = 2; p8[1003] = 0; p9[1003] = 0; par[1003] = -3.96917941427091940000e-003;
	p1[1004] = 0; p2[1004] = 1; p3[1004] = 4; p4[1004] = 0; p5[1004] = 0; p6[1004] = 0; p7[1004] = 0; p8[1004] = 0; p9[1004] = 2; par[1004] = 2.29160680316520470000e-002;
	p1[1005] = 0; p2[1005] = 1; p3[1005] = 4; p4[1005] = 0; p5[1005] = 0; p6[1005] = 0; p7[1005] = 0; p8[1005] = 2; p9[1005] = 0; par[1005] = -1.14580340160719830000e-002;
	p1[1006] = 0; p2[1006] = 1; p3[1006] = 4; p4[1006] = 0; p5[1006] = 0; p6[1006] = 0; p7[1006] = 2; p8[1006] = 0; p9[1006] = 0; par[1006] = -1.14580340160719830000e-002;
	p1[1007] = 0; p2[1007] = 2; p3[1007] = 3; p4[1007] = 0; p5[1007] = 0; p6[1007] = 0; p7[1007] = 0; p8[1007] = 2; p9[1007] = 0; par[1007] = -3.96917941407415110000e-002;
	p1[1008] = 0; p2[1008] = 2; p3[1008] = 3; p4[1008] = 0; p5[1008] = 0; p6[1008] = 0; p7[1008] = 2; p8[1008] = 0; p9[1008] = 0; par[1008] = 3.96917941407415110000e-002;
	p1[1009] = 0; p2[1009] = 3; p3[1009] = 2; p4[1009] = 0; p5[1009] = 0; p6[1009] = 0; p7[1009] = 0; p8[1009] = 0; p9[1009] = 2; par[1009] = -4.58321360633040940000e-002;
	p1[1010] = 0; p2[1010] = 3; p3[1010] = 2; p4[1010] = 0; p5[1010] = 0; p6[1010] = 0; p7[1010] = 0; p8[1010] = 2; p9[1010] = 0; par[1010] = 2.29160680316520470000e-002;
	p1[1011] = 0; p2[1011] = 3; p3[1011] = 2; p4[1011] = 0; p5[1011] = 0; p6[1011] = 0; p7[1011] = 2; p8[1011] = 0; p9[1011] = 0; par[1011] = 2.29160680316520470000e-002;
	p1[1012] = 0; p2[1012] = 4; p3[1012] = 1; p4[1012] = 0; p5[1012] = 0; p6[1012] = 0; p7[1012] = 0; p8[1012] = 2; p9[1012] = 0; par[1012] = 1.98458970703707560000e-002;
	p1[1013] = 0; p2[1013] = 4; p3[1013] = 1; p4[1013] = 0; p5[1013] = 0; p6[1013] = 0; p7[1013] = 2; p8[1013] = 0; p9[1013] = 0; par[1013] = -1.98458970703707560000e-002;
	p1[1014] = 0; p2[1014] = 5; p3[1014] = 0; p4[1014] = 0; p5[1014] = 0; p6[1014] = 0; p7[1014] = 0; p8[1014] = 0; p9[1014] = 2; par[1014] = 4.58321360623202470000e-003;
	p1[1015] = 0; p2[1015] = 5; p3[1015] = 0; p4[1015] = 0; p5[1015] = 0; p6[1015] = 0; p7[1015] = 0; p8[1015] = 2; p9[1015] = 0; par[1015] = -2.29160680311601230000e-003;
	p1[1016] = 0; p2[1016] = 5; p3[1016] = 0; p4[1016] = 0; p5[1016] = 0; p6[1016] = 0; p7[1016] = 2; p8[1016] = 0; p9[1016] = 0; par[1016] = -2.29160680311601230000e-003;
	p1[1017] = 0; p2[1017] = 1; p3[1017] = 6; p4[1017] = 0; p5[1017] = 0; p6[1017] = 0; p7[1017] = 0; p8[1017] = 0; p9[1017] = 0; par[1017] = -8.22056281807644580000e-003;
	p1[1018] = 0; p2[1018] = 3; p3[1018] = 4; p4[1018] = 0; p5[1018] = 0; p6[1018] = 0; p7[1018] = 0; p8[1018] = 0; p9[1018] = 0; par[1018] = -1.37009380300142090000e-002;
	p1[1019] = 0; p2[1019] = 5; p3[1019] = 2; p4[1019] = 0; p5[1019] = 0; p6[1019] = 0; p7[1019] = 0; p8[1019] = 0; p9[1019] = 0; par[1019] = -2.74018760613868420000e-003;
	p1[1020] = 0; p2[1020] = 7; p3[1020] = 0; p4[1020] = 0; p5[1020] = 0; p6[1020] = 0; p7[1020] = 0; p8[1020] = 0; p9[1020] = 0; par[1020] = 2.74018760613868420000e-003;
	p1[1021] = 1; p2[1021] = 0; p3[1021] = 0; p4[1021] = 0; p5[1021] = 0; p6[1021] = 0; p7[1021] = 0; p8[1021] = 2; p9[1021] = 4; par[1021] = -2.02733485896942900000e-001;
	p1[1022] = 1; p2[1022] = 0; p3[1022] = 0; p4[1022] = 0; p5[1022] = 0; p6[1022] = 0; p7[1022] = 0; p8[1022] = 4; p9[1022] = 2; par[1022] = -2.02733485896942900000e-001;
	p1[1023] = 1; p2[1023] = 0; p3[1023] = 0; p4[1023] = 0; p5[1023] = 0; p6[1023] = 0; p7[1023] = 2; p8[1023] = 0; p9[1023] = 4; par[1023] = -2.02733485896942900000e-001;
	p1[1024] = 1; p2[1024] = 0; p3[1024] = 0; p4[1024] = 0; p5[1024] = 0; p6[1024] = 0; p7[1024] = 2; p8[1024] = 4; p9[1024] = 0; par[1024] = -2.02733485896942900000e-001;
	p1[1025] = 1; p2[1025] = 0; p3[1025] = 0; p4[1025] = 0; p5[1025] = 0; p6[1025] = 0; p7[1025] = 4; p8[1025] = 0; p9[1025] = 2; par[1025] = -2.02733485896942900000e-001;
	p1[1026] = 1; p2[1026] = 0; p3[1026] = 0; p4[1026] = 0; p5[1026] = 0; p6[1026] = 0; p7[1026] = 4; p8[1026] = 2; p9[1026] = 0; par[1026] = -2.02733485896942900000e-001;
	p1[1027] = 1; p2[1027] = 0; p3[1027] = 0; p4[1027] = 0; p5[1027] = 0; p6[1027] = 0; p7[1027] = 0; p8[1027] = 0; p9[1027] = 6; par[1027] = -6.03775596483126160000e-002;
	p1[1028] = 1; p2[1028] = 0; p3[1028] = 0; p4[1028] = 0; p5[1028] = 0; p6[1028] = 0; p7[1028] = 0; p8[1028] = 6; p9[1028] = 0; par[1028] = -6.03775596483126160000e-002;
	p1[1029] = 1; p2[1029] = 0; p3[1029] = 0; p4[1029] = 0; p5[1029] = 0; p6[1029] = 0; p7[1029] = 6; p8[1029] = 0; p9[1029] = 0; par[1029] = -6.03775596483126160000e-002;
	p1[1030] = 1; p2[1030] = 0; p3[1030] = 2; p4[1030] = 0; p5[1030] = 0; p6[1030] = 0; p7[1030] = 0; p8[1030] = 2; p9[1030] = 2; par[1030] = -3.80844077598921800000e-001;
	p1[1031] = 1; p2[1031] = 0; p3[1031] = 2; p4[1031] = 0; p5[1031] = 0; p6[1031] = 0; p7[1031] = 2; p8[1031] = 0; p9[1031] = 2; par[1031] = -3.80844077598921800000e-001;
	p1[1032] = 1; p2[1032] = 0; p3[1032] = 2; p4[1032] = 0; p5[1032] = 0; p6[1032] = 0; p7[1032] = 2; p8[1032] = 2; p9[1032] = 0; par[1032] = -3.80844077598921800000e-001;
	p1[1033] = 1; p2[1033] = 2; p3[1033] = 0; p4[1033] = 0; p5[1033] = 0; p6[1033] = 0; p7[1033] = 0; p8[1033] = 2; p9[1033] = 2; par[1033] = -3.80844077598921800000e-001;
	p1[1034] = 1; p2[1034] = 2; p3[1034] = 0; p4[1034] = 0; p5[1034] = 0; p6[1034] = 0; p7[1034] = 2; p8[1034] = 0; p9[1034] = 2; par[1034] = -3.80844077598921800000e-001;
	p1[1035] = 1; p2[1035] = 2; p3[1035] = 0; p4[1035] = 0; p5[1035] = 0; p6[1035] = 0; p7[1035] = 2; p8[1035] = 2; p9[1035] = 0; par[1035] = -3.80844077598921800000e-001;
	p1[1036] = 1; p2[1036] = 0; p3[1036] = 2; p4[1036] = 0; p5[1036] = 0; p6[1036] = 0; p7[1036] = 0; p8[1036] = 0; p9[1036] = 4; par[1036] = -1.56774486443169550000e-001;
	p1[1037] = 1; p2[1037] = 0; p3[1037] = 2; p4[1037] = 0; p5[1037] = 0; p6[1037] = 0; p7[1037] = 0; p8[1037] = 4; p9[1037] = 0; par[1037] = -1.56774486443169550000e-001;
	p1[1038] = 1; p2[1038] = 0; p3[1038] = 2; p4[1038] = 0; p5[1038] = 0; p6[1038] = 0; p7[1038] = 4; p8[1038] = 0; p9[1038] = 0; par[1038] = -1.56774486443169550000e-001;
	p1[1039] = 1; p2[1039] = 2; p3[1039] = 0; p4[1039] = 0; p5[1039] = 0; p6[1039] = 0; p7[1039] = 0; p8[1039] = 0; p9[1039] = 4; par[1039] = -1.56774486443169550000e-001;
	p1[1040] = 1; p2[1040] = 2; p3[1040] = 0; p4[1040] = 0; p5[1040] = 0; p6[1040] = 0; p7[1040] = 0; p8[1040] = 4; p9[1040] = 0; par[1040] = -1.56774486443169550000e-001;
	p1[1041] = 1; p2[1041] = 2; p3[1041] = 0; p4[1041] = 0; p5[1041] = 0; p6[1041] = 0; p7[1041] = 4; p8[1041] = 0; p9[1041] = 0; par[1041] = -1.56774486443169550000e-001;
	p1[1042] = 1; p2[1042] = 0; p3[1042] = 2; p4[1042] = 0; p5[1042] = 0; p6[1042] = 0; p7[1042] = 0; p8[1042] = 0; p9[1042] = 4; par[1042] = 1.35276043229625500000e-001;
	p1[1043] = 1; p2[1043] = 0; p3[1043] = 2; p4[1043] = 0; p5[1043] = 0; p6[1043] = 0; p7[1043] = 0; p8[1043] = 4; p9[1043] = 0; par[1043] = -6.76380216136648890000e-002;
	p1[1044] = 1; p2[1044] = 0; p3[1044] = 2; p4[1044] = 0; p5[1044] = 0; p6[1044] = 0; p7[1044] = 4; p8[1044] = 0; p9[1044] = 0; par[1044] = -6.76380216136648890000e-002;
	p1[1045] = 1; p2[1045] = 1; p3[1045] = 1; p4[1045] = 0; p5[1045] = 0; p6[1045] = 0; p7[1045] = 0; p8[1045] = 4; p9[1045] = 0; par[1045] = -2.34304979920192530000e-001;
	p1[1046] = 1; p2[1046] = 1; p3[1046] = 1; p4[1046] = 0; p5[1046] = 0; p6[1046] = 0; p7[1046] = 4; p8[1046] = 0; p9[1046] = 0; par[1046] = 2.34304979920192530000e-001;
	p1[1047] = 1; p2[1047] = 2; p3[1047] = 0; p4[1047] = 0; p5[1047] = 0; p6[1047] = 0; p7[1047] = 0; p8[1047] = 0; p9[1047] = 4; par[1047] = -1.35276043229625500000e-001;
	p1[1048] = 1; p2[1048] = 2; p3[1048] = 0; p4[1048] = 0; p5[1048] = 0; p6[1048] = 0; p7[1048] = 0; p8[1048] = 4; p9[1048] = 0; par[1048] = 6.76380216136648890000e-002;
	p1[1049] = 1; p2[1049] = 2; p3[1049] = 0; p4[1049] = 0; p5[1049] = 0; p6[1049] = 0; p7[1049] = 4; p8[1049] = 0; p9[1049] = 0; par[1049] = 6.76380216136648890000e-002;
	p1[1050] = 1; p2[1050] = 0; p3[1050] = 4; p4[1050] = 0; p5[1050] = 0; p6[1050] = 0; p7[1050] = 0; p8[1050] = 0; p9[1050] = 2; par[1050] = -8.25487060409554050000e-002;
	p1[1051] = 1; p2[1051] = 0; p3[1051] = 4; p4[1051] = 0; p5[1051] = 0; p6[1051] = 0; p7[1051] = 0; p8[1051] = 2; p9[1051] = 0; par[1051] = -8.25487060409554050000e-002;
	p1[1052] = 1; p2[1052] = 0; p3[1052] = 4; p4[1052] = 0; p5[1052] = 0; p6[1052] = 0; p7[1052] = 2; p8[1052] = 0; p9[1052] = 0; par[1052] = -8.25487060409554050000e-002;
	p1[1053] = 1; p2[1053] = 2; p3[1053] = 2; p4[1053] = 0; p5[1053] = 0; p6[1053] = 0; p7[1053] = 0; p8[1053] = 0; p9[1053] = 2; par[1053] = -1.65097412081910810000e-001;
	p1[1054] = 1; p2[1054] = 2; p3[1054] = 2; p4[1054] = 0; p5[1054] = 0; p6[1054] = 0; p7[1054] = 0; p8[1054] = 2; p9[1054] = 0; par[1054] = -1.65097412081910810000e-001;
	p1[1055] = 1; p2[1055] = 2; p3[1055] = 2; p4[1055] = 0; p5[1055] = 0; p6[1055] = 0; p7[1055] = 2; p8[1055] = 0; p9[1055] = 0; par[1055] = -1.65097412081910810000e-001;
	p1[1056] = 1; p2[1056] = 4; p3[1056] = 0; p4[1056] = 0; p5[1056] = 0; p6[1056] = 0; p7[1056] = 0; p8[1056] = 0; p9[1056] = 2; par[1056] = -8.25487060409554050000e-002;
	p1[1057] = 1; p2[1057] = 4; p3[1057] = 0; p4[1057] = 0; p5[1057] = 0; p6[1057] = 0; p7[1057] = 0; p8[1057] = 2; p9[1057] = 0; par[1057] = -8.25487060409554050000e-002;
	p1[1058] = 1; p2[1058] = 4; p3[1058] = 0; p4[1058] = 0; p5[1058] = 0; p6[1058] = 0; p7[1058] = 2; p8[1058] = 0; p9[1058] = 0; par[1058] = -8.25487060409554050000e-002;
	p1[1059] = 1; p2[1059] = 0; p3[1059] = 4; p4[1059] = 0; p5[1059] = 0; p6[1059] = 0; p7[1059] = 0; p8[1059] = 0; p9[1059] = 2; par[1059] = 8.04145969220189660000e-002;
	p1[1060] = 1; p2[1060] = 0; p3[1060] = 4; p4[1060] = 0; p5[1060] = 0; p6[1060] = 0; p7[1060] = 0; p8[1060] = 2; p9[1060] = 0; par[1060] = -4.02072984603271400000e-002;
	p1[1061] = 1; p2[1061] = 0; p3[1061] = 4; p4[1061] = 0; p5[1061] = 0; p6[1061] = 0; p7[1061] = 2; p8[1061] = 0; p9[1061] = 0; par[1061] = -4.02072984603271400000e-002;
	p1[1062] = 1; p2[1062] = 1; p3[1062] = 3; p4[1062] = 0; p5[1062] = 0; p6[1062] = 0; p7[1062] = 0; p8[1062] = 2; p9[1062] = 0; par[1062] = -1.39282167538869350000e-001;
	p1[1063] = 1; p2[1063] = 1; p3[1063] = 3; p4[1063] = 0; p5[1063] = 0; p6[1063] = 0; p7[1063] = 2; p8[1063] = 0; p9[1063] = 0; par[1063] = 1.39282167538869350000e-001;
	p1[1064] = 1; p2[1064] = 3; p3[1064] = 1; p4[1064] = 0; p5[1064] = 0; p6[1064] = 0; p7[1064] = 0; p8[1064] = 2; p9[1064] = 0; par[1064] = -1.39282167538869350000e-001;
	p1[1065] = 1; p2[1065] = 3; p3[1065] = 1; p4[1065] = 0; p5[1065] = 0; p6[1065] = 0; p7[1065] = 2; p8[1065] = 0; p9[1065] = 0; par[1065] = 1.39282167538869350000e-001;
	p1[1066] = 1; p2[1066] = 4; p3[1066] = 0; p4[1066] = 0; p5[1066] = 0; p6[1066] = 0; p7[1066] = 0; p8[1066] = 0; p9[1066] = 2; par[1066] = -8.04145969220189660000e-002;
	p1[1067] = 1; p2[1067] = 4; p3[1067] = 0; p4[1067] = 0; p5[1067] = 0; p6[1067] = 0; p7[1067] = 0; p8[1067] = 2; p9[1067] = 0; par[1067] = 4.02072984603271400000e-002;
	p1[1068] = 1; p2[1068] = 4; p3[1068] = 0; p4[1068] = 0; p5[1068] = 0; p6[1068] = 0; p7[1068] = 2; p8[1068] = 0; p9[1068] = 0; par[1068] = 4.02072984603271400000e-002;
	p1[1069] = 1; p2[1069] = 0; p3[1069] = 6; p4[1069] = 0; p5[1069] = 0; p6[1069] = 0; p7[1069] = 0; p8[1069] = 0; p9[1069] = 0; par[1069] = -5.38248376572020210000e-003;
	p1[1070] = 1; p2[1070] = 2; p3[1070] = 4; p4[1070] = 0; p5[1070] = 0; p6[1070] = 0; p7[1070] = 0; p8[1070] = 0; p9[1070] = 0; par[1070] = -1.61474512974189650000e-002;
	p1[1071] = 1; p2[1071] = 4; p3[1071] = 2; p4[1071] = 0; p5[1071] = 0; p6[1071] = 0; p7[1071] = 0; p8[1071] = 0; p9[1071] = 0; par[1071] = -1.61474512974189650000e-002;
	p1[1072] = 1; p2[1072] = 6; p3[1072] = 0; p4[1072] = 0; p5[1072] = 0; p6[1072] = 0; p7[1072] = 0; p8[1072] = 0; p9[1072] = 0; par[1072] = -5.38248376572020210000e-003;
	p1[1073] = 1; p2[1073] = 0; p3[1073] = 6; p4[1073] = 0; p5[1073] = 0; p6[1073] = 0; p7[1073] = 0; p8[1073] = 0; p9[1073] = 0; par[1073] = 4.95979490757047000000e-004;
	p1[1074] = 1; p2[1074] = 2; p3[1074] = 4; p4[1074] = 0; p5[1074] = 0; p6[1074] = 0; p7[1074] = 0; p8[1074] = 0; p9[1074] = 0; par[1074] = -7.43969236097928240000e-003;
	p1[1075] = 1; p2[1075] = 4; p3[1075] = 2; p4[1075] = 0; p5[1075] = 0; p6[1075] = 0; p7[1075] = 0; p8[1075] = 0; p9[1075] = 0; par[1075] = 7.43969236097928240000e-003;
	p1[1076] = 1; p2[1076] = 6; p3[1076] = 0; p4[1076] = 0; p5[1076] = 0; p6[1076] = 0; p7[1076] = 0; p8[1076] = 0; p9[1076] = 0; par[1076] = -4.95979490757047000000e-004;
	p1[1077] = 2; p2[1077] = 1; p3[1077] = 4; p4[1077] = 0; p5[1077] = 0; p6[1077] = 0; p7[1077] = 0; p8[1077] = 0; p9[1077] = 0; par[1077] = -1.53404031345646780000e-002;
	p1[1078] = 2; p2[1078] = 3; p3[1078] = 2; p4[1078] = 0; p5[1078] = 0; p6[1078] = 0; p7[1078] = 0; p8[1078] = 0; p9[1078] = 0; par[1078] = -1.02269354230903560000e-002;
	p1[1079] = 2; p2[1079] = 5; p3[1079] = 0; p4[1079] = 0; p5[1079] = 0; p6[1079] = 0; p7[1079] = 0; p8[1079] = 0; p9[1079] = 0; par[1079] = 5.11346771147432300000e-003;
	p1[1080] = 0; p2[1080] = 0; p3[1080] = 0; p4[1080] = 0; p5[1080] = 0; p6[1080] = 0; p7[1080] = 2; p8[1080] = 2; p9[1080] = 4; par[1080] = 1.47281727172525520000e+000;
	p1[1081] = 0; p2[1081] = 0; p3[1081] = 0; p4[1081] = 0; p5[1081] = 0; p6[1081] = 0; p7[1081] = 2; p8[1081] = 4; p9[1081] = 2; par[1081] = 1.47281727172525520000e+000;
	p1[1082] = 0; p2[1082] = 0; p3[1082] = 0; p4[1082] = 0; p5[1082] = 0; p6[1082] = 0; p7[1082] = 4; p8[1082] = 2; p9[1082] = 2; par[1082] = 1.47281727172525520000e+000;
	p1[1083] = 0; p2[1083] = 0; p3[1083] = 0; p4[1083] = 0; p5[1083] = 0; p6[1083] = 0; p7[1083] = 0; p8[1083] = 4; p9[1083] = 4; par[1083] = 3.36071610731016820000e-001;
	p1[1084] = 0; p2[1084] = 0; p3[1084] = 0; p4[1084] = 0; p5[1084] = 0; p6[1084] = 0; p7[1084] = 4; p8[1084] = 0; p9[1084] = 4; par[1084] = 3.36071610731016820000e-001;
	p1[1085] = 0; p2[1085] = 0; p3[1085] = 0; p4[1085] = 0; p5[1085] = 0; p6[1085] = 0; p7[1085] = 4; p8[1085] = 4; p9[1085] = 0; par[1085] = 3.36071610731016820000e-001;
	p1[1086] = 0; p2[1086] = 0; p3[1086] = 0; p4[1086] = 0; p5[1086] = 0; p6[1086] = 0; p7[1086] = 0; p8[1086] = 2; p9[1086] = 6; par[1086] = 2.21772293169705950000e-001;
	p1[1087] = 0; p2[1087] = 0; p3[1087] = 0; p4[1087] = 0; p5[1087] = 0; p6[1087] = 0; p7[1087] = 0; p8[1087] = 6; p9[1087] = 2; par[1087] = 2.21772293169705950000e-001;
	p1[1088] = 0; p2[1088] = 0; p3[1088] = 0; p4[1088] = 0; p5[1088] = 0; p6[1088] = 0; p7[1088] = 2; p8[1088] = 0; p9[1088] = 6; par[1088] = 2.21772293169705950000e-001;
	p1[1089] = 0; p2[1089] = 0; p3[1089] = 0; p4[1089] = 0; p5[1089] = 0; p6[1089] = 0; p7[1089] = 2; p8[1089] = 6; p9[1089] = 0; par[1089] = 2.21772293169705950000e-001;
	p1[1090] = 0; p2[1090] = 0; p3[1090] = 0; p4[1090] = 0; p5[1090] = 0; p6[1090] = 0; p7[1090] = 6; p8[1090] = 0; p9[1090] = 2; par[1090] = 2.21772293169705950000e-001;
	p1[1091] = 0; p2[1091] = 0; p3[1091] = 0; p4[1091] = 0; p5[1091] = 0; p6[1091] = 0; p7[1091] = 6; p8[1091] = 2; p9[1091] = 0; par[1091] = 2.21772293169705950000e-001;
	p1[1092] = 0; p2[1092] = 0; p3[1092] = 0; p4[1092] = 0; p5[1092] = 0; p6[1092] = 0; p7[1092] = 0; p8[1092] = 0; p9[1092] = 8; par[1092] = 4.68780825028227500000e-002;
	p1[1093] = 0; p2[1093] = 0; p3[1093] = 0; p4[1093] = 0; p5[1093] = 0; p6[1093] = 0; p7[1093] = 0; p8[1093] = 8; p9[1093] = 0; par[1093] = 4.68780825028227500000e-002;
	p1[1094] = 0; p2[1094] = 0; p3[1094] = 0; p4[1094] = 0; p5[1094] = 0; p6[1094] = 0; p7[1094] = 8; p8[1094] = 0; p9[1094] = 0; par[1094] = 4.68780825028227500000e-002;
	p1[1095] = 0; p2[1095] = 0; p3[1095] = 0; p4[1095] = 0; p5[1095] = 0; p6[1095] = 1; p7[1095] = 0; p8[1095] = 0; p9[1095] = 7; par[1095] = 5.54262033375083550000e-002;
	p1[1096] = 0; p2[1096] = 0; p3[1096] = 0; p4[1096] = 0; p5[1096] = 1; p6[1096] = 0; p7[1096] = 0; p8[1096] = 7; p9[1096] = 0; par[1096] = 5.54262033375083550000e-002;
	p1[1097] = 0; p2[1097] = 0; p3[1097] = 0; p4[1097] = 1; p5[1097] = 0; p6[1097] = 0; p7[1097] = 7; p8[1097] = 0; p9[1097] = 0; par[1097] = 5.54262033375083550000e-002;
	p1[1098] = 0; p2[1098] = 0; p3[1098] = 0; p4[1098] = 0; p5[1098] = 0; p6[1098] = 2; p7[1098] = 0; p8[1098] = 0; p9[1098] = 6; par[1098] = 6.59889699877011790000e-002;
	p1[1099] = 0; p2[1099] = 0; p3[1099] = 0; p4[1099] = 0; p5[1099] = 0; p6[1099] = 2; p7[1099] = 0; p8[1099] = 6; p9[1099] = 0; par[1099] = -3.29944849911945820000e-002;
	p1[1100] = 0; p2[1100] = 0; p3[1100] = 0; p4[1100] = 0; p5[1100] = 0; p6[1100] = 2; p7[1100] = 6; p8[1100] = 0; p9[1100] = 0; par[1100] = -3.29944849911945820000e-002;
	p1[1101] = 0; p2[1101] = 0; p3[1101] = 0; p4[1101] = 0; p5[1101] = 2; p6[1101] = 0; p7[1101] = 0; p8[1101] = 0; p9[1101] = 6; par[1101] = -3.29944849911945820000e-002;
	p1[1102] = 0; p2[1102] = 0; p3[1102] = 0; p4[1102] = 0; p5[1102] = 2; p6[1102] = 0; p7[1102] = 0; p8[1102] = 6; p9[1102] = 0; par[1102] = 6.59889699877011790000e-002;
	p1[1103] = 0; p2[1103] = 0; p3[1103] = 0; p4[1103] = 0; p5[1103] = 2; p6[1103] = 0; p7[1103] = 6; p8[1103] = 0; p9[1103] = 0; par[1103] = -3.29944849911945820000e-002;
	p1[1104] = 0; p2[1104] = 0; p3[1104] = 0; p4[1104] = 2; p5[1104] = 0; p6[1104] = 0; p7[1104] = 0; p8[1104] = 0; p9[1104] = 6; par[1104] = -3.29944849911945820000e-002;
	p1[1105] = 0; p2[1105] = 0; p3[1105] = 0; p4[1105] = 2; p5[1105] = 0; p6[1105] = 0; p7[1105] = 0; p8[1105] = 6; p9[1105] = 0; par[1105] = -3.29944849911945820000e-002;
	p1[1106] = 0; p2[1106] = 0; p3[1106] = 0; p4[1106] = 2; p5[1106] = 0; p6[1106] = 0; p7[1106] = 6; p8[1106] = 0; p9[1106] = 0; par[1106] = 6.59889699877011790000e-002;
	p1[1107] = 0; p2[1107] = 0; p3[1107] = 2; p4[1107] = 0; p5[1107] = 0; p6[1107] = 0; p7[1107] = 0; p8[1107] = 2; p9[1107] = 4; par[1107] = 6.91244082784837950000e-001;
	p1[1108] = 0; p2[1108] = 0; p3[1108] = 2; p4[1108] = 0; p5[1108] = 0; p6[1108] = 0; p7[1108] = 0; p8[1108] = 4; p9[1108] = 2; par[1108] = 6.91244082784837950000e-001;
	p1[1109] = 0; p2[1109] = 0; p3[1109] = 2; p4[1109] = 0; p5[1109] = 0; p6[1109] = 0; p7[1109] = 2; p8[1109] = 0; p9[1109] = 4; par[1109] = 6.91244082784837950000e-001;
	p1[1110] = 0; p2[1110] = 0; p3[1110] = 2; p4[1110] = 0; p5[1110] = 0; p6[1110] = 0; p7[1110] = 2; p8[1110] = 4; p9[1110] = 0; par[1110] = 6.91244082784837950000e-001;
	p1[1111] = 0; p2[1111] = 0; p3[1111] = 2; p4[1111] = 0; p5[1111] = 0; p6[1111] = 0; p7[1111] = 4; p8[1111] = 0; p9[1111] = 2; par[1111] = 6.91244082784837950000e-001;
	p1[1112] = 0; p2[1112] = 0; p3[1112] = 2; p4[1112] = 0; p5[1112] = 0; p6[1112] = 0; p7[1112] = 4; p8[1112] = 2; p9[1112] = 0; par[1112] = 6.91244082784837950000e-001;
	p1[1113] = 0; p2[1113] = 2; p3[1113] = 0; p4[1113] = 0; p5[1113] = 0; p6[1113] = 0; p7[1113] = 0; p8[1113] = 2; p9[1113] = 4; par[1113] = 6.91244082784837950000e-001;
	p1[1114] = 0; p2[1114] = 2; p3[1114] = 0; p4[1114] = 0; p5[1114] = 0; p6[1114] = 0; p7[1114] = 0; p8[1114] = 4; p9[1114] = 2; par[1114] = 6.91244082784837950000e-001;
	p1[1115] = 0; p2[1115] = 2; p3[1115] = 0; p4[1115] = 0; p5[1115] = 0; p6[1115] = 0; p7[1115] = 2; p8[1115] = 0; p9[1115] = 4; par[1115] = 6.91244082784837950000e-001;
	p1[1116] = 0; p2[1116] = 2; p3[1116] = 0; p4[1116] = 0; p5[1116] = 0; p6[1116] = 0; p7[1116] = 2; p8[1116] = 4; p9[1116] = 0; par[1116] = 6.91244082784837950000e-001;
	p1[1117] = 0; p2[1117] = 2; p3[1117] = 0; p4[1117] = 0; p5[1117] = 0; p6[1117] = 0; p7[1117] = 4; p8[1117] = 0; p9[1117] = 2; par[1117] = 6.91244082784837950000e-001;
	p1[1118] = 0; p2[1118] = 2; p3[1118] = 0; p4[1118] = 0; p5[1118] = 0; p6[1118] = 0; p7[1118] = 4; p8[1118] = 2; p9[1118] = 0; par[1118] = 6.91244082784837950000e-001;
	p1[1119] = 0; p2[1119] = 0; p3[1119] = 2; p4[1119] = 0; p5[1119] = 0; p6[1119] = 0; p7[1119] = 0; p8[1119] = 0; p9[1119] = 6; par[1119] = 1.80457899014284300000e-001;
	p1[1120] = 0; p2[1120] = 0; p3[1120] = 2; p4[1120] = 0; p5[1120] = 0; p6[1120] = 0; p7[1120] = 0; p8[1120] = 6; p9[1120] = 0; par[1120] = 1.80457899014284300000e-001;
	p1[1121] = 0; p2[1121] = 0; p3[1121] = 2; p4[1121] = 0; p5[1121] = 0; p6[1121] = 0; p7[1121] = 6; p8[1121] = 0; p9[1121] = 0; par[1121] = 1.80457899014284300000e-001;
	p1[1122] = 0; p2[1122] = 2; p3[1122] = 0; p4[1122] = 0; p5[1122] = 0; p6[1122] = 0; p7[1122] = 0; p8[1122] = 0; p9[1122] = 6; par[1122] = 1.80457899014284300000e-001;
	p1[1123] = 0; p2[1123] = 2; p3[1123] = 0; p4[1123] = 0; p5[1123] = 0; p6[1123] = 0; p7[1123] = 0; p8[1123] = 6; p9[1123] = 0; par[1123] = 1.80457899014284300000e-001;
	p1[1124] = 0; p2[1124] = 2; p3[1124] = 0; p4[1124] = 0; p5[1124] = 0; p6[1124] = 0; p7[1124] = 6; p8[1124] = 0; p9[1124] = 0; par[1124] = 1.80457899014284300000e-001;
	p1[1125] = 0; p2[1125] = 0; p3[1125] = 2; p4[1125] = 0; p5[1125] = 0; p6[1125] = 0; p7[1125] = 0; p8[1125] = 2; p9[1125] = 4; par[1125] = -3.74237655002062690000e-001;
	p1[1126] = 0; p2[1126] = 0; p3[1126] = 2; p4[1126] = 0; p5[1126] = 0; p6[1126] = 0; p7[1126] = 0; p8[1126] = 4; p9[1126] = 2; par[1126] = 1.87118827507382370000e-001;
	p1[1127] = 0; p2[1127] = 0; p3[1127] = 2; p4[1127] = 0; p5[1127] = 0; p6[1127] = 0; p7[1127] = 2; p8[1127] = 0; p9[1127] = 4; par[1127] = -3.74237655002062690000e-001;
	p1[1128] = 0; p2[1128] = 0; p3[1128] = 2; p4[1128] = 0; p5[1128] = 0; p6[1128] = 0; p7[1128] = 2; p8[1128] = 4; p9[1128] = 0; par[1128] = 1.87118827507382370000e-001;
	p1[1129] = 0; p2[1129] = 0; p3[1129] = 2; p4[1129] = 0; p5[1129] = 0; p6[1129] = 0; p7[1129] = 4; p8[1129] = 0; p9[1129] = 2; par[1129] = 1.87118827507382370000e-001;
	p1[1130] = 0; p2[1130] = 0; p3[1130] = 2; p4[1130] = 0; p5[1130] = 0; p6[1130] = 0; p7[1130] = 4; p8[1130] = 2; p9[1130] = 0; par[1130] = 1.87118827507382370000e-001;
	p1[1131] = 0; p2[1131] = 1; p3[1131] = 1; p4[1131] = 0; p5[1131] = 0; p6[1131] = 0; p7[1131] = 0; p8[1131] = 4; p9[1131] = 2; par[1131] = 6.48198632578891880000e-001;
	p1[1132] = 0; p2[1132] = 1; p3[1132] = 1; p4[1132] = 0; p5[1132] = 0; p6[1132] = 0; p7[1132] = 2; p8[1132] = 4; p9[1132] = 0; par[1132] = 6.48198632578891880000e-001;
	p1[1133] = 0; p2[1133] = 1; p3[1133] = 1; p4[1133] = 0; p5[1133] = 0; p6[1133] = 0; p7[1133] = 4; p8[1133] = 0; p9[1133] = 2; par[1133] = -6.48198632578891880000e-001;
	p1[1134] = 0; p2[1134] = 1; p3[1134] = 1; p4[1134] = 0; p5[1134] = 0; p6[1134] = 0; p7[1134] = 4; p8[1134] = 2; p9[1134] = 0; par[1134] = -6.48198632578891880000e-001;
	p1[1135] = 0; p2[1135] = 2; p3[1135] = 0; p4[1135] = 0; p5[1135] = 0; p6[1135] = 0; p7[1135] = 0; p8[1135] = 2; p9[1135] = 4; par[1135] = 3.74237655002062690000e-001;
	p1[1136] = 0; p2[1136] = 2; p3[1136] = 0; p4[1136] = 0; p5[1136] = 0; p6[1136] = 0; p7[1136] = 0; p8[1136] = 4; p9[1136] = 2; par[1136] = -1.87118827507382370000e-001;
	p1[1137] = 0; p2[1137] = 2; p3[1137] = 0; p4[1137] = 0; p5[1137] = 0; p6[1137] = 0; p7[1137] = 2; p8[1137] = 0; p9[1137] = 4; par[1137] = 3.74237655002062690000e-001;
	p1[1138] = 0; p2[1138] = 2; p3[1138] = 0; p4[1138] = 0; p5[1138] = 0; p6[1138] = 0; p7[1138] = 2; p8[1138] = 4; p9[1138] = 0; par[1138] = -1.87118827507382370000e-001;
	p1[1139] = 0; p2[1139] = 2; p3[1139] = 0; p4[1139] = 0; p5[1139] = 0; p6[1139] = 0; p7[1139] = 4; p8[1139] = 0; p9[1139] = 2; par[1139] = -1.87118827507382370000e-001;
	p1[1140] = 0; p2[1140] = 2; p3[1140] = 0; p4[1140] = 0; p5[1140] = 0; p6[1140] = 0; p7[1140] = 4; p8[1140] = 2; p9[1140] = 0; par[1140] = -1.87118827507382370000e-001;
	p1[1141] = 0; p2[1141] = 0; p3[1141] = 2; p4[1141] = 0; p5[1141] = 0; p6[1141] = 0; p7[1141] = 0; p8[1141] = 0; p9[1141] = 6; par[1141] = -1.70365024421318010000e-001;
	p1[1142] = 0; p2[1142] = 0; p3[1142] = 2; p4[1142] = 0; p5[1142] = 0; p6[1142] = 0; p7[1142] = 0; p8[1142] = 6; p9[1142] = 0; par[1142] = 8.51825122027411450000e-002;
	p1[1143] = 0; p2[1143] = 0; p3[1143] = 2; p4[1143] = 0; p5[1143] = 0; p6[1143] = 0; p7[1143] = 6; p8[1143] = 0; p9[1143] = 0; par[1143] = 8.51825122027411450000e-002;
	p1[1144] = 0; p2[1144] = 1; p3[1144] = 1; p4[1144] = 0; p5[1144] = 0; p6[1144] = 0; p7[1144] = 0; p8[1144] = 6; p9[1144] = 0; par[1144] = 2.95080878117015170000e-001;
	p1[1145] = 0; p2[1145] = 1; p3[1145] = 1; p4[1145] = 0; p5[1145] = 0; p6[1145] = 0; p7[1145] = 6; p8[1145] = 0; p9[1145] = 0; par[1145] = -2.95080878117015170000e-001;
	p1[1146] = 0; p2[1146] = 2; p3[1146] = 0; p4[1146] = 0; p5[1146] = 0; p6[1146] = 0; p7[1146] = 0; p8[1146] = 0; p9[1146] = 6; par[1146] = 1.70365024421318010000e-001;
	p1[1147] = 0; p2[1147] = 2; p3[1147] = 0; p4[1147] = 0; p5[1147] = 0; p6[1147] = 0; p7[1147] = 0; p8[1147] = 6; p9[1147] = 0; par[1147] = -8.51825122027411450000e-002;
	p1[1148] = 0; p2[1148] = 2; p3[1148] = 0; p4[1148] = 0; p5[1148] = 0; p6[1148] = 0; p7[1148] = 6; p8[1148] = 0; p9[1148] = 0; par[1148] = -8.51825122027411450000e-002;
	p1[1149] = 0; p2[1149] = 0; p3[1149] = 4; p4[1149] = 0; p5[1149] = 0; p6[1149] = 0; p7[1149] = 0; p8[1149] = 2; p9[1149] = 2; par[1149] = 3.94898770102535430000e-001;
	p1[1150] = 0; p2[1150] = 0; p3[1150] = 4; p4[1150] = 0; p5[1150] = 0; p6[1150] = 0; p7[1150] = 2; p8[1150] = 0; p9[1150] = 2; par[1150] = 3.94898770102535430000e-001;
	p1[1151] = 0; p2[1151] = 0; p3[1151] = 4; p4[1151] = 0; p5[1151] = 0; p6[1151] = 0; p7[1151] = 2; p8[1151] = 2; p9[1151] = 0; par[1151] = 3.94898770102535430000e-001;
	p1[1152] = 0; p2[1152] = 2; p3[1152] = 2; p4[1152] = 0; p5[1152] = 0; p6[1152] = 0; p7[1152] = 0; p8[1152] = 2; p9[1152] = 2; par[1152] = 7.89797540216014780000e-001;
	p1[1153] = 0; p2[1153] = 2; p3[1153] = 2; p4[1153] = 0; p5[1153] = 0; p6[1153] = 0; p7[1153] = 2; p8[1153] = 0; p9[1153] = 2; par[1153] = 7.89797540216014780000e-001;
	p1[1154] = 0; p2[1154] = 2; p3[1154] = 2; p4[1154] = 0; p5[1154] = 0; p6[1154] = 0; p7[1154] = 2; p8[1154] = 2; p9[1154] = 0; par[1154] = 7.89797540216014780000e-001;
	p1[1155] = 0; p2[1155] = 4; p3[1155] = 0; p4[1155] = 0; p5[1155] = 0; p6[1155] = 0; p7[1155] = 0; p8[1155] = 2; p9[1155] = 2; par[1155] = 3.94898770102535430000e-001;
	p1[1156] = 0; p2[1156] = 4; p3[1156] = 0; p4[1156] = 0; p5[1156] = 0; p6[1156] = 0; p7[1156] = 2; p8[1156] = 0; p9[1156] = 2; par[1156] = 3.94898770102535430000e-001;
	p1[1157] = 0; p2[1157] = 4; p3[1157] = 0; p4[1157] = 0; p5[1157] = 0; p6[1157] = 0; p7[1157] = 2; p8[1157] = 2; p9[1157] = 0; par[1157] = 3.94898770102535430000e-001;
	p1[1158] = 0; p2[1158] = 0; p3[1158] = 4; p4[1158] = 0; p5[1158] = 0; p6[1158] = 0; p7[1158] = 0; p8[1158] = 0; p9[1158] = 4; par[1158] = 1.93080974183131000000e-001;
	p1[1159] = 0; p2[1159] = 0; p3[1159] = 4; p4[1159] = 0; p5[1159] = 0; p6[1159] = 0; p7[1159] = 0; p8[1159] = 4; p9[1159] = 0; par[1159] = 1.93080974183131000000e-001;
	p1[1160] = 0; p2[1160] = 0; p3[1160] = 4; p4[1160] = 0; p5[1160] = 0; p6[1160] = 0; p7[1160] = 4; p8[1160] = 0; p9[1160] = 0; par[1160] = 1.93080974183131000000e-001;
	p1[1161] = 0; p2[1161] = 2; p3[1161] = 2; p4[1161] = 0; p5[1161] = 0; p6[1161] = 0; p7[1161] = 0; p8[1161] = 0; p9[1161] = 4; par[1161] = 3.86161948353155200000e-001;
	p1[1162] = 0; p2[1162] = 2; p3[1162] = 2; p4[1162] = 0; p5[1162] = 0; p6[1162] = 0; p7[1162] = 0; p8[1162] = 4; p9[1162] = 0; par[1162] = 3.86161948353155200000e-001;
	p1[1163] = 0; p2[1163] = 2; p3[1163] = 2; p4[1163] = 0; p5[1163] = 0; p6[1163] = 0; p7[1163] = 4; p8[1163] = 0; p9[1163] = 0; par[1163] = 3.86161948353155200000e-001;
	p1[1164] = 0; p2[1164] = 4; p3[1164] = 0; p4[1164] = 0; p5[1164] = 0; p6[1164] = 0; p7[1164] = 0; p8[1164] = 0; p9[1164] = 4; par[1164] = 1.93080974183131000000e-001;
	p1[1165] = 0; p2[1165] = 4; p3[1165] = 0; p4[1165] = 0; p5[1165] = 0; p6[1165] = 0; p7[1165] = 0; p8[1165] = 4; p9[1165] = 0; par[1165] = 1.93080974183131000000e-001;
	p1[1166] = 0; p2[1166] = 4; p3[1166] = 0; p4[1166] = 0; p5[1166] = 0; p6[1166] = 0; p7[1166] = 4; p8[1166] = 0; p9[1166] = 0; par[1166] = 1.93080974183131000000e-001;
	p1[1167] = 0; p2[1167] = 0; p3[1167] = 4; p4[1167] = 0; p5[1167] = 0; p6[1167] = 0; p7[1167] = 0; p8[1167] = 2; p9[1167] = 2; par[1167] = -9.19584982322749770000e-002;
	p1[1168] = 0; p2[1168] = 0; p3[1168] = 4; p4[1168] = 0; p5[1168] = 0; p6[1168] = 0; p7[1168] = 2; p8[1168] = 0; p9[1168] = 2; par[1168] = -9.19584982322749770000e-002;
	p1[1169] = 0; p2[1169] = 0; p3[1169] = 4; p4[1169] = 0; p5[1169] = 0; p6[1169] = 0; p7[1169] = 2; p8[1169] = 2; p9[1169] = 0; par[1169] = 1.83916996468963950000e-001;
	p1[1170] = 0; p2[1170] = 1; p3[1170] = 3; p4[1170] = 0; p5[1170] = 0; p6[1170] = 0; p7[1170] = 0; p8[1170] = 2; p9[1170] = 2; par[1170] = 3.18553582258472910000e-001;
	p1[1171] = 0; p2[1171] = 1; p3[1171] = 3; p4[1171] = 0; p5[1171] = 0; p6[1171] = 0; p7[1171] = 2; p8[1171] = 0; p9[1171] = 2; par[1171] = -3.18553582258472910000e-001;
	p1[1172] = 0; p2[1172] = 3; p3[1172] = 1; p4[1172] = 0; p5[1172] = 0; p6[1172] = 0; p7[1172] = 0; p8[1172] = 2; p9[1172] = 2; par[1172] = 3.18553582258472910000e-001;
	p1[1173] = 0; p2[1173] = 3; p3[1173] = 1; p4[1173] = 0; p5[1173] = 0; p6[1173] = 0; p7[1173] = 2; p8[1173] = 0; p9[1173] = 2; par[1173] = -3.18553582258472910000e-001;
	p1[1174] = 0; p2[1174] = 4; p3[1174] = 0; p4[1174] = 0; p5[1174] = 0; p6[1174] = 0; p7[1174] = 0; p8[1174] = 2; p9[1174] = 2; par[1174] = 9.19584982322749770000e-002;
	p1[1175] = 0; p2[1175] = 4; p3[1175] = 0; p4[1175] = 0; p5[1175] = 0; p6[1175] = 0; p7[1175] = 2; p8[1175] = 0; p9[1175] = 2; par[1175] = 9.19584982322749770000e-002;
	p1[1176] = 0; p2[1176] = 4; p3[1176] = 0; p4[1176] = 0; p5[1176] = 0; p6[1176] = 0; p7[1176] = 2; p8[1176] = 2; p9[1176] = 0; par[1176] = -1.83916996468963950000e-001;
	p1[1177] = 0; p2[1177] = 0; p3[1177] = 4; p4[1177] = 0; p5[1177] = 0; p6[1177] = 0; p7[1177] = 0; p8[1177] = 0; p9[1177] = 4; par[1177] = -2.26809294110589390000e-001;
	p1[1178] = 0; p2[1178] = 0; p3[1178] = 4; p4[1178] = 0; p5[1178] = 0; p6[1178] = 0; p7[1178] = 0; p8[1178] = 4; p9[1178] = 0; par[1178] = 1.13404647055294700000e-001;
	p1[1179] = 0; p2[1179] = 0; p3[1179] = 4; p4[1179] = 0; p5[1179] = 0; p6[1179] = 0; p7[1179] = 4; p8[1179] = 0; p9[1179] = 0; par[1179] = 1.13404647055294700000e-001;
	p1[1180] = 0; p2[1180] = 1; p3[1180] = 3; p4[1180] = 0; p5[1180] = 0; p6[1180] = 0; p7[1180] = 0; p8[1180] = 4; p9[1180] = 0; par[1180] = 3.92845221022381730000e-001;
	p1[1181] = 0; p2[1181] = 1; p3[1181] = 3; p4[1181] = 0; p5[1181] = 0; p6[1181] = 0; p7[1181] = 4; p8[1181] = 0; p9[1181] = 0; par[1181] = -3.92845221022381730000e-001;
	p1[1182] = 0; p2[1182] = 3; p3[1182] = 1; p4[1182] = 0; p5[1182] = 0; p6[1182] = 0; p7[1182] = 0; p8[1182] = 4; p9[1182] = 0; par[1182] = 3.92845221022381730000e-001;
	p1[1183] = 0; p2[1183] = 3; p3[1183] = 1; p4[1183] = 0; p5[1183] = 0; p6[1183] = 0; p7[1183] = 4; p8[1183] = 0; p9[1183] = 0; par[1183] = -3.92845221022381730000e-001;
	p1[1184] = 0; p2[1184] = 4; p3[1184] = 0; p4[1184] = 0; p5[1184] = 0; p6[1184] = 0; p7[1184] = 0; p8[1184] = 0; p9[1184] = 4; par[1184] = 2.26809294110589390000e-001;
	p1[1185] = 0; p2[1185] = 4; p3[1185] = 0; p4[1185] = 0; p5[1185] = 0; p6[1185] = 0; p7[1185] = 0; p8[1185] = 4; p9[1185] = 0; par[1185] = -1.13404647055294700000e-001;
	p1[1186] = 0; p2[1186] = 4; p3[1186] = 0; p4[1186] = 0; p5[1186] = 0; p6[1186] = 0; p7[1186] = 4; p8[1186] = 0; p9[1186] = 0; par[1186] = -1.13404647055294700000e-001;
	p1[1187] = 0; p2[1187] = 0; p3[1187] = 6; p4[1187] = 0; p5[1187] = 0; p6[1187] = 0; p7[1187] = 0; p8[1187] = 0; p9[1187] = 2; par[1187] = 5.22109215868071730000e-002;
	p1[1188] = 0; p2[1188] = 0; p3[1188] = 6; p4[1188] = 0; p5[1188] = 0; p6[1188] = 0; p7[1188] = 0; p8[1188] = 2; p9[1188] = 0; par[1188] = 5.22109215868071730000e-002;
	p1[1189] = 0; p2[1189] = 0; p3[1189] = 6; p4[1189] = 0; p5[1189] = 0; p6[1189] = 0; p7[1189] = 2; p8[1189] = 0; p9[1189] = 0; par[1189] = 5.22109215868071730000e-002;
	p1[1190] = 0; p2[1190] = 2; p3[1190] = 4; p4[1190] = 0; p5[1190] = 0; p6[1190] = 0; p7[1190] = 0; p8[1190] = 0; p9[1190] = 2; par[1190] = 1.56632764760421540000e-001;
	p1[1191] = 0; p2[1191] = 2; p3[1191] = 4; p4[1191] = 0; p5[1191] = 0; p6[1191] = 0; p7[1191] = 0; p8[1191] = 2; p9[1191] = 0; par[1191] = 1.56632764760421540000e-001;
	p1[1192] = 0; p2[1192] = 2; p3[1192] = 4; p4[1192] = 0; p5[1192] = 0; p6[1192] = 0; p7[1192] = 2; p8[1192] = 0; p9[1192] = 0; par[1192] = 1.56632764760421540000e-001;
	p1[1193] = 0; p2[1193] = 4; p3[1193] = 2; p4[1193] = 0; p5[1193] = 0; p6[1193] = 0; p7[1193] = 0; p8[1193] = 0; p9[1193] = 2; par[1193] = 1.56632764760421540000e-001;
	p1[1194] = 0; p2[1194] = 4; p3[1194] = 2; p4[1194] = 0; p5[1194] = 0; p6[1194] = 0; p7[1194] = 0; p8[1194] = 2; p9[1194] = 0; par[1194] = 1.56632764760421540000e-001;
	p1[1195] = 0; p2[1195] = 4; p3[1195] = 2; p4[1195] = 0; p5[1195] = 0; p6[1195] = 0; p7[1195] = 2; p8[1195] = 0; p9[1195] = 0; par[1195] = 1.56632764760421540000e-001;
	p1[1196] = 0; p2[1196] = 6; p3[1196] = 0; p4[1196] = 0; p5[1196] = 0; p6[1196] = 0; p7[1196] = 0; p8[1196] = 0; p9[1196] = 2; par[1196] = 5.22109215868071730000e-002;
	p1[1197] = 0; p2[1197] = 6; p3[1197] = 0; p4[1197] = 0; p5[1197] = 0; p6[1197] = 0; p7[1197] = 0; p8[1197] = 2; p9[1197] = 0; par[1197] = 5.22109215868071730000e-002;
	p1[1198] = 0; p2[1198] = 6; p3[1198] = 0; p4[1198] = 0; p5[1198] = 0; p6[1198] = 0; p7[1198] = 2; p8[1198] = 0; p9[1198] = 0; par[1198] = 5.22109215868071730000e-002;
	p1[1199] = 0; p2[1199] = 0; p3[1199] = 4; p4[1199] = 0; p5[1199] = 0; p6[1199] = 0; p7[1199] = 0; p8[1199] = 0; p9[1199] = 4; par[1199] = 4.51124706591470370000e-002;
	p1[1200] = 0; p2[1200] = 0; p3[1200] = 4; p4[1200] = 0; p5[1200] = 0; p6[1200] = 0; p7[1200] = 0; p8[1200] = 4; p9[1200] = 0; par[1200] = -2.25562353295735190000e-002;
	p1[1201] = 0; p2[1201] = 0; p3[1201] = 4; p4[1201] = 0; p5[1201] = 0; p6[1201] = 0; p7[1201] = 4; p8[1201] = 0; p9[1201] = 0; par[1201] = -2.25562353295735190000e-002;
	p1[1202] = 0; p2[1202] = 1; p3[1202] = 3; p4[1202] = 0; p5[1202] = 0; p6[1202] = 0; p7[1202] = 0; p8[1202] = 4; p9[1202] = 0; par[1202] = 1.56274182470822340000e-001;
	p1[1203] = 0; p2[1203] = 1; p3[1203] = 3; p4[1203] = 0; p5[1203] = 0; p6[1203] = 0; p7[1203] = 4; p8[1203] = 0; p9[1203] = 0; par[1203] = -1.56274182470822340000e-001;
	p1[1204] = 0; p2[1204] = 2; p3[1204] = 2; p4[1204] = 0; p5[1204] = 0; p6[1204] = 0; p7[1204] = 0; p8[1204] = 0; p9[1204] = 4; par[1204] = -2.70674823954882240000e-001;
	p1[1205] = 0; p2[1205] = 2; p3[1205] = 2; p4[1205] = 0; p5[1205] = 0; p6[1205] = 0; p7[1205] = 0; p8[1205] = 4; p9[1205] = 0; par[1205] = 1.35337411977441120000e-001;
	p1[1206] = 0; p2[1206] = 2; p3[1206] = 2; p4[1206] = 0; p5[1206] = 0; p6[1206] = 0; p7[1206] = 4; p8[1206] = 0; p9[1206] = 0; par[1206] = 1.35337411977441120000e-001;
	p1[1207] = 0; p2[1207] = 3; p3[1207] = 1; p4[1207] = 0; p5[1207] = 0; p6[1207] = 0; p7[1207] = 0; p8[1207] = 4; p9[1207] = 0; par[1207] = -1.56274182470822340000e-001;
	p1[1208] = 0; p2[1208] = 3; p3[1208] = 1; p4[1208] = 0; p5[1208] = 0; p6[1208] = 0; p7[1208] = 4; p8[1208] = 0; p9[1208] = 0; par[1208] = 1.56274182470822340000e-001;
	p1[1209] = 0; p2[1209] = 4; p3[1209] = 0; p4[1209] = 0; p5[1209] = 0; p6[1209] = 0; p7[1209] = 0; p8[1209] = 0; p9[1209] = 4; par[1209] = 4.51124706591470370000e-002;
	p1[1210] = 0; p2[1210] = 4; p3[1210] = 0; p4[1210] = 0; p5[1210] = 0; p6[1210] = 0; p7[1210] = 0; p8[1210] = 4; p9[1210] = 0; par[1210] = -2.25562353295735190000e-002;
	p1[1211] = 0; p2[1211] = 4; p3[1211] = 0; p4[1211] = 0; p5[1211] = 0; p6[1211] = 0; p7[1211] = 4; p8[1211] = 0; p9[1211] = 0; par[1211] = -2.25562353295735190000e-002;
	p1[1212] = 0; p2[1212] = 0; p3[1212] = 6; p4[1212] = 0; p5[1212] = 0; p6[1212] = 0; p7[1212] = 0; p8[1212] = 0; p9[1212] = 2; par[1212] = -6.19851934391184020000e-002;
	p1[1213] = 0; p2[1213] = 0; p3[1213] = 6; p4[1213] = 0; p5[1213] = 0; p6[1213] = 0; p7[1213] = 0; p8[1213] = 2; p9[1213] = 0; par[1213] = 3.09925967165839110000e-002;
	p1[1214] = 0; p2[1214] = 0; p3[1214] = 6; p4[1214] = 0; p5[1214] = 0; p6[1214] = 0; p7[1214] = 2; p8[1214] = 0; p9[1214] = 0; par[1214] = 3.09925967165839110000e-002;
	p1[1215] = 0; p2[1215] = 1; p3[1215] = 5; p4[1215] = 0; p5[1215] = 0; p6[1215] = 0; p7[1215] = 0; p8[1215] = 2; p9[1215] = 0; par[1215] = 1.07361504349056390000e-001;
	p1[1216] = 0; p2[1216] = 1; p3[1216] = 5; p4[1216] = 0; p5[1216] = 0; p6[1216] = 0; p7[1216] = 2; p8[1216] = 0; p9[1216] = 0; par[1216] = -1.07361504349056390000e-001;
	p1[1217] = 0; p2[1217] = 2; p3[1217] = 4; p4[1217] = 0; p5[1217] = 0; p6[1217] = 0; p7[1217] = 0; p8[1217] = 0; p9[1217] = 2; par[1217] = -6.19851934391184020000e-002;
	p1[1218] = 0; p2[1218] = 2; p3[1218] = 4; p4[1218] = 0; p5[1218] = 0; p6[1218] = 0; p7[1218] = 0; p8[1218] = 2; p9[1218] = 0; par[1218] = 3.09925967165839110000e-002;
	p1[1219] = 0; p2[1219] = 2; p3[1219] = 4; p4[1219] = 0; p5[1219] = 0; p6[1219] = 0; p7[1219] = 2; p8[1219] = 0; p9[1219] = 0; par[1219] = 3.09925967165839110000e-002;
	p1[1220] = 0; p2[1220] = 3; p3[1220] = 3; p4[1220] = 0; p5[1220] = 0; p6[1220] = 0; p7[1220] = 0; p8[1220] = 2; p9[1220] = 0; par[1220] = 2.14723008698112780000e-001;
	p1[1221] = 0; p2[1221] = 3; p3[1221] = 3; p4[1221] = 0; p5[1221] = 0; p6[1221] = 0; p7[1221] = 2; p8[1221] = 0; p9[1221] = 0; par[1221] = -2.14723008698112780000e-001;
	p1[1222] = 0; p2[1222] = 4; p3[1222] = 2; p4[1222] = 0; p5[1222] = 0; p6[1222] = 0; p7[1222] = 0; p8[1222] = 0; p9[1222] = 2; par[1222] = 6.19851934391184020000e-002;
	p1[1223] = 0; p2[1223] = 4; p3[1223] = 2; p4[1223] = 0; p5[1223] = 0; p6[1223] = 0; p7[1223] = 0; p8[1223] = 2; p9[1223] = 0; par[1223] = -3.09925967165839110000e-002;
	p1[1224] = 0; p2[1224] = 4; p3[1224] = 2; p4[1224] = 0; p5[1224] = 0; p6[1224] = 0; p7[1224] = 2; p8[1224] = 0; p9[1224] = 0; par[1224] = -3.09925967165839110000e-002;
	p1[1225] = 0; p2[1225] = 5; p3[1225] = 1; p4[1225] = 0; p5[1225] = 0; p6[1225] = 0; p7[1225] = 0; p8[1225] = 2; p9[1225] = 0; par[1225] = 1.07361504349056390000e-001;
	p1[1226] = 0; p2[1226] = 5; p3[1226] = 1; p4[1226] = 0; p5[1226] = 0; p6[1226] = 0; p7[1226] = 2; p8[1226] = 0; p9[1226] = 0; par[1226] = -1.07361504349056390000e-001;
	p1[1227] = 0; p2[1227] = 6; p3[1227] = 0; p4[1227] = 0; p5[1227] = 0; p6[1227] = 0; p7[1227] = 0; p8[1227] = 0; p9[1227] = 2; par[1227] = 6.19851934391184020000e-002;
	p1[1228] = 0; p2[1228] = 6; p3[1228] = 0; p4[1228] = 0; p5[1228] = 0; p6[1228] = 0; p7[1228] = 0; p8[1228] = 2; p9[1228] = 0; par[1228] = -3.09925967165839110000e-002;
	p1[1229] = 0; p2[1229] = 6; p3[1229] = 0; p4[1229] = 0; p5[1229] = 0; p6[1229] = 0; p7[1229] = 2; p8[1229] = 0; p9[1229] = 0; par[1229] = -3.09925967165839110000e-002;
	p1[1230] = 0; p2[1230] = 0; p3[1230] = 8; p4[1230] = 0; p5[1230] = 0; p6[1230] = 0; p7[1230] = 0; p8[1230] = 0; p9[1230] = 0; par[1230] = 1.36529944369771410000e-003;
	p1[1231] = 0; p2[1231] = 2; p3[1231] = 6; p4[1231] = 0; p5[1231] = 0; p6[1231] = 0; p7[1231] = 0; p8[1231] = 0; p9[1231] = 0; par[1231] = 5.46119777426658150000e-003;
	p1[1232] = 0; p2[1232] = 4; p3[1232] = 4; p4[1232] = 0; p5[1232] = 0; p6[1232] = 0; p7[1232] = 0; p8[1232] = 0; p9[1232] = 0; par[1232] = 8.19179666113773430000e-003;
	p1[1233] = 0; p2[1233] = 6; p3[1233] = 2; p4[1233] = 0; p5[1233] = 0; p6[1233] = 0; p7[1233] = 0; p8[1233] = 0; p9[1233] = 0; par[1233] = 5.46119777426658150000e-003;
	p1[1234] = 0; p2[1234] = 8; p3[1234] = 0; p4[1234] = 0; p5[1234] = 0; p6[1234] = 0; p7[1234] = 0; p8[1234] = 0; p9[1234] = 0; par[1234] = 1.36529944369771410000e-003;
	p1[1235] = 0; p2[1235] = 0; p3[1235] = 6; p4[1235] = 0; p5[1235] = 0; p6[1235] = 0; p7[1235] = 0; p8[1235] = 0; p9[1235] = 2; par[1235] = 1.69580323188423320000e-002;
	p1[1236] = 0; p2[1236] = 0; p3[1236] = 6; p4[1236] = 0; p5[1236] = 0; p6[1236] = 0; p7[1236] = 0; p8[1236] = 2; p9[1236] = 0; par[1236] = -8.47901615813414190000e-003;
	p1[1237] = 0; p2[1237] = 0; p3[1237] = 6; p4[1237] = 0; p5[1237] = 0; p6[1237] = 0; p7[1237] = 2; p8[1237] = 0; p9[1237] = 0; par[1237] = -8.47901615813414190000e-003;
	p1[1238] = 0; p2[1238] = 1; p3[1238] = 5; p4[1238] = 0; p5[1238] = 0; p6[1238] = 0; p7[1238] = 0; p8[1238] = 2; p9[1238] = 0; par[1238] = 5.87443471414602900000e-002;
	p1[1239] = 0; p2[1239] = 1; p3[1239] = 5; p4[1239] = 0; p5[1239] = 0; p6[1239] = 0; p7[1239] = 2; p8[1239] = 0; p9[1239] = 0; par[1239] = -5.87443471414602900000e-002;
	p1[1240] = 0; p2[1240] = 2; p3[1240] = 4; p4[1240] = 0; p5[1240] = 0; p6[1240] = 0; p7[1240] = 0; p8[1240] = 0; p9[1240] = 2; par[1240] = -8.47901615890635650000e-002;
	p1[1241] = 0; p2[1241] = 2; p3[1241] = 4; p4[1241] = 0; p5[1241] = 0; p6[1241] = 0; p7[1241] = 0; p8[1241] = 2; p9[1241] = 0; par[1241] = 4.23950807958188080000e-002;
	p1[1242] = 0; p2[1242] = 2; p3[1242] = 4; p4[1242] = 0; p5[1242] = 0; p6[1242] = 0; p7[1242] = 2; p8[1242] = 0; p9[1242] = 0; par[1242] = 4.23950807958188080000e-002;
	p1[1243] = 0; p2[1243] = 4; p3[1243] = 2; p4[1243] = 0; p5[1243] = 0; p6[1243] = 0; p7[1243] = 0; p8[1243] = 0; p9[1243] = 2; par[1243] = -8.47901615890635650000e-002;
	p1[1244] = 0; p2[1244] = 4; p3[1244] = 2; p4[1244] = 0; p5[1244] = 0; p6[1244] = 0; p7[1244] = 0; p8[1244] = 2; p9[1244] = 0; par[1244] = 4.23950807958188080000e-002;
	p1[1245] = 0; p2[1245] = 4; p3[1245] = 2; p4[1245] = 0; p5[1245] = 0; p6[1245] = 0; p7[1245] = 2; p8[1245] = 0; p9[1245] = 0; par[1245] = 4.23950807958188080000e-002;
	p1[1246] = 0; p2[1246] = 5; p3[1246] = 1; p4[1246] = 0; p5[1246] = 0; p6[1246] = 0; p7[1246] = 0; p8[1246] = 2; p9[1246] = 0; par[1246] = -5.87443471414602900000e-002;
	p1[1247] = 0; p2[1247] = 5; p3[1247] = 1; p4[1247] = 0; p5[1247] = 0; p6[1247] = 0; p7[1247] = 2; p8[1247] = 0; p9[1247] = 0; par[1247] = 5.87443471414602900000e-002;
	p1[1248] = 0; p2[1248] = 6; p3[1248] = 0; p4[1248] = 0; p5[1248] = 0; p6[1248] = 0; p7[1248] = 0; p8[1248] = 0; p9[1248] = 2; par[1248] = 1.69580323188423320000e-002;
	p1[1249] = 0; p2[1249] = 6; p3[1249] = 0; p4[1249] = 0; p5[1249] = 0; p6[1249] = 0; p7[1249] = 0; p8[1249] = 2; p9[1249] = 0; par[1249] = -8.47901615813414190000e-003;
	p1[1250] = 0; p2[1250] = 6; p3[1250] = 0; p4[1250] = 0; p5[1250] = 0; p6[1250] = 0; p7[1250] = 2; p8[1250] = 0; p9[1250] = 0; par[1250] = -8.47901615813414190000e-003;
	p1[1251] = 0; p2[1251] = 0; p3[1251] = 6; p4[1251] = 0; p5[1251] = 0; p6[1251] = 0; p7[1251] = 0; p8[1251] = 0; p9[1251] = 2; par[1251] = -2.47663971145313170000e-003;
	p1[1252] = 0; p2[1252] = 0; p3[1252] = 6; p4[1252] = 0; p5[1252] = 0; p6[1252] = 0; p7[1252] = 0; p8[1252] = 2; p9[1252] = 0; par[1252] = -2.47663971145313170000e-003;
	p1[1253] = 0; p2[1253] = 0; p3[1253] = 6; p4[1253] = 0; p5[1253] = 0; p6[1253] = 0; p7[1253] = 2; p8[1253] = 0; p9[1253] = 0; par[1253] = -2.47663971145313170000e-003;
	p1[1254] = 0; p2[1254] = 2; p3[1254] = 4; p4[1254] = 0; p5[1254] = 0; p6[1254] = 0; p7[1254] = 0; p8[1254] = 0; p9[1254] = 2; par[1254] = 3.71495956745594710000e-002;
	p1[1255] = 0; p2[1255] = 2; p3[1255] = 4; p4[1255] = 0; p5[1255] = 0; p6[1255] = 0; p7[1255] = 0; p8[1255] = 2; p9[1255] = 0; par[1255] = 3.71495956745594710000e-002;
	p1[1256] = 0; p2[1256] = 2; p3[1256] = 4; p4[1256] = 0; p5[1256] = 0; p6[1256] = 0; p7[1256] = 2; p8[1256] = 0; p9[1256] = 0; par[1256] = 3.71495956745594710000e-002;
	p1[1257] = 0; p2[1257] = 4; p3[1257] = 2; p4[1257] = 0; p5[1257] = 0; p6[1257] = 0; p7[1257] = 0; p8[1257] = 0; p9[1257] = 2; par[1257] = -3.71495956745594710000e-002;
	p1[1258] = 0; p2[1258] = 4; p3[1258] = 2; p4[1258] = 0; p5[1258] = 0; p6[1258] = 0; p7[1258] = 0; p8[1258] = 2; p9[1258] = 0; par[1258] = -3.71495956745594710000e-002;
	p1[1259] = 0; p2[1259] = 4; p3[1259] = 2; p4[1259] = 0; p5[1259] = 0; p6[1259] = 0; p7[1259] = 2; p8[1259] = 0; p9[1259] = 0; par[1259] = -3.71495956745594710000e-002;
	p1[1260] = 0; p2[1260] = 6; p3[1260] = 0; p4[1260] = 0; p5[1260] = 0; p6[1260] = 0; p7[1260] = 0; p8[1260] = 0; p9[1260] = 2; par[1260] = 2.47663971145313170000e-003;
	p1[1261] = 0; p2[1261] = 6; p3[1261] = 0; p4[1261] = 0; p5[1261] = 0; p6[1261] = 0; p7[1261] = 0; p8[1261] = 2; p9[1261] = 0; par[1261] = 2.47663971145313170000e-003;
	p1[1262] = 0; p2[1262] = 6; p3[1262] = 0; p4[1262] = 0; p5[1262] = 0; p6[1262] = 0; p7[1262] = 2; p8[1262] = 0; p9[1262] = 0; par[1262] = 2.47663971145313170000e-003;
	p1[1263] = 0; p2[1263] = 0; p3[1263] = 8; p4[1263] = 0; p5[1263] = 0; p6[1263] = 0; p7[1263] = 0; p8[1263] = 0; p9[1263] = 0; par[1263] = -1.86579542279904010000e-004;
	p1[1264] = 0; p2[1264] = 2; p3[1264] = 6; p4[1264] = 0; p5[1264] = 0; p6[1264] = 0; p7[1264] = 0; p8[1264] = 0; p9[1264] = 0; par[1264] = 2.61211359266795390000e-003;
	p1[1265] = 0; p2[1265] = 6; p3[1265] = 2; p4[1265] = 0; p5[1265] = 0; p6[1265] = 0; p7[1265] = 0; p8[1265] = 0; p9[1265] = 0; par[1265] = -2.61211359266795390000e-003;
	p1[1266] = 0; p2[1266] = 8; p3[1266] = 0; p4[1266] = 0; p5[1266] = 0; p6[1266] = 0; p7[1266] = 0; p8[1266] = 0; p9[1266] = 0; par[1266] = 1.86579542279904010000e-004;
	p1[1267] = 1; p2[1267] = 0; p3[1267] = 1; p4[1267] = 0; p5[1267] = 0; p6[1267] = 0; p7[1267] = 0; p8[1267] = 6; p9[1267] = 0; par[1267] = 8.87677586584481180000e-002;
	p1[1268] = 1; p2[1268] = 0; p3[1268] = 1; p4[1268] = 0; p5[1268] = 0; p6[1268] = 0; p7[1268] = 6; p8[1268] = 0; p9[1268] = 0; par[1268] = -8.87677586584481180000e-002;
	p1[1269] = 1; p2[1269] = 1; p3[1269] = 0; p4[1269] = 0; p5[1269] = 0; p6[1269] = 0; p7[1269] = 0; p8[1269] = 0; p9[1269] = 6; par[1269] = -1.02500178718291170000e-001;
	p1[1270] = 1; p2[1270] = 1; p3[1270] = 0; p4[1270] = 0; p5[1270] = 0; p6[1270] = 0; p7[1270] = 0; p8[1270] = 6; p9[1270] = 0; par[1270] = 5.12500893591455870000e-002;
	p1[1271] = 1; p2[1271] = 1; p3[1271] = 0; p4[1271] = 0; p5[1271] = 0; p6[1271] = 0; p7[1271] = 6; p8[1271] = 0; p9[1271] = 0; par[1271] = 5.12500893591455870000e-002;
	p1[1272] = 1; p2[1272] = 1; p3[1272] = 6; p4[1272] = 0; p5[1272] = 0; p6[1272] = 0; p7[1272] = 0; p8[1272] = 0; p9[1272] = 0; par[1272] = 3.67386342971828690000e-003;
	p1[1273] = 1; p2[1273] = 3; p3[1273] = 4; p4[1273] = 0; p5[1273] = 0; p6[1273] = 0; p7[1273] = 0; p8[1273] = 0; p9[1273] = 0; par[1273] = 6.12310571614655460000e-003;
	p1[1274] = 1; p2[1274] = 5; p3[1274] = 2; p4[1274] = 0; p5[1274] = 0; p6[1274] = 0; p7[1274] = 0; p8[1274] = 0; p9[1274] = 0; par[1274] = 1.22462114329002040000e-003;
	p1[1275] = 1; p2[1275] = 7; p3[1275] = 0; p4[1275] = 0; p5[1275] = 0; p6[1275] = 0; p7[1275] = 0; p8[1275] = 0; p9[1275] = 0; par[1275] = -1.22462114329002040000e-003;


	/*Equilibrium ab initio geometry*/
	
	double  r_eq = 1.552765;
	double  a_eq = 2.0*atan(sqrt(2.0));

	double cr = 1.5;
	double pi = acos(-1.0);

	double dr1 = 1.0 - exp(-cr*(r1 - r_eq));
	double dr2 = 1.0 - exp(-cr*(r2 - r_eq));
	double dr3 = 1.0 - exp(-cr*(r3 - r_eq));
	double dr4 = 1.0 - exp(-cr*(r4 - r_eq));

	double da1 = cos(a1*pi / 180.0) - cos(a_eq);
	double da2 = cos(a2*pi / 180.0) - cos(a_eq);
	double da3 = cos(a3*pi / 180.0) - cos(a_eq);

	double db1 = cos(b1*pi / 180.0) - cos(a_eq);
	double db2 = cos(b2*pi / 180.0) - cos(a_eq);
	double db3 = cos(b3*pi / 180.0) - cos(a_eq);


	double s1 = (dr1 + dr2 + dr3 + dr4) / 2.0;
	double s2 = (2.0*da1 - da2 - da3 + 2.0*db1 - db2 - db3) / sqrt(12.0);
	double s3 = (da2 - da3 + db2 - db3) / 2.0;

	double s4 = (dr1 - dr2 + dr3 - dr4) / 2.0;
	double s5 = (dr1 - dr2 - dr3 + dr4) / 2.0;
	double s6 = (dr1 + dr2 - dr3 - dr4) / 2.0;

	double s7 = (da2 - db2) / sqrt(2.0);
	double s8 = (da3 - db3) / sqrt(2.0);
	double s9 = (da1 - db1) / sqrt(2.0);

	double sum = 0.0;
	for (int i = 0; i < npar; i++)
	{
		sum = sum + par[i] * pow(s1, p1[i])*pow(s2, p2[i])*pow(s3, p3[i])*
			                 pow(s4, p4[i])*pow(s5, p5[i])*pow(s6, p6[i])*
							 pow(s7, p7[i])*pow(s8, p8[i])*pow(s9, p9[i]);
	}

	delete[] p1;
	delete[] p2;
	delete[] p3;
	delete[] p4;
	delete[] p5;
	delete[] p6;
	delete[] p7;
	delete[] p8;
	delete[] p9;
	delete[] par;

	double tocm = 219474.631370213;
	return sum*tocm;
}
