# Supplementary material for: Elucidation of the Ro-Vibrational Band Structures in the Silicon Tetrafluoride Spectra from Accurate Ab Initio Calculations
Source: Molecules. 2025 Oct 30;30(21):4239. doi: 10.3390/molecules30214239 (PMC12608718; doi:10.3390/molecules30214239)
Supplement: Supplementary file 1 [file molecules-30-04239-s001.zip › sif4_pes_f.f90]

    !Supplementary material to the article:
    !///////////////////////////////////////////////
    !"Elucidation of the ro-vibrational band structures in the natural silicon tetrafluoride spectra from accurate ab initio calculations"
    !///////////////////////////////////////////////
    !Oleg Egorov(1) and Michael Rey(2)
    !///////////////////////////////////////////////
    !(1) Laboratory of Theoretical Spectroscopy, V.E. Zuev Institute of Atmospheric Optics SB RAS 1, Akademician Zuev Sq., Tomsk, 634055 Russia
    !(2) Groupe de Spectrometrie Moleculaire et Atmospherique UMR CNRS 7331, UFR Sciences BP 1039, 51687 Reims Cedex 2, France
    !///////////////////////////////////////////////
    !The C++ code for the analytical model of the ab initio PES_II of SiF4
    !///////////////////////////////////////////////
    !PES_II is based on the CCSD(T)-F12b/CVQZ-F12 method
    !(core-core, core-valence, and valence-valence correlations are included)
    !in a combination with the correction from the high-order electronic correlations [CCSDT(Q)/VDZ].
    !///////////////////////////////////////////////
    !For further details, see the text of the article (Section 3.1)
    !///////////////////////////////////////////////
    !Equilibrium geometry is purely ab initio (see Table 1)
    !///////////////////////////////////////////////
    !PES is a function of the following variables:
    !r1..4 (in Angstrom),
    !alpha1..3 and beta1..3 (in Degrees).
    !For further details see Figure 1 of the paper.
    !///////////////////////////////////////////////
    !This code was successfully compiled using g++ and icc compilers
    !///////////////////////////////////////////////
    !

    program sif4_pes
    implicit none
    real(8)::r1,r2,r3,r4,alpha1,alpha2,alpha3,beta1,beta2,beta3,calc_pot

    r1 = 1.6324180000d0
    r2 = 1.6044180000d0
    r3 = 1.6324180000d0
    r4 = 1.6044180000d0

    alpha1 = 109.3462946240d0
    alpha2 = 112.1822910199d0
    alpha3 = 115.0182874157d0

    beta1 = 109.3462946240d0
    beta2 = 106.5102982281d0
    beta3 = 103.6743018322d0

    write(*,"(4f20.10)") r1,r2,r3,r4
    write(*,"(3f20.10)") alpha1,alpha2,alpha3
    write(*,"(3f20.10)") beta1,beta2,beta3
    write(*,"(f20.10)") calc_pot(r1,r2,r3,r4,alpha1,alpha2,alpha3,beta1,beta2,beta3)

    end program sif4_pes


    function calc_pot(r1,r2,r3,r4,a1,a2,a3,b1,b2,b3)
    implicit none

    real(8),parameter :: cr=1.5d0
    real(8),parameter :: pi=acos(-1.0d0)
    real(8),parameter :: tocm=219474.631370213d0
    integer,parameter :: n_par=1276

    real(8) :: calc_pot,r1,r2,r3,r4,a1,a2,a3,b1,b2,b3
    real(8) :: par(1:n_par),r_eq,a_eq,sum
    real(8) :: dr1,dr2,dr3,dr4,da1,da2,da3,db1,db2,db3
    real(8) :: s1,s2,s3,s4,s5,s6,s7,s8,s9
    integer :: j
    integer :: p1(1:n_par),p2(1:n_par),p3(1:n_par)
    integer :: p4(1:n_par),p5(1:n_par),p6(1:n_par)
    integer :: p7(1:n_par),p8(1:n_par),p9(1:n_par)


    p1(   1)= 0; p2(   1)= 0; p3(   1)= 0; p4(   1)= 0; p5(   1)= 0; p6(   1)= 0; p7(   1)= 0; p8(   1)= 0; p9(   1)= 2;
    p1(   2)= 0; p2(   2)= 0; p3(   2)= 0; p4(   2)= 0; p5(   2)= 0; p6(   2)= 0; p7(   2)= 0; p8(   2)= 2; p9(   2)= 0;
    p1(   3)= 0; p2(   3)= 0; p3(   3)= 0; p4(   3)= 0; p5(   3)= 0; p6(   3)= 0; p7(   3)= 2; p8(   3)= 0; p9(   3)= 0;
    p1(   4)= 0; p2(   4)= 0; p3(   4)= 0; p4(   4)= 0; p5(   4)= 0; p6(   4)= 1; p7(   4)= 0; p8(   4)= 0; p9(   4)= 1;
    p1(   5)= 0; p2(   5)= 0; p3(   5)= 0; p4(   5)= 0; p5(   5)= 1; p6(   5)= 0; p7(   5)= 0; p8(   5)= 1; p9(   5)= 0;
    p1(   6)= 0; p2(   6)= 0; p3(   6)= 0; p4(   6)= 1; p5(   6)= 0; p6(   6)= 0; p7(   6)= 1; p8(   6)= 0; p9(   6)= 0;
    p1(   7)= 0; p2(   7)= 0; p3(   7)= 0; p4(   7)= 0; p5(   7)= 0; p6(   7)= 2; p7(   7)= 0; p8(   7)= 0; p9(   7)= 0;
    p1(   8)= 0; p2(   8)= 0; p3(   8)= 0; p4(   8)= 0; p5(   8)= 2; p6(   8)= 0; p7(   8)= 0; p8(   8)= 0; p9(   8)= 0;
    p1(   9)= 0; p2(   9)= 0; p3(   9)= 0; p4(   9)= 2; p5(   9)= 0; p6(   9)= 0; p7(   9)= 0; p8(   9)= 0; p9(   9)= 0;
    p1(  10)= 0; p2(  10)= 0; p3(  10)= 2; p4(  10)= 0; p5(  10)= 0; p6(  10)= 0; p7(  10)= 0; p8(  10)= 0; p9(  10)= 0;
    p1(  11)= 0; p2(  11)= 2; p3(  11)= 0; p4(  11)= 0; p5(  11)= 0; p6(  11)= 0; p7(  11)= 0; p8(  11)= 0; p9(  11)= 0;
    p1(  12)= 2; p2(  12)= 0; p3(  12)= 0; p4(  12)= 0; p5(  12)= 0; p6(  12)= 0; p7(  12)= 0; p8(  12)= 0; p9(  12)= 0;
    p1(  13)= 0; p2(  13)= 0; p3(  13)= 0; p4(  13)= 0; p5(  13)= 0; p6(  13)= 0; p7(  13)= 1; p8(  13)= 1; p9(  13)= 1;
    p1(  14)= 0; p2(  14)= 0; p3(  14)= 0; p4(  14)= 0; p5(  14)= 0; p6(  14)= 1; p7(  14)= 1; p8(  14)= 1; p9(  14)= 0;
    p1(  15)= 0; p2(  15)= 0; p3(  15)= 0; p4(  15)= 0; p5(  15)= 1; p6(  15)= 0; p7(  15)= 1; p8(  15)= 0; p9(  15)= 1;
    p1(  16)= 0; p2(  16)= 0; p3(  16)= 0; p4(  16)= 1; p5(  16)= 0; p6(  16)= 0; p7(  16)= 0; p8(  16)= 1; p9(  16)= 1;
    p1(  17)= 0; p2(  17)= 0; p3(  17)= 0; p4(  17)= 0; p5(  17)= 1; p6(  17)= 1; p7(  17)= 1; p8(  17)= 0; p9(  17)= 0;
    p1(  18)= 0; p2(  18)= 0; p3(  18)= 0; p4(  18)= 1; p5(  18)= 0; p6(  18)= 1; p7(  18)= 0; p8(  18)= 1; p9(  18)= 0;
    p1(  19)= 0; p2(  19)= 0; p3(  19)= 0; p4(  19)= 1; p5(  19)= 1; p6(  19)= 0; p7(  19)= 0; p8(  19)= 0; p9(  19)= 1;
    p1(  20)= 0; p2(  20)= 0; p3(  20)= 0; p4(  20)= 1; p5(  20)= 1; p6(  20)= 1; p7(  20)= 0; p8(  20)= 0; p9(  20)= 0;
    p1(  21)= 0; p2(  21)= 0; p3(  21)= 1; p4(  21)= 0; p5(  21)= 0; p6(  21)= 0; p7(  21)= 0; p8(  21)= 2; p9(  21)= 0;
    p1(  22)= 0; p2(  22)= 0; p3(  22)= 1; p4(  22)= 0; p5(  22)= 0; p6(  22)= 0; p7(  22)= 2; p8(  22)= 0; p9(  22)= 0;
    p1(  23)= 0; p2(  23)= 1; p3(  23)= 0; p4(  23)= 0; p5(  23)= 0; p6(  23)= 0; p7(  23)= 0; p8(  23)= 0; p9(  23)= 2;
    p1(  24)= 0; p2(  24)= 1; p3(  24)= 0; p4(  24)= 0; p5(  24)= 0; p6(  24)= 0; p7(  24)= 0; p8(  24)= 2; p9(  24)= 0;
    p1(  25)= 0; p2(  25)= 1; p3(  25)= 0; p4(  25)= 0; p5(  25)= 0; p6(  25)= 0; p7(  25)= 2; p8(  25)= 0; p9(  25)= 0;
    p1(  26)= 0; p2(  26)= 0; p3(  26)= 1; p4(  26)= 0; p5(  26)= 1; p6(  26)= 0; p7(  26)= 0; p8(  26)= 1; p9(  26)= 0;
    p1(  27)= 0; p2(  27)= 0; p3(  27)= 1; p4(  27)= 1; p5(  27)= 0; p6(  27)= 0; p7(  27)= 1; p8(  27)= 0; p9(  27)= 0;
    p1(  28)= 0; p2(  28)= 1; p3(  28)= 0; p4(  28)= 0; p5(  28)= 0; p6(  28)= 1; p7(  28)= 0; p8(  28)= 0; p9(  28)= 1;
    p1(  29)= 0; p2(  29)= 1; p3(  29)= 0; p4(  29)= 0; p5(  29)= 1; p6(  29)= 0; p7(  29)= 0; p8(  29)= 1; p9(  29)= 0;
    p1(  30)= 0; p2(  30)= 1; p3(  30)= 0; p4(  30)= 1; p5(  30)= 0; p6(  30)= 0; p7(  30)= 1; p8(  30)= 0; p9(  30)= 0;
    p1(  31)= 0; p2(  31)= 0; p3(  31)= 1; p4(  31)= 0; p5(  31)= 2; p6(  31)= 0; p7(  31)= 0; p8(  31)= 0; p9(  31)= 0;
    p1(  32)= 0; p2(  32)= 0; p3(  32)= 1; p4(  32)= 2; p5(  32)= 0; p6(  32)= 0; p7(  32)= 0; p8(  32)= 0; p9(  32)= 0;
    p1(  33)= 0; p2(  33)= 1; p3(  33)= 0; p4(  33)= 0; p5(  33)= 0; p6(  33)= 2; p7(  33)= 0; p8(  33)= 0; p9(  33)= 0;
    p1(  34)= 0; p2(  34)= 1; p3(  34)= 0; p4(  34)= 0; p5(  34)= 2; p6(  34)= 0; p7(  34)= 0; p8(  34)= 0; p9(  34)= 0;
    p1(  35)= 0; p2(  35)= 1; p3(  35)= 0; p4(  35)= 2; p5(  35)= 0; p6(  35)= 0; p7(  35)= 0; p8(  35)= 0; p9(  35)= 0;
    p1(  36)= 0; p2(  36)= 1; p3(  36)= 2; p4(  36)= 0; p5(  36)= 0; p6(  36)= 0; p7(  36)= 0; p8(  36)= 0; p9(  36)= 0;
    p1(  37)= 0; p2(  37)= 3; p3(  37)= 0; p4(  37)= 0; p5(  37)= 0; p6(  37)= 0; p7(  37)= 0; p8(  37)= 0; p9(  37)= 0;
    p1(  38)= 1; p2(  38)= 0; p3(  38)= 0; p4(  38)= 0; p5(  38)= 0; p6(  38)= 0; p7(  38)= 0; p8(  38)= 0; p9(  38)= 2;
    p1(  39)= 1; p2(  39)= 0; p3(  39)= 0; p4(  39)= 0; p5(  39)= 0; p6(  39)= 0; p7(  39)= 0; p8(  39)= 2; p9(  39)= 0;
    p1(  40)= 1; p2(  40)= 0; p3(  40)= 0; p4(  40)= 0; p5(  40)= 0; p6(  40)= 0; p7(  40)= 2; p8(  40)= 0; p9(  40)= 0;
    p1(  41)= 1; p2(  41)= 0; p3(  41)= 0; p4(  41)= 0; p5(  41)= 0; p6(  41)= 1; p7(  41)= 0; p8(  41)= 0; p9(  41)= 1;
    p1(  42)= 1; p2(  42)= 0; p3(  42)= 0; p4(  42)= 0; p5(  42)= 1; p6(  42)= 0; p7(  42)= 0; p8(  42)= 1; p9(  42)= 0;
    p1(  43)= 1; p2(  43)= 0; p3(  43)= 0; p4(  43)= 1; p5(  43)= 0; p6(  43)= 0; p7(  43)= 1; p8(  43)= 0; p9(  43)= 0;
    p1(  44)= 1; p2(  44)= 0; p3(  44)= 0; p4(  44)= 0; p5(  44)= 0; p6(  44)= 2; p7(  44)= 0; p8(  44)= 0; p9(  44)= 0;
    p1(  45)= 1; p2(  45)= 0; p3(  45)= 0; p4(  45)= 0; p5(  45)= 2; p6(  45)= 0; p7(  45)= 0; p8(  45)= 0; p9(  45)= 0;
    p1(  46)= 1; p2(  46)= 0; p3(  46)= 0; p4(  46)= 2; p5(  46)= 0; p6(  46)= 0; p7(  46)= 0; p8(  46)= 0; p9(  46)= 0;
    p1(  47)= 1; p2(  47)= 0; p3(  47)= 2; p4(  47)= 0; p5(  47)= 0; p6(  47)= 0; p7(  47)= 0; p8(  47)= 0; p9(  47)= 0;
    p1(  48)= 1; p2(  48)= 2; p3(  48)= 0; p4(  48)= 0; p5(  48)= 0; p6(  48)= 0; p7(  48)= 0; p8(  48)= 0; p9(  48)= 0;
    p1(  49)= 3; p2(  49)= 0; p3(  49)= 0; p4(  49)= 0; p5(  49)= 0; p6(  49)= 0; p7(  49)= 0; p8(  49)= 0; p9(  49)= 0;
    p1(  50)= 0; p2(  50)= 0; p3(  50)= 0; p4(  50)= 0; p5(  50)= 0; p6(  50)= 0; p7(  50)= 0; p8(  50)= 2; p9(  50)= 2;
    p1(  51)= 0; p2(  51)= 0; p3(  51)= 0; p4(  51)= 0; p5(  51)= 0; p6(  51)= 0; p7(  51)= 2; p8(  51)= 0; p9(  51)= 2;
    p1(  52)= 0; p2(  52)= 0; p3(  52)= 0; p4(  52)= 0; p5(  52)= 0; p6(  52)= 0; p7(  52)= 2; p8(  52)= 2; p9(  52)= 0;
    p1(  53)= 0; p2(  53)= 0; p3(  53)= 0; p4(  53)= 0; p5(  53)= 0; p6(  53)= 0; p7(  53)= 0; p8(  53)= 0; p9(  53)= 4;
    p1(  54)= 0; p2(  54)= 0; p3(  54)= 0; p4(  54)= 0; p5(  54)= 0; p6(  54)= 0; p7(  54)= 0; p8(  54)= 4; p9(  54)= 0;
    p1(  55)= 0; p2(  55)= 0; p3(  55)= 0; p4(  55)= 0; p5(  55)= 0; p6(  55)= 0; p7(  55)= 4; p8(  55)= 0; p9(  55)= 0;
    p1(  56)= 0; p2(  56)= 0; p3(  56)= 0; p4(  56)= 0; p5(  56)= 0; p6(  56)= 1; p7(  56)= 0; p8(  56)= 2; p9(  56)= 1;
    p1(  57)= 0; p2(  57)= 0; p3(  57)= 0; p4(  57)= 0; p5(  57)= 0; p6(  57)= 1; p7(  57)= 2; p8(  57)= 0; p9(  57)= 1;
    p1(  58)= 0; p2(  58)= 0; p3(  58)= 0; p4(  58)= 0; p5(  58)= 1; p6(  58)= 0; p7(  58)= 0; p8(  58)= 1; p9(  58)= 2;
    p1(  59)= 0; p2(  59)= 0; p3(  59)= 0; p4(  59)= 0; p5(  59)= 1; p6(  59)= 0; p7(  59)= 2; p8(  59)= 1; p9(  59)= 0;
    p1(  60)= 0; p2(  60)= 0; p3(  60)= 0; p4(  60)= 1; p5(  60)= 0; p6(  60)= 0; p7(  60)= 1; p8(  60)= 0; p9(  60)= 2;
    p1(  61)= 0; p2(  61)= 0; p3(  61)= 0; p4(  61)= 1; p5(  61)= 0; p6(  61)= 0; p7(  61)= 1; p8(  61)= 2; p9(  61)= 0;
    p1(  62)= 0; p2(  62)= 0; p3(  62)= 0; p4(  62)= 0; p5(  62)= 0; p6(  62)= 1; p7(  62)= 0; p8(  62)= 0; p9(  62)= 3;
    p1(  63)= 0; p2(  63)= 0; p3(  63)= 0; p4(  63)= 0; p5(  63)= 1; p6(  63)= 0; p7(  63)= 0; p8(  63)= 3; p9(  63)= 0;
    p1(  64)= 0; p2(  64)= 0; p3(  64)= 0; p4(  64)= 1; p5(  64)= 0; p6(  64)= 0; p7(  64)= 3; p8(  64)= 0; p9(  64)= 0;
    p1(  65)= 0; p2(  65)= 0; p3(  65)= 0; p4(  65)= 0; p5(  65)= 0; p6(  65)= 2; p7(  65)= 0; p8(  65)= 0; p9(  65)= 2;
    p1(  66)= 0; p2(  66)= 0; p3(  66)= 0; p4(  66)= 0; p5(  66)= 0; p6(  66)= 2; p7(  66)= 0; p8(  66)= 2; p9(  66)= 0;
    p1(  67)= 0; p2(  67)= 0; p3(  67)= 0; p4(  67)= 0; p5(  67)= 0; p6(  67)= 2; p7(  67)= 2; p8(  67)= 0; p9(  67)= 0;
    p1(  68)= 0; p2(  68)= 0; p3(  68)= 0; p4(  68)= 0; p5(  68)= 2; p6(  68)= 0; p7(  68)= 0; p8(  68)= 0; p9(  68)= 2;
    p1(  69)= 0; p2(  69)= 0; p3(  69)= 0; p4(  69)= 0; p5(  69)= 2; p6(  69)= 0; p7(  69)= 0; p8(  69)= 2; p9(  69)= 0;
    p1(  70)= 0; p2(  70)= 0; p3(  70)= 0; p4(  70)= 0; p5(  70)= 2; p6(  70)= 0; p7(  70)= 2; p8(  70)= 0; p9(  70)= 0;
    p1(  71)= 0; p2(  71)= 0; p3(  71)= 0; p4(  71)= 2; p5(  71)= 0; p6(  71)= 0; p7(  71)= 0; p8(  71)= 0; p9(  71)= 2;
    p1(  72)= 0; p2(  72)= 0; p3(  72)= 0; p4(  72)= 2; p5(  72)= 0; p6(  72)= 0; p7(  72)= 0; p8(  72)= 2; p9(  72)= 0;
    p1(  73)= 0; p2(  73)= 0; p3(  73)= 0; p4(  73)= 2; p5(  73)= 0; p6(  73)= 0; p7(  73)= 2; p8(  73)= 0; p9(  73)= 0;
    p1(  74)= 0; p2(  74)= 0; p3(  74)= 0; p4(  74)= 0; p5(  74)= 0; p6(  74)= 2; p7(  74)= 0; p8(  74)= 0; p9(  74)= 2;
    p1(  75)= 0; p2(  75)= 0; p3(  75)= 0; p4(  75)= 0; p5(  75)= 0; p6(  75)= 2; p7(  75)= 0; p8(  75)= 2; p9(  75)= 0;
    p1(  76)= 0; p2(  76)= 0; p3(  76)= 0; p4(  76)= 0; p5(  76)= 0; p6(  76)= 2; p7(  76)= 2; p8(  76)= 0; p9(  76)= 0;
    p1(  77)= 0; p2(  77)= 0; p3(  77)= 0; p4(  77)= 0; p5(  77)= 2; p6(  77)= 0; p7(  77)= 0; p8(  77)= 0; p9(  77)= 2;
    p1(  78)= 0; p2(  78)= 0; p3(  78)= 0; p4(  78)= 0; p5(  78)= 2; p6(  78)= 0; p7(  78)= 0; p8(  78)= 2; p9(  78)= 0;
    p1(  79)= 0; p2(  79)= 0; p3(  79)= 0; p4(  79)= 0; p5(  79)= 2; p6(  79)= 0; p7(  79)= 2; p8(  79)= 0; p9(  79)= 0;
    p1(  80)= 0; p2(  80)= 0; p3(  80)= 0; p4(  80)= 2; p5(  80)= 0; p6(  80)= 0; p7(  80)= 0; p8(  80)= 0; p9(  80)= 2;
    p1(  81)= 0; p2(  81)= 0; p3(  81)= 0; p4(  81)= 2; p5(  81)= 0; p6(  81)= 0; p7(  81)= 0; p8(  81)= 2; p9(  81)= 0;
    p1(  82)= 0; p2(  82)= 0; p3(  82)= 0; p4(  82)= 2; p5(  82)= 0; p6(  82)= 0; p7(  82)= 2; p8(  82)= 0; p9(  82)= 0;
    p1(  83)= 0; p2(  83)= 0; p3(  83)= 0; p4(  83)= 0; p5(  83)= 1; p6(  83)= 2; p7(  83)= 0; p8(  83)= 1; p9(  83)= 0;
    p1(  84)= 0; p2(  84)= 0; p3(  84)= 0; p4(  84)= 0; p5(  84)= 2; p6(  84)= 1; p7(  84)= 0; p8(  84)= 0; p9(  84)= 1;
    p1(  85)= 0; p2(  85)= 0; p3(  85)= 0; p4(  85)= 1; p5(  85)= 0; p6(  85)= 2; p7(  85)= 1; p8(  85)= 0; p9(  85)= 0;
    p1(  86)= 0; p2(  86)= 0; p3(  86)= 0; p4(  86)= 1; p5(  86)= 2; p6(  86)= 0; p7(  86)= 1; p8(  86)= 0; p9(  86)= 0;
    p1(  87)= 0; p2(  87)= 0; p3(  87)= 0; p4(  87)= 2; p5(  87)= 0; p6(  87)= 1; p7(  87)= 0; p8(  87)= 0; p9(  87)= 1;
    p1(  88)= 0; p2(  88)= 0; p3(  88)= 0; p4(  88)= 2; p5(  88)= 1; p6(  88)= 0; p7(  88)= 0; p8(  88)= 1; p9(  88)= 0;
    p1(  89)= 0; p2(  89)= 0; p3(  89)= 0; p4(  89)= 0; p5(  89)= 2; p6(  89)= 2; p7(  89)= 0; p8(  89)= 0; p9(  89)= 0;
    p1(  90)= 0; p2(  90)= 0; p3(  90)= 0; p4(  90)= 2; p5(  90)= 0; p6(  90)= 2; p7(  90)= 0; p8(  90)= 0; p9(  90)= 0;
    p1(  91)= 0; p2(  91)= 0; p3(  91)= 0; p4(  91)= 2; p5(  91)= 2; p6(  91)= 0; p7(  91)= 0; p8(  91)= 0; p9(  91)= 0;
    p1(  92)= 0; p2(  92)= 0; p3(  92)= 0; p4(  92)= 0; p5(  92)= 0; p6(  92)= 3; p7(  92)= 0; p8(  92)= 0; p9(  92)= 1;
    p1(  93)= 0; p2(  93)= 0; p3(  93)= 0; p4(  93)= 0; p5(  93)= 3; p6(  93)= 0; p7(  93)= 0; p8(  93)= 1; p9(  93)= 0;
    p1(  94)= 0; p2(  94)= 0; p3(  94)= 0; p4(  94)= 3; p5(  94)= 0; p6(  94)= 0; p7(  94)= 1; p8(  94)= 0; p9(  94)= 0;
    p1(  95)= 0; p2(  95)= 0; p3(  95)= 0; p4(  95)= 0; p5(  95)= 0; p6(  95)= 4; p7(  95)= 0; p8(  95)= 0; p9(  95)= 0;
    p1(  96)= 0; p2(  96)= 0; p3(  96)= 0; p4(  96)= 0; p5(  96)= 4; p6(  96)= 0; p7(  96)= 0; p8(  96)= 0; p9(  96)= 0;
    p1(  97)= 0; p2(  97)= 0; p3(  97)= 0; p4(  97)= 4; p5(  97)= 0; p6(  97)= 0; p7(  97)= 0; p8(  97)= 0; p9(  97)= 0;
    p1(  98)= 0; p2(  98)= 0; p3(  98)= 1; p4(  98)= 0; p5(  98)= 1; p6(  98)= 1; p7(  98)= 1; p8(  98)= 0; p9(  98)= 0;
    p1(  99)= 0; p2(  99)= 0; p3(  99)= 1; p4(  99)= 1; p5(  99)= 0; p6(  99)= 1; p7(  99)= 0; p8(  99)= 1; p9(  99)= 0;
    p1( 100)= 0; p2( 100)= 1; p3( 100)= 0; p4( 100)= 0; p5( 100)= 1; p6( 100)= 1; p7( 100)= 1; p8( 100)= 0; p9( 100)= 0;
    p1( 101)= 0; p2( 101)= 1; p3( 101)= 0; p4( 101)= 1; p5( 101)= 0; p6( 101)= 1; p7( 101)= 0; p8( 101)= 1; p9( 101)= 0;
    p1( 102)= 0; p2( 102)= 1; p3( 102)= 0; p4( 102)= 1; p5( 102)= 1; p6( 102)= 0; p7( 102)= 0; p8( 102)= 0; p9( 102)= 1;
    p1( 103)= 0; p2( 103)= 0; p3( 103)= 2; p4( 103)= 0; p5( 103)= 0; p6( 103)= 0; p7( 103)= 0; p8( 103)= 0; p9( 103)= 2;
    p1( 104)= 0; p2( 104)= 0; p3( 104)= 2; p4( 104)= 0; p5( 104)= 0; p6( 104)= 0; p7( 104)= 0; p8( 104)= 2; p9( 104)= 0;
    p1( 105)= 0; p2( 105)= 0; p3( 105)= 2; p4( 105)= 0; p5( 105)= 0; p6( 105)= 0; p7( 105)= 2; p8( 105)= 0; p9( 105)= 0;
    p1( 106)= 0; p2( 106)= 2; p3( 106)= 0; p4( 106)= 0; p5( 106)= 0; p6( 106)= 0; p7( 106)= 0; p8( 106)= 0; p9( 106)= 2;
    p1( 107)= 0; p2( 107)= 2; p3( 107)= 0; p4( 107)= 0; p5( 107)= 0; p6( 107)= 0; p7( 107)= 0; p8( 107)= 2; p9( 107)= 0;
    p1( 108)= 0; p2( 108)= 2; p3( 108)= 0; p4( 108)= 0; p5( 108)= 0; p6( 108)= 0; p7( 108)= 2; p8( 108)= 0; p9( 108)= 0;
    p1( 109)= 0; p2( 109)= 0; p3( 109)= 2; p4( 109)= 0; p5( 109)= 0; p6( 109)= 1; p7( 109)= 0; p8( 109)= 0; p9( 109)= 1;
    p1( 110)= 0; p2( 110)= 0; p3( 110)= 2; p4( 110)= 0; p5( 110)= 1; p6( 110)= 0; p7( 110)= 0; p8( 110)= 1; p9( 110)= 0;
    p1( 111)= 0; p2( 111)= 0; p3( 111)= 2; p4( 111)= 1; p5( 111)= 0; p6( 111)= 0; p7( 111)= 1; p8( 111)= 0; p9( 111)= 0;
    p1( 112)= 0; p2( 112)= 2; p3( 112)= 0; p4( 112)= 0; p5( 112)= 0; p6( 112)= 1; p7( 112)= 0; p8( 112)= 0; p9( 112)= 1;
    p1( 113)= 0; p2( 113)= 2; p3( 113)= 0; p4( 113)= 0; p5( 113)= 1; p6( 113)= 0; p7( 113)= 0; p8( 113)= 1; p9( 113)= 0;
    p1( 114)= 0; p2( 114)= 2; p3( 114)= 0; p4( 114)= 1; p5( 114)= 0; p6( 114)= 0; p7( 114)= 1; p8( 114)= 0; p9( 114)= 0;
    p1( 115)= 0; p2( 115)= 0; p3( 115)= 2; p4( 115)= 0; p5( 115)= 0; p6( 115)= 2; p7( 115)= 0; p8( 115)= 0; p9( 115)= 0;
    p1( 116)= 0; p2( 116)= 0; p3( 116)= 2; p4( 116)= 0; p5( 116)= 2; p6( 116)= 0; p7( 116)= 0; p8( 116)= 0; p9( 116)= 0;
    p1( 117)= 0; p2( 117)= 0; p3( 117)= 2; p4( 117)= 2; p5( 117)= 0; p6( 117)= 0; p7( 117)= 0; p8( 117)= 0; p9( 117)= 0;
    p1( 118)= 0; p2( 118)= 2; p3( 118)= 0; p4( 118)= 0; p5( 118)= 0; p6( 118)= 2; p7( 118)= 0; p8( 118)= 0; p9( 118)= 0;
    p1( 119)= 0; p2( 119)= 2; p3( 119)= 0; p4( 119)= 0; p5( 119)= 2; p6( 119)= 0; p7( 119)= 0; p8( 119)= 0; p9( 119)= 0;
    p1( 120)= 0; p2( 120)= 2; p3( 120)= 0; p4( 120)= 2; p5( 120)= 0; p6( 120)= 0; p7( 120)= 0; p8( 120)= 0; p9( 120)= 0;
    p1( 121)= 0; p2( 121)= 0; p3( 121)= 2; p4( 121)= 0; p5( 121)= 0; p6( 121)= 0; p7( 121)= 0; p8( 121)= 0; p9( 121)= 2;
    p1( 122)= 0; p2( 122)= 0; p3( 122)= 2; p4( 122)= 0; p5( 122)= 0; p6( 122)= 0; p7( 122)= 0; p8( 122)= 2; p9( 122)= 0;
    p1( 123)= 0; p2( 123)= 0; p3( 123)= 2; p4( 123)= 0; p5( 123)= 0; p6( 123)= 0; p7( 123)= 2; p8( 123)= 0; p9( 123)= 0;
    p1( 124)= 0; p2( 124)= 1; p3( 124)= 1; p4( 124)= 0; p5( 124)= 0; p6( 124)= 0; p7( 124)= 0; p8( 124)= 2; p9( 124)= 0;
    p1( 125)= 0; p2( 125)= 1; p3( 125)= 1; p4( 125)= 0; p5( 125)= 0; p6( 125)= 0; p7( 125)= 2; p8( 125)= 0; p9( 125)= 0;
    p1( 126)= 0; p2( 126)= 2; p3( 126)= 0; p4( 126)= 0; p5( 126)= 0; p6( 126)= 0; p7( 126)= 0; p8( 126)= 0; p9( 126)= 2;
    p1( 127)= 0; p2( 127)= 2; p3( 127)= 0; p4( 127)= 0; p5( 127)= 0; p6( 127)= 0; p7( 127)= 0; p8( 127)= 2; p9( 127)= 0;
    p1( 128)= 0; p2( 128)= 2; p3( 128)= 0; p4( 128)= 0; p5( 128)= 0; p6( 128)= 0; p7( 128)= 2; p8( 128)= 0; p9( 128)= 0;
    p1( 129)= 0; p2( 129)= 0; p3( 129)= 2; p4( 129)= 0; p5( 129)= 0; p6( 129)= 1; p7( 129)= 0; p8( 129)= 0; p9( 129)= 1;
    p1( 130)= 0; p2( 130)= 0; p3( 130)= 2; p4( 130)= 0; p5( 130)= 1; p6( 130)= 0; p7( 130)= 0; p8( 130)= 1; p9( 130)= 0;
    p1( 131)= 0; p2( 131)= 0; p3( 131)= 2; p4( 131)= 1; p5( 131)= 0; p6( 131)= 0; p7( 131)= 1; p8( 131)= 0; p9( 131)= 0;
    p1( 132)= 0; p2( 132)= 1; p3( 132)= 1; p4( 132)= 0; p5( 132)= 1; p6( 132)= 0; p7( 132)= 0; p8( 132)= 1; p9( 132)= 0;
    p1( 133)= 0; p2( 133)= 1; p3( 133)= 1; p4( 133)= 1; p5( 133)= 0; p6( 133)= 0; p7( 133)= 1; p8( 133)= 0; p9( 133)= 0;
    p1( 134)= 0; p2( 134)= 2; p3( 134)= 0; p4( 134)= 0; p5( 134)= 0; p6( 134)= 1; p7( 134)= 0; p8( 134)= 0; p9( 134)= 1;
    p1( 135)= 0; p2( 135)= 2; p3( 135)= 0; p4( 135)= 0; p5( 135)= 1; p6( 135)= 0; p7( 135)= 0; p8( 135)= 1; p9( 135)= 0;
    p1( 136)= 0; p2( 136)= 2; p3( 136)= 0; p4( 136)= 1; p5( 136)= 0; p6( 136)= 0; p7( 136)= 1; p8( 136)= 0; p9( 136)= 0;
    p1( 137)= 0; p2( 137)= 0; p3( 137)= 2; p4( 137)= 0; p5( 137)= 0; p6( 137)= 2; p7( 137)= 0; p8( 137)= 0; p9( 137)= 0;
    p1( 138)= 0; p2( 138)= 0; p3( 138)= 2; p4( 138)= 0; p5( 138)= 2; p6( 138)= 0; p7( 138)= 0; p8( 138)= 0; p9( 138)= 0;
    p1( 139)= 0; p2( 139)= 0; p3( 139)= 2; p4( 139)= 2; p5( 139)= 0; p6( 139)= 0; p7( 139)= 0; p8( 139)= 0; p9( 139)= 0;
    p1( 140)= 0; p2( 140)= 1; p3( 140)= 1; p4( 140)= 0; p5( 140)= 2; p6( 140)= 0; p7( 140)= 0; p8( 140)= 0; p9( 140)= 0;
    p1( 141)= 0; p2( 141)= 1; p3( 141)= 1; p4( 141)= 2; p5( 141)= 0; p6( 141)= 0; p7( 141)= 0; p8( 141)= 0; p9( 141)= 0;
    p1( 142)= 0; p2( 142)= 2; p3( 142)= 0; p4( 142)= 0; p5( 142)= 0; p6( 142)= 2; p7( 142)= 0; p8( 142)= 0; p9( 142)= 0;
    p1( 143)= 0; p2( 143)= 2; p3( 143)= 0; p4( 143)= 0; p5( 143)= 2; p6( 143)= 0; p7( 143)= 0; p8( 143)= 0; p9( 143)= 0;
    p1( 144)= 0; p2( 144)= 2; p3( 144)= 0; p4( 144)= 2; p5( 144)= 0; p6( 144)= 0; p7( 144)= 0; p8( 144)= 0; p9( 144)= 0;
    p1( 145)= 0; p2( 145)= 0; p3( 145)= 4; p4( 145)= 0; p5( 145)= 0; p6( 145)= 0; p7( 145)= 0; p8( 145)= 0; p9( 145)= 0;
    p1( 146)= 0; p2( 146)= 2; p3( 146)= 2; p4( 146)= 0; p5( 146)= 0; p6( 146)= 0; p7( 146)= 0; p8( 146)= 0; p9( 146)= 0;
    p1( 147)= 0; p2( 147)= 4; p3( 147)= 0; p4( 147)= 0; p5( 147)= 0; p6( 147)= 0; p7( 147)= 0; p8( 147)= 0; p9( 147)= 0;
    p1( 148)= 1; p2( 148)= 0; p3( 148)= 0; p4( 148)= 0; p5( 148)= 0; p6( 148)= 0; p7( 148)= 1; p8( 148)= 1; p9( 148)= 1;
    p1( 149)= 1; p2( 149)= 0; p3( 149)= 0; p4( 149)= 0; p5( 149)= 0; p6( 149)= 1; p7( 149)= 1; p8( 149)= 1; p9( 149)= 0;
    p1( 150)= 1; p2( 150)= 0; p3( 150)= 0; p4( 150)= 0; p5( 150)= 1; p6( 150)= 0; p7( 150)= 1; p8( 150)= 0; p9( 150)= 1;
    p1( 151)= 1; p2( 151)= 0; p3( 151)= 0; p4( 151)= 1; p5( 151)= 0; p6( 151)= 0; p7( 151)= 0; p8( 151)= 1; p9( 151)= 1;
    p1( 152)= 1; p2( 152)= 0; p3( 152)= 0; p4( 152)= 0; p5( 152)= 1; p6( 152)= 1; p7( 152)= 1; p8( 152)= 0; p9( 152)= 0;
    p1( 153)= 1; p2( 153)= 0; p3( 153)= 0; p4( 153)= 1; p5( 153)= 0; p6( 153)= 1; p7( 153)= 0; p8( 153)= 1; p9( 153)= 0;
    p1( 154)= 1; p2( 154)= 0; p3( 154)= 0; p4( 154)= 1; p5( 154)= 1; p6( 154)= 0; p7( 154)= 0; p8( 154)= 0; p9( 154)= 1;
    p1( 155)= 1; p2( 155)= 0; p3( 155)= 0; p4( 155)= 1; p5( 155)= 1; p6( 155)= 1; p7( 155)= 0; p8( 155)= 0; p9( 155)= 0;
    p1( 156)= 1; p2( 156)= 0; p3( 156)= 1; p4( 156)= 0; p5( 156)= 0; p6( 156)= 0; p7( 156)= 0; p8( 156)= 2; p9( 156)= 0;
    p1( 157)= 1; p2( 157)= 0; p3( 157)= 1; p4( 157)= 0; p5( 157)= 0; p6( 157)= 0; p7( 157)= 2; p8( 157)= 0; p9( 157)= 0;
    p1( 158)= 1; p2( 158)= 1; p3( 158)= 0; p4( 158)= 0; p5( 158)= 0; p6( 158)= 0; p7( 158)= 0; p8( 158)= 0; p9( 158)= 2;
    p1( 159)= 1; p2( 159)= 1; p3( 159)= 0; p4( 159)= 0; p5( 159)= 0; p6( 159)= 0; p7( 159)= 0; p8( 159)= 2; p9( 159)= 0;
    p1( 160)= 1; p2( 160)= 1; p3( 160)= 0; p4( 160)= 0; p5( 160)= 0; p6( 160)= 0; p7( 160)= 2; p8( 160)= 0; p9( 160)= 0;
    p1( 161)= 1; p2( 161)= 0; p3( 161)= 1; p4( 161)= 0; p5( 161)= 1; p6( 161)= 0; p7( 161)= 0; p8( 161)= 1; p9( 161)= 0;
    p1( 162)= 1; p2( 162)= 0; p3( 162)= 1; p4( 162)= 1; p5( 162)= 0; p6( 162)= 0; p7( 162)= 1; p8( 162)= 0; p9( 162)= 0;
    p1( 163)= 1; p2( 163)= 1; p3( 163)= 0; p4( 163)= 0; p5( 163)= 0; p6( 163)= 1; p7( 163)= 0; p8( 163)= 0; p9( 163)= 1;
    p1( 164)= 1; p2( 164)= 1; p3( 164)= 0; p4( 164)= 0; p5( 164)= 1; p6( 164)= 0; p7( 164)= 0; p8( 164)= 1; p9( 164)= 0;
    p1( 165)= 1; p2( 165)= 1; p3( 165)= 0; p4( 165)= 1; p5( 165)= 0; p6( 165)= 0; p7( 165)= 1; p8( 165)= 0; p9( 165)= 0;
    p1( 166)= 1; p2( 166)= 0; p3( 166)= 1; p4( 166)= 0; p5( 166)= 2; p6( 166)= 0; p7( 166)= 0; p8( 166)= 0; p9( 166)= 0;
    p1( 167)= 1; p2( 167)= 0; p3( 167)= 1; p4( 167)= 2; p5( 167)= 0; p6( 167)= 0; p7( 167)= 0; p8( 167)= 0; p9( 167)= 0;
    p1( 168)= 1; p2( 168)= 1; p3( 168)= 0; p4( 168)= 0; p5( 168)= 0; p6( 168)= 2; p7( 168)= 0; p8( 168)= 0; p9( 168)= 0;
    p1( 169)= 1; p2( 169)= 1; p3( 169)= 0; p4( 169)= 0; p5( 169)= 2; p6( 169)= 0; p7( 169)= 0; p8( 169)= 0; p9( 169)= 0;
    p1( 170)= 1; p2( 170)= 1; p3( 170)= 0; p4( 170)= 2; p5( 170)= 0; p6( 170)= 0; p7( 170)= 0; p8( 170)= 0; p9( 170)= 0;
    p1( 171)= 1; p2( 171)= 1; p3( 171)= 2; p4( 171)= 0; p5( 171)= 0; p6( 171)= 0; p7( 171)= 0; p8( 171)= 0; p9( 171)= 0;
    p1( 172)= 1; p2( 172)= 3; p3( 172)= 0; p4( 172)= 0; p5( 172)= 0; p6( 172)= 0; p7( 172)= 0; p8( 172)= 0; p9( 172)= 0;
    p1( 173)= 2; p2( 173)= 0; p3( 173)= 0; p4( 173)= 0; p5( 173)= 0; p6( 173)= 0; p7( 173)= 0; p8( 173)= 0; p9( 173)= 2;
    p1( 174)= 2; p2( 174)= 0; p3( 174)= 0; p4( 174)= 0; p5( 174)= 0; p6( 174)= 0; p7( 174)= 0; p8( 174)= 2; p9( 174)= 0;
    p1( 175)= 2; p2( 175)= 0; p3( 175)= 0; p4( 175)= 0; p5( 175)= 0; p6( 175)= 0; p7( 175)= 2; p8( 175)= 0; p9( 175)= 0;
    p1( 176)= 2; p2( 176)= 0; p3( 176)= 0; p4( 176)= 0; p5( 176)= 0; p6( 176)= 1; p7( 176)= 0; p8( 176)= 0; p9( 176)= 1;
    p1( 177)= 2; p2( 177)= 0; p3( 177)= 0; p4( 177)= 0; p5( 177)= 1; p6( 177)= 0; p7( 177)= 0; p8( 177)= 1; p9( 177)= 0;
    p1( 178)= 2; p2( 178)= 0; p3( 178)= 0; p4( 178)= 1; p5( 178)= 0; p6( 178)= 0; p7( 178)= 1; p8( 178)= 0; p9( 178)= 0;
    p1( 179)= 2; p2( 179)= 0; p3( 179)= 0; p4( 179)= 0; p5( 179)= 0; p6( 179)= 2; p7( 179)= 0; p8( 179)= 0; p9( 179)= 0;
    p1( 180)= 2; p2( 180)= 0; p3( 180)= 0; p4( 180)= 0; p5( 180)= 2; p6( 180)= 0; p7( 180)= 0; p8( 180)= 0; p9( 180)= 0;
    p1( 181)= 2; p2( 181)= 0; p3( 181)= 0; p4( 181)= 2; p5( 181)= 0; p6( 181)= 0; p7( 181)= 0; p8( 181)= 0; p9( 181)= 0;
    p1( 182)= 2; p2( 182)= 0; p3( 182)= 2; p4( 182)= 0; p5( 182)= 0; p6( 182)= 0; p7( 182)= 0; p8( 182)= 0; p9( 182)= 0;
    p1( 183)= 2; p2( 183)= 2; p3( 183)= 0; p4( 183)= 0; p5( 183)= 0; p6( 183)= 0; p7( 183)= 0; p8( 183)= 0; p9( 183)= 0;
    p1( 184)= 4; p2( 184)= 0; p3( 184)= 0; p4( 184)= 0; p5( 184)= 0; p6( 184)= 0; p7( 184)= 0; p8( 184)= 0; p9( 184)= 0;
    p1( 185)= 0; p2( 185)= 0; p3( 185)= 0; p4( 185)= 0; p5( 185)= 0; p6( 185)= 0; p7( 185)= 1; p8( 185)= 1; p9( 185)= 3;
    p1( 186)= 0; p2( 186)= 0; p3( 186)= 0; p4( 186)= 0; p5( 186)= 0; p6( 186)= 0; p7( 186)= 1; p8( 186)= 3; p9( 186)= 1;
    p1( 187)= 0; p2( 187)= 0; p3( 187)= 0; p4( 187)= 0; p5( 187)= 0; p6( 187)= 0; p7( 187)= 3; p8( 187)= 1; p9( 187)= 1;
    p1( 188)= 0; p2( 188)= 0; p3( 188)= 0; p4( 188)= 0; p5( 188)= 0; p6( 188)= 1; p7( 188)= 1; p8( 188)= 1; p9( 188)= 2;
    p1( 189)= 0; p2( 189)= 0; p3( 189)= 0; p4( 189)= 0; p5( 189)= 1; p6( 189)= 0; p7( 189)= 1; p8( 189)= 2; p9( 189)= 1;
    p1( 190)= 0; p2( 190)= 0; p3( 190)= 0; p4( 190)= 1; p5( 190)= 0; p6( 190)= 0; p7( 190)= 2; p8( 190)= 1; p9( 190)= 1;
    p1( 191)= 0; p2( 191)= 0; p3( 191)= 0; p4( 191)= 0; p5( 191)= 0; p6( 191)= 1; p7( 191)= 1; p8( 191)= 3; p9( 191)= 0;
    p1( 192)= 0; p2( 192)= 0; p3( 192)= 0; p4( 192)= 0; p5( 192)= 0; p6( 192)= 1; p7( 192)= 3; p8( 192)= 1; p9( 192)= 0;
    p1( 193)= 0; p2( 193)= 0; p3( 193)= 0; p4( 193)= 0; p5( 193)= 1; p6( 193)= 0; p7( 193)= 1; p8( 193)= 0; p9( 193)= 3;
    p1( 194)= 0; p2( 194)= 0; p3( 194)= 0; p4( 194)= 0; p5( 194)= 1; p6( 194)= 0; p7( 194)= 3; p8( 194)= 0; p9( 194)= 1;
    p1( 195)= 0; p2( 195)= 0; p3( 195)= 0; p4( 195)= 1; p5( 195)= 0; p6( 195)= 0; p7( 195)= 0; p8( 195)= 1; p9( 195)= 3;
    p1( 196)= 0; p2( 196)= 0; p3( 196)= 0; p4( 196)= 1; p5( 196)= 0; p6( 196)= 0; p7( 196)= 0; p8( 196)= 3; p9( 196)= 1;
    p1( 197)= 0; p2( 197)= 0; p3( 197)= 0; p4( 197)= 0; p5( 197)= 1; p6( 197)= 1; p7( 197)= 3; p8( 197)= 0; p9( 197)= 0;
    p1( 198)= 0; p2( 198)= 0; p3( 198)= 0; p4( 198)= 1; p5( 198)= 0; p6( 198)= 1; p7( 198)= 0; p8( 198)= 3; p9( 198)= 0;
    p1( 199)= 0; p2( 199)= 0; p3( 199)= 0; p4( 199)= 1; p5( 199)= 1; p6( 199)= 0; p7( 199)= 0; p8( 199)= 0; p9( 199)= 3;
    p1( 200)= 0; p2( 200)= 0; p3( 200)= 0; p4( 200)= 0; p5( 200)= 1; p6( 200)= 3; p7( 200)= 1; p8( 200)= 0; p9( 200)= 0;
    p1( 201)= 0; p2( 201)= 0; p3( 201)= 0; p4( 201)= 0; p5( 201)= 3; p6( 201)= 1; p7( 201)= 1; p8( 201)= 0; p9( 201)= 0;
    p1( 202)= 0; p2( 202)= 0; p3( 202)= 0; p4( 202)= 1; p5( 202)= 0; p6( 202)= 3; p7( 202)= 0; p8( 202)= 1; p9( 202)= 0;
    p1( 203)= 0; p2( 203)= 0; p3( 203)= 0; p4( 203)= 1; p5( 203)= 3; p6( 203)= 0; p7( 203)= 0; p8( 203)= 0; p9( 203)= 1;
    p1( 204)= 0; p2( 204)= 0; p3( 204)= 0; p4( 204)= 3; p5( 204)= 0; p6( 204)= 1; p7( 204)= 0; p8( 204)= 1; p9( 204)= 0;
    p1( 205)= 0; p2( 205)= 0; p3( 205)= 0; p4( 205)= 3; p5( 205)= 1; p6( 205)= 0; p7( 205)= 0; p8( 205)= 0; p9( 205)= 1;
    p1( 206)= 0; p2( 206)= 0; p3( 206)= 1; p4( 206)= 0; p5( 206)= 0; p6( 206)= 0; p7( 206)= 0; p8( 206)= 2; p9( 206)= 2;
    p1( 207)= 0; p2( 207)= 0; p3( 207)= 1; p4( 207)= 0; p5( 207)= 0; p6( 207)= 0; p7( 207)= 2; p8( 207)= 0; p9( 207)= 2;
    p1( 208)= 0; p2( 208)= 1; p3( 208)= 0; p4( 208)= 0; p5( 208)= 0; p6( 208)= 0; p7( 208)= 0; p8( 208)= 2; p9( 208)= 2;
    p1( 209)= 0; p2( 209)= 1; p3( 209)= 0; p4( 209)= 0; p5( 209)= 0; p6( 209)= 0; p7( 209)= 2; p8( 209)= 0; p9( 209)= 2;
    p1( 210)= 0; p2( 210)= 1; p3( 210)= 0; p4( 210)= 0; p5( 210)= 0; p6( 210)= 0; p7( 210)= 2; p8( 210)= 2; p9( 210)= 0;
    p1( 211)= 0; p2( 211)= 0; p3( 211)= 1; p4( 211)= 0; p5( 211)= 0; p6( 211)= 0; p7( 211)= 0; p8( 211)= 4; p9( 211)= 0;
    p1( 212)= 0; p2( 212)= 0; p3( 212)= 1; p4( 212)= 0; p5( 212)= 0; p6( 212)= 0; p7( 212)= 4; p8( 212)= 0; p9( 212)= 0;
    p1( 213)= 0; p2( 213)= 1; p3( 213)= 0; p4( 213)= 0; p5( 213)= 0; p6( 213)= 0; p7( 213)= 0; p8( 213)= 0; p9( 213)= 4;
    p1( 214)= 0; p2( 214)= 1; p3( 214)= 0; p4( 214)= 0; p5( 214)= 0; p6( 214)= 0; p7( 214)= 0; p8( 214)= 4; p9( 214)= 0;
    p1( 215)= 0; p2( 215)= 1; p3( 215)= 0; p4( 215)= 0; p5( 215)= 0; p6( 215)= 0; p7( 215)= 4; p8( 215)= 0; p9( 215)= 0;
    p1( 216)= 0; p2( 216)= 0; p3( 216)= 1; p4( 216)= 0; p5( 216)= 1; p6( 216)= 0; p7( 216)= 0; p8( 216)= 1; p9( 216)= 2;
    p1( 217)= 0; p2( 217)= 0; p3( 217)= 1; p4( 217)= 0; p5( 217)= 1; p6( 217)= 0; p7( 217)= 2; p8( 217)= 1; p9( 217)= 0;
    p1( 218)= 0; p2( 218)= 0; p3( 218)= 1; p4( 218)= 1; p5( 218)= 0; p6( 218)= 0; p7( 218)= 1; p8( 218)= 0; p9( 218)= 2;
    p1( 219)= 0; p2( 219)= 0; p3( 219)= 1; p4( 219)= 1; p5( 219)= 0; p6( 219)= 0; p7( 219)= 1; p8( 219)= 2; p9( 219)= 0;
    p1( 220)= 0; p2( 220)= 1; p3( 220)= 0; p4( 220)= 0; p5( 220)= 0; p6( 220)= 1; p7( 220)= 0; p8( 220)= 2; p9( 220)= 1;
    p1( 221)= 0; p2( 221)= 1; p3( 221)= 0; p4( 221)= 0; p5( 221)= 0; p6( 221)= 1; p7( 221)= 2; p8( 221)= 0; p9( 221)= 1;
    p1( 222)= 0; p2( 222)= 1; p3( 222)= 0; p4( 222)= 0; p5( 222)= 1; p6( 222)= 0; p7( 222)= 0; p8( 222)= 1; p9( 222)= 2;
    p1( 223)= 0; p2( 223)= 1; p3( 223)= 0; p4( 223)= 0; p5( 223)= 1; p6( 223)= 0; p7( 223)= 2; p8( 223)= 1; p9( 223)= 0;
    p1( 224)= 0; p2( 224)= 1; p3( 224)= 0; p4( 224)= 1; p5( 224)= 0; p6( 224)= 0; p7( 224)= 1; p8( 224)= 0; p9( 224)= 2;
    p1( 225)= 0; p2( 225)= 1; p3( 225)= 0; p4( 225)= 1; p5( 225)= 0; p6( 225)= 0; p7( 225)= 1; p8( 225)= 2; p9( 225)= 0;
    p1( 226)= 0; p2( 226)= 0; p3( 226)= 1; p4( 226)= 0; p5( 226)= 0; p6( 226)= 1; p7( 226)= 0; p8( 226)= 2; p9( 226)= 1;
    p1( 227)= 0; p2( 227)= 0; p3( 227)= 1; p4( 227)= 0; p5( 227)= 0; p6( 227)= 1; p7( 227)= 2; p8( 227)= 0; p9( 227)= 1;
    p1( 228)= 0; p2( 228)= 0; p3( 228)= 1; p4( 228)= 0; p5( 228)= 1; p6( 228)= 0; p7( 228)= 0; p8( 228)= 1; p9( 228)= 2;
    p1( 229)= 0; p2( 229)= 0; p3( 229)= 1; p4( 229)= 0; p5( 229)= 1; p6( 229)= 0; p7( 229)= 2; p8( 229)= 1; p9( 229)= 0;
    p1( 230)= 0; p2( 230)= 0; p3( 230)= 1; p4( 230)= 1; p5( 230)= 0; p6( 230)= 0; p7( 230)= 1; p8( 230)= 0; p9( 230)= 2;
    p1( 231)= 0; p2( 231)= 0; p3( 231)= 1; p4( 231)= 1; p5( 231)= 0; p6( 231)= 0; p7( 231)= 1; p8( 231)= 2; p9( 231)= 0;
    p1( 232)= 0; p2( 232)= 1; p3( 232)= 0; p4( 232)= 0; p5( 232)= 1; p6( 232)= 0; p7( 232)= 0; p8( 232)= 1; p9( 232)= 2;
    p1( 233)= 0; p2( 233)= 1; p3( 233)= 0; p4( 233)= 0; p5( 233)= 1; p6( 233)= 0; p7( 233)= 2; p8( 233)= 1; p9( 233)= 0;
    p1( 234)= 0; p2( 234)= 1; p3( 234)= 0; p4( 234)= 1; p5( 234)= 0; p6( 234)= 0; p7( 234)= 1; p8( 234)= 0; p9( 234)= 2;
    p1( 235)= 0; p2( 235)= 1; p3( 235)= 0; p4( 235)= 1; p5( 235)= 0; p6( 235)= 0; p7( 235)= 1; p8( 235)= 2; p9( 235)= 0;
    p1( 236)= 0; p2( 236)= 0; p3( 236)= 1; p4( 236)= 0; p5( 236)= 1; p6( 236)= 0; p7( 236)= 0; p8( 236)= 3; p9( 236)= 0;
    p1( 237)= 0; p2( 237)= 0; p3( 237)= 1; p4( 237)= 1; p5( 237)= 0; p6( 237)= 0; p7( 237)= 3; p8( 237)= 0; p9( 237)= 0;
    p1( 238)= 0; p2( 238)= 1; p3( 238)= 0; p4( 238)= 0; p5( 238)= 0; p6( 238)= 1; p7( 238)= 0; p8( 238)= 0; p9( 238)= 3;
    p1( 239)= 0; p2( 239)= 1; p3( 239)= 0; p4( 239)= 0; p5( 239)= 1; p6( 239)= 0; p7( 239)= 0; p8( 239)= 3; p9( 239)= 0;
    p1( 240)= 0; p2( 240)= 1; p3( 240)= 0; p4( 240)= 1; p5( 240)= 0; p6( 240)= 0; p7( 240)= 3; p8( 240)= 0; p9( 240)= 0;
    p1( 241)= 0; p2( 241)= 0; p3( 241)= 1; p4( 241)= 0; p5( 241)= 0; p6( 241)= 2; p7( 241)= 0; p8( 241)= 2; p9( 241)= 0;
    p1( 242)= 0; p2( 242)= 0; p3( 242)= 1; p4( 242)= 0; p5( 242)= 0; p6( 242)= 2; p7( 242)= 2; p8( 242)= 0; p9( 242)= 0;
    p1( 243)= 0; p2( 243)= 0; p3( 243)= 1; p4( 243)= 0; p5( 243)= 2; p6( 243)= 0; p7( 243)= 0; p8( 243)= 2; p9( 243)= 0;
    p1( 244)= 0; p2( 244)= 0; p3( 244)= 1; p4( 244)= 0; p5( 244)= 2; p6( 244)= 0; p7( 244)= 2; p8( 244)= 0; p9( 244)= 0;
    p1( 245)= 0; p2( 245)= 0; p3( 245)= 1; p4( 245)= 2; p5( 245)= 0; p6( 245)= 0; p7( 245)= 0; p8( 245)= 2; p9( 245)= 0;
    p1( 246)= 0; p2( 246)= 0; p3( 246)= 1; p4( 246)= 2; p5( 246)= 0; p6( 246)= 0; p7( 246)= 2; p8( 246)= 0; p9( 246)= 0;
    p1( 247)= 0; p2( 247)= 1; p3( 247)= 0; p4( 247)= 0; p5( 247)= 0; p6( 247)= 2; p7( 247)= 0; p8( 247)= 0; p9( 247)= 2;
    p1( 248)= 0; p2( 248)= 1; p3( 248)= 0; p4( 248)= 0; p5( 248)= 0; p6( 248)= 2; p7( 248)= 0; p8( 248)= 2; p9( 248)= 0;
    p1( 249)= 0; p2( 249)= 1; p3( 249)= 0; p4( 249)= 0; p5( 249)= 0; p6( 249)= 2; p7( 249)= 2; p8( 249)= 0; p9( 249)= 0;
    p1( 250)= 0; p2( 250)= 1; p3( 250)= 0; p4( 250)= 0; p5( 250)= 2; p6( 250)= 0; p7( 250)= 0; p8( 250)= 0; p9( 250)= 2;
    p1( 251)= 0; p2( 251)= 1; p3( 251)= 0; p4( 251)= 0; p5( 251)= 2; p6( 251)= 0; p7( 251)= 0; p8( 251)= 2; p9( 251)= 0;
    p1( 252)= 0; p2( 252)= 1; p3( 252)= 0; p4( 252)= 0; p5( 252)= 2; p6( 252)= 0; p7( 252)= 2; p8( 252)= 0; p9( 252)= 0;
    p1( 253)= 0; p2( 253)= 1; p3( 253)= 0; p4( 253)= 2; p5( 253)= 0; p6( 253)= 0; p7( 253)= 0; p8( 253)= 0; p9( 253)= 2;
    p1( 254)= 0; p2( 254)= 1; p3( 254)= 0; p4( 254)= 2; p5( 254)= 0; p6( 254)= 0; p7( 254)= 0; p8( 254)= 2; p9( 254)= 0;
    p1( 255)= 0; p2( 255)= 1; p3( 255)= 0; p4( 255)= 2; p5( 255)= 0; p6( 255)= 0; p7( 255)= 2; p8( 255)= 0; p9( 255)= 0;
    p1( 256)= 0; p2( 256)= 0; p3( 256)= 1; p4( 256)= 0; p5( 256)= 2; p6( 256)= 0; p7( 256)= 0; p8( 256)= 0; p9( 256)= 2;
    p1( 257)= 0; p2( 257)= 0; p3( 257)= 1; p4( 257)= 0; p5( 257)= 2; p6( 257)= 0; p7( 257)= 0; p8( 257)= 2; p9( 257)= 0;
    p1( 258)= 0; p2( 258)= 0; p3( 258)= 1; p4( 258)= 0; p5( 258)= 2; p6( 258)= 0; p7( 258)= 2; p8( 258)= 0; p9( 258)= 0;
    p1( 259)= 0; p2( 259)= 0; p3( 259)= 1; p4( 259)= 2; p5( 259)= 0; p6( 259)= 0; p7( 259)= 0; p8( 259)= 0; p9( 259)= 2;
    p1( 260)= 0; p2( 260)= 0; p3( 260)= 1; p4( 260)= 2; p5( 260)= 0; p6( 260)= 0; p7( 260)= 0; p8( 260)= 2; p9( 260)= 0;
    p1( 261)= 0; p2( 261)= 0; p3( 261)= 1; p4( 261)= 2; p5( 261)= 0; p6( 261)= 0; p7( 261)= 2; p8( 261)= 0; p9( 261)= 0;
    p1( 262)= 0; p2( 262)= 1; p3( 262)= 0; p4( 262)= 0; p5( 262)= 0; p6( 262)= 2; p7( 262)= 0; p8( 262)= 0; p9( 262)= 2;
    p1( 263)= 0; p2( 263)= 1; p3( 263)= 0; p4( 263)= 0; p5( 263)= 0; p6( 263)= 2; p7( 263)= 0; p8( 263)= 2; p9( 263)= 0;
    p1( 264)= 0; p2( 264)= 1; p3( 264)= 0; p4( 264)= 0; p5( 264)= 0; p6( 264)= 2; p7( 264)= 2; p8( 264)= 0; p9( 264)= 0;
    p1( 265)= 0; p2( 265)= 1; p3( 265)= 0; p4( 265)= 0; p5( 265)= 2; p6( 265)= 0; p7( 265)= 0; p8( 265)= 0; p9( 265)= 2;
    p1( 266)= 0; p2( 266)= 1; p3( 266)= 0; p4( 266)= 0; p5( 266)= 2; p6( 266)= 0; p7( 266)= 0; p8( 266)= 2; p9( 266)= 0;
    p1( 267)= 0; p2( 267)= 1; p3( 267)= 0; p4( 267)= 0; p5( 267)= 2; p6( 267)= 0; p7( 267)= 2; p8( 267)= 0; p9( 267)= 0;
    p1( 268)= 0; p2( 268)= 1; p3( 268)= 0; p4( 268)= 2; p5( 268)= 0; p6( 268)= 0; p7( 268)= 0; p8( 268)= 0; p9( 268)= 2;
    p1( 269)= 0; p2( 269)= 1; p3( 269)= 0; p4( 269)= 2; p5( 269)= 0; p6( 269)= 0; p7( 269)= 0; p8( 269)= 2; p9( 269)= 0;
    p1( 270)= 0; p2( 270)= 1; p3( 270)= 0; p4( 270)= 2; p5( 270)= 0; p6( 270)= 0; p7( 270)= 2; p8( 270)= 0; p9( 270)= 0;
    p1( 271)= 0; p2( 271)= 0; p3( 271)= 1; p4( 271)= 0; p5( 271)= 0; p6( 271)= 2; p7( 271)= 0; p8( 271)= 2; p9( 271)= 0;
    p1( 272)= 0; p2( 272)= 0; p3( 272)= 1; p4( 272)= 0; p5( 272)= 0; p6( 272)= 2; p7( 272)= 2; p8( 272)= 0; p9( 272)= 0;
    p1( 273)= 0; p2( 273)= 0; p3( 273)= 1; p4( 273)= 0; p5( 273)= 2; p6( 273)= 0; p7( 273)= 0; p8( 273)= 0; p9( 273)= 2;
    p1( 274)= 0; p2( 274)= 0; p3( 274)= 1; p4( 274)= 0; p5( 274)= 2; p6( 274)= 0; p7( 274)= 0; p8( 274)= 2; p9( 274)= 0;
    p1( 275)= 0; p2( 275)= 0; p3( 275)= 1; p4( 275)= 2; p5( 275)= 0; p6( 275)= 0; p7( 275)= 0; p8( 275)= 0; p9( 275)= 2;
    p1( 276)= 0; p2( 276)= 0; p3( 276)= 1; p4( 276)= 2; p5( 276)= 0; p6( 276)= 0; p7( 276)= 2; p8( 276)= 0; p9( 276)= 0;
    p1( 277)= 0; p2( 277)= 1; p3( 277)= 0; p4( 277)= 0; p5( 277)= 0; p6( 277)= 2; p7( 277)= 0; p8( 277)= 0; p9( 277)= 2;
    p1( 278)= 0; p2( 278)= 1; p3( 278)= 0; p4( 278)= 0; p5( 278)= 0; p6( 278)= 2; p7( 278)= 0; p8( 278)= 2; p9( 278)= 0;
    p1( 279)= 0; p2( 279)= 1; p3( 279)= 0; p4( 279)= 0; p5( 279)= 0; p6( 279)= 2; p7( 279)= 2; p8( 279)= 0; p9( 279)= 0;
    p1( 280)= 0; p2( 280)= 1; p3( 280)= 0; p4( 280)= 0; p5( 280)= 2; p6( 280)= 0; p7( 280)= 0; p8( 280)= 0; p9( 280)= 2;
    p1( 281)= 0; p2( 281)= 1; p3( 281)= 0; p4( 281)= 0; p5( 281)= 2; p6( 281)= 0; p7( 281)= 0; p8( 281)= 2; p9( 281)= 0;
    p1( 282)= 0; p2( 282)= 1; p3( 282)= 0; p4( 282)= 0; p5( 282)= 2; p6( 282)= 0; p7( 282)= 2; p8( 282)= 0; p9( 282)= 0;
    p1( 283)= 0; p2( 283)= 1; p3( 283)= 0; p4( 283)= 2; p5( 283)= 0; p6( 283)= 0; p7( 283)= 0; p8( 283)= 0; p9( 283)= 2;
    p1( 284)= 0; p2( 284)= 1; p3( 284)= 0; p4( 284)= 2; p5( 284)= 0; p6( 284)= 0; p7( 284)= 0; p8( 284)= 2; p9( 284)= 0;
    p1( 285)= 0; p2( 285)= 1; p3( 285)= 0; p4( 285)= 2; p5( 285)= 0; p6( 285)= 0; p7( 285)= 2; p8( 285)= 0; p9( 285)= 0;
    p1( 286)= 0; p2( 286)= 0; p3( 286)= 1; p4( 286)= 0; p5( 286)= 2; p6( 286)= 2; p7( 286)= 0; p8( 286)= 0; p9( 286)= 0;
    p1( 287)= 0; p2( 287)= 0; p3( 287)= 1; p4( 287)= 2; p5( 287)= 0; p6( 287)= 2; p7( 287)= 0; p8( 287)= 0; p9( 287)= 0;
    p1( 288)= 0; p2( 288)= 1; p3( 288)= 0; p4( 288)= 0; p5( 288)= 2; p6( 288)= 2; p7( 288)= 0; p8( 288)= 0; p9( 288)= 0;
    p1( 289)= 0; p2( 289)= 1; p3( 289)= 0; p4( 289)= 2; p5( 289)= 0; p6( 289)= 2; p7( 289)= 0; p8( 289)= 0; p9( 289)= 0;
    p1( 290)= 0; p2( 290)= 1; p3( 290)= 0; p4( 290)= 2; p5( 290)= 2; p6( 290)= 0; p7( 290)= 0; p8( 290)= 0; p9( 290)= 0;
    p1( 291)= 0; p2( 291)= 0; p3( 291)= 1; p4( 291)= 0; p5( 291)= 3; p6( 291)= 0; p7( 291)= 0; p8( 291)= 1; p9( 291)= 0;
    p1( 292)= 0; p2( 292)= 0; p3( 292)= 1; p4( 292)= 3; p5( 292)= 0; p6( 292)= 0; p7( 292)= 1; p8( 292)= 0; p9( 292)= 0;
    p1( 293)= 0; p2( 293)= 1; p3( 293)= 0; p4( 293)= 0; p5( 293)= 0; p6( 293)= 3; p7( 293)= 0; p8( 293)= 0; p9( 293)= 1;
    p1( 294)= 0; p2( 294)= 1; p3( 294)= 0; p4( 294)= 0; p5( 294)= 3; p6( 294)= 0; p7( 294)= 0; p8( 294)= 1; p9( 294)= 0;
    p1( 295)= 0; p2( 295)= 1; p3( 295)= 0; p4( 295)= 3; p5( 295)= 0; p6( 295)= 0; p7( 295)= 1; p8( 295)= 0; p9( 295)= 0;
    p1( 296)= 0; p2( 296)= 0; p3( 296)= 1; p4( 296)= 0; p5( 296)= 4; p6( 296)= 0; p7( 296)= 0; p8( 296)= 0; p9( 296)= 0;
    p1( 297)= 0; p2( 297)= 0; p3( 297)= 1; p4( 297)= 4; p5( 297)= 0; p6( 297)= 0; p7( 297)= 0; p8( 297)= 0; p9( 297)= 0;
    p1( 298)= 0; p2( 298)= 1; p3( 298)= 0; p4( 298)= 0; p5( 298)= 0; p6( 298)= 4; p7( 298)= 0; p8( 298)= 0; p9( 298)= 0;
    p1( 299)= 0; p2( 299)= 1; p3( 299)= 0; p4( 299)= 0; p5( 299)= 4; p6( 299)= 0; p7( 299)= 0; p8( 299)= 0; p9( 299)= 0;
    p1( 300)= 0; p2( 300)= 1; p3( 300)= 0; p4( 300)= 4; p5( 300)= 0; p6( 300)= 0; p7( 300)= 0; p8( 300)= 0; p9( 300)= 0;
    p1( 301)= 0; p2( 301)= 0; p3( 301)= 2; p4( 301)= 0; p5( 301)= 0; p6( 301)= 0; p7( 301)= 1; p8( 301)= 1; p9( 301)= 1;
    p1( 302)= 0; p2( 302)= 2; p3( 302)= 0; p4( 302)= 0; p5( 302)= 0; p6( 302)= 0; p7( 302)= 1; p8( 302)= 1; p9( 302)= 1;
    p1( 303)= 0; p2( 303)= 0; p3( 303)= 2; p4( 303)= 0; p5( 303)= 1; p6( 303)= 1; p7( 303)= 1; p8( 303)= 0; p9( 303)= 0;
    p1( 304)= 0; p2( 304)= 0; p3( 304)= 2; p4( 304)= 1; p5( 304)= 0; p6( 304)= 1; p7( 304)= 0; p8( 304)= 1; p9( 304)= 0;
    p1( 305)= 0; p2( 305)= 0; p3( 305)= 2; p4( 305)= 1; p5( 305)= 1; p6( 305)= 0; p7( 305)= 0; p8( 305)= 0; p9( 305)= 1;
    p1( 306)= 0; p2( 306)= 2; p3( 306)= 0; p4( 306)= 0; p5( 306)= 1; p6( 306)= 1; p7( 306)= 1; p8( 306)= 0; p9( 306)= 0;
    p1( 307)= 0; p2( 307)= 2; p3( 307)= 0; p4( 307)= 1; p5( 307)= 0; p6( 307)= 1; p7( 307)= 0; p8( 307)= 1; p9( 307)= 0;
    p1( 308)= 0; p2( 308)= 2; p3( 308)= 0; p4( 308)= 1; p5( 308)= 1; p6( 308)= 0; p7( 308)= 0; p8( 308)= 0; p9( 308)= 1;
    p1( 309)= 0; p2( 309)= 0; p3( 309)= 2; p4( 309)= 0; p5( 309)= 1; p6( 309)= 1; p7( 309)= 1; p8( 309)= 0; p9( 309)= 0;
    p1( 310)= 0; p2( 310)= 0; p3( 310)= 2; p4( 310)= 1; p5( 310)= 0; p6( 310)= 1; p7( 310)= 0; p8( 310)= 1; p9( 310)= 0;
    p1( 311)= 0; p2( 311)= 0; p3( 311)= 2; p4( 311)= 1; p5( 311)= 1; p6( 311)= 0; p7( 311)= 0; p8( 311)= 0; p9( 311)= 1;
    p1( 312)= 0; p2( 312)= 1; p3( 312)= 1; p4( 312)= 0; p5( 312)= 1; p6( 312)= 1; p7( 312)= 1; p8( 312)= 0; p9( 312)= 0;
    p1( 313)= 0; p2( 313)= 1; p3( 313)= 1; p4( 313)= 1; p5( 313)= 0; p6( 313)= 1; p7( 313)= 0; p8( 313)= 1; p9( 313)= 0;
    p1( 314)= 0; p2( 314)= 2; p3( 314)= 0; p4( 314)= 0; p5( 314)= 1; p6( 314)= 1; p7( 314)= 1; p8( 314)= 0; p9( 314)= 0;
    p1( 315)= 0; p2( 315)= 2; p3( 315)= 0; p4( 315)= 1; p5( 315)= 0; p6( 315)= 1; p7( 315)= 0; p8( 315)= 1; p9( 315)= 0;
    p1( 316)= 0; p2( 316)= 2; p3( 316)= 0; p4( 316)= 1; p5( 316)= 1; p6( 316)= 0; p7( 316)= 0; p8( 316)= 0; p9( 316)= 1;
    p1( 317)= 0; p2( 317)= 0; p3( 317)= 3; p4( 317)= 0; p5( 317)= 0; p6( 317)= 0; p7( 317)= 0; p8( 317)= 2; p9( 317)= 0;
    p1( 318)= 0; p2( 318)= 0; p3( 318)= 3; p4( 318)= 0; p5( 318)= 0; p6( 318)= 0; p7( 318)= 2; p8( 318)= 0; p9( 318)= 0;
    p1( 319)= 0; p2( 319)= 1; p3( 319)= 2; p4( 319)= 0; p5( 319)= 0; p6( 319)= 0; p7( 319)= 0; p8( 319)= 0; p9( 319)= 2;
    p1( 320)= 0; p2( 320)= 1; p3( 320)= 2; p4( 320)= 0; p5( 320)= 0; p6( 320)= 0; p7( 320)= 0; p8( 320)= 2; p9( 320)= 0;
    p1( 321)= 0; p2( 321)= 1; p3( 321)= 2; p4( 321)= 0; p5( 321)= 0; p6( 321)= 0; p7( 321)= 2; p8( 321)= 0; p9( 321)= 0;
    p1( 322)= 0; p2( 322)= 2; p3( 322)= 1; p4( 322)= 0; p5( 322)= 0; p6( 322)= 0; p7( 322)= 0; p8( 322)= 2; p9( 322)= 0;
    p1( 323)= 0; p2( 323)= 2; p3( 323)= 1; p4( 323)= 0; p5( 323)= 0; p6( 323)= 0; p7( 323)= 2; p8( 323)= 0; p9( 323)= 0;
    p1( 324)= 0; p2( 324)= 3; p3( 324)= 0; p4( 324)= 0; p5( 324)= 0; p6( 324)= 0; p7( 324)= 0; p8( 324)= 0; p9( 324)= 2;
    p1( 325)= 0; p2( 325)= 3; p3( 325)= 0; p4( 325)= 0; p5( 325)= 0; p6( 325)= 0; p7( 325)= 0; p8( 325)= 2; p9( 325)= 0;
    p1( 326)= 0; p2( 326)= 3; p3( 326)= 0; p4( 326)= 0; p5( 326)= 0; p6( 326)= 0; p7( 326)= 2; p8( 326)= 0; p9( 326)= 0;
    p1( 327)= 0; p2( 327)= 0; p3( 327)= 3; p4( 327)= 0; p5( 327)= 1; p6( 327)= 0; p7( 327)= 0; p8( 327)= 1; p9( 327)= 0;
    p1( 328)= 0; p2( 328)= 0; p3( 328)= 3; p4( 328)= 1; p5( 328)= 0; p6( 328)= 0; p7( 328)= 1; p8( 328)= 0; p9( 328)= 0;
    p1( 329)= 0; p2( 329)= 1; p3( 329)= 2; p4( 329)= 0; p5( 329)= 0; p6( 329)= 1; p7( 329)= 0; p8( 329)= 0; p9( 329)= 1;
    p1( 330)= 0; p2( 330)= 1; p3( 330)= 2; p4( 330)= 0; p5( 330)= 1; p6( 330)= 0; p7( 330)= 0; p8( 330)= 1; p9( 330)= 0;
    p1( 331)= 0; p2( 331)= 1; p3( 331)= 2; p4( 331)= 1; p5( 331)= 0; p6( 331)= 0; p7( 331)= 1; p8( 331)= 0; p9( 331)= 0;
    p1( 332)= 0; p2( 332)= 2; p3( 332)= 1; p4( 332)= 0; p5( 332)= 1; p6( 332)= 0; p7( 332)= 0; p8( 332)= 1; p9( 332)= 0;
    p1( 333)= 0; p2( 333)= 2; p3( 333)= 1; p4( 333)= 1; p5( 333)= 0; p6( 333)= 0; p7( 333)= 1; p8( 333)= 0; p9( 333)= 0;
    p1( 334)= 0; p2( 334)= 3; p3( 334)= 0; p4( 334)= 0; p5( 334)= 0; p6( 334)= 1; p7( 334)= 0; p8( 334)= 0; p9( 334)= 1;
    p1( 335)= 0; p2( 335)= 3; p3( 335)= 0; p4( 335)= 0; p5( 335)= 1; p6( 335)= 0; p7( 335)= 0; p8( 335)= 1; p9( 335)= 0;
    p1( 336)= 0; p2( 336)= 3; p3( 336)= 0; p4( 336)= 1; p5( 336)= 0; p6( 336)= 0; p7( 336)= 1; p8( 336)= 0; p9( 336)= 0;
    p1( 337)= 0; p2( 337)= 0; p3( 337)= 3; p4( 337)= 0; p5( 337)= 2; p6( 337)= 0; p7( 337)= 0; p8( 337)= 0; p9( 337)= 0;
    p1( 338)= 0; p2( 338)= 0; p3( 338)= 3; p4( 338)= 2; p5( 338)= 0; p6( 338)= 0; p7( 338)= 0; p8( 338)= 0; p9( 338)= 0;
    p1( 339)= 0; p2( 339)= 1; p3( 339)= 2; p4( 339)= 0; p5( 339)= 0; p6( 339)= 2; p7( 339)= 0; p8( 339)= 0; p9( 339)= 0;
    p1( 340)= 0; p2( 340)= 1; p3( 340)= 2; p4( 340)= 0; p5( 340)= 2; p6( 340)= 0; p7( 340)= 0; p8( 340)= 0; p9( 340)= 0;
    p1( 341)= 0; p2( 341)= 1; p3( 341)= 2; p4( 341)= 2; p5( 341)= 0; p6( 341)= 0; p7( 341)= 0; p8( 341)= 0; p9( 341)= 0;
    p1( 342)= 0; p2( 342)= 2; p3( 342)= 1; p4( 342)= 0; p5( 342)= 2; p6( 342)= 0; p7( 342)= 0; p8( 342)= 0; p9( 342)= 0;
    p1( 343)= 0; p2( 343)= 2; p3( 343)= 1; p4( 343)= 2; p5( 343)= 0; p6( 343)= 0; p7( 343)= 0; p8( 343)= 0; p9( 343)= 0;
    p1( 344)= 0; p2( 344)= 3; p3( 344)= 0; p4( 344)= 0; p5( 344)= 0; p6( 344)= 2; p7( 344)= 0; p8( 344)= 0; p9( 344)= 0;
    p1( 345)= 0; p2( 345)= 3; p3( 345)= 0; p4( 345)= 0; p5( 345)= 2; p6( 345)= 0; p7( 345)= 0; p8( 345)= 0; p9( 345)= 0;
    p1( 346)= 0; p2( 346)= 3; p3( 346)= 0; p4( 346)= 2; p5( 346)= 0; p6( 346)= 0; p7( 346)= 0; p8( 346)= 0; p9( 346)= 0;
    p1( 347)= 0; p2( 347)= 1; p3( 347)= 2; p4( 347)= 0; p5( 347)= 0; p6( 347)= 0; p7( 347)= 0; p8( 347)= 0; p9( 347)= 2;
    p1( 348)= 0; p2( 348)= 1; p3( 348)= 2; p4( 348)= 0; p5( 348)= 0; p6( 348)= 0; p7( 348)= 0; p8( 348)= 2; p9( 348)= 0;
    p1( 349)= 0; p2( 349)= 1; p3( 349)= 2; p4( 349)= 0; p5( 349)= 0; p6( 349)= 0; p7( 349)= 2; p8( 349)= 0; p9( 349)= 0;
    p1( 350)= 0; p2( 350)= 3; p3( 350)= 0; p4( 350)= 0; p5( 350)= 0; p6( 350)= 0; p7( 350)= 0; p8( 350)= 0; p9( 350)= 2;
    p1( 351)= 0; p2( 351)= 3; p3( 351)= 0; p4( 351)= 0; p5( 351)= 0; p6( 351)= 0; p7( 351)= 0; p8( 351)= 2; p9( 351)= 0;
    p1( 352)= 0; p2( 352)= 3; p3( 352)= 0; p4( 352)= 0; p5( 352)= 0; p6( 352)= 0; p7( 352)= 2; p8( 352)= 0; p9( 352)= 0;
    p1( 353)= 0; p2( 353)= 1; p3( 353)= 2; p4( 353)= 0; p5( 353)= 0; p6( 353)= 1; p7( 353)= 0; p8( 353)= 0; p9( 353)= 1;
    p1( 354)= 0; p2( 354)= 1; p3( 354)= 2; p4( 354)= 0; p5( 354)= 1; p6( 354)= 0; p7( 354)= 0; p8( 354)= 1; p9( 354)= 0;
    p1( 355)= 0; p2( 355)= 1; p3( 355)= 2; p4( 355)= 1; p5( 355)= 0; p6( 355)= 0; p7( 355)= 1; p8( 355)= 0; p9( 355)= 0;
    p1( 356)= 0; p2( 356)= 3; p3( 356)= 0; p4( 356)= 0; p5( 356)= 0; p6( 356)= 1; p7( 356)= 0; p8( 356)= 0; p9( 356)= 1;
    p1( 357)= 0; p2( 357)= 3; p3( 357)= 0; p4( 357)= 0; p5( 357)= 1; p6( 357)= 0; p7( 357)= 0; p8( 357)= 1; p9( 357)= 0;
    p1( 358)= 0; p2( 358)= 3; p3( 358)= 0; p4( 358)= 1; p5( 358)= 0; p6( 358)= 0; p7( 358)= 1; p8( 358)= 0; p9( 358)= 0;
    p1( 359)= 0; p2( 359)= 1; p3( 359)= 2; p4( 359)= 0; p5( 359)= 0; p6( 359)= 2; p7( 359)= 0; p8( 359)= 0; p9( 359)= 0;
    p1( 360)= 0; p2( 360)= 1; p3( 360)= 2; p4( 360)= 0; p5( 360)= 2; p6( 360)= 0; p7( 360)= 0; p8( 360)= 0; p9( 360)= 0;
    p1( 361)= 0; p2( 361)= 1; p3( 361)= 2; p4( 361)= 2; p5( 361)= 0; p6( 361)= 0; p7( 361)= 0; p8( 361)= 0; p9( 361)= 0;
    p1( 362)= 0; p2( 362)= 3; p3( 362)= 0; p4( 362)= 0; p5( 362)= 0; p6( 362)= 2; p7( 362)= 0; p8( 362)= 0; p9( 362)= 0;
    p1( 363)= 0; p2( 363)= 3; p3( 363)= 0; p4( 363)= 0; p5( 363)= 2; p6( 363)= 0; p7( 363)= 0; p8( 363)= 0; p9( 363)= 0;
    p1( 364)= 0; p2( 364)= 3; p3( 364)= 0; p4( 364)= 2; p5( 364)= 0; p6( 364)= 0; p7( 364)= 0; p8( 364)= 0; p9( 364)= 0;
    p1( 365)= 0; p2( 365)= 1; p3( 365)= 4; p4( 365)= 0; p5( 365)= 0; p6( 365)= 0; p7( 365)= 0; p8( 365)= 0; p9( 365)= 0;
    p1( 366)= 0; p2( 366)= 3; p3( 366)= 2; p4( 366)= 0; p5( 366)= 0; p6( 366)= 0; p7( 366)= 0; p8( 366)= 0; p9( 366)= 0;
    p1( 367)= 0; p2( 367)= 5; p3( 367)= 0; p4( 367)= 0; p5( 367)= 0; p6( 367)= 0; p7( 367)= 0; p8( 367)= 0; p9( 367)= 0;
    p1( 368)= 1; p2( 368)= 0; p3( 368)= 0; p4( 368)= 0; p5( 368)= 0; p6( 368)= 0; p7( 368)= 0; p8( 368)= 2; p9( 368)= 2;
    p1( 369)= 1; p2( 369)= 0; p3( 369)= 0; p4( 369)= 0; p5( 369)= 0; p6( 369)= 0; p7( 369)= 2; p8( 369)= 0; p9( 369)= 2;
    p1( 370)= 1; p2( 370)= 0; p3( 370)= 0; p4( 370)= 0; p5( 370)= 0; p6( 370)= 0; p7( 370)= 2; p8( 370)= 2; p9( 370)= 0;
    p1( 371)= 1; p2( 371)= 0; p3( 371)= 0; p4( 371)= 0; p5( 371)= 0; p6( 371)= 0; p7( 371)= 0; p8( 371)= 0; p9( 371)= 4;
    p1( 372)= 1; p2( 372)= 0; p3( 372)= 0; p4( 372)= 0; p5( 372)= 0; p6( 372)= 0; p7( 372)= 0; p8( 372)= 4; p9( 372)= 0;
    p1( 373)= 1; p2( 373)= 0; p3( 373)= 0; p4( 373)= 0; p5( 373)= 0; p6( 373)= 0; p7( 373)= 4; p8( 373)= 0; p9( 373)= 0;
    p1( 374)= 1; p2( 374)= 0; p3( 374)= 0; p4( 374)= 0; p5( 374)= 0; p6( 374)= 1; p7( 374)= 0; p8( 374)= 2; p9( 374)= 1;
    p1( 375)= 1; p2( 375)= 0; p3( 375)= 0; p4( 375)= 0; p5( 375)= 0; p6( 375)= 1; p7( 375)= 2; p8( 375)= 0; p9( 375)= 1;
    p1( 376)= 1; p2( 376)= 0; p3( 376)= 0; p4( 376)= 0; p5( 376)= 1; p6( 376)= 0; p7( 376)= 0; p8( 376)= 1; p9( 376)= 2;
    p1( 377)= 1; p2( 377)= 0; p3( 377)= 0; p4( 377)= 0; p5( 377)= 1; p6( 377)= 0; p7( 377)= 2; p8( 377)= 1; p9( 377)= 0;
    p1( 378)= 1; p2( 378)= 0; p3( 378)= 0; p4( 378)= 1; p5( 378)= 0; p6( 378)= 0; p7( 378)= 1; p8( 378)= 0; p9( 378)= 2;
    p1( 379)= 1; p2( 379)= 0; p3( 379)= 0; p4( 379)= 1; p5( 379)= 0; p6( 379)= 0; p7( 379)= 1; p8( 379)= 2; p9( 379)= 0;
    p1( 380)= 1; p2( 380)= 0; p3( 380)= 0; p4( 380)= 0; p5( 380)= 0; p6( 380)= 1; p7( 380)= 0; p8( 380)= 0; p9( 380)= 3;
    p1( 381)= 1; p2( 381)= 0; p3( 381)= 0; p4( 381)= 0; p5( 381)= 1; p6( 381)= 0; p7( 381)= 0; p8( 381)= 3; p9( 381)= 0;
    p1( 382)= 1; p2( 382)= 0; p3( 382)= 0; p4( 382)= 1; p5( 382)= 0; p6( 382)= 0; p7( 382)= 3; p8( 382)= 0; p9( 382)= 0;
    p1( 383)= 1; p2( 383)= 0; p3( 383)= 0; p4( 383)= 0; p5( 383)= 0; p6( 383)= 2; p7( 383)= 0; p8( 383)= 0; p9( 383)= 2;
    p1( 384)= 1; p2( 384)= 0; p3( 384)= 0; p4( 384)= 0; p5( 384)= 0; p6( 384)= 2; p7( 384)= 0; p8( 384)= 2; p9( 384)= 0;
    p1( 385)= 1; p2( 385)= 0; p3( 385)= 0; p4( 385)= 0; p5( 385)= 0; p6( 385)= 2; p7( 385)= 2; p8( 385)= 0; p9( 385)= 0;
    p1( 386)= 1; p2( 386)= 0; p3( 386)= 0; p4( 386)= 0; p5( 386)= 2; p6( 386)= 0; p7( 386)= 0; p8( 386)= 0; p9( 386)= 2;
    p1( 387)= 1; p2( 387)= 0; p3( 387)= 0; p4( 387)= 0; p5( 387)= 2; p6( 387)= 0; p7( 387)= 0; p8( 387)= 2; p9( 387)= 0;
    p1( 388)= 1; p2( 388)= 0; p3( 388)= 0; p4( 388)= 0; p5( 388)= 2; p6( 388)= 0; p7( 388)= 2; p8( 388)= 0; p9( 388)= 0;
    p1( 389)= 1; p2( 389)= 0; p3( 389)= 0; p4( 389)= 2; p5( 389)= 0; p6( 389)= 0; p7( 389)= 0; p8( 389)= 0; p9( 389)= 2;
    p1( 390)= 1; p2( 390)= 0; p3( 390)= 0; p4( 390)= 2; p5( 390)= 0; p6( 390)= 0; p7( 390)= 0; p8( 390)= 2; p9( 390)= 0;
    p1( 391)= 1; p2( 391)= 0; p3( 391)= 0; p4( 391)= 2; p5( 391)= 0; p6( 391)= 0; p7( 391)= 2; p8( 391)= 0; p9( 391)= 0;
    p1( 392)= 1; p2( 392)= 0; p3( 392)= 0; p4( 392)= 0; p5( 392)= 2; p6( 392)= 2; p7( 392)= 0; p8( 392)= 0; p9( 392)= 0;
    p1( 393)= 1; p2( 393)= 0; p3( 393)= 0; p4( 393)= 2; p5( 393)= 0; p6( 393)= 2; p7( 393)= 0; p8( 393)= 0; p9( 393)= 0;
    p1( 394)= 1; p2( 394)= 0; p3( 394)= 0; p4( 394)= 2; p5( 394)= 2; p6( 394)= 0; p7( 394)= 0; p8( 394)= 0; p9( 394)= 0;
    p1( 395)= 1; p2( 395)= 0; p3( 395)= 0; p4( 395)= 0; p5( 395)= 0; p6( 395)= 4; p7( 395)= 0; p8( 395)= 0; p9( 395)= 0;
    p1( 396)= 1; p2( 396)= 0; p3( 396)= 0; p4( 396)= 0; p5( 396)= 4; p6( 396)= 0; p7( 396)= 0; p8( 396)= 0; p9( 396)= 0;
    p1( 397)= 1; p2( 397)= 0; p3( 397)= 0; p4( 397)= 4; p5( 397)= 0; p6( 397)= 0; p7( 397)= 0; p8( 397)= 0; p9( 397)= 0;
    p1( 398)= 1; p2( 398)= 0; p3( 398)= 2; p4( 398)= 0; p5( 398)= 0; p6( 398)= 0; p7( 398)= 0; p8( 398)= 0; p9( 398)= 2;
    p1( 399)= 1; p2( 399)= 0; p3( 399)= 2; p4( 399)= 0; p5( 399)= 0; p6( 399)= 0; p7( 399)= 0; p8( 399)= 2; p9( 399)= 0;
    p1( 400)= 1; p2( 400)= 0; p3( 400)= 2; p4( 400)= 0; p5( 400)= 0; p6( 400)= 0; p7( 400)= 2; p8( 400)= 0; p9( 400)= 0;
    p1( 401)= 1; p2( 401)= 2; p3( 401)= 0; p4( 401)= 0; p5( 401)= 0; p6( 401)= 0; p7( 401)= 0; p8( 401)= 0; p9( 401)= 2;
    p1( 402)= 1; p2( 402)= 2; p3( 402)= 0; p4( 402)= 0; p5( 402)= 0; p6( 402)= 0; p7( 402)= 0; p8( 402)= 2; p9( 402)= 0;
    p1( 403)= 1; p2( 403)= 2; p3( 403)= 0; p4( 403)= 0; p5( 403)= 0; p6( 403)= 0; p7( 403)= 2; p8( 403)= 0; p9( 403)= 0;
    p1( 404)= 1; p2( 404)= 0; p3( 404)= 2; p4( 404)= 0; p5( 404)= 0; p6( 404)= 1; p7( 404)= 0; p8( 404)= 0; p9( 404)= 1;
    p1( 405)= 1; p2( 405)= 0; p3( 405)= 2; p4( 405)= 0; p5( 405)= 1; p6( 405)= 0; p7( 405)= 0; p8( 405)= 1; p9( 405)= 0;
    p1( 406)= 1; p2( 406)= 0; p3( 406)= 2; p4( 406)= 1; p5( 406)= 0; p6( 406)= 0; p7( 406)= 1; p8( 406)= 0; p9( 406)= 0;
    p1( 407)= 1; p2( 407)= 2; p3( 407)= 0; p4( 407)= 0; p5( 407)= 0; p6( 407)= 1; p7( 407)= 0; p8( 407)= 0; p9( 407)= 1;
    p1( 408)= 1; p2( 408)= 2; p3( 408)= 0; p4( 408)= 0; p5( 408)= 1; p6( 408)= 0; p7( 408)= 0; p8( 408)= 1; p9( 408)= 0;
    p1( 409)= 1; p2( 409)= 2; p3( 409)= 0; p4( 409)= 1; p5( 409)= 0; p6( 409)= 0; p7( 409)= 1; p8( 409)= 0; p9( 409)= 0;
    p1( 410)= 1; p2( 410)= 0; p3( 410)= 2; p4( 410)= 0; p5( 410)= 0; p6( 410)= 0; p7( 410)= 0; p8( 410)= 0; p9( 410)= 2;
    p1( 411)= 1; p2( 411)= 0; p3( 411)= 2; p4( 411)= 0; p5( 411)= 0; p6( 411)= 0; p7( 411)= 0; p8( 411)= 2; p9( 411)= 0;
    p1( 412)= 1; p2( 412)= 0; p3( 412)= 2; p4( 412)= 0; p5( 412)= 0; p6( 412)= 0; p7( 412)= 2; p8( 412)= 0; p9( 412)= 0;
    p1( 413)= 1; p2( 413)= 1; p3( 413)= 1; p4( 413)= 0; p5( 413)= 0; p6( 413)= 0; p7( 413)= 0; p8( 413)= 2; p9( 413)= 0;
    p1( 414)= 1; p2( 414)= 1; p3( 414)= 1; p4( 414)= 0; p5( 414)= 0; p6( 414)= 0; p7( 414)= 2; p8( 414)= 0; p9( 414)= 0;
    p1( 415)= 1; p2( 415)= 2; p3( 415)= 0; p4( 415)= 0; p5( 415)= 0; p6( 415)= 0; p7( 415)= 0; p8( 415)= 0; p9( 415)= 2;
    p1( 416)= 1; p2( 416)= 2; p3( 416)= 0; p4( 416)= 0; p5( 416)= 0; p6( 416)= 0; p7( 416)= 0; p8( 416)= 2; p9( 416)= 0;
    p1( 417)= 1; p2( 417)= 2; p3( 417)= 0; p4( 417)= 0; p5( 417)= 0; p6( 417)= 0; p7( 417)= 2; p8( 417)= 0; p9( 417)= 0;
    p1( 418)= 1; p2( 418)= 0; p3( 418)= 2; p4( 418)= 0; p5( 418)= 0; p6( 418)= 1; p7( 418)= 0; p8( 418)= 0; p9( 418)= 1;
    p1( 419)= 1; p2( 419)= 0; p3( 419)= 2; p4( 419)= 0; p5( 419)= 1; p6( 419)= 0; p7( 419)= 0; p8( 419)= 1; p9( 419)= 0;
    p1( 420)= 1; p2( 420)= 0; p3( 420)= 2; p4( 420)= 1; p5( 420)= 0; p6( 420)= 0; p7( 420)= 1; p8( 420)= 0; p9( 420)= 0;
    p1( 421)= 1; p2( 421)= 1; p3( 421)= 1; p4( 421)= 0; p5( 421)= 1; p6( 421)= 0; p7( 421)= 0; p8( 421)= 1; p9( 421)= 0;
    p1( 422)= 1; p2( 422)= 1; p3( 422)= 1; p4( 422)= 1; p5( 422)= 0; p6( 422)= 0; p7( 422)= 1; p8( 422)= 0; p9( 422)= 0;
    p1( 423)= 1; p2( 423)= 2; p3( 423)= 0; p4( 423)= 0; p5( 423)= 0; p6( 423)= 1; p7( 423)= 0; p8( 423)= 0; p9( 423)= 1;
    p1( 424)= 1; p2( 424)= 2; p3( 424)= 0; p4( 424)= 0; p5( 424)= 1; p6( 424)= 0; p7( 424)= 0; p8( 424)= 1; p9( 424)= 0;
    p1( 425)= 1; p2( 425)= 2; p3( 425)= 0; p4( 425)= 1; p5( 425)= 0; p6( 425)= 0; p7( 425)= 1; p8( 425)= 0; p9( 425)= 0;
    p1( 426)= 1; p2( 426)= 0; p3( 426)= 2; p4( 426)= 0; p5( 426)= 0; p6( 426)= 2; p7( 426)= 0; p8( 426)= 0; p9( 426)= 0;
    p1( 427)= 1; p2( 427)= 0; p3( 427)= 2; p4( 427)= 0; p5( 427)= 2; p6( 427)= 0; p7( 427)= 0; p8( 427)= 0; p9( 427)= 0;
    p1( 428)= 1; p2( 428)= 0; p3( 428)= 2; p4( 428)= 2; p5( 428)= 0; p6( 428)= 0; p7( 428)= 0; p8( 428)= 0; p9( 428)= 0;
    p1( 429)= 1; p2( 429)= 1; p3( 429)= 1; p4( 429)= 0; p5( 429)= 2; p6( 429)= 0; p7( 429)= 0; p8( 429)= 0; p9( 429)= 0;
    p1( 430)= 1; p2( 430)= 1; p3( 430)= 1; p4( 430)= 2; p5( 430)= 0; p6( 430)= 0; p7( 430)= 0; p8( 430)= 0; p9( 430)= 0;
    p1( 431)= 1; p2( 431)= 2; p3( 431)= 0; p4( 431)= 0; p5( 431)= 0; p6( 431)= 2; p7( 431)= 0; p8( 431)= 0; p9( 431)= 0;
    p1( 432)= 1; p2( 432)= 2; p3( 432)= 0; p4( 432)= 0; p5( 432)= 2; p6( 432)= 0; p7( 432)= 0; p8( 432)= 0; p9( 432)= 0;
    p1( 433)= 1; p2( 433)= 2; p3( 433)= 0; p4( 433)= 2; p5( 433)= 0; p6( 433)= 0; p7( 433)= 0; p8( 433)= 0; p9( 433)= 0;
    p1( 434)= 1; p2( 434)= 0; p3( 434)= 4; p4( 434)= 0; p5( 434)= 0; p6( 434)= 0; p7( 434)= 0; p8( 434)= 0; p9( 434)= 0;
    p1( 435)= 1; p2( 435)= 2; p3( 435)= 2; p4( 435)= 0; p5( 435)= 0; p6( 435)= 0; p7( 435)= 0; p8( 435)= 0; p9( 435)= 0;
    p1( 436)= 1; p2( 436)= 4; p3( 436)= 0; p4( 436)= 0; p5( 436)= 0; p6( 436)= 0; p7( 436)= 0; p8( 436)= 0; p9( 436)= 0;
    p1( 437)= 2; p2( 437)= 0; p3( 437)= 1; p4( 437)= 0; p5( 437)= 0; p6( 437)= 0; p7( 437)= 0; p8( 437)= 2; p9( 437)= 0;
    p1( 438)= 2; p2( 438)= 0; p3( 438)= 1; p4( 438)= 0; p5( 438)= 0; p6( 438)= 0; p7( 438)= 2; p8( 438)= 0; p9( 438)= 0;
    p1( 439)= 2; p2( 439)= 1; p3( 439)= 0; p4( 439)= 0; p5( 439)= 0; p6( 439)= 0; p7( 439)= 0; p8( 439)= 0; p9( 439)= 2;
    p1( 440)= 2; p2( 440)= 1; p3( 440)= 0; p4( 440)= 0; p5( 440)= 0; p6( 440)= 0; p7( 440)= 0; p8( 440)= 2; p9( 440)= 0;
    p1( 441)= 2; p2( 441)= 1; p3( 441)= 0; p4( 441)= 0; p5( 441)= 0; p6( 441)= 0; p7( 441)= 2; p8( 441)= 0; p9( 441)= 0;
    p1( 442)= 2; p2( 442)= 0; p3( 442)= 1; p4( 442)= 0; p5( 442)= 1; p6( 442)= 0; p7( 442)= 0; p8( 442)= 1; p9( 442)= 0;
    p1( 443)= 2; p2( 443)= 0; p3( 443)= 1; p4( 443)= 1; p5( 443)= 0; p6( 443)= 0; p7( 443)= 1; p8( 443)= 0; p9( 443)= 0;
    p1( 444)= 2; p2( 444)= 1; p3( 444)= 0; p4( 444)= 0; p5( 444)= 0; p6( 444)= 1; p7( 444)= 0; p8( 444)= 0; p9( 444)= 1;
    p1( 445)= 2; p2( 445)= 1; p3( 445)= 0; p4( 445)= 0; p5( 445)= 1; p6( 445)= 0; p7( 445)= 0; p8( 445)= 1; p9( 445)= 0;
    p1( 446)= 2; p2( 446)= 1; p3( 446)= 0; p4( 446)= 1; p5( 446)= 0; p6( 446)= 0; p7( 446)= 1; p8( 446)= 0; p9( 446)= 0;
    p1( 447)= 2; p2( 447)= 1; p3( 447)= 2; p4( 447)= 0; p5( 447)= 0; p6( 447)= 0; p7( 447)= 0; p8( 447)= 0; p9( 447)= 0;
    p1( 448)= 2; p2( 448)= 3; p3( 448)= 0; p4( 448)= 0; p5( 448)= 0; p6( 448)= 0; p7( 448)= 0; p8( 448)= 0; p9( 448)= 0;
    p1( 449)= 3; p2( 449)= 0; p3( 449)= 0; p4( 449)= 0; p5( 449)= 0; p6( 449)= 0; p7( 449)= 0; p8( 449)= 0; p9( 449)= 2;
    p1( 450)= 3; p2( 450)= 0; p3( 450)= 0; p4( 450)= 0; p5( 450)= 0; p6( 450)= 0; p7( 450)= 0; p8( 450)= 2; p9( 450)= 0;
    p1( 451)= 3; p2( 451)= 0; p3( 451)= 0; p4( 451)= 0; p5( 451)= 0; p6( 451)= 0; p7( 451)= 2; p8( 451)= 0; p9( 451)= 0;
    p1( 452)= 3; p2( 452)= 0; p3( 452)= 0; p4( 452)= 0; p5( 452)= 0; p6( 452)= 2; p7( 452)= 0; p8( 452)= 0; p9( 452)= 0;
    p1( 453)= 3; p2( 453)= 0; p3( 453)= 0; p4( 453)= 0; p5( 453)= 2; p6( 453)= 0; p7( 453)= 0; p8( 453)= 0; p9( 453)= 0;
    p1( 454)= 3; p2( 454)= 0; p3( 454)= 0; p4( 454)= 2; p5( 454)= 0; p6( 454)= 0; p7( 454)= 0; p8( 454)= 0; p9( 454)= 0;
    p1( 455)= 3; p2( 455)= 0; p3( 455)= 2; p4( 455)= 0; p5( 455)= 0; p6( 455)= 0; p7( 455)= 0; p8( 455)= 0; p9( 455)= 0;
    p1( 456)= 3; p2( 456)= 2; p3( 456)= 0; p4( 456)= 0; p5( 456)= 0; p6( 456)= 0; p7( 456)= 0; p8( 456)= 0; p9( 456)= 0;
    p1( 457)= 5; p2( 457)= 0; p3( 457)= 0; p4( 457)= 0; p5( 457)= 0; p6( 457)= 0; p7( 457)= 0; p8( 457)= 0; p9( 457)= 0;
    p1( 458)= 0; p2( 458)= 0; p3( 458)= 0; p4( 458)= 0; p5( 458)= 0; p6( 458)= 0; p7( 458)= 2; p8( 458)= 2; p9( 458)= 2;
    p1( 459)= 0; p2( 459)= 0; p3( 459)= 0; p4( 459)= 0; p5( 459)= 0; p6( 459)= 0; p7( 459)= 0; p8( 459)= 2; p9( 459)= 4;
    p1( 460)= 0; p2( 460)= 0; p3( 460)= 0; p4( 460)= 0; p5( 460)= 0; p6( 460)= 0; p7( 460)= 0; p8( 460)= 4; p9( 460)= 2;
    p1( 461)= 0; p2( 461)= 0; p3( 461)= 0; p4( 461)= 0; p5( 461)= 0; p6( 461)= 0; p7( 461)= 2; p8( 461)= 0; p9( 461)= 4;
    p1( 462)= 0; p2( 462)= 0; p3( 462)= 0; p4( 462)= 0; p5( 462)= 0; p6( 462)= 0; p7( 462)= 2; p8( 462)= 4; p9( 462)= 0;
    p1( 463)= 0; p2( 463)= 0; p3( 463)= 0; p4( 463)= 0; p5( 463)= 0; p6( 463)= 0; p7( 463)= 4; p8( 463)= 0; p9( 463)= 2;
    p1( 464)= 0; p2( 464)= 0; p3( 464)= 0; p4( 464)= 0; p5( 464)= 0; p6( 464)= 0; p7( 464)= 4; p8( 464)= 2; p9( 464)= 0;
    p1( 465)= 0; p2( 465)= 0; p3( 465)= 0; p4( 465)= 0; p5( 465)= 0; p6( 465)= 0; p7( 465)= 0; p8( 465)= 0; p9( 465)= 6;
    p1( 466)= 0; p2( 466)= 0; p3( 466)= 0; p4( 466)= 0; p5( 466)= 0; p6( 466)= 0; p7( 466)= 0; p8( 466)= 6; p9( 466)= 0;
    p1( 467)= 0; p2( 467)= 0; p3( 467)= 0; p4( 467)= 0; p5( 467)= 0; p6( 467)= 0; p7( 467)= 6; p8( 467)= 0; p9( 467)= 0;
    p1( 468)= 0; p2( 468)= 0; p3( 468)= 0; p4( 468)= 0; p5( 468)= 0; p6( 468)= 1; p7( 468)= 0; p8( 468)= 2; p9( 468)= 3;
    p1( 469)= 0; p2( 469)= 0; p3( 469)= 0; p4( 469)= 0; p5( 469)= 0; p6( 469)= 1; p7( 469)= 2; p8( 469)= 0; p9( 469)= 3;
    p1( 470)= 0; p2( 470)= 0; p3( 470)= 0; p4( 470)= 0; p5( 470)= 1; p6( 470)= 0; p7( 470)= 0; p8( 470)= 3; p9( 470)= 2;
    p1( 471)= 0; p2( 471)= 0; p3( 471)= 0; p4( 471)= 0; p5( 471)= 1; p6( 471)= 0; p7( 471)= 2; p8( 471)= 3; p9( 471)= 0;
    p1( 472)= 0; p2( 472)= 0; p3( 472)= 0; p4( 472)= 1; p5( 472)= 0; p6( 472)= 0; p7( 472)= 3; p8( 472)= 0; p9( 472)= 2;
    p1( 473)= 0; p2( 473)= 0; p3( 473)= 0; p4( 473)= 1; p5( 473)= 0; p6( 473)= 0; p7( 473)= 3; p8( 473)= 2; p9( 473)= 0;
    p1( 474)= 0; p2( 474)= 0; p3( 474)= 0; p4( 474)= 0; p5( 474)= 0; p6( 474)= 1; p7( 474)= 0; p8( 474)= 0; p9( 474)= 5;
    p1( 475)= 0; p2( 475)= 0; p3( 475)= 0; p4( 475)= 0; p5( 475)= 1; p6( 475)= 0; p7( 475)= 0; p8( 475)= 5; p9( 475)= 0;
    p1( 476)= 0; p2( 476)= 0; p3( 476)= 0; p4( 476)= 1; p5( 476)= 0; p6( 476)= 0; p7( 476)= 5; p8( 476)= 0; p9( 476)= 0;
    p1( 477)= 0; p2( 477)= 0; p3( 477)= 0; p4( 477)= 0; p5( 477)= 0; p6( 477)= 2; p7( 477)= 0; p8( 477)= 0; p9( 477)= 4;
    p1( 478)= 0; p2( 478)= 0; p3( 478)= 0; p4( 478)= 0; p5( 478)= 0; p6( 478)= 2; p7( 478)= 0; p8( 478)= 4; p9( 478)= 0;
    p1( 479)= 0; p2( 479)= 0; p3( 479)= 0; p4( 479)= 0; p5( 479)= 0; p6( 479)= 2; p7( 479)= 4; p8( 479)= 0; p9( 479)= 0;
    p1( 480)= 0; p2( 480)= 0; p3( 480)= 0; p4( 480)= 0; p5( 480)= 2; p6( 480)= 0; p7( 480)= 0; p8( 480)= 0; p9( 480)= 4;
    p1( 481)= 0; p2( 481)= 0; p3( 481)= 0; p4( 481)= 0; p5( 481)= 2; p6( 481)= 0; p7( 481)= 0; p8( 481)= 4; p9( 481)= 0;
    p1( 482)= 0; p2( 482)= 0; p3( 482)= 0; p4( 482)= 0; p5( 482)= 2; p6( 482)= 0; p7( 482)= 4; p8( 482)= 0; p9( 482)= 0;
    p1( 483)= 0; p2( 483)= 0; p3( 483)= 0; p4( 483)= 2; p5( 483)= 0; p6( 483)= 0; p7( 483)= 0; p8( 483)= 0; p9( 483)= 4;
    p1( 484)= 0; p2( 484)= 0; p3( 484)= 0; p4( 484)= 2; p5( 484)= 0; p6( 484)= 0; p7( 484)= 0; p8( 484)= 4; p9( 484)= 0;
    p1( 485)= 0; p2( 485)= 0; p3( 485)= 0; p4( 485)= 2; p5( 485)= 0; p6( 485)= 0; p7( 485)= 4; p8( 485)= 0; p9( 485)= 0;
    p1( 486)= 0; p2( 486)= 0; p3( 486)= 0; p4( 486)= 0; p5( 486)= 0; p6( 486)= 2; p7( 486)= 0; p8( 486)= 0; p9( 486)= 4;
    p1( 487)= 0; p2( 487)= 0; p3( 487)= 0; p4( 487)= 0; p5( 487)= 0; p6( 487)= 2; p7( 487)= 0; p8( 487)= 4; p9( 487)= 0;
    p1( 488)= 0; p2( 488)= 0; p3( 488)= 0; p4( 488)= 0; p5( 488)= 0; p6( 488)= 2; p7( 488)= 4; p8( 488)= 0; p9( 488)= 0;
    p1( 489)= 0; p2( 489)= 0; p3( 489)= 0; p4( 489)= 0; p5( 489)= 2; p6( 489)= 0; p7( 489)= 0; p8( 489)= 0; p9( 489)= 4;
    p1( 490)= 0; p2( 490)= 0; p3( 490)= 0; p4( 490)= 0; p5( 490)= 2; p6( 490)= 0; p7( 490)= 0; p8( 490)= 4; p9( 490)= 0;
    p1( 491)= 0; p2( 491)= 0; p3( 491)= 0; p4( 491)= 0; p5( 491)= 2; p6( 491)= 0; p7( 491)= 4; p8( 491)= 0; p9( 491)= 0;
    p1( 492)= 0; p2( 492)= 0; p3( 492)= 0; p4( 492)= 2; p5( 492)= 0; p6( 492)= 0; p7( 492)= 0; p8( 492)= 0; p9( 492)= 4;
    p1( 493)= 0; p2( 493)= 0; p3( 493)= 0; p4( 493)= 2; p5( 493)= 0; p6( 493)= 0; p7( 493)= 0; p8( 493)= 4; p9( 493)= 0;
    p1( 494)= 0; p2( 494)= 0; p3( 494)= 0; p4( 494)= 2; p5( 494)= 0; p6( 494)= 0; p7( 494)= 4; p8( 494)= 0; p9( 494)= 0;
    p1( 495)= 0; p2( 495)= 0; p3( 495)= 1; p4( 495)= 0; p5( 495)= 0; p6( 495)= 0; p7( 495)= 1; p8( 495)= 3; p9( 495)= 1;
    p1( 496)= 0; p2( 496)= 0; p3( 496)= 1; p4( 496)= 0; p5( 496)= 0; p6( 496)= 0; p7( 496)= 3; p8( 496)= 1; p9( 496)= 1;
    p1( 497)= 0; p2( 497)= 1; p3( 497)= 0; p4( 497)= 0; p5( 497)= 0; p6( 497)= 0; p7( 497)= 1; p8( 497)= 1; p9( 497)= 3;
    p1( 498)= 0; p2( 498)= 1; p3( 498)= 0; p4( 498)= 0; p5( 498)= 0; p6( 498)= 0; p7( 498)= 1; p8( 498)= 3; p9( 498)= 1;
    p1( 499)= 0; p2( 499)= 1; p3( 499)= 0; p4( 499)= 0; p5( 499)= 0; p6( 499)= 0; p7( 499)= 3; p8( 499)= 1; p9( 499)= 1;
    p1( 500)= 0; p2( 500)= 0; p3( 500)= 1; p4( 500)= 0; p5( 500)= 1; p6( 500)= 1; p7( 500)= 3; p8( 500)= 0; p9( 500)= 0;
    p1( 501)= 0; p2( 501)= 0; p3( 501)= 1; p4( 501)= 1; p5( 501)= 0; p6( 501)= 1; p7( 501)= 0; p8( 501)= 3; p9( 501)= 0;
    p1( 502)= 0; p2( 502)= 1; p3( 502)= 0; p4( 502)= 0; p5( 502)= 1; p6( 502)= 1; p7( 502)= 3; p8( 502)= 0; p9( 502)= 0;
    p1( 503)= 0; p2( 503)= 1; p3( 503)= 0; p4( 503)= 1; p5( 503)= 0; p6( 503)= 1; p7( 503)= 0; p8( 503)= 3; p9( 503)= 0;
    p1( 504)= 0; p2( 504)= 1; p3( 504)= 0; p4( 504)= 1; p5( 504)= 1; p6( 504)= 0; p7( 504)= 0; p8( 504)= 0; p9( 504)= 3;
    p1( 505)= 0; p2( 505)= 0; p3( 505)= 2; p4( 505)= 0; p5( 505)= 0; p6( 505)= 0; p7( 505)= 0; p8( 505)= 2; p9( 505)= 2;
    p1( 506)= 0; p2( 506)= 0; p3( 506)= 2; p4( 506)= 0; p5( 506)= 0; p6( 506)= 0; p7( 506)= 2; p8( 506)= 0; p9( 506)= 2;
    p1( 507)= 0; p2( 507)= 0; p3( 507)= 2; p4( 507)= 0; p5( 507)= 0; p6( 507)= 0; p7( 507)= 2; p8( 507)= 2; p9( 507)= 0;
    p1( 508)= 0; p2( 508)= 2; p3( 508)= 0; p4( 508)= 0; p5( 508)= 0; p6( 508)= 0; p7( 508)= 0; p8( 508)= 2; p9( 508)= 2;
    p1( 509)= 0; p2( 509)= 2; p3( 509)= 0; p4( 509)= 0; p5( 509)= 0; p6( 509)= 0; p7( 509)= 2; p8( 509)= 0; p9( 509)= 2;
    p1( 510)= 0; p2( 510)= 2; p3( 510)= 0; p4( 510)= 0; p5( 510)= 0; p6( 510)= 0; p7( 510)= 2; p8( 510)= 2; p9( 510)= 0;
    p1( 511)= 0; p2( 511)= 0; p3( 511)= 2; p4( 511)= 0; p5( 511)= 0; p6( 511)= 0; p7( 511)= 0; p8( 511)= 0; p9( 511)= 4;
    p1( 512)= 0; p2( 512)= 0; p3( 512)= 2; p4( 512)= 0; p5( 512)= 0; p6( 512)= 0; p7( 512)= 0; p8( 512)= 4; p9( 512)= 0;
    p1( 513)= 0; p2( 513)= 0; p3( 513)= 2; p4( 513)= 0; p5( 513)= 0; p6( 513)= 0; p7( 513)= 4; p8( 513)= 0; p9( 513)= 0;
    p1( 514)= 0; p2( 514)= 2; p3( 514)= 0; p4( 514)= 0; p5( 514)= 0; p6( 514)= 0; p7( 514)= 0; p8( 514)= 0; p9( 514)= 4;
    p1( 515)= 0; p2( 515)= 2; p3( 515)= 0; p4( 515)= 0; p5( 515)= 0; p6( 515)= 0; p7( 515)= 0; p8( 515)= 4; p9( 515)= 0;
    p1( 516)= 0; p2( 516)= 2; p3( 516)= 0; p4( 516)= 0; p5( 516)= 0; p6( 516)= 0; p7( 516)= 4; p8( 516)= 0; p9( 516)= 0;
    p1( 517)= 0; p2( 517)= 0; p3( 517)= 2; p4( 517)= 0; p5( 517)= 0; p6( 517)= 1; p7( 517)= 0; p8( 517)= 2; p9( 517)= 1;
    p1( 518)= 0; p2( 518)= 0; p3( 518)= 2; p4( 518)= 0; p5( 518)= 0; p6( 518)= 1; p7( 518)= 2; p8( 518)= 0; p9( 518)= 1;
    p1( 519)= 0; p2( 519)= 0; p3( 519)= 2; p4( 519)= 0; p5( 519)= 1; p6( 519)= 0; p7( 519)= 0; p8( 519)= 1; p9( 519)= 2;
    p1( 520)= 0; p2( 520)= 0; p3( 520)= 2; p4( 520)= 0; p5( 520)= 1; p6( 520)= 0; p7( 520)= 2; p8( 520)= 1; p9( 520)= 0;
    p1( 521)= 0; p2( 521)= 0; p3( 521)= 2; p4( 521)= 1; p5( 521)= 0; p6( 521)= 0; p7( 521)= 1; p8( 521)= 0; p9( 521)= 2;
    p1( 522)= 0; p2( 522)= 0; p3( 522)= 2; p4( 522)= 1; p5( 522)= 0; p6( 522)= 0; p7( 522)= 1; p8( 522)= 2; p9( 522)= 0;
    p1( 523)= 0; p2( 523)= 2; p3( 523)= 0; p4( 523)= 0; p5( 523)= 0; p6( 523)= 1; p7( 523)= 0; p8( 523)= 2; p9( 523)= 1;
    p1( 524)= 0; p2( 524)= 2; p3( 524)= 0; p4( 524)= 0; p5( 524)= 0; p6( 524)= 1; p7( 524)= 2; p8( 524)= 0; p9( 524)= 1;
    p1( 525)= 0; p2( 525)= 2; p3( 525)= 0; p4( 525)= 0; p5( 525)= 1; p6( 525)= 0; p7( 525)= 0; p8( 525)= 1; p9( 525)= 2;
    p1( 526)= 0; p2( 526)= 2; p3( 526)= 0; p4( 526)= 0; p5( 526)= 1; p6( 526)= 0; p7( 526)= 2; p8( 526)= 1; p9( 526)= 0;
    p1( 527)= 0; p2( 527)= 2; p3( 527)= 0; p4( 527)= 1; p5( 527)= 0; p6( 527)= 0; p7( 527)= 1; p8( 527)= 0; p9( 527)= 2;
    p1( 528)= 0; p2( 528)= 2; p3( 528)= 0; p4( 528)= 1; p5( 528)= 0; p6( 528)= 0; p7( 528)= 1; p8( 528)= 2; p9( 528)= 0;
    p1( 529)= 0; p2( 529)= 0; p3( 529)= 2; p4( 529)= 0; p5( 529)= 0; p6( 529)= 1; p7( 529)= 0; p8( 529)= 0; p9( 529)= 3;
    p1( 530)= 0; p2( 530)= 0; p3( 530)= 2; p4( 530)= 0; p5( 530)= 1; p6( 530)= 0; p7( 530)= 0; p8( 530)= 3; p9( 530)= 0;
    p1( 531)= 0; p2( 531)= 0; p3( 531)= 2; p4( 531)= 1; p5( 531)= 0; p6( 531)= 0; p7( 531)= 3; p8( 531)= 0; p9( 531)= 0;
    p1( 532)= 0; p2( 532)= 2; p3( 532)= 0; p4( 532)= 0; p5( 532)= 0; p6( 532)= 1; p7( 532)= 0; p8( 532)= 0; p9( 532)= 3;
    p1( 533)= 0; p2( 533)= 2; p3( 533)= 0; p4( 533)= 0; p5( 533)= 1; p6( 533)= 0; p7( 533)= 0; p8( 533)= 3; p9( 533)= 0;
    p1( 534)= 0; p2( 534)= 2; p3( 534)= 0; p4( 534)= 1; p5( 534)= 0; p6( 534)= 0; p7( 534)= 3; p8( 534)= 0; p9( 534)= 0;
    p1( 535)= 0; p2( 535)= 0; p3( 535)= 2; p4( 535)= 0; p5( 535)= 0; p6( 535)= 2; p7( 535)= 0; p8( 535)= 0; p9( 535)= 2;
    p1( 536)= 0; p2( 536)= 0; p3( 536)= 2; p4( 536)= 0; p5( 536)= 0; p6( 536)= 2; p7( 536)= 0; p8( 536)= 2; p9( 536)= 0;
    p1( 537)= 0; p2( 537)= 0; p3( 537)= 2; p4( 537)= 0; p5( 537)= 0; p6( 537)= 2; p7( 537)= 2; p8( 537)= 0; p9( 537)= 0;
    p1( 538)= 0; p2( 538)= 0; p3( 538)= 2; p4( 538)= 0; p5( 538)= 2; p6( 538)= 0; p7( 538)= 0; p8( 538)= 0; p9( 538)= 2;
    p1( 539)= 0; p2( 539)= 0; p3( 539)= 2; p4( 539)= 0; p5( 539)= 2; p6( 539)= 0; p7( 539)= 0; p8( 539)= 2; p9( 539)= 0;
    p1( 540)= 0; p2( 540)= 0; p3( 540)= 2; p4( 540)= 0; p5( 540)= 2; p6( 540)= 0; p7( 540)= 2; p8( 540)= 0; p9( 540)= 0;
    p1( 541)= 0; p2( 541)= 0; p3( 541)= 2; p4( 541)= 2; p5( 541)= 0; p6( 541)= 0; p7( 541)= 0; p8( 541)= 0; p9( 541)= 2;
    p1( 542)= 0; p2( 542)= 0; p3( 542)= 2; p4( 542)= 2; p5( 542)= 0; p6( 542)= 0; p7( 542)= 0; p8( 542)= 2; p9( 542)= 0;
    p1( 543)= 0; p2( 543)= 0; p3( 543)= 2; p4( 543)= 2; p5( 543)= 0; p6( 543)= 0; p7( 543)= 2; p8( 543)= 0; p9( 543)= 0;
    p1( 544)= 0; p2( 544)= 2; p3( 544)= 0; p4( 544)= 0; p5( 544)= 0; p6( 544)= 2; p7( 544)= 0; p8( 544)= 0; p9( 544)= 2;
    p1( 545)= 0; p2( 545)= 2; p3( 545)= 0; p4( 545)= 0; p5( 545)= 0; p6( 545)= 2; p7( 545)= 0; p8( 545)= 2; p9( 545)= 0;
    p1( 546)= 0; p2( 546)= 2; p3( 546)= 0; p4( 546)= 0; p5( 546)= 0; p6( 546)= 2; p7( 546)= 2; p8( 546)= 0; p9( 546)= 0;
    p1( 547)= 0; p2( 547)= 2; p3( 547)= 0; p4( 547)= 0; p5( 547)= 2; p6( 547)= 0; p7( 547)= 0; p8( 547)= 0; p9( 547)= 2;
    p1( 548)= 0; p2( 548)= 2; p3( 548)= 0; p4( 548)= 0; p5( 548)= 2; p6( 548)= 0; p7( 548)= 0; p8( 548)= 2; p9( 548)= 0;
    p1( 549)= 0; p2( 549)= 2; p3( 549)= 0; p4( 549)= 0; p5( 549)= 2; p6( 549)= 0; p7( 549)= 2; p8( 549)= 0; p9( 549)= 0;
    p1( 550)= 0; p2( 550)= 2; p3( 550)= 0; p4( 550)= 2; p5( 550)= 0; p6( 550)= 0; p7( 550)= 0; p8( 550)= 0; p9( 550)= 2;
    p1( 551)= 0; p2( 551)= 2; p3( 551)= 0; p4( 551)= 2; p5( 551)= 0; p6( 551)= 0; p7( 551)= 0; p8( 551)= 2; p9( 551)= 0;
    p1( 552)= 0; p2( 552)= 2; p3( 552)= 0; p4( 552)= 2; p5( 552)= 0; p6( 552)= 0; p7( 552)= 2; p8( 552)= 0; p9( 552)= 0;
    p1( 553)= 0; p2( 553)= 0; p3( 553)= 2; p4( 553)= 0; p5( 553)= 0; p6( 553)= 2; p7( 553)= 0; p8( 553)= 0; p9( 553)= 2;
    p1( 554)= 0; p2( 554)= 0; p3( 554)= 2; p4( 554)= 0; p5( 554)= 0; p6( 554)= 2; p7( 554)= 0; p8( 554)= 2; p9( 554)= 0;
    p1( 555)= 0; p2( 555)= 0; p3( 555)= 2; p4( 555)= 0; p5( 555)= 0; p6( 555)= 2; p7( 555)= 2; p8( 555)= 0; p9( 555)= 0;
    p1( 556)= 0; p2( 556)= 0; p3( 556)= 2; p4( 556)= 0; p5( 556)= 2; p6( 556)= 0; p7( 556)= 0; p8( 556)= 0; p9( 556)= 2;
    p1( 557)= 0; p2( 557)= 0; p3( 557)= 2; p4( 557)= 0; p5( 557)= 2; p6( 557)= 0; p7( 557)= 0; p8( 557)= 2; p9( 557)= 0;
    p1( 558)= 0; p2( 558)= 0; p3( 558)= 2; p4( 558)= 0; p5( 558)= 2; p6( 558)= 0; p7( 558)= 2; p8( 558)= 0; p9( 558)= 0;
    p1( 559)= 0; p2( 559)= 0; p3( 559)= 2; p4( 559)= 2; p5( 559)= 0; p6( 559)= 0; p7( 559)= 0; p8( 559)= 0; p9( 559)= 2;
    p1( 560)= 0; p2( 560)= 0; p3( 560)= 2; p4( 560)= 2; p5( 560)= 0; p6( 560)= 0; p7( 560)= 0; p8( 560)= 2; p9( 560)= 0;
    p1( 561)= 0; p2( 561)= 0; p3( 561)= 2; p4( 561)= 2; p5( 561)= 0; p6( 561)= 0; p7( 561)= 2; p8( 561)= 0; p9( 561)= 0;
    p1( 562)= 0; p2( 562)= 2; p3( 562)= 0; p4( 562)= 0; p5( 562)= 0; p6( 562)= 2; p7( 562)= 0; p8( 562)= 0; p9( 562)= 2;
    p1( 563)= 0; p2( 563)= 2; p3( 563)= 0; p4( 563)= 0; p5( 563)= 0; p6( 563)= 2; p7( 563)= 0; p8( 563)= 2; p9( 563)= 0;
    p1( 564)= 0; p2( 564)= 2; p3( 564)= 0; p4( 564)= 0; p5( 564)= 0; p6( 564)= 2; p7( 564)= 2; p8( 564)= 0; p9( 564)= 0;
    p1( 565)= 0; p2( 565)= 2; p3( 565)= 0; p4( 565)= 0; p5( 565)= 2; p6( 565)= 0; p7( 565)= 0; p8( 565)= 0; p9( 565)= 2;
    p1( 566)= 0; p2( 566)= 2; p3( 566)= 0; p4( 566)= 0; p5( 566)= 2; p6( 566)= 0; p7( 566)= 0; p8( 566)= 2; p9( 566)= 0;
    p1( 567)= 0; p2( 567)= 2; p3( 567)= 0; p4( 567)= 0; p5( 567)= 2; p6( 567)= 0; p7( 567)= 2; p8( 567)= 0; p9( 567)= 0;
    p1( 568)= 0; p2( 568)= 2; p3( 568)= 0; p4( 568)= 2; p5( 568)= 0; p6( 568)= 0; p7( 568)= 0; p8( 568)= 0; p9( 568)= 2;
    p1( 569)= 0; p2( 569)= 2; p3( 569)= 0; p4( 569)= 2; p5( 569)= 0; p6( 569)= 0; p7( 569)= 0; p8( 569)= 2; p9( 569)= 0;
    p1( 570)= 0; p2( 570)= 2; p3( 570)= 0; p4( 570)= 2; p5( 570)= 0; p6( 570)= 0; p7( 570)= 2; p8( 570)= 0; p9( 570)= 0;
    p1( 571)= 0; p2( 571)= 0; p3( 571)= 2; p4( 571)= 0; p5( 571)= 0; p6( 571)= 0; p7( 571)= 0; p8( 571)= 2; p9( 571)= 2;
    p1( 572)= 0; p2( 572)= 0; p3( 572)= 2; p4( 572)= 0; p5( 572)= 0; p6( 572)= 0; p7( 572)= 2; p8( 572)= 0; p9( 572)= 2;
    p1( 573)= 0; p2( 573)= 0; p3( 573)= 2; p4( 573)= 0; p5( 573)= 0; p6( 573)= 0; p7( 573)= 2; p8( 573)= 2; p9( 573)= 0;
    p1( 574)= 0; p2( 574)= 1; p3( 574)= 1; p4( 574)= 0; p5( 574)= 0; p6( 574)= 0; p7( 574)= 0; p8( 574)= 2; p9( 574)= 2;
    p1( 575)= 0; p2( 575)= 1; p3( 575)= 1; p4( 575)= 0; p5( 575)= 0; p6( 575)= 0; p7( 575)= 2; p8( 575)= 0; p9( 575)= 2;
    p1( 576)= 0; p2( 576)= 2; p3( 576)= 0; p4( 576)= 0; p5( 576)= 0; p6( 576)= 0; p7( 576)= 0; p8( 576)= 2; p9( 576)= 2;
    p1( 577)= 0; p2( 577)= 2; p3( 577)= 0; p4( 577)= 0; p5( 577)= 0; p6( 577)= 0; p7( 577)= 2; p8( 577)= 0; p9( 577)= 2;
    p1( 578)= 0; p2( 578)= 2; p3( 578)= 0; p4( 578)= 0; p5( 578)= 0; p6( 578)= 0; p7( 578)= 2; p8( 578)= 2; p9( 578)= 0;
    p1( 579)= 0; p2( 579)= 0; p3( 579)= 2; p4( 579)= 0; p5( 579)= 0; p6( 579)= 0; p7( 579)= 0; p8( 579)= 0; p9( 579)= 4;
    p1( 580)= 0; p2( 580)= 0; p3( 580)= 2; p4( 580)= 0; p5( 580)= 0; p6( 580)= 0; p7( 580)= 0; p8( 580)= 4; p9( 580)= 0;
    p1( 581)= 0; p2( 581)= 0; p3( 581)= 2; p4( 581)= 0; p5( 581)= 0; p6( 581)= 0; p7( 581)= 4; p8( 581)= 0; p9( 581)= 0;
    p1( 582)= 0; p2( 582)= 1; p3( 582)= 1; p4( 582)= 0; p5( 582)= 0; p6( 582)= 0; p7( 582)= 0; p8( 582)= 4; p9( 582)= 0;
    p1( 583)= 0; p2( 583)= 1; p3( 583)= 1; p4( 583)= 0; p5( 583)= 0; p6( 583)= 0; p7( 583)= 4; p8( 583)= 0; p9( 583)= 0;
    p1( 584)= 0; p2( 584)= 2; p3( 584)= 0; p4( 584)= 0; p5( 584)= 0; p6( 584)= 0; p7( 584)= 0; p8( 584)= 0; p9( 584)= 4;
    p1( 585)= 0; p2( 585)= 2; p3( 585)= 0; p4( 585)= 0; p5( 585)= 0; p6( 585)= 0; p7( 585)= 0; p8( 585)= 4; p9( 585)= 0;
    p1( 586)= 0; p2( 586)= 2; p3( 586)= 0; p4( 586)= 0; p5( 586)= 0; p6( 586)= 0; p7( 586)= 4; p8( 586)= 0; p9( 586)= 0;
    p1( 587)= 0; p2( 587)= 0; p3( 587)= 2; p4( 587)= 0; p5( 587)= 0; p6( 587)= 1; p7( 587)= 0; p8( 587)= 0; p9( 587)= 3;
    p1( 588)= 0; p2( 588)= 0; p3( 588)= 2; p4( 588)= 0; p5( 588)= 1; p6( 588)= 0; p7( 588)= 0; p8( 588)= 3; p9( 588)= 0;
    p1( 589)= 0; p2( 589)= 0; p3( 589)= 2; p4( 589)= 1; p5( 589)= 0; p6( 589)= 0; p7( 589)= 3; p8( 589)= 0; p9( 589)= 0;
    p1( 590)= 0; p2( 590)= 1; p3( 590)= 1; p4( 590)= 0; p5( 590)= 1; p6( 590)= 0; p7( 590)= 0; p8( 590)= 3; p9( 590)= 0;
    p1( 591)= 0; p2( 591)= 1; p3( 591)= 1; p4( 591)= 1; p5( 591)= 0; p6( 591)= 0; p7( 591)= 3; p8( 591)= 0; p9( 591)= 0;
    p1( 592)= 0; p2( 592)= 2; p3( 592)= 0; p4( 592)= 0; p5( 592)= 0; p6( 592)= 1; p7( 592)= 0; p8( 592)= 0; p9( 592)= 3;
    p1( 593)= 0; p2( 593)= 2; p3( 593)= 0; p4( 593)= 0; p5( 593)= 1; p6( 593)= 0; p7( 593)= 0; p8( 593)= 3; p9( 593)= 0;
    p1( 594)= 0; p2( 594)= 2; p3( 594)= 0; p4( 594)= 1; p5( 594)= 0; p6( 594)= 0; p7( 594)= 3; p8( 594)= 0; p9( 594)= 0;
    p1( 595)= 0; p2( 595)= 0; p3( 595)= 2; p4( 595)= 0; p5( 595)= 0; p6( 595)= 2; p7( 595)= 0; p8( 595)= 0; p9( 595)= 2;
    p1( 596)= 0; p2( 596)= 0; p3( 596)= 2; p4( 596)= 0; p5( 596)= 0; p6( 596)= 2; p7( 596)= 0; p8( 596)= 2; p9( 596)= 0;
    p1( 597)= 0; p2( 597)= 0; p3( 597)= 2; p4( 597)= 0; p5( 597)= 0; p6( 597)= 2; p7( 597)= 2; p8( 597)= 0; p9( 597)= 0;
    p1( 598)= 0; p2( 598)= 0; p3( 598)= 2; p4( 598)= 0; p5( 598)= 2; p6( 598)= 0; p7( 598)= 0; p8( 598)= 0; p9( 598)= 2;
    p1( 599)= 0; p2( 599)= 0; p3( 599)= 2; p4( 599)= 0; p5( 599)= 2; p6( 599)= 0; p7( 599)= 0; p8( 599)= 2; p9( 599)= 0;
    p1( 600)= 0; p2( 600)= 0; p3( 600)= 2; p4( 600)= 0; p5( 600)= 2; p6( 600)= 0; p7( 600)= 2; p8( 600)= 0; p9( 600)= 0;
    p1( 601)= 0; p2( 601)= 0; p3( 601)= 2; p4( 601)= 2; p5( 601)= 0; p6( 601)= 0; p7( 601)= 0; p8( 601)= 0; p9( 601)= 2;
    p1( 602)= 0; p2( 602)= 0; p3( 602)= 2; p4( 602)= 2; p5( 602)= 0; p6( 602)= 0; p7( 602)= 0; p8( 602)= 2; p9( 602)= 0;
    p1( 603)= 0; p2( 603)= 0; p3( 603)= 2; p4( 603)= 2; p5( 603)= 0; p6( 603)= 0; p7( 603)= 2; p8( 603)= 0; p9( 603)= 0;
    p1( 604)= 0; p2( 604)= 1; p3( 604)= 1; p4( 604)= 0; p5( 604)= 0; p6( 604)= 2; p7( 604)= 0; p8( 604)= 2; p9( 604)= 0;
    p1( 605)= 0; p2( 605)= 1; p3( 605)= 1; p4( 605)= 0; p5( 605)= 0; p6( 605)= 2; p7( 605)= 2; p8( 605)= 0; p9( 605)= 0;
    p1( 606)= 0; p2( 606)= 1; p3( 606)= 1; p4( 606)= 0; p5( 606)= 2; p6( 606)= 0; p7( 606)= 0; p8( 606)= 2; p9( 606)= 0;
    p1( 607)= 0; p2( 607)= 1; p3( 607)= 1; p4( 607)= 0; p5( 607)= 2; p6( 607)= 0; p7( 607)= 2; p8( 607)= 0; p9( 607)= 0;
    p1( 608)= 0; p2( 608)= 1; p3( 608)= 1; p4( 608)= 2; p5( 608)= 0; p6( 608)= 0; p7( 608)= 0; p8( 608)= 2; p9( 608)= 0;
    p1( 609)= 0; p2( 609)= 1; p3( 609)= 1; p4( 609)= 2; p5( 609)= 0; p6( 609)= 0; p7( 609)= 2; p8( 609)= 0; p9( 609)= 0;
    p1( 610)= 0; p2( 610)= 2; p3( 610)= 0; p4( 610)= 0; p5( 610)= 0; p6( 610)= 2; p7( 610)= 0; p8( 610)= 0; p9( 610)= 2;
    p1( 611)= 0; p2( 611)= 2; p3( 611)= 0; p4( 611)= 0; p5( 611)= 0; p6( 611)= 2; p7( 611)= 0; p8( 611)= 2; p9( 611)= 0;
    p1( 612)= 0; p2( 612)= 2; p3( 612)= 0; p4( 612)= 0; p5( 612)= 0; p6( 612)= 2; p7( 612)= 2; p8( 612)= 0; p9( 612)= 0;
    p1( 613)= 0; p2( 613)= 2; p3( 613)= 0; p4( 613)= 0; p5( 613)= 2; p6( 613)= 0; p7( 613)= 0; p8( 613)= 0; p9( 613)= 2;
    p1( 614)= 0; p2( 614)= 2; p3( 614)= 0; p4( 614)= 0; p5( 614)= 2; p6( 614)= 0; p7( 614)= 0; p8( 614)= 2; p9( 614)= 0;
    p1( 615)= 0; p2( 615)= 2; p3( 615)= 0; p4( 615)= 0; p5( 615)= 2; p6( 615)= 0; p7( 615)= 2; p8( 615)= 0; p9( 615)= 0;
    p1( 616)= 0; p2( 616)= 2; p3( 616)= 0; p4( 616)= 2; p5( 616)= 0; p6( 616)= 0; p7( 616)= 0; p8( 616)= 0; p9( 616)= 2;
    p1( 617)= 0; p2( 617)= 2; p3( 617)= 0; p4( 617)= 2; p5( 617)= 0; p6( 617)= 0; p7( 617)= 0; p8( 617)= 2; p9( 617)= 0;
    p1( 618)= 0; p2( 618)= 2; p3( 618)= 0; p4( 618)= 2; p5( 618)= 0; p6( 618)= 0; p7( 618)= 2; p8( 618)= 0; p9( 618)= 0;
    p1( 619)= 0; p2( 619)= 0; p3( 619)= 2; p4( 619)= 0; p5( 619)= 0; p6( 619)= 2; p7( 619)= 0; p8( 619)= 0; p9( 619)= 2;
    p1( 620)= 0; p2( 620)= 0; p3( 620)= 2; p4( 620)= 0; p5( 620)= 0; p6( 620)= 2; p7( 620)= 0; p8( 620)= 2; p9( 620)= 0;
    p1( 621)= 0; p2( 621)= 0; p3( 621)= 2; p4( 621)= 0; p5( 621)= 0; p6( 621)= 2; p7( 621)= 2; p8( 621)= 0; p9( 621)= 0;
    p1( 622)= 0; p2( 622)= 0; p3( 622)= 2; p4( 622)= 0; p5( 622)= 2; p6( 622)= 0; p7( 622)= 0; p8( 622)= 0; p9( 622)= 2;
    p1( 623)= 0; p2( 623)= 0; p3( 623)= 2; p4( 623)= 0; p5( 623)= 2; p6( 623)= 0; p7( 623)= 0; p8( 623)= 2; p9( 623)= 0;
    p1( 624)= 0; p2( 624)= 0; p3( 624)= 2; p4( 624)= 0; p5( 624)= 2; p6( 624)= 0; p7( 624)= 2; p8( 624)= 0; p9( 624)= 0;
    p1( 625)= 0; p2( 625)= 0; p3( 625)= 2; p4( 625)= 2; p5( 625)= 0; p6( 625)= 0; p7( 625)= 0; p8( 625)= 0; p9( 625)= 2;
    p1( 626)= 0; p2( 626)= 0; p3( 626)= 2; p4( 626)= 2; p5( 626)= 0; p6( 626)= 0; p7( 626)= 0; p8( 626)= 2; p9( 626)= 0;
    p1( 627)= 0; p2( 627)= 0; p3( 627)= 2; p4( 627)= 2; p5( 627)= 0; p6( 627)= 0; p7( 627)= 2; p8( 627)= 0; p9( 627)= 0;
    p1( 628)= 0; p2( 628)= 1; p3( 628)= 1; p4( 628)= 0; p5( 628)= 2; p6( 628)= 0; p7( 628)= 0; p8( 628)= 0; p9( 628)= 2;
    p1( 629)= 0; p2( 629)= 1; p3( 629)= 1; p4( 629)= 0; p5( 629)= 2; p6( 629)= 0; p7( 629)= 0; p8( 629)= 2; p9( 629)= 0;
    p1( 630)= 0; p2( 630)= 1; p3( 630)= 1; p4( 630)= 0; p5( 630)= 2; p6( 630)= 0; p7( 630)= 2; p8( 630)= 0; p9( 630)= 0;
    p1( 631)= 0; p2( 631)= 1; p3( 631)= 1; p4( 631)= 2; p5( 631)= 0; p6( 631)= 0; p7( 631)= 0; p8( 631)= 0; p9( 631)= 2;
    p1( 632)= 0; p2( 632)= 1; p3( 632)= 1; p4( 632)= 2; p5( 632)= 0; p6( 632)= 0; p7( 632)= 0; p8( 632)= 2; p9( 632)= 0;
    p1( 633)= 0; p2( 633)= 1; p3( 633)= 1; p4( 633)= 2; p5( 633)= 0; p6( 633)= 0; p7( 633)= 2; p8( 633)= 0; p9( 633)= 0;
    p1( 634)= 0; p2( 634)= 2; p3( 634)= 0; p4( 634)= 0; p5( 634)= 0; p6( 634)= 2; p7( 634)= 0; p8( 634)= 0; p9( 634)= 2;
    p1( 635)= 0; p2( 635)= 2; p3( 635)= 0; p4( 635)= 0; p5( 635)= 0; p6( 635)= 2; p7( 635)= 0; p8( 635)= 2; p9( 635)= 0;
    p1( 636)= 0; p2( 636)= 2; p3( 636)= 0; p4( 636)= 0; p5( 636)= 0; p6( 636)= 2; p7( 636)= 2; p8( 636)= 0; p9( 636)= 0;
    p1( 637)= 0; p2( 637)= 2; p3( 637)= 0; p4( 637)= 0; p5( 637)= 2; p6( 637)= 0; p7( 637)= 0; p8( 637)= 0; p9( 637)= 2;
    p1( 638)= 0; p2( 638)= 2; p3( 638)= 0; p4( 638)= 0; p5( 638)= 2; p6( 638)= 0; p7( 638)= 0; p8( 638)= 2; p9( 638)= 0;
    p1( 639)= 0; p2( 639)= 2; p3( 639)= 0; p4( 639)= 0; p5( 639)= 2; p6( 639)= 0; p7( 639)= 2; p8( 639)= 0; p9( 639)= 0;
    p1( 640)= 0; p2( 640)= 2; p3( 640)= 0; p4( 640)= 2; p5( 640)= 0; p6( 640)= 0; p7( 640)= 0; p8( 640)= 0; p9( 640)= 2;
    p1( 641)= 0; p2( 641)= 2; p3( 641)= 0; p4( 641)= 2; p5( 641)= 0; p6( 641)= 0; p7( 641)= 0; p8( 641)= 2; p9( 641)= 0;
    p1( 642)= 0; p2( 642)= 2; p3( 642)= 0; p4( 642)= 2; p5( 642)= 0; p6( 642)= 0; p7( 642)= 2; p8( 642)= 0; p9( 642)= 0;
    p1( 643)= 0; p2( 643)= 0; p3( 643)= 2; p4( 643)= 0; p5( 643)= 0; p6( 643)= 2; p7( 643)= 0; p8( 643)= 0; p9( 643)= 2;
    p1( 644)= 0; p2( 644)= 0; p3( 644)= 2; p4( 644)= 0; p5( 644)= 0; p6( 644)= 2; p7( 644)= 0; p8( 644)= 2; p9( 644)= 0;
    p1( 645)= 0; p2( 645)= 0; p3( 645)= 2; p4( 645)= 0; p5( 645)= 0; p6( 645)= 2; p7( 645)= 2; p8( 645)= 0; p9( 645)= 0;
    p1( 646)= 0; p2( 646)= 0; p3( 646)= 2; p4( 646)= 0; p5( 646)= 2; p6( 646)= 0; p7( 646)= 0; p8( 646)= 0; p9( 646)= 2;
    p1( 647)= 0; p2( 647)= 0; p3( 647)= 2; p4( 647)= 0; p5( 647)= 2; p6( 647)= 0; p7( 647)= 0; p8( 647)= 2; p9( 647)= 0;
    p1( 648)= 0; p2( 648)= 0; p3( 648)= 2; p4( 648)= 0; p5( 648)= 2; p6( 648)= 0; p7( 648)= 2; p8( 648)= 0; p9( 648)= 0;
    p1( 649)= 0; p2( 649)= 0; p3( 649)= 2; p4( 649)= 2; p5( 649)= 0; p6( 649)= 0; p7( 649)= 0; p8( 649)= 0; p9( 649)= 2;
    p1( 650)= 0; p2( 650)= 0; p3( 650)= 2; p4( 650)= 2; p5( 650)= 0; p6( 650)= 0; p7( 650)= 0; p8( 650)= 2; p9( 650)= 0;
    p1( 651)= 0; p2( 651)= 0; p3( 651)= 2; p4( 651)= 2; p5( 651)= 0; p6( 651)= 0; p7( 651)= 2; p8( 651)= 0; p9( 651)= 0;
    p1( 652)= 0; p2( 652)= 1; p3( 652)= 1; p4( 652)= 0; p5( 652)= 0; p6( 652)= 2; p7( 652)= 0; p8( 652)= 2; p9( 652)= 0;
    p1( 653)= 0; p2( 653)= 1; p3( 653)= 1; p4( 653)= 0; p5( 653)= 0; p6( 653)= 2; p7( 653)= 2; p8( 653)= 0; p9( 653)= 0;
    p1( 654)= 0; p2( 654)= 1; p3( 654)= 1; p4( 654)= 0; p5( 654)= 2; p6( 654)= 0; p7( 654)= 0; p8( 654)= 0; p9( 654)= 2;
    p1( 655)= 0; p2( 655)= 1; p3( 655)= 1; p4( 655)= 0; p5( 655)= 2; p6( 655)= 0; p7( 655)= 0; p8( 655)= 2; p9( 655)= 0;
    p1( 656)= 0; p2( 656)= 1; p3( 656)= 1; p4( 656)= 2; p5( 656)= 0; p6( 656)= 0; p7( 656)= 0; p8( 656)= 0; p9( 656)= 2;
    p1( 657)= 0; p2( 657)= 1; p3( 657)= 1; p4( 657)= 2; p5( 657)= 0; p6( 657)= 0; p7( 657)= 2; p8( 657)= 0; p9( 657)= 0;
    p1( 658)= 0; p2( 658)= 2; p3( 658)= 0; p4( 658)= 0; p5( 658)= 0; p6( 658)= 2; p7( 658)= 0; p8( 658)= 0; p9( 658)= 2;
    p1( 659)= 0; p2( 659)= 2; p3( 659)= 0; p4( 659)= 0; p5( 659)= 0; p6( 659)= 2; p7( 659)= 0; p8( 659)= 2; p9( 659)= 0;
    p1( 660)= 0; p2( 660)= 2; p3( 660)= 0; p4( 660)= 0; p5( 660)= 0; p6( 660)= 2; p7( 660)= 2; p8( 660)= 0; p9( 660)= 0;
    p1( 661)= 0; p2( 661)= 2; p3( 661)= 0; p4( 661)= 0; p5( 661)= 2; p6( 661)= 0; p7( 661)= 0; p8( 661)= 0; p9( 661)= 2;
    p1( 662)= 0; p2( 662)= 2; p3( 662)= 0; p4( 662)= 0; p5( 662)= 2; p6( 662)= 0; p7( 662)= 0; p8( 662)= 2; p9( 662)= 0;
    p1( 663)= 0; p2( 663)= 2; p3( 663)= 0; p4( 663)= 0; p5( 663)= 2; p6( 663)= 0; p7( 663)= 2; p8( 663)= 0; p9( 663)= 0;
    p1( 664)= 0; p2( 664)= 2; p3( 664)= 0; p4( 664)= 2; p5( 664)= 0; p6( 664)= 0; p7( 664)= 0; p8( 664)= 0; p9( 664)= 2;
    p1( 665)= 0; p2( 665)= 2; p3( 665)= 0; p4( 665)= 2; p5( 665)= 0; p6( 665)= 0; p7( 665)= 0; p8( 665)= 2; p9( 665)= 0;
    p1( 666)= 0; p2( 666)= 2; p3( 666)= 0; p4( 666)= 2; p5( 666)= 0; p6( 666)= 0; p7( 666)= 2; p8( 666)= 0; p9( 666)= 0;
    p1( 667)= 0; p2( 667)= 0; p3( 667)= 3; p4( 667)= 0; p5( 667)= 1; p6( 667)= 1; p7( 667)= 1; p8( 667)= 0; p9( 667)= 0;
    p1( 668)= 0; p2( 668)= 0; p3( 668)= 3; p4( 668)= 1; p5( 668)= 0; p6( 668)= 1; p7( 668)= 0; p8( 668)= 1; p9( 668)= 0;
    p1( 669)= 0; p2( 669)= 1; p3( 669)= 2; p4( 669)= 0; p5( 669)= 1; p6( 669)= 1; p7( 669)= 1; p8( 669)= 0; p9( 669)= 0;
    p1( 670)= 0; p2( 670)= 1; p3( 670)= 2; p4( 670)= 1; p5( 670)= 0; p6( 670)= 1; p7( 670)= 0; p8( 670)= 1; p9( 670)= 0;
    p1( 671)= 0; p2( 671)= 1; p3( 671)= 2; p4( 671)= 1; p5( 671)= 1; p6( 671)= 0; p7( 671)= 0; p8( 671)= 0; p9( 671)= 1;
    p1( 672)= 0; p2( 672)= 2; p3( 672)= 1; p4( 672)= 0; p5( 672)= 1; p6( 672)= 1; p7( 672)= 1; p8( 672)= 0; p9( 672)= 0;
    p1( 673)= 0; p2( 673)= 2; p3( 673)= 1; p4( 673)= 1; p5( 673)= 0; p6( 673)= 1; p7( 673)= 0; p8( 673)= 1; p9( 673)= 0;
    p1( 674)= 0; p2( 674)= 3; p3( 674)= 0; p4( 674)= 0; p5( 674)= 1; p6( 674)= 1; p7( 674)= 1; p8( 674)= 0; p9( 674)= 0;
    p1( 675)= 0; p2( 675)= 3; p3( 675)= 0; p4( 675)= 1; p5( 675)= 0; p6( 675)= 1; p7( 675)= 0; p8( 675)= 1; p9( 675)= 0;
    p1( 676)= 0; p2( 676)= 3; p3( 676)= 0; p4( 676)= 1; p5( 676)= 1; p6( 676)= 0; p7( 676)= 0; p8( 676)= 0; p9( 676)= 1;
    p1( 677)= 0; p2( 677)= 0; p3( 677)= 4; p4( 677)= 0; p5( 677)= 0; p6( 677)= 0; p7( 677)= 0; p8( 677)= 0; p9( 677)= 2;
    p1( 678)= 0; p2( 678)= 0; p3( 678)= 4; p4( 678)= 0; p5( 678)= 0; p6( 678)= 0; p7( 678)= 0; p8( 678)= 2; p9( 678)= 0;
    p1( 679)= 0; p2( 679)= 0; p3( 679)= 4; p4( 679)= 0; p5( 679)= 0; p6( 679)= 0; p7( 679)= 2; p8( 679)= 0; p9( 679)= 0;
    p1( 680)= 0; p2( 680)= 2; p3( 680)= 2; p4( 680)= 0; p5( 680)= 0; p6( 680)= 0; p7( 680)= 0; p8( 680)= 0; p9( 680)= 2;
    p1( 681)= 0; p2( 681)= 2; p3( 681)= 2; p4( 681)= 0; p5( 681)= 0; p6( 681)= 0; p7( 681)= 0; p8( 681)= 2; p9( 681)= 0;
    p1( 682)= 0; p2( 682)= 2; p3( 682)= 2; p4( 682)= 0; p5( 682)= 0; p6( 682)= 0; p7( 682)= 2; p8( 682)= 0; p9( 682)= 0;
    p1( 683)= 0; p2( 683)= 4; p3( 683)= 0; p4( 683)= 0; p5( 683)= 0; p6( 683)= 0; p7( 683)= 0; p8( 683)= 0; p9( 683)= 2;
    p1( 684)= 0; p2( 684)= 4; p3( 684)= 0; p4( 684)= 0; p5( 684)= 0; p6( 684)= 0; p7( 684)= 0; p8( 684)= 2; p9( 684)= 0;
    p1( 685)= 0; p2( 685)= 4; p3( 685)= 0; p4( 685)= 0; p5( 685)= 0; p6( 685)= 0; p7( 685)= 2; p8( 685)= 0; p9( 685)= 0;
    p1( 686)= 0; p2( 686)= 0; p3( 686)= 4; p4( 686)= 0; p5( 686)= 0; p6( 686)= 1; p7( 686)= 0; p8( 686)= 0; p9( 686)= 1;
    p1( 687)= 0; p2( 687)= 0; p3( 687)= 4; p4( 687)= 0; p5( 687)= 1; p6( 687)= 0; p7( 687)= 0; p8( 687)= 1; p9( 687)= 0;
    p1( 688)= 0; p2( 688)= 0; p3( 688)= 4; p4( 688)= 1; p5( 688)= 0; p6( 688)= 0; p7( 688)= 1; p8( 688)= 0; p9( 688)= 0;
    p1( 689)= 0; p2( 689)= 2; p3( 689)= 2; p4( 689)= 0; p5( 689)= 0; p6( 689)= 1; p7( 689)= 0; p8( 689)= 0; p9( 689)= 1;
    p1( 690)= 0; p2( 690)= 2; p3( 690)= 2; p4( 690)= 0; p5( 690)= 1; p6( 690)= 0; p7( 690)= 0; p8( 690)= 1; p9( 690)= 0;
    p1( 691)= 0; p2( 691)= 2; p3( 691)= 2; p4( 691)= 1; p5( 691)= 0; p6( 691)= 0; p7( 691)= 1; p8( 691)= 0; p9( 691)= 0;
    p1( 692)= 0; p2( 692)= 4; p3( 692)= 0; p4( 692)= 0; p5( 692)= 0; p6( 692)= 1; p7( 692)= 0; p8( 692)= 0; p9( 692)= 1;
    p1( 693)= 0; p2( 693)= 4; p3( 693)= 0; p4( 693)= 0; p5( 693)= 1; p6( 693)= 0; p7( 693)= 0; p8( 693)= 1; p9( 693)= 0;
    p1( 694)= 0; p2( 694)= 4; p3( 694)= 0; p4( 694)= 1; p5( 694)= 0; p6( 694)= 0; p7( 694)= 1; p8( 694)= 0; p9( 694)= 0;
    p1( 695)= 0; p2( 695)= 0; p3( 695)= 4; p4( 695)= 0; p5( 695)= 0; p6( 695)= 2; p7( 695)= 0; p8( 695)= 0; p9( 695)= 0;
    p1( 696)= 0; p2( 696)= 0; p3( 696)= 4; p4( 696)= 0; p5( 696)= 2; p6( 696)= 0; p7( 696)= 0; p8( 696)= 0; p9( 696)= 0;
    p1( 697)= 0; p2( 697)= 0; p3( 697)= 4; p4( 697)= 2; p5( 697)= 0; p6( 697)= 0; p7( 697)= 0; p8( 697)= 0; p9( 697)= 0;
    p1( 698)= 0; p2( 698)= 2; p3( 698)= 2; p4( 698)= 0; p5( 698)= 0; p6( 698)= 2; p7( 698)= 0; p8( 698)= 0; p9( 698)= 0;
    p1( 699)= 0; p2( 699)= 2; p3( 699)= 2; p4( 699)= 0; p5( 699)= 2; p6( 699)= 0; p7( 699)= 0; p8( 699)= 0; p9( 699)= 0;
    p1( 700)= 0; p2( 700)= 2; p3( 700)= 2; p4( 700)= 2; p5( 700)= 0; p6( 700)= 0; p7( 700)= 0; p8( 700)= 0; p9( 700)= 0;
    p1( 701)= 0; p2( 701)= 4; p3( 701)= 0; p4( 701)= 0; p5( 701)= 0; p6( 701)= 2; p7( 701)= 0; p8( 701)= 0; p9( 701)= 0;
    p1( 702)= 0; p2( 702)= 4; p3( 702)= 0; p4( 702)= 0; p5( 702)= 2; p6( 702)= 0; p7( 702)= 0; p8( 702)= 0; p9( 702)= 0;
    p1( 703)= 0; p2( 703)= 4; p3( 703)= 0; p4( 703)= 2; p5( 703)= 0; p6( 703)= 0; p7( 703)= 0; p8( 703)= 0; p9( 703)= 0;
    p1( 704)= 0; p2( 704)= 0; p3( 704)= 4; p4( 704)= 0; p5( 704)= 0; p6( 704)= 0; p7( 704)= 0; p8( 704)= 0; p9( 704)= 2;
    p1( 705)= 0; p2( 705)= 0; p3( 705)= 4; p4( 705)= 0; p5( 705)= 0; p6( 705)= 0; p7( 705)= 0; p8( 705)= 2; p9( 705)= 0;
    p1( 706)= 0; p2( 706)= 0; p3( 706)= 4; p4( 706)= 0; p5( 706)= 0; p6( 706)= 0; p7( 706)= 2; p8( 706)= 0; p9( 706)= 0;
    p1( 707)= 0; p2( 707)= 1; p3( 707)= 3; p4( 707)= 0; p5( 707)= 0; p6( 707)= 0; p7( 707)= 0; p8( 707)= 2; p9( 707)= 0;
    p1( 708)= 0; p2( 708)= 1; p3( 708)= 3; p4( 708)= 0; p5( 708)= 0; p6( 708)= 0; p7( 708)= 2; p8( 708)= 0; p9( 708)= 0;
    p1( 709)= 0; p2( 709)= 3; p3( 709)= 1; p4( 709)= 0; p5( 709)= 0; p6( 709)= 0; p7( 709)= 0; p8( 709)= 2; p9( 709)= 0;
    p1( 710)= 0; p2( 710)= 3; p3( 710)= 1; p4( 710)= 0; p5( 710)= 0; p6( 710)= 0; p7( 710)= 2; p8( 710)= 0; p9( 710)= 0;
    p1( 711)= 0; p2( 711)= 4; p3( 711)= 0; p4( 711)= 0; p5( 711)= 0; p6( 711)= 0; p7( 711)= 0; p8( 711)= 0; p9( 711)= 2;
    p1( 712)= 0; p2( 712)= 4; p3( 712)= 0; p4( 712)= 0; p5( 712)= 0; p6( 712)= 0; p7( 712)= 0; p8( 712)= 2; p9( 712)= 0;
    p1( 713)= 0; p2( 713)= 4; p3( 713)= 0; p4( 713)= 0; p5( 713)= 0; p6( 713)= 0; p7( 713)= 2; p8( 713)= 0; p9( 713)= 0;
    p1( 714)= 0; p2( 714)= 0; p3( 714)= 4; p4( 714)= 0; p5( 714)= 0; p6( 714)= 1; p7( 714)= 0; p8( 714)= 0; p9( 714)= 1;
    p1( 715)= 0; p2( 715)= 0; p3( 715)= 4; p4( 715)= 0; p5( 715)= 1; p6( 715)= 0; p7( 715)= 0; p8( 715)= 1; p9( 715)= 0;
    p1( 716)= 0; p2( 716)= 0; p3( 716)= 4; p4( 716)= 1; p5( 716)= 0; p6( 716)= 0; p7( 716)= 1; p8( 716)= 0; p9( 716)= 0;
    p1( 717)= 0; p2( 717)= 1; p3( 717)= 3; p4( 717)= 0; p5( 717)= 1; p6( 717)= 0; p7( 717)= 0; p8( 717)= 1; p9( 717)= 0;
    p1( 718)= 0; p2( 718)= 1; p3( 718)= 3; p4( 718)= 1; p5( 718)= 0; p6( 718)= 0; p7( 718)= 1; p8( 718)= 0; p9( 718)= 0;
    p1( 719)= 0; p2( 719)= 3; p3( 719)= 1; p4( 719)= 0; p5( 719)= 1; p6( 719)= 0; p7( 719)= 0; p8( 719)= 1; p9( 719)= 0;
    p1( 720)= 0; p2( 720)= 3; p3( 720)= 1; p4( 720)= 1; p5( 720)= 0; p6( 720)= 0; p7( 720)= 1; p8( 720)= 0; p9( 720)= 0;
    p1( 721)= 0; p2( 721)= 4; p3( 721)= 0; p4( 721)= 0; p5( 721)= 0; p6( 721)= 1; p7( 721)= 0; p8( 721)= 0; p9( 721)= 1;
    p1( 722)= 0; p2( 722)= 4; p3( 722)= 0; p4( 722)= 0; p5( 722)= 1; p6( 722)= 0; p7( 722)= 0; p8( 722)= 1; p9( 722)= 0;
    p1( 723)= 0; p2( 723)= 4; p3( 723)= 0; p4( 723)= 1; p5( 723)= 0; p6( 723)= 0; p7( 723)= 1; p8( 723)= 0; p9( 723)= 0;
    p1( 724)= 0; p2( 724)= 0; p3( 724)= 4; p4( 724)= 0; p5( 724)= 0; p6( 724)= 2; p7( 724)= 0; p8( 724)= 0; p9( 724)= 0;
    p1( 725)= 0; p2( 725)= 0; p3( 725)= 4; p4( 725)= 0; p5( 725)= 2; p6( 725)= 0; p7( 725)= 0; p8( 725)= 0; p9( 725)= 0;
    p1( 726)= 0; p2( 726)= 0; p3( 726)= 4; p4( 726)= 2; p5( 726)= 0; p6( 726)= 0; p7( 726)= 0; p8( 726)= 0; p9( 726)= 0;
    p1( 727)= 0; p2( 727)= 1; p3( 727)= 3; p4( 727)= 0; p5( 727)= 2; p6( 727)= 0; p7( 727)= 0; p8( 727)= 0; p9( 727)= 0;
    p1( 728)= 0; p2( 728)= 1; p3( 728)= 3; p4( 728)= 2; p5( 728)= 0; p6( 728)= 0; p7( 728)= 0; p8( 728)= 0; p9( 728)= 0;
    p1( 729)= 0; p2( 729)= 3; p3( 729)= 1; p4( 729)= 0; p5( 729)= 2; p6( 729)= 0; p7( 729)= 0; p8( 729)= 0; p9( 729)= 0;
    p1( 730)= 0; p2( 730)= 3; p3( 730)= 1; p4( 730)= 2; p5( 730)= 0; p6( 730)= 0; p7( 730)= 0; p8( 730)= 0; p9( 730)= 0;
    p1( 731)= 0; p2( 731)= 4; p3( 731)= 0; p4( 731)= 0; p5( 731)= 0; p6( 731)= 2; p7( 731)= 0; p8( 731)= 0; p9( 731)= 0;
    p1( 732)= 0; p2( 732)= 4; p3( 732)= 0; p4( 732)= 0; p5( 732)= 2; p6( 732)= 0; p7( 732)= 0; p8( 732)= 0; p9( 732)= 0;
    p1( 733)= 0; p2( 733)= 4; p3( 733)= 0; p4( 733)= 2; p5( 733)= 0; p6( 733)= 0; p7( 733)= 0; p8( 733)= 0; p9( 733)= 0;
    p1( 734)= 0; p2( 734)= 0; p3( 734)= 6; p4( 734)= 0; p5( 734)= 0; p6( 734)= 0; p7( 734)= 0; p8( 734)= 0; p9( 734)= 0;
    p1( 735)= 0; p2( 735)= 2; p3( 735)= 4; p4( 735)= 0; p5( 735)= 0; p6( 735)= 0; p7( 735)= 0; p8( 735)= 0; p9( 735)= 0;
    p1( 736)= 0; p2( 736)= 4; p3( 736)= 2; p4( 736)= 0; p5( 736)= 0; p6( 736)= 0; p7( 736)= 0; p8( 736)= 0; p9( 736)= 0;
    p1( 737)= 0; p2( 737)= 6; p3( 737)= 0; p4( 737)= 0; p5( 737)= 0; p6( 737)= 0; p7( 737)= 0; p8( 737)= 0; p9( 737)= 0;
    p1( 738)= 0; p2( 738)= 0; p3( 738)= 4; p4( 738)= 0; p5( 738)= 0; p6( 738)= 0; p7( 738)= 0; p8( 738)= 0; p9( 738)= 2;
    p1( 739)= 0; p2( 739)= 0; p3( 739)= 4; p4( 739)= 0; p5( 739)= 0; p6( 739)= 0; p7( 739)= 0; p8( 739)= 2; p9( 739)= 0;
    p1( 740)= 0; p2( 740)= 0; p3( 740)= 4; p4( 740)= 0; p5( 740)= 0; p6( 740)= 0; p7( 740)= 2; p8( 740)= 0; p9( 740)= 0;
    p1( 741)= 0; p2( 741)= 1; p3( 741)= 3; p4( 741)= 0; p5( 741)= 0; p6( 741)= 0; p7( 741)= 0; p8( 741)= 2; p9( 741)= 0;
    p1( 742)= 0; p2( 742)= 1; p3( 742)= 3; p4( 742)= 0; p5( 742)= 0; p6( 742)= 0; p7( 742)= 2; p8( 742)= 0; p9( 742)= 0;
    p1( 743)= 0; p2( 743)= 2; p3( 743)= 2; p4( 743)= 0; p5( 743)= 0; p6( 743)= 0; p7( 743)= 0; p8( 743)= 0; p9( 743)= 2;
    p1( 744)= 0; p2( 744)= 2; p3( 744)= 2; p4( 744)= 0; p5( 744)= 0; p6( 744)= 0; p7( 744)= 0; p8( 744)= 2; p9( 744)= 0;
    p1( 745)= 0; p2( 745)= 2; p3( 745)= 2; p4( 745)= 0; p5( 745)= 0; p6( 745)= 0; p7( 745)= 2; p8( 745)= 0; p9( 745)= 0;
    p1( 746)= 0; p2( 746)= 3; p3( 746)= 1; p4( 746)= 0; p5( 746)= 0; p6( 746)= 0; p7( 746)= 0; p8( 746)= 2; p9( 746)= 0;
    p1( 747)= 0; p2( 747)= 3; p3( 747)= 1; p4( 747)= 0; p5( 747)= 0; p6( 747)= 0; p7( 747)= 2; p8( 747)= 0; p9( 747)= 0;
    p1( 748)= 0; p2( 748)= 4; p3( 748)= 0; p4( 748)= 0; p5( 748)= 0; p6( 748)= 0; p7( 748)= 0; p8( 748)= 0; p9( 748)= 2;
    p1( 749)= 0; p2( 749)= 4; p3( 749)= 0; p4( 749)= 0; p5( 749)= 0; p6( 749)= 0; p7( 749)= 0; p8( 749)= 2; p9( 749)= 0;
    p1( 750)= 0; p2( 750)= 4; p3( 750)= 0; p4( 750)= 0; p5( 750)= 0; p6( 750)= 0; p7( 750)= 2; p8( 750)= 0; p9( 750)= 0;
    p1( 751)= 0; p2( 751)= 0; p3( 751)= 4; p4( 751)= 0; p5( 751)= 0; p6( 751)= 1; p7( 751)= 0; p8( 751)= 0; p9( 751)= 1;
    p1( 752)= 0; p2( 752)= 0; p3( 752)= 4; p4( 752)= 0; p5( 752)= 1; p6( 752)= 0; p7( 752)= 0; p8( 752)= 1; p9( 752)= 0;
    p1( 753)= 0; p2( 753)= 0; p3( 753)= 4; p4( 753)= 1; p5( 753)= 0; p6( 753)= 0; p7( 753)= 1; p8( 753)= 0; p9( 753)= 0;
    p1( 754)= 0; p2( 754)= 1; p3( 754)= 3; p4( 754)= 0; p5( 754)= 1; p6( 754)= 0; p7( 754)= 0; p8( 754)= 1; p9( 754)= 0;
    p1( 755)= 0; p2( 755)= 1; p3( 755)= 3; p4( 755)= 1; p5( 755)= 0; p6( 755)= 0; p7( 755)= 1; p8( 755)= 0; p9( 755)= 0;
    p1( 756)= 0; p2( 756)= 2; p3( 756)= 2; p4( 756)= 0; p5( 756)= 0; p6( 756)= 1; p7( 756)= 0; p8( 756)= 0; p9( 756)= 1;
    p1( 757)= 0; p2( 757)= 2; p3( 757)= 2; p4( 757)= 0; p5( 757)= 1; p6( 757)= 0; p7( 757)= 0; p8( 757)= 1; p9( 757)= 0;
    p1( 758)= 0; p2( 758)= 2; p3( 758)= 2; p4( 758)= 1; p5( 758)= 0; p6( 758)= 0; p7( 758)= 1; p8( 758)= 0; p9( 758)= 0;
    p1( 759)= 0; p2( 759)= 3; p3( 759)= 1; p4( 759)= 0; p5( 759)= 1; p6( 759)= 0; p7( 759)= 0; p8( 759)= 1; p9( 759)= 0;
    p1( 760)= 0; p2( 760)= 3; p3( 760)= 1; p4( 760)= 1; p5( 760)= 0; p6( 760)= 0; p7( 760)= 1; p8( 760)= 0; p9( 760)= 0;
    p1( 761)= 0; p2( 761)= 4; p3( 761)= 0; p4( 761)= 0; p5( 761)= 0; p6( 761)= 1; p7( 761)= 0; p8( 761)= 0; p9( 761)= 1;
    p1( 762)= 0; p2( 762)= 4; p3( 762)= 0; p4( 762)= 0; p5( 762)= 1; p6( 762)= 0; p7( 762)= 0; p8( 762)= 1; p9( 762)= 0;
    p1( 763)= 0; p2( 763)= 4; p3( 763)= 0; p4( 763)= 1; p5( 763)= 0; p6( 763)= 0; p7( 763)= 1; p8( 763)= 0; p9( 763)= 0;
    p1( 764)= 0; p2( 764)= 0; p3( 764)= 4; p4( 764)= 0; p5( 764)= 0; p6( 764)= 2; p7( 764)= 0; p8( 764)= 0; p9( 764)= 0;
    p1( 765)= 0; p2( 765)= 0; p3( 765)= 4; p4( 765)= 0; p5( 765)= 2; p6( 765)= 0; p7( 765)= 0; p8( 765)= 0; p9( 765)= 0;
    p1( 766)= 0; p2( 766)= 0; p3( 766)= 4; p4( 766)= 2; p5( 766)= 0; p6( 766)= 0; p7( 766)= 0; p8( 766)= 0; p9( 766)= 0;
    p1( 767)= 0; p2( 767)= 1; p3( 767)= 3; p4( 767)= 0; p5( 767)= 2; p6( 767)= 0; p7( 767)= 0; p8( 767)= 0; p9( 767)= 0;
    p1( 768)= 0; p2( 768)= 1; p3( 768)= 3; p4( 768)= 2; p5( 768)= 0; p6( 768)= 0; p7( 768)= 0; p8( 768)= 0; p9( 768)= 0;
    p1( 769)= 0; p2( 769)= 2; p3( 769)= 2; p4( 769)= 0; p5( 769)= 0; p6( 769)= 2; p7( 769)= 0; p8( 769)= 0; p9( 769)= 0;
    p1( 770)= 0; p2( 770)= 2; p3( 770)= 2; p4( 770)= 0; p5( 770)= 2; p6( 770)= 0; p7( 770)= 0; p8( 770)= 0; p9( 770)= 0;
    p1( 771)= 0; p2( 771)= 2; p3( 771)= 2; p4( 771)= 2; p5( 771)= 0; p6( 771)= 0; p7( 771)= 0; p8( 771)= 0; p9( 771)= 0;
    p1( 772)= 0; p2( 772)= 3; p3( 772)= 1; p4( 772)= 0; p5( 772)= 2; p6( 772)= 0; p7( 772)= 0; p8( 772)= 0; p9( 772)= 0;
    p1( 773)= 0; p2( 773)= 3; p3( 773)= 1; p4( 773)= 2; p5( 773)= 0; p6( 773)= 0; p7( 773)= 0; p8( 773)= 0; p9( 773)= 0;
    p1( 774)= 0; p2( 774)= 4; p3( 774)= 0; p4( 774)= 0; p5( 774)= 0; p6( 774)= 2; p7( 774)= 0; p8( 774)= 0; p9( 774)= 0;
    p1( 775)= 0; p2( 775)= 4; p3( 775)= 0; p4( 775)= 0; p5( 775)= 2; p6( 775)= 0; p7( 775)= 0; p8( 775)= 0; p9( 775)= 0;
    p1( 776)= 0; p2( 776)= 4; p3( 776)= 0; p4( 776)= 2; p5( 776)= 0; p6( 776)= 0; p7( 776)= 0; p8( 776)= 0; p9( 776)= 0;
    p1( 777)= 0; p2( 777)= 0; p3( 777)= 6; p4( 777)= 0; p5( 777)= 0; p6( 777)= 0; p7( 777)= 0; p8( 777)= 0; p9( 777)= 0;
    p1( 778)= 0; p2( 778)= 2; p3( 778)= 4; p4( 778)= 0; p5( 778)= 0; p6( 778)= 0; p7( 778)= 0; p8( 778)= 0; p9( 778)= 0;
    p1( 779)= 0; p2( 779)= 4; p3( 779)= 2; p4( 779)= 0; p5( 779)= 0; p6( 779)= 0; p7( 779)= 0; p8( 779)= 0; p9( 779)= 0;
    p1( 780)= 0; p2( 780)= 6; p3( 780)= 0; p4( 780)= 0; p5( 780)= 0; p6( 780)= 0; p7( 780)= 0; p8( 780)= 0; p9( 780)= 0;
    p1( 781)= 1; p2( 781)= 0; p3( 781)= 0; p4( 781)= 0; p5( 781)= 0; p6( 781)= 0; p7( 781)= 1; p8( 781)= 1; p9( 781)= 3;
    p1( 782)= 1; p2( 782)= 0; p3( 782)= 0; p4( 782)= 0; p5( 782)= 0; p6( 782)= 0; p7( 782)= 1; p8( 782)= 3; p9( 782)= 1;
    p1( 783)= 1; p2( 783)= 0; p3( 783)= 0; p4( 783)= 0; p5( 783)= 0; p6( 783)= 0; p7( 783)= 3; p8( 783)= 1; p9( 783)= 1;
    p1( 784)= 1; p2( 784)= 0; p3( 784)= 1; p4( 784)= 0; p5( 784)= 0; p6( 784)= 0; p7( 784)= 0; p8( 784)= 4; p9( 784)= 0;
    p1( 785)= 1; p2( 785)= 0; p3( 785)= 1; p4( 785)= 0; p5( 785)= 0; p6( 785)= 0; p7( 785)= 4; p8( 785)= 0; p9( 785)= 0;
    p1( 786)= 1; p2( 786)= 1; p3( 786)= 0; p4( 786)= 0; p5( 786)= 0; p6( 786)= 0; p7( 786)= 0; p8( 786)= 0; p9( 786)= 4;
    p1( 787)= 1; p2( 787)= 1; p3( 787)= 0; p4( 787)= 0; p5( 787)= 0; p6( 787)= 0; p7( 787)= 0; p8( 787)= 4; p9( 787)= 0;
    p1( 788)= 1; p2( 788)= 1; p3( 788)= 0; p4( 788)= 0; p5( 788)= 0; p6( 788)= 0; p7( 788)= 4; p8( 788)= 0; p9( 788)= 0;
    p1( 789)= 1; p2( 789)= 0; p3( 789)= 1; p4( 789)= 0; p5( 789)= 1; p6( 789)= 0; p7( 789)= 0; p8( 789)= 3; p9( 789)= 0;
    p1( 790)= 1; p2( 790)= 0; p3( 790)= 1; p4( 790)= 1; p5( 790)= 0; p6( 790)= 0; p7( 790)= 3; p8( 790)= 0; p9( 790)= 0;
    p1( 791)= 1; p2( 791)= 1; p3( 791)= 0; p4( 791)= 0; p5( 791)= 0; p6( 791)= 1; p7( 791)= 0; p8( 791)= 0; p9( 791)= 3;
    p1( 792)= 1; p2( 792)= 1; p3( 792)= 0; p4( 792)= 0; p5( 792)= 1; p6( 792)= 0; p7( 792)= 0; p8( 792)= 3; p9( 792)= 0;
    p1( 793)= 1; p2( 793)= 1; p3( 793)= 0; p4( 793)= 1; p5( 793)= 0; p6( 793)= 0; p7( 793)= 3; p8( 793)= 0; p9( 793)= 0;
    p1( 794)= 1; p2( 794)= 0; p3( 794)= 3; p4( 794)= 0; p5( 794)= 0; p6( 794)= 0; p7( 794)= 0; p8( 794)= 2; p9( 794)= 0;
    p1( 795)= 1; p2( 795)= 0; p3( 795)= 3; p4( 795)= 0; p5( 795)= 0; p6( 795)= 0; p7( 795)= 2; p8( 795)= 0; p9( 795)= 0;
    p1( 796)= 1; p2( 796)= 1; p3( 796)= 2; p4( 796)= 0; p5( 796)= 0; p6( 796)= 0; p7( 796)= 0; p8( 796)= 0; p9( 796)= 2;
    p1( 797)= 1; p2( 797)= 1; p3( 797)= 2; p4( 797)= 0; p5( 797)= 0; p6( 797)= 0; p7( 797)= 0; p8( 797)= 2; p9( 797)= 0;
    p1( 798)= 1; p2( 798)= 1; p3( 798)= 2; p4( 798)= 0; p5( 798)= 0; p6( 798)= 0; p7( 798)= 2; p8( 798)= 0; p9( 798)= 0;
    p1( 799)= 1; p2( 799)= 2; p3( 799)= 1; p4( 799)= 0; p5( 799)= 0; p6( 799)= 0; p7( 799)= 0; p8( 799)= 2; p9( 799)= 0;
    p1( 800)= 1; p2( 800)= 2; p3( 800)= 1; p4( 800)= 0; p5( 800)= 0; p6( 800)= 0; p7( 800)= 2; p8( 800)= 0; p9( 800)= 0;
    p1( 801)= 1; p2( 801)= 3; p3( 801)= 0; p4( 801)= 0; p5( 801)= 0; p6( 801)= 0; p7( 801)= 0; p8( 801)= 0; p9( 801)= 2;
    p1( 802)= 1; p2( 802)= 3; p3( 802)= 0; p4( 802)= 0; p5( 802)= 0; p6( 802)= 0; p7( 802)= 0; p8( 802)= 2; p9( 802)= 0;
    p1( 803)= 1; p2( 803)= 3; p3( 803)= 0; p4( 803)= 0; p5( 803)= 0; p6( 803)= 0; p7( 803)= 2; p8( 803)= 0; p9( 803)= 0;
    p1( 804)= 1; p2( 804)= 0; p3( 804)= 3; p4( 804)= 0; p5( 804)= 1; p6( 804)= 0; p7( 804)= 0; p8( 804)= 1; p9( 804)= 0;
    p1( 805)= 1; p2( 805)= 0; p3( 805)= 3; p4( 805)= 1; p5( 805)= 0; p6( 805)= 0; p7( 805)= 1; p8( 805)= 0; p9( 805)= 0;
    p1( 806)= 1; p2( 806)= 1; p3( 806)= 2; p4( 806)= 0; p5( 806)= 0; p6( 806)= 1; p7( 806)= 0; p8( 806)= 0; p9( 806)= 1;
    p1( 807)= 1; p2( 807)= 1; p3( 807)= 2; p4( 807)= 0; p5( 807)= 1; p6( 807)= 0; p7( 807)= 0; p8( 807)= 1; p9( 807)= 0;
    p1( 808)= 1; p2( 808)= 1; p3( 808)= 2; p4( 808)= 1; p5( 808)= 0; p6( 808)= 0; p7( 808)= 1; p8( 808)= 0; p9( 808)= 0;
    p1( 809)= 1; p2( 809)= 2; p3( 809)= 1; p4( 809)= 0; p5( 809)= 1; p6( 809)= 0; p7( 809)= 0; p8( 809)= 1; p9( 809)= 0;
    p1( 810)= 1; p2( 810)= 2; p3( 810)= 1; p4( 810)= 1; p5( 810)= 0; p6( 810)= 0; p7( 810)= 1; p8( 810)= 0; p9( 810)= 0;
    p1( 811)= 1; p2( 811)= 3; p3( 811)= 0; p4( 811)= 0; p5( 811)= 0; p6( 811)= 1; p7( 811)= 0; p8( 811)= 0; p9( 811)= 1;
    p1( 812)= 1; p2( 812)= 3; p3( 812)= 0; p4( 812)= 0; p5( 812)= 1; p6( 812)= 0; p7( 812)= 0; p8( 812)= 1; p9( 812)= 0;
    p1( 813)= 1; p2( 813)= 3; p3( 813)= 0; p4( 813)= 1; p5( 813)= 0; p6( 813)= 0; p7( 813)= 1; p8( 813)= 0; p9( 813)= 0;
    p1( 814)= 1; p2( 814)= 1; p3( 814)= 2; p4( 814)= 0; p5( 814)= 0; p6( 814)= 0; p7( 814)= 0; p8( 814)= 0; p9( 814)= 2;
    p1( 815)= 1; p2( 815)= 1; p3( 815)= 2; p4( 815)= 0; p5( 815)= 0; p6( 815)= 0; p7( 815)= 0; p8( 815)= 2; p9( 815)= 0;
    p1( 816)= 1; p2( 816)= 1; p3( 816)= 2; p4( 816)= 0; p5( 816)= 0; p6( 816)= 0; p7( 816)= 2; p8( 816)= 0; p9( 816)= 0;
    p1( 817)= 1; p2( 817)= 3; p3( 817)= 0; p4( 817)= 0; p5( 817)= 0; p6( 817)= 0; p7( 817)= 0; p8( 817)= 0; p9( 817)= 2;
    p1( 818)= 1; p2( 818)= 3; p3( 818)= 0; p4( 818)= 0; p5( 818)= 0; p6( 818)= 0; p7( 818)= 0; p8( 818)= 2; p9( 818)= 0;
    p1( 819)= 1; p2( 819)= 3; p3( 819)= 0; p4( 819)= 0; p5( 819)= 0; p6( 819)= 0; p7( 819)= 2; p8( 819)= 0; p9( 819)= 0;
    p1( 820)= 1; p2( 820)= 1; p3( 820)= 4; p4( 820)= 0; p5( 820)= 0; p6( 820)= 0; p7( 820)= 0; p8( 820)= 0; p9( 820)= 0;
    p1( 821)= 1; p2( 821)= 3; p3( 821)= 2; p4( 821)= 0; p5( 821)= 0; p6( 821)= 0; p7( 821)= 0; p8( 821)= 0; p9( 821)= 0;
    p1( 822)= 1; p2( 822)= 5; p3( 822)= 0; p4( 822)= 0; p5( 822)= 0; p6( 822)= 0; p7( 822)= 0; p8( 822)= 0; p9( 822)= 0;
    p1( 823)= 2; p2( 823)= 0; p3( 823)= 0; p4( 823)= 0; p5( 823)= 0; p6( 823)= 0; p7( 823)= 0; p8( 823)= 0; p9( 823)= 4;
    p1( 824)= 2; p2( 824)= 0; p3( 824)= 0; p4( 824)= 0; p5( 824)= 0; p6( 824)= 0; p7( 824)= 0; p8( 824)= 4; p9( 824)= 0;
    p1( 825)= 2; p2( 825)= 0; p3( 825)= 0; p4( 825)= 0; p5( 825)= 0; p6( 825)= 0; p7( 825)= 4; p8( 825)= 0; p9( 825)= 0;
    p1( 826)= 2; p2( 826)= 0; p3( 826)= 2; p4( 826)= 0; p5( 826)= 0; p6( 826)= 0; p7( 826)= 0; p8( 826)= 0; p9( 826)= 2;
    p1( 827)= 2; p2( 827)= 0; p3( 827)= 2; p4( 827)= 0; p5( 827)= 0; p6( 827)= 0; p7( 827)= 0; p8( 827)= 2; p9( 827)= 0;
    p1( 828)= 2; p2( 828)= 0; p3( 828)= 2; p4( 828)= 0; p5( 828)= 0; p6( 828)= 0; p7( 828)= 2; p8( 828)= 0; p9( 828)= 0;
    p1( 829)= 2; p2( 829)= 2; p3( 829)= 0; p4( 829)= 0; p5( 829)= 0; p6( 829)= 0; p7( 829)= 0; p8( 829)= 0; p9( 829)= 2;
    p1( 830)= 2; p2( 830)= 2; p3( 830)= 0; p4( 830)= 0; p5( 830)= 0; p6( 830)= 0; p7( 830)= 0; p8( 830)= 2; p9( 830)= 0;
    p1( 831)= 2; p2( 831)= 2; p3( 831)= 0; p4( 831)= 0; p5( 831)= 0; p6( 831)= 0; p7( 831)= 2; p8( 831)= 0; p9( 831)= 0;
    p1( 832)= 2; p2( 832)= 0; p3( 832)= 2; p4( 832)= 0; p5( 832)= 0; p6( 832)= 0; p7( 832)= 0; p8( 832)= 0; p9( 832)= 2;
    p1( 833)= 2; p2( 833)= 0; p3( 833)= 2; p4( 833)= 0; p5( 833)= 0; p6( 833)= 0; p7( 833)= 0; p8( 833)= 2; p9( 833)= 0;
    p1( 834)= 2; p2( 834)= 0; p3( 834)= 2; p4( 834)= 0; p5( 834)= 0; p6( 834)= 0; p7( 834)= 2; p8( 834)= 0; p9( 834)= 0;
    p1( 835)= 2; p2( 835)= 1; p3( 835)= 1; p4( 835)= 0; p5( 835)= 0; p6( 835)= 0; p7( 835)= 0; p8( 835)= 2; p9( 835)= 0;
    p1( 836)= 2; p2( 836)= 1; p3( 836)= 1; p4( 836)= 0; p5( 836)= 0; p6( 836)= 0; p7( 836)= 2; p8( 836)= 0; p9( 836)= 0;
    p1( 837)= 2; p2( 837)= 2; p3( 837)= 0; p4( 837)= 0; p5( 837)= 0; p6( 837)= 0; p7( 837)= 0; p8( 837)= 0; p9( 837)= 2;
    p1( 838)= 2; p2( 838)= 2; p3( 838)= 0; p4( 838)= 0; p5( 838)= 0; p6( 838)= 0; p7( 838)= 0; p8( 838)= 2; p9( 838)= 0;
    p1( 839)= 2; p2( 839)= 2; p3( 839)= 0; p4( 839)= 0; p5( 839)= 0; p6( 839)= 0; p7( 839)= 2; p8( 839)= 0; p9( 839)= 0;
    p1( 840)= 2; p2( 840)= 0; p3( 840)= 4; p4( 840)= 0; p5( 840)= 0; p6( 840)= 0; p7( 840)= 0; p8( 840)= 0; p9( 840)= 0;
    p1( 841)= 2; p2( 841)= 2; p3( 841)= 2; p4( 841)= 0; p5( 841)= 0; p6( 841)= 0; p7( 841)= 0; p8( 841)= 0; p9( 841)= 0;
    p1( 842)= 2; p2( 842)= 4; p3( 842)= 0; p4( 842)= 0; p5( 842)= 0; p6( 842)= 0; p7( 842)= 0; p8( 842)= 0; p9( 842)= 0;
    p1( 843)= 0; p2( 843)= 0; p3( 843)= 0; p4( 843)= 0; p5( 843)= 0; p6( 843)= 0; p7( 843)= 1; p8( 843)= 3; p9( 843)= 3;
    p1( 844)= 0; p2( 844)= 0; p3( 844)= 0; p4( 844)= 0; p5( 844)= 0; p6( 844)= 0; p7( 844)= 3; p8( 844)= 1; p9( 844)= 3;
    p1( 845)= 0; p2( 845)= 0; p3( 845)= 0; p4( 845)= 0; p5( 845)= 0; p6( 845)= 0; p7( 845)= 3; p8( 845)= 3; p9( 845)= 1;
    p1( 846)= 0; p2( 846)= 0; p3( 846)= 0; p4( 846)= 0; p5( 846)= 0; p6( 846)= 0; p7( 846)= 1; p8( 846)= 1; p9( 846)= 5;
    p1( 847)= 0; p2( 847)= 0; p3( 847)= 0; p4( 847)= 0; p5( 847)= 0; p6( 847)= 0; p7( 847)= 1; p8( 847)= 5; p9( 847)= 1;
    p1( 848)= 0; p2( 848)= 0; p3( 848)= 0; p4( 848)= 0; p5( 848)= 0; p6( 848)= 0; p7( 848)= 5; p8( 848)= 1; p9( 848)= 1;
    p1( 849)= 0; p2( 849)= 0; p3( 849)= 1; p4( 849)= 0; p5( 849)= 0; p6( 849)= 0; p7( 849)= 0; p8( 849)= 4; p9( 849)= 2;
    p1( 850)= 0; p2( 850)= 0; p3( 850)= 1; p4( 850)= 0; p5( 850)= 0; p6( 850)= 0; p7( 850)= 2; p8( 850)= 4; p9( 850)= 0;
    p1( 851)= 0; p2( 851)= 0; p3( 851)= 1; p4( 851)= 0; p5( 851)= 0; p6( 851)= 0; p7( 851)= 4; p8( 851)= 0; p9( 851)= 2;
    p1( 852)= 0; p2( 852)= 0; p3( 852)= 1; p4( 852)= 0; p5( 852)= 0; p6( 852)= 0; p7( 852)= 4; p8( 852)= 2; p9( 852)= 0;
    p1( 853)= 0; p2( 853)= 1; p3( 853)= 0; p4( 853)= 0; p5( 853)= 0; p6( 853)= 0; p7( 853)= 0; p8( 853)= 2; p9( 853)= 4;
    p1( 854)= 0; p2( 854)= 1; p3( 854)= 0; p4( 854)= 0; p5( 854)= 0; p6( 854)= 0; p7( 854)= 0; p8( 854)= 4; p9( 854)= 2;
    p1( 855)= 0; p2( 855)= 1; p3( 855)= 0; p4( 855)= 0; p5( 855)= 0; p6( 855)= 0; p7( 855)= 2; p8( 855)= 0; p9( 855)= 4;
    p1( 856)= 0; p2( 856)= 1; p3( 856)= 0; p4( 856)= 0; p5( 856)= 0; p6( 856)= 0; p7( 856)= 2; p8( 856)= 4; p9( 856)= 0;
    p1( 857)= 0; p2( 857)= 1; p3( 857)= 0; p4( 857)= 0; p5( 857)= 0; p6( 857)= 0; p7( 857)= 4; p8( 857)= 0; p9( 857)= 2;
    p1( 858)= 0; p2( 858)= 1; p3( 858)= 0; p4( 858)= 0; p5( 858)= 0; p6( 858)= 0; p7( 858)= 4; p8( 858)= 2; p9( 858)= 0;
    p1( 859)= 0; p2( 859)= 0; p3( 859)= 1; p4( 859)= 0; p5( 859)= 0; p6( 859)= 0; p7( 859)= 0; p8( 859)= 6; p9( 859)= 0;
    p1( 860)= 0; p2( 860)= 0; p3( 860)= 1; p4( 860)= 0; p5( 860)= 0; p6( 860)= 0; p7( 860)= 6; p8( 860)= 0; p9( 860)= 0;
    p1( 861)= 0; p2( 861)= 1; p3( 861)= 0; p4( 861)= 0; p5( 861)= 0; p6( 861)= 0; p7( 861)= 0; p8( 861)= 0; p9( 861)= 6;
    p1( 862)= 0; p2( 862)= 1; p3( 862)= 0; p4( 862)= 0; p5( 862)= 0; p6( 862)= 0; p7( 862)= 0; p8( 862)= 6; p9( 862)= 0;
    p1( 863)= 0; p2( 863)= 1; p3( 863)= 0; p4( 863)= 0; p5( 863)= 0; p6( 863)= 0; p7( 863)= 6; p8( 863)= 0; p9( 863)= 0;
    p1( 864)= 0; p2( 864)= 0; p3( 864)= 1; p4( 864)= 0; p5( 864)= 1; p6( 864)= 0; p7( 864)= 0; p8( 864)= 5; p9( 864)= 0;
    p1( 865)= 0; p2( 865)= 0; p3( 865)= 1; p4( 865)= 1; p5( 865)= 0; p6( 865)= 0; p7( 865)= 5; p8( 865)= 0; p9( 865)= 0;
    p1( 866)= 0; p2( 866)= 1; p3( 866)= 0; p4( 866)= 0; p5( 866)= 0; p6( 866)= 1; p7( 866)= 0; p8( 866)= 0; p9( 866)= 5;
    p1( 867)= 0; p2( 867)= 1; p3( 867)= 0; p4( 867)= 0; p5( 867)= 1; p6( 867)= 0; p7( 867)= 0; p8( 867)= 5; p9( 867)= 0;
    p1( 868)= 0; p2( 868)= 1; p3( 868)= 0; p4( 868)= 1; p5( 868)= 0; p6( 868)= 0; p7( 868)= 5; p8( 868)= 0; p9( 868)= 0;
    p1( 869)= 0; p2( 869)= 0; p3( 869)= 1; p4( 869)= 0; p5( 869)= 2; p6( 869)= 0; p7( 869)= 0; p8( 869)= 0; p9( 869)= 4;
    p1( 870)= 0; p2( 870)= 0; p3( 870)= 1; p4( 870)= 0; p5( 870)= 2; p6( 870)= 0; p7( 870)= 0; p8( 870)= 4; p9( 870)= 0;
    p1( 871)= 0; p2( 871)= 0; p3( 871)= 1; p4( 871)= 0; p5( 871)= 2; p6( 871)= 0; p7( 871)= 4; p8( 871)= 0; p9( 871)= 0;
    p1( 872)= 0; p2( 872)= 0; p3( 872)= 1; p4( 872)= 2; p5( 872)= 0; p6( 872)= 0; p7( 872)= 0; p8( 872)= 0; p9( 872)= 4;
    p1( 873)= 0; p2( 873)= 0; p3( 873)= 1; p4( 873)= 2; p5( 873)= 0; p6( 873)= 0; p7( 873)= 0; p8( 873)= 4; p9( 873)= 0;
    p1( 874)= 0; p2( 874)= 0; p3( 874)= 1; p4( 874)= 2; p5( 874)= 0; p6( 874)= 0; p7( 874)= 4; p8( 874)= 0; p9( 874)= 0;
    p1( 875)= 0; p2( 875)= 1; p3( 875)= 0; p4( 875)= 0; p5( 875)= 0; p6( 875)= 2; p7( 875)= 0; p8( 875)= 0; p9( 875)= 4;
    p1( 876)= 0; p2( 876)= 1; p3( 876)= 0; p4( 876)= 0; p5( 876)= 0; p6( 876)= 2; p7( 876)= 0; p8( 876)= 4; p9( 876)= 0;
    p1( 877)= 0; p2( 877)= 1; p3( 877)= 0; p4( 877)= 0; p5( 877)= 0; p6( 877)= 2; p7( 877)= 4; p8( 877)= 0; p9( 877)= 0;
    p1( 878)= 0; p2( 878)= 1; p3( 878)= 0; p4( 878)= 0; p5( 878)= 2; p6( 878)= 0; p7( 878)= 0; p8( 878)= 0; p9( 878)= 4;
    p1( 879)= 0; p2( 879)= 1; p3( 879)= 0; p4( 879)= 0; p5( 879)= 2; p6( 879)= 0; p7( 879)= 0; p8( 879)= 4; p9( 879)= 0;
    p1( 880)= 0; p2( 880)= 1; p3( 880)= 0; p4( 880)= 0; p5( 880)= 2; p6( 880)= 0; p7( 880)= 4; p8( 880)= 0; p9( 880)= 0;
    p1( 881)= 0; p2( 881)= 1; p3( 881)= 0; p4( 881)= 2; p5( 881)= 0; p6( 881)= 0; p7( 881)= 0; p8( 881)= 0; p9( 881)= 4;
    p1( 882)= 0; p2( 882)= 1; p3( 882)= 0; p4( 882)= 2; p5( 882)= 0; p6( 882)= 0; p7( 882)= 0; p8( 882)= 4; p9( 882)= 0;
    p1( 883)= 0; p2( 883)= 1; p3( 883)= 0; p4( 883)= 2; p5( 883)= 0; p6( 883)= 0; p7( 883)= 4; p8( 883)= 0; p9( 883)= 0;
    p1( 884)= 0; p2( 884)= 0; p3( 884)= 1; p4( 884)= 0; p5( 884)= 0; p6( 884)= 2; p7( 884)= 0; p8( 884)= 4; p9( 884)= 0;
    p1( 885)= 0; p2( 885)= 0; p3( 885)= 1; p4( 885)= 0; p5( 885)= 0; p6( 885)= 2; p7( 885)= 4; p8( 885)= 0; p9( 885)= 0;
    p1( 886)= 0; p2( 886)= 0; p3( 886)= 1; p4( 886)= 0; p5( 886)= 2; p6( 886)= 0; p7( 886)= 0; p8( 886)= 0; p9( 886)= 4;
    p1( 887)= 0; p2( 887)= 0; p3( 887)= 1; p4( 887)= 0; p5( 887)= 2; p6( 887)= 0; p7( 887)= 0; p8( 887)= 4; p9( 887)= 0;
    p1( 888)= 0; p2( 888)= 0; p3( 888)= 1; p4( 888)= 2; p5( 888)= 0; p6( 888)= 0; p7( 888)= 0; p8( 888)= 0; p9( 888)= 4;
    p1( 889)= 0; p2( 889)= 0; p3( 889)= 1; p4( 889)= 2; p5( 889)= 0; p6( 889)= 0; p7( 889)= 4; p8( 889)= 0; p9( 889)= 0;
    p1( 890)= 0; p2( 890)= 1; p3( 890)= 0; p4( 890)= 0; p5( 890)= 0; p6( 890)= 2; p7( 890)= 0; p8( 890)= 0; p9( 890)= 4;
    p1( 891)= 0; p2( 891)= 1; p3( 891)= 0; p4( 891)= 0; p5( 891)= 0; p6( 891)= 2; p7( 891)= 0; p8( 891)= 4; p9( 891)= 0;
    p1( 892)= 0; p2( 892)= 1; p3( 892)= 0; p4( 892)= 0; p5( 892)= 0; p6( 892)= 2; p7( 892)= 4; p8( 892)= 0; p9( 892)= 0;
    p1( 893)= 0; p2( 893)= 1; p3( 893)= 0; p4( 893)= 0; p5( 893)= 2; p6( 893)= 0; p7( 893)= 0; p8( 893)= 0; p9( 893)= 4;
    p1( 894)= 0; p2( 894)= 1; p3( 894)= 0; p4( 894)= 0; p5( 894)= 2; p6( 894)= 0; p7( 894)= 0; p8( 894)= 4; p9( 894)= 0;
    p1( 895)= 0; p2( 895)= 1; p3( 895)= 0; p4( 895)= 0; p5( 895)= 2; p6( 895)= 0; p7( 895)= 4; p8( 895)= 0; p9( 895)= 0;
    p1( 896)= 0; p2( 896)= 1; p3( 896)= 0; p4( 896)= 2; p5( 896)= 0; p6( 896)= 0; p7( 896)= 0; p8( 896)= 0; p9( 896)= 4;
    p1( 897)= 0; p2( 897)= 1; p3( 897)= 0; p4( 897)= 2; p5( 897)= 0; p6( 897)= 0; p7( 897)= 0; p8( 897)= 4; p9( 897)= 0;
    p1( 898)= 0; p2( 898)= 1; p3( 898)= 0; p4( 898)= 2; p5( 898)= 0; p6( 898)= 0; p7( 898)= 4; p8( 898)= 0; p9( 898)= 0;
    p1( 899)= 0; p2( 899)= 0; p3( 899)= 2; p4( 899)= 0; p5( 899)= 0; p6( 899)= 0; p7( 899)= 1; p8( 899)= 1; p9( 899)= 3;
    p1( 900)= 0; p2( 900)= 0; p3( 900)= 2; p4( 900)= 0; p5( 900)= 0; p6( 900)= 0; p7( 900)= 1; p8( 900)= 3; p9( 900)= 1;
    p1( 901)= 0; p2( 901)= 0; p3( 901)= 2; p4( 901)= 0; p5( 901)= 0; p6( 901)= 0; p7( 901)= 3; p8( 901)= 1; p9( 901)= 1;
    p1( 902)= 0; p2( 902)= 2; p3( 902)= 0; p4( 902)= 0; p5( 902)= 0; p6( 902)= 0; p7( 902)= 1; p8( 902)= 1; p9( 902)= 3;
    p1( 903)= 0; p2( 903)= 2; p3( 903)= 0; p4( 903)= 0; p5( 903)= 0; p6( 903)= 0; p7( 903)= 1; p8( 903)= 3; p9( 903)= 1;
    p1( 904)= 0; p2( 904)= 2; p3( 904)= 0; p4( 904)= 0; p5( 904)= 0; p6( 904)= 0; p7( 904)= 3; p8( 904)= 1; p9( 904)= 1;
    p1( 905)= 0; p2( 905)= 0; p3( 905)= 3; p4( 905)= 0; p5( 905)= 0; p6( 905)= 0; p7( 905)= 0; p8( 905)= 4; p9( 905)= 0;
    p1( 906)= 0; p2( 906)= 0; p3( 906)= 3; p4( 906)= 0; p5( 906)= 0; p6( 906)= 0; p7( 906)= 4; p8( 906)= 0; p9( 906)= 0;
    p1( 907)= 0; p2( 907)= 1; p3( 907)= 2; p4( 907)= 0; p5( 907)= 0; p6( 907)= 0; p7( 907)= 0; p8( 907)= 0; p9( 907)= 4;
    p1( 908)= 0; p2( 908)= 1; p3( 908)= 2; p4( 908)= 0; p5( 908)= 0; p6( 908)= 0; p7( 908)= 0; p8( 908)= 4; p9( 908)= 0;
    p1( 909)= 0; p2( 909)= 1; p3( 909)= 2; p4( 909)= 0; p5( 909)= 0; p6( 909)= 0; p7( 909)= 4; p8( 909)= 0; p9( 909)= 0;
    p1( 910)= 0; p2( 910)= 2; p3( 910)= 1; p4( 910)= 0; p5( 910)= 0; p6( 910)= 0; p7( 910)= 0; p8( 910)= 4; p9( 910)= 0;
    p1( 911)= 0; p2( 911)= 2; p3( 911)= 1; p4( 911)= 0; p5( 911)= 0; p6( 911)= 0; p7( 911)= 4; p8( 911)= 0; p9( 911)= 0;
    p1( 912)= 0; p2( 912)= 3; p3( 912)= 0; p4( 912)= 0; p5( 912)= 0; p6( 912)= 0; p7( 912)= 0; p8( 912)= 0; p9( 912)= 4;
    p1( 913)= 0; p2( 913)= 3; p3( 913)= 0; p4( 913)= 0; p5( 913)= 0; p6( 913)= 0; p7( 913)= 0; p8( 913)= 4; p9( 913)= 0;
    p1( 914)= 0; p2( 914)= 3; p3( 914)= 0; p4( 914)= 0; p5( 914)= 0; p6( 914)= 0; p7( 914)= 4; p8( 914)= 0; p9( 914)= 0;
    p1( 915)= 0; p2( 915)= 0; p3( 915)= 3; p4( 915)= 0; p5( 915)= 1; p6( 915)= 0; p7( 915)= 0; p8( 915)= 3; p9( 915)= 0;
    p1( 916)= 0; p2( 916)= 0; p3( 916)= 3; p4( 916)= 1; p5( 916)= 0; p6( 916)= 0; p7( 916)= 3; p8( 916)= 0; p9( 916)= 0;
    p1( 917)= 0; p2( 917)= 1; p3( 917)= 2; p4( 917)= 0; p5( 917)= 0; p6( 917)= 1; p7( 917)= 0; p8( 917)= 0; p9( 917)= 3;
    p1( 918)= 0; p2( 918)= 1; p3( 918)= 2; p4( 918)= 0; p5( 918)= 1; p6( 918)= 0; p7( 918)= 0; p8( 918)= 3; p9( 918)= 0;
    p1( 919)= 0; p2( 919)= 1; p3( 919)= 2; p4( 919)= 1; p5( 919)= 0; p6( 919)= 0; p7( 919)= 3; p8( 919)= 0; p9( 919)= 0;
    p1( 920)= 0; p2( 920)= 2; p3( 920)= 1; p4( 920)= 0; p5( 920)= 1; p6( 920)= 0; p7( 920)= 0; p8( 920)= 3; p9( 920)= 0;
    p1( 921)= 0; p2( 921)= 2; p3( 921)= 1; p4( 921)= 1; p5( 921)= 0; p6( 921)= 0; p7( 921)= 3; p8( 921)= 0; p9( 921)= 0;
    p1( 922)= 0; p2( 922)= 3; p3( 922)= 0; p4( 922)= 0; p5( 922)= 0; p6( 922)= 1; p7( 922)= 0; p8( 922)= 0; p9( 922)= 3;
    p1( 923)= 0; p2( 923)= 3; p3( 923)= 0; p4( 923)= 0; p5( 923)= 1; p6( 923)= 0; p7( 923)= 0; p8( 923)= 3; p9( 923)= 0;
    p1( 924)= 0; p2( 924)= 3; p3( 924)= 0; p4( 924)= 1; p5( 924)= 0; p6( 924)= 0; p7( 924)= 3; p8( 924)= 0; p9( 924)= 0;
    p1( 925)= 0; p2( 925)= 0; p3( 925)= 4; p4( 925)= 0; p5( 925)= 0; p6( 925)= 0; p7( 925)= 1; p8( 925)= 1; p9( 925)= 1;
    p1( 926)= 0; p2( 926)= 2; p3( 926)= 2; p4( 926)= 0; p5( 926)= 0; p6( 926)= 0; p7( 926)= 1; p8( 926)= 1; p9( 926)= 1;
    p1( 927)= 0; p2( 927)= 4; p3( 927)= 0; p4( 927)= 0; p5( 927)= 0; p6( 927)= 0; p7( 927)= 1; p8( 927)= 1; p9( 927)= 1;
    p1( 928)= 0; p2( 928)= 1; p3( 928)= 2; p4( 928)= 0; p5( 928)= 0; p6( 928)= 0; p7( 928)= 0; p8( 928)= 0; p9( 928)= 4;
    p1( 929)= 0; p2( 929)= 1; p3( 929)= 2; p4( 929)= 0; p5( 929)= 0; p6( 929)= 0; p7( 929)= 0; p8( 929)= 4; p9( 929)= 0;
    p1( 930)= 0; p2( 930)= 1; p3( 930)= 2; p4( 930)= 0; p5( 930)= 0; p6( 930)= 0; p7( 930)= 4; p8( 930)= 0; p9( 930)= 0;
    p1( 931)= 0; p2( 931)= 3; p3( 931)= 0; p4( 931)= 0; p5( 931)= 0; p6( 931)= 0; p7( 931)= 0; p8( 931)= 0; p9( 931)= 4;
    p1( 932)= 0; p2( 932)= 3; p3( 932)= 0; p4( 932)= 0; p5( 932)= 0; p6( 932)= 0; p7( 932)= 0; p8( 932)= 4; p9( 932)= 0;
    p1( 933)= 0; p2( 933)= 3; p3( 933)= 0; p4( 933)= 0; p5( 933)= 0; p6( 933)= 0; p7( 933)= 4; p8( 933)= 0; p9( 933)= 0;
    p1( 934)= 0; p2( 934)= 1; p3( 934)= 2; p4( 934)= 0; p5( 934)= 0; p6( 934)= 1; p7( 934)= 0; p8( 934)= 0; p9( 934)= 3;
    p1( 935)= 0; p2( 935)= 1; p3( 935)= 2; p4( 935)= 0; p5( 935)= 1; p6( 935)= 0; p7( 935)= 0; p8( 935)= 3; p9( 935)= 0;
    p1( 936)= 0; p2( 936)= 1; p3( 936)= 2; p4( 936)= 1; p5( 936)= 0; p6( 936)= 0; p7( 936)= 3; p8( 936)= 0; p9( 936)= 0;
    p1( 937)= 0; p2( 937)= 3; p3( 937)= 0; p4( 937)= 0; p5( 937)= 0; p6( 937)= 1; p7( 937)= 0; p8( 937)= 0; p9( 937)= 3;
    p1( 938)= 0; p2( 938)= 3; p3( 938)= 0; p4( 938)= 0; p5( 938)= 1; p6( 938)= 0; p7( 938)= 0; p8( 938)= 3; p9( 938)= 0;
    p1( 939)= 0; p2( 939)= 3; p3( 939)= 0; p4( 939)= 1; p5( 939)= 0; p6( 939)= 0; p7( 939)= 3; p8( 939)= 0; p9( 939)= 0;
    p1( 940)= 0; p2( 940)= 0; p3( 940)= 5; p4( 940)= 0; p5( 940)= 0; p6( 940)= 0; p7( 940)= 0; p8( 940)= 2; p9( 940)= 0;
    p1( 941)= 0; p2( 941)= 0; p3( 941)= 5; p4( 941)= 0; p5( 941)= 0; p6( 941)= 0; p7( 941)= 2; p8( 941)= 0; p9( 941)= 0;
    p1( 942)= 0; p2( 942)= 1; p3( 942)= 4; p4( 942)= 0; p5( 942)= 0; p6( 942)= 0; p7( 942)= 0; p8( 942)= 0; p9( 942)= 2;
    p1( 943)= 0; p2( 943)= 1; p3( 943)= 4; p4( 943)= 0; p5( 943)= 0; p6( 943)= 0; p7( 943)= 0; p8( 943)= 2; p9( 943)= 0;
    p1( 944)= 0; p2( 944)= 1; p3( 944)= 4; p4( 944)= 0; p5( 944)= 0; p6( 944)= 0; p7( 944)= 2; p8( 944)= 0; p9( 944)= 0;
    p1( 945)= 0; p2( 945)= 2; p3( 945)= 3; p4( 945)= 0; p5( 945)= 0; p6( 945)= 0; p7( 945)= 0; p8( 945)= 2; p9( 945)= 0;
    p1( 946)= 0; p2( 946)= 2; p3( 946)= 3; p4( 946)= 0; p5( 946)= 0; p6( 946)= 0; p7( 946)= 2; p8( 946)= 0; p9( 946)= 0;
    p1( 947)= 0; p2( 947)= 3; p3( 947)= 2; p4( 947)= 0; p5( 947)= 0; p6( 947)= 0; p7( 947)= 0; p8( 947)= 0; p9( 947)= 2;
    p1( 948)= 0; p2( 948)= 3; p3( 948)= 2; p4( 948)= 0; p5( 948)= 0; p6( 948)= 0; p7( 948)= 0; p8( 948)= 2; p9( 948)= 0;
    p1( 949)= 0; p2( 949)= 3; p3( 949)= 2; p4( 949)= 0; p5( 949)= 0; p6( 949)= 0; p7( 949)= 2; p8( 949)= 0; p9( 949)= 0;
    p1( 950)= 0; p2( 950)= 4; p3( 950)= 1; p4( 950)= 0; p5( 950)= 0; p6( 950)= 0; p7( 950)= 0; p8( 950)= 2; p9( 950)= 0;
    p1( 951)= 0; p2( 951)= 4; p3( 951)= 1; p4( 951)= 0; p5( 951)= 0; p6( 951)= 0; p7( 951)= 2; p8( 951)= 0; p9( 951)= 0;
    p1( 952)= 0; p2( 952)= 5; p3( 952)= 0; p4( 952)= 0; p5( 952)= 0; p6( 952)= 0; p7( 952)= 0; p8( 952)= 0; p9( 952)= 2;
    p1( 953)= 0; p2( 953)= 5; p3( 953)= 0; p4( 953)= 0; p5( 953)= 0; p6( 953)= 0; p7( 953)= 0; p8( 953)= 2; p9( 953)= 0;
    p1( 954)= 0; p2( 954)= 5; p3( 954)= 0; p4( 954)= 0; p5( 954)= 0; p6( 954)= 0; p7( 954)= 2; p8( 954)= 0; p9( 954)= 0;
    p1( 955)= 0; p2( 955)= 0; p3( 955)= 5; p4( 955)= 0; p5( 955)= 1; p6( 955)= 0; p7( 955)= 0; p8( 955)= 1; p9( 955)= 0;
    p1( 956)= 0; p2( 956)= 0; p3( 956)= 5; p4( 956)= 1; p5( 956)= 0; p6( 956)= 0; p7( 956)= 1; p8( 956)= 0; p9( 956)= 0;
    p1( 957)= 0; p2( 957)= 1; p3( 957)= 4; p4( 957)= 0; p5( 957)= 0; p6( 957)= 1; p7( 957)= 0; p8( 957)= 0; p9( 957)= 1;
    p1( 958)= 0; p2( 958)= 1; p3( 958)= 4; p4( 958)= 0; p5( 958)= 1; p6( 958)= 0; p7( 958)= 0; p8( 958)= 1; p9( 958)= 0;
    p1( 959)= 0; p2( 959)= 1; p3( 959)= 4; p4( 959)= 1; p5( 959)= 0; p6( 959)= 0; p7( 959)= 1; p8( 959)= 0; p9( 959)= 0;
    p1( 960)= 0; p2( 960)= 2; p3( 960)= 3; p4( 960)= 0; p5( 960)= 1; p6( 960)= 0; p7( 960)= 0; p8( 960)= 1; p9( 960)= 0;
    p1( 961)= 0; p2( 961)= 2; p3( 961)= 3; p4( 961)= 1; p5( 961)= 0; p6( 961)= 0; p7( 961)= 1; p8( 961)= 0; p9( 961)= 0;
    p1( 962)= 0; p2( 962)= 3; p3( 962)= 2; p4( 962)= 0; p5( 962)= 0; p6( 962)= 1; p7( 962)= 0; p8( 962)= 0; p9( 962)= 1;
    p1( 963)= 0; p2( 963)= 3; p3( 963)= 2; p4( 963)= 0; p5( 963)= 1; p6( 963)= 0; p7( 963)= 0; p8( 963)= 1; p9( 963)= 0;
    p1( 964)= 0; p2( 964)= 3; p3( 964)= 2; p4( 964)= 1; p5( 964)= 0; p6( 964)= 0; p7( 964)= 1; p8( 964)= 0; p9( 964)= 0;
    p1( 965)= 0; p2( 965)= 4; p3( 965)= 1; p4( 965)= 0; p5( 965)= 1; p6( 965)= 0; p7( 965)= 0; p8( 965)= 1; p9( 965)= 0;
    p1( 966)= 0; p2( 966)= 4; p3( 966)= 1; p4( 966)= 1; p5( 966)= 0; p6( 966)= 0; p7( 966)= 1; p8( 966)= 0; p9( 966)= 0;
    p1( 967)= 0; p2( 967)= 5; p3( 967)= 0; p4( 967)= 0; p5( 967)= 0; p6( 967)= 1; p7( 967)= 0; p8( 967)= 0; p9( 967)= 1;
    p1( 968)= 0; p2( 968)= 5; p3( 968)= 0; p4( 968)= 0; p5( 968)= 1; p6( 968)= 0; p7( 968)= 0; p8( 968)= 1; p9( 968)= 0;
    p1( 969)= 0; p2( 969)= 5; p3( 969)= 0; p4( 969)= 1; p5( 969)= 0; p6( 969)= 0; p7( 969)= 1; p8( 969)= 0; p9( 969)= 0;
    p1( 970)= 0; p2( 970)= 0; p3( 970)= 5; p4( 970)= 0; p5( 970)= 2; p6( 970)= 0; p7( 970)= 0; p8( 970)= 0; p9( 970)= 0;
    p1( 971)= 0; p2( 971)= 0; p3( 971)= 5; p4( 971)= 2; p5( 971)= 0; p6( 971)= 0; p7( 971)= 0; p8( 971)= 0; p9( 971)= 0;
    p1( 972)= 0; p2( 972)= 1; p3( 972)= 4; p4( 972)= 0; p5( 972)= 0; p6( 972)= 2; p7( 972)= 0; p8( 972)= 0; p9( 972)= 0;
    p1( 973)= 0; p2( 973)= 1; p3( 973)= 4; p4( 973)= 0; p5( 973)= 2; p6( 973)= 0; p7( 973)= 0; p8( 973)= 0; p9( 973)= 0;
    p1( 974)= 0; p2( 974)= 1; p3( 974)= 4; p4( 974)= 2; p5( 974)= 0; p6( 974)= 0; p7( 974)= 0; p8( 974)= 0; p9( 974)= 0;
    p1( 975)= 0; p2( 975)= 2; p3( 975)= 3; p4( 975)= 0; p5( 975)= 2; p6( 975)= 0; p7( 975)= 0; p8( 975)= 0; p9( 975)= 0;
    p1( 976)= 0; p2( 976)= 2; p3( 976)= 3; p4( 976)= 2; p5( 976)= 0; p6( 976)= 0; p7( 976)= 0; p8( 976)= 0; p9( 976)= 0;
    p1( 977)= 0; p2( 977)= 3; p3( 977)= 2; p4( 977)= 0; p5( 977)= 0; p6( 977)= 2; p7( 977)= 0; p8( 977)= 0; p9( 977)= 0;
    p1( 978)= 0; p2( 978)= 3; p3( 978)= 2; p4( 978)= 0; p5( 978)= 2; p6( 978)= 0; p7( 978)= 0; p8( 978)= 0; p9( 978)= 0;
    p1( 979)= 0; p2( 979)= 3; p3( 979)= 2; p4( 979)= 2; p5( 979)= 0; p6( 979)= 0; p7( 979)= 0; p8( 979)= 0; p9( 979)= 0;
    p1( 980)= 0; p2( 980)= 4; p3( 980)= 1; p4( 980)= 0; p5( 980)= 2; p6( 980)= 0; p7( 980)= 0; p8( 980)= 0; p9( 980)= 0;
    p1( 981)= 0; p2( 981)= 4; p3( 981)= 1; p4( 981)= 2; p5( 981)= 0; p6( 981)= 0; p7( 981)= 0; p8( 981)= 0; p9( 981)= 0;
    p1( 982)= 0; p2( 982)= 5; p3( 982)= 0; p4( 982)= 0; p5( 982)= 0; p6( 982)= 2; p7( 982)= 0; p8( 982)= 0; p9( 982)= 0;
    p1( 983)= 0; p2( 983)= 5; p3( 983)= 0; p4( 983)= 0; p5( 983)= 2; p6( 983)= 0; p7( 983)= 0; p8( 983)= 0; p9( 983)= 0;
    p1( 984)= 0; p2( 984)= 5; p3( 984)= 0; p4( 984)= 2; p5( 984)= 0; p6( 984)= 0; p7( 984)= 0; p8( 984)= 0; p9( 984)= 0;
    p1( 985)= 0; p2( 985)= 1; p3( 985)= 4; p4( 985)= 0; p5( 985)= 0; p6( 985)= 0; p7( 985)= 0; p8( 985)= 0; p9( 985)= 2;
    p1( 986)= 0; p2( 986)= 1; p3( 986)= 4; p4( 986)= 0; p5( 986)= 0; p6( 986)= 0; p7( 986)= 0; p8( 986)= 2; p9( 986)= 0;
    p1( 987)= 0; p2( 987)= 1; p3( 987)= 4; p4( 987)= 0; p5( 987)= 0; p6( 987)= 0; p7( 987)= 2; p8( 987)= 0; p9( 987)= 0;
    p1( 988)= 0; p2( 988)= 3; p3( 988)= 2; p4( 988)= 0; p5( 988)= 0; p6( 988)= 0; p7( 988)= 0; p8( 988)= 0; p9( 988)= 2;
    p1( 989)= 0; p2( 989)= 3; p3( 989)= 2; p4( 989)= 0; p5( 989)= 0; p6( 989)= 0; p7( 989)= 0; p8( 989)= 2; p9( 989)= 0;
    p1( 990)= 0; p2( 990)= 3; p3( 990)= 2; p4( 990)= 0; p5( 990)= 0; p6( 990)= 0; p7( 990)= 2; p8( 990)= 0; p9( 990)= 0;
    p1( 991)= 0; p2( 991)= 5; p3( 991)= 0; p4( 991)= 0; p5( 991)= 0; p6( 991)= 0; p7( 991)= 0; p8( 991)= 0; p9( 991)= 2;
    p1( 992)= 0; p2( 992)= 5; p3( 992)= 0; p4( 992)= 0; p5( 992)= 0; p6( 992)= 0; p7( 992)= 0; p8( 992)= 2; p9( 992)= 0;
    p1( 993)= 0; p2( 993)= 5; p3( 993)= 0; p4( 993)= 0; p5( 993)= 0; p6( 993)= 0; p7( 993)= 2; p8( 993)= 0; p9( 993)= 0;
    p1( 994)= 0; p2( 994)= 1; p3( 994)= 4; p4( 994)= 0; p5( 994)= 0; p6( 994)= 1; p7( 994)= 0; p8( 994)= 0; p9( 994)= 1;
    p1( 995)= 0; p2( 995)= 1; p3( 995)= 4; p4( 995)= 0; p5( 995)= 1; p6( 995)= 0; p7( 995)= 0; p8( 995)= 1; p9( 995)= 0;
    p1( 996)= 0; p2( 996)= 1; p3( 996)= 4; p4( 996)= 1; p5( 996)= 0; p6( 996)= 0; p7( 996)= 1; p8( 996)= 0; p9( 996)= 0;
    p1( 997)= 0; p2( 997)= 3; p3( 997)= 2; p4( 997)= 0; p5( 997)= 0; p6( 997)= 1; p7( 997)= 0; p8( 997)= 0; p9( 997)= 1;
    p1( 998)= 0; p2( 998)= 3; p3( 998)= 2; p4( 998)= 0; p5( 998)= 1; p6( 998)= 0; p7( 998)= 0; p8( 998)= 1; p9( 998)= 0;
    p1( 999)= 0; p2( 999)= 3; p3( 999)= 2; p4( 999)= 1; p5( 999)= 0; p6( 999)= 0; p7( 999)= 1; p8( 999)= 0; p9( 999)= 0;
    p1(1000)= 0; p2(1000)= 5; p3(1000)= 0; p4(1000)= 0; p5(1000)= 0; p6(1000)= 1; p7(1000)= 0; p8(1000)= 0; p9(1000)= 1;
    p1(1001)= 0; p2(1001)= 5; p3(1001)= 0; p4(1001)= 0; p5(1001)= 1; p6(1001)= 0; p7(1001)= 0; p8(1001)= 1; p9(1001)= 0;
    p1(1002)= 0; p2(1002)= 5; p3(1002)= 0; p4(1002)= 1; p5(1002)= 0; p6(1002)= 0; p7(1002)= 1; p8(1002)= 0; p9(1002)= 0;
    p1(1003)= 0; p2(1003)= 0; p3(1003)= 5; p4(1003)= 0; p5(1003)= 0; p6(1003)= 0; p7(1003)= 0; p8(1003)= 2; p9(1003)= 0;
    p1(1004)= 0; p2(1004)= 0; p3(1004)= 5; p4(1004)= 0; p5(1004)= 0; p6(1004)= 0; p7(1004)= 2; p8(1004)= 0; p9(1004)= 0;
    p1(1005)= 0; p2(1005)= 1; p3(1005)= 4; p4(1005)= 0; p5(1005)= 0; p6(1005)= 0; p7(1005)= 0; p8(1005)= 0; p9(1005)= 2;
    p1(1006)= 0; p2(1006)= 1; p3(1006)= 4; p4(1006)= 0; p5(1006)= 0; p6(1006)= 0; p7(1006)= 0; p8(1006)= 2; p9(1006)= 0;
    p1(1007)= 0; p2(1007)= 1; p3(1007)= 4; p4(1007)= 0; p5(1007)= 0; p6(1007)= 0; p7(1007)= 2; p8(1007)= 0; p9(1007)= 0;
    p1(1008)= 0; p2(1008)= 2; p3(1008)= 3; p4(1008)= 0; p5(1008)= 0; p6(1008)= 0; p7(1008)= 0; p8(1008)= 2; p9(1008)= 0;
    p1(1009)= 0; p2(1009)= 2; p3(1009)= 3; p4(1009)= 0; p5(1009)= 0; p6(1009)= 0; p7(1009)= 2; p8(1009)= 0; p9(1009)= 0;
    p1(1010)= 0; p2(1010)= 3; p3(1010)= 2; p4(1010)= 0; p5(1010)= 0; p6(1010)= 0; p7(1010)= 0; p8(1010)= 0; p9(1010)= 2;
    p1(1011)= 0; p2(1011)= 3; p3(1011)= 2; p4(1011)= 0; p5(1011)= 0; p6(1011)= 0; p7(1011)= 0; p8(1011)= 2; p9(1011)= 0;
    p1(1012)= 0; p2(1012)= 3; p3(1012)= 2; p4(1012)= 0; p5(1012)= 0; p6(1012)= 0; p7(1012)= 2; p8(1012)= 0; p9(1012)= 0;
    p1(1013)= 0; p2(1013)= 4; p3(1013)= 1; p4(1013)= 0; p5(1013)= 0; p6(1013)= 0; p7(1013)= 0; p8(1013)= 2; p9(1013)= 0;
    p1(1014)= 0; p2(1014)= 4; p3(1014)= 1; p4(1014)= 0; p5(1014)= 0; p6(1014)= 0; p7(1014)= 2; p8(1014)= 0; p9(1014)= 0;
    p1(1015)= 0; p2(1015)= 5; p3(1015)= 0; p4(1015)= 0; p5(1015)= 0; p6(1015)= 0; p7(1015)= 0; p8(1015)= 0; p9(1015)= 2;
    p1(1016)= 0; p2(1016)= 5; p3(1016)= 0; p4(1016)= 0; p5(1016)= 0; p6(1016)= 0; p7(1016)= 0; p8(1016)= 2; p9(1016)= 0;
    p1(1017)= 0; p2(1017)= 5; p3(1017)= 0; p4(1017)= 0; p5(1017)= 0; p6(1017)= 0; p7(1017)= 2; p8(1017)= 0; p9(1017)= 0;
    p1(1018)= 0; p2(1018)= 1; p3(1018)= 6; p4(1018)= 0; p5(1018)= 0; p6(1018)= 0; p7(1018)= 0; p8(1018)= 0; p9(1018)= 0;
    p1(1019)= 0; p2(1019)= 3; p3(1019)= 4; p4(1019)= 0; p5(1019)= 0; p6(1019)= 0; p7(1019)= 0; p8(1019)= 0; p9(1019)= 0;
    p1(1020)= 0; p2(1020)= 5; p3(1020)= 2; p4(1020)= 0; p5(1020)= 0; p6(1020)= 0; p7(1020)= 0; p8(1020)= 0; p9(1020)= 0;
    p1(1021)= 0; p2(1021)= 7; p3(1021)= 0; p4(1021)= 0; p5(1021)= 0; p6(1021)= 0; p7(1021)= 0; p8(1021)= 0; p9(1021)= 0;
    p1(1022)= 1; p2(1022)= 0; p3(1022)= 0; p4(1022)= 0; p5(1022)= 0; p6(1022)= 0; p7(1022)= 0; p8(1022)= 2; p9(1022)= 4;
    p1(1023)= 1; p2(1023)= 0; p3(1023)= 0; p4(1023)= 0; p5(1023)= 0; p6(1023)= 0; p7(1023)= 0; p8(1023)= 4; p9(1023)= 2;
    p1(1024)= 1; p2(1024)= 0; p3(1024)= 0; p4(1024)= 0; p5(1024)= 0; p6(1024)= 0; p7(1024)= 2; p8(1024)= 0; p9(1024)= 4;
    p1(1025)= 1; p2(1025)= 0; p3(1025)= 0; p4(1025)= 0; p5(1025)= 0; p6(1025)= 0; p7(1025)= 2; p8(1025)= 4; p9(1025)= 0;
    p1(1026)= 1; p2(1026)= 0; p3(1026)= 0; p4(1026)= 0; p5(1026)= 0; p6(1026)= 0; p7(1026)= 4; p8(1026)= 0; p9(1026)= 2;
    p1(1027)= 1; p2(1027)= 0; p3(1027)= 0; p4(1027)= 0; p5(1027)= 0; p6(1027)= 0; p7(1027)= 4; p8(1027)= 2; p9(1027)= 0;
    p1(1028)= 1; p2(1028)= 0; p3(1028)= 0; p4(1028)= 0; p5(1028)= 0; p6(1028)= 0; p7(1028)= 0; p8(1028)= 0; p9(1028)= 6;
    p1(1029)= 1; p2(1029)= 0; p3(1029)= 0; p4(1029)= 0; p5(1029)= 0; p6(1029)= 0; p7(1029)= 0; p8(1029)= 6; p9(1029)= 0;
    p1(1030)= 1; p2(1030)= 0; p3(1030)= 0; p4(1030)= 0; p5(1030)= 0; p6(1030)= 0; p7(1030)= 6; p8(1030)= 0; p9(1030)= 0;
    p1(1031)= 1; p2(1031)= 0; p3(1031)= 2; p4(1031)= 0; p5(1031)= 0; p6(1031)= 0; p7(1031)= 0; p8(1031)= 2; p9(1031)= 2;
    p1(1032)= 1; p2(1032)= 0; p3(1032)= 2; p4(1032)= 0; p5(1032)= 0; p6(1032)= 0; p7(1032)= 2; p8(1032)= 0; p9(1032)= 2;
    p1(1033)= 1; p2(1033)= 0; p3(1033)= 2; p4(1033)= 0; p5(1033)= 0; p6(1033)= 0; p7(1033)= 2; p8(1033)= 2; p9(1033)= 0;
    p1(1034)= 1; p2(1034)= 2; p3(1034)= 0; p4(1034)= 0; p5(1034)= 0; p6(1034)= 0; p7(1034)= 0; p8(1034)= 2; p9(1034)= 2;
    p1(1035)= 1; p2(1035)= 2; p3(1035)= 0; p4(1035)= 0; p5(1035)= 0; p6(1035)= 0; p7(1035)= 2; p8(1035)= 0; p9(1035)= 2;
    p1(1036)= 1; p2(1036)= 2; p3(1036)= 0; p4(1036)= 0; p5(1036)= 0; p6(1036)= 0; p7(1036)= 2; p8(1036)= 2; p9(1036)= 0;
    p1(1037)= 1; p2(1037)= 0; p3(1037)= 2; p4(1037)= 0; p5(1037)= 0; p6(1037)= 0; p7(1037)= 0; p8(1037)= 0; p9(1037)= 4;
    p1(1038)= 1; p2(1038)= 0; p3(1038)= 2; p4(1038)= 0; p5(1038)= 0; p6(1038)= 0; p7(1038)= 0; p8(1038)= 4; p9(1038)= 0;
    p1(1039)= 1; p2(1039)= 0; p3(1039)= 2; p4(1039)= 0; p5(1039)= 0; p6(1039)= 0; p7(1039)= 4; p8(1039)= 0; p9(1039)= 0;
    p1(1040)= 1; p2(1040)= 2; p3(1040)= 0; p4(1040)= 0; p5(1040)= 0; p6(1040)= 0; p7(1040)= 0; p8(1040)= 0; p9(1040)= 4;
    p1(1041)= 1; p2(1041)= 2; p3(1041)= 0; p4(1041)= 0; p5(1041)= 0; p6(1041)= 0; p7(1041)= 0; p8(1041)= 4; p9(1041)= 0;
    p1(1042)= 1; p2(1042)= 2; p3(1042)= 0; p4(1042)= 0; p5(1042)= 0; p6(1042)= 0; p7(1042)= 4; p8(1042)= 0; p9(1042)= 0;
    p1(1043)= 1; p2(1043)= 0; p3(1043)= 2; p4(1043)= 0; p5(1043)= 0; p6(1043)= 0; p7(1043)= 0; p8(1043)= 0; p9(1043)= 4;
    p1(1044)= 1; p2(1044)= 0; p3(1044)= 2; p4(1044)= 0; p5(1044)= 0; p6(1044)= 0; p7(1044)= 0; p8(1044)= 4; p9(1044)= 0;
    p1(1045)= 1; p2(1045)= 0; p3(1045)= 2; p4(1045)= 0; p5(1045)= 0; p6(1045)= 0; p7(1045)= 4; p8(1045)= 0; p9(1045)= 0;
    p1(1046)= 1; p2(1046)= 1; p3(1046)= 1; p4(1046)= 0; p5(1046)= 0; p6(1046)= 0; p7(1046)= 0; p8(1046)= 4; p9(1046)= 0;
    p1(1047)= 1; p2(1047)= 1; p3(1047)= 1; p4(1047)= 0; p5(1047)= 0; p6(1047)= 0; p7(1047)= 4; p8(1047)= 0; p9(1047)= 0;
    p1(1048)= 1; p2(1048)= 2; p3(1048)= 0; p4(1048)= 0; p5(1048)= 0; p6(1048)= 0; p7(1048)= 0; p8(1048)= 0; p9(1048)= 4;
    p1(1049)= 1; p2(1049)= 2; p3(1049)= 0; p4(1049)= 0; p5(1049)= 0; p6(1049)= 0; p7(1049)= 0; p8(1049)= 4; p9(1049)= 0;
    p1(1050)= 1; p2(1050)= 2; p3(1050)= 0; p4(1050)= 0; p5(1050)= 0; p6(1050)= 0; p7(1050)= 4; p8(1050)= 0; p9(1050)= 0;
    p1(1051)= 1; p2(1051)= 0; p3(1051)= 4; p4(1051)= 0; p5(1051)= 0; p6(1051)= 0; p7(1051)= 0; p8(1051)= 0; p9(1051)= 2;
    p1(1052)= 1; p2(1052)= 0; p3(1052)= 4; p4(1052)= 0; p5(1052)= 0; p6(1052)= 0; p7(1052)= 0; p8(1052)= 2; p9(1052)= 0;
    p1(1053)= 1; p2(1053)= 0; p3(1053)= 4; p4(1053)= 0; p5(1053)= 0; p6(1053)= 0; p7(1053)= 2; p8(1053)= 0; p9(1053)= 0;
    p1(1054)= 1; p2(1054)= 2; p3(1054)= 2; p4(1054)= 0; p5(1054)= 0; p6(1054)= 0; p7(1054)= 0; p8(1054)= 0; p9(1054)= 2;
    p1(1055)= 1; p2(1055)= 2; p3(1055)= 2; p4(1055)= 0; p5(1055)= 0; p6(1055)= 0; p7(1055)= 0; p8(1055)= 2; p9(1055)= 0;
    p1(1056)= 1; p2(1056)= 2; p3(1056)= 2; p4(1056)= 0; p5(1056)= 0; p6(1056)= 0; p7(1056)= 2; p8(1056)= 0; p9(1056)= 0;
    p1(1057)= 1; p2(1057)= 4; p3(1057)= 0; p4(1057)= 0; p5(1057)= 0; p6(1057)= 0; p7(1057)= 0; p8(1057)= 0; p9(1057)= 2;
    p1(1058)= 1; p2(1058)= 4; p3(1058)= 0; p4(1058)= 0; p5(1058)= 0; p6(1058)= 0; p7(1058)= 0; p8(1058)= 2; p9(1058)= 0;
    p1(1059)= 1; p2(1059)= 4; p3(1059)= 0; p4(1059)= 0; p5(1059)= 0; p6(1059)= 0; p7(1059)= 2; p8(1059)= 0; p9(1059)= 0;
    p1(1060)= 1; p2(1060)= 0; p3(1060)= 4; p4(1060)= 0; p5(1060)= 0; p6(1060)= 0; p7(1060)= 0; p8(1060)= 0; p9(1060)= 2;
    p1(1061)= 1; p2(1061)= 0; p3(1061)= 4; p4(1061)= 0; p5(1061)= 0; p6(1061)= 0; p7(1061)= 0; p8(1061)= 2; p9(1061)= 0;
    p1(1062)= 1; p2(1062)= 0; p3(1062)= 4; p4(1062)= 0; p5(1062)= 0; p6(1062)= 0; p7(1062)= 2; p8(1062)= 0; p9(1062)= 0;
    p1(1063)= 1; p2(1063)= 1; p3(1063)= 3; p4(1063)= 0; p5(1063)= 0; p6(1063)= 0; p7(1063)= 0; p8(1063)= 2; p9(1063)= 0;
    p1(1064)= 1; p2(1064)= 1; p3(1064)= 3; p4(1064)= 0; p5(1064)= 0; p6(1064)= 0; p7(1064)= 2; p8(1064)= 0; p9(1064)= 0;
    p1(1065)= 1; p2(1065)= 3; p3(1065)= 1; p4(1065)= 0; p5(1065)= 0; p6(1065)= 0; p7(1065)= 0; p8(1065)= 2; p9(1065)= 0;
    p1(1066)= 1; p2(1066)= 3; p3(1066)= 1; p4(1066)= 0; p5(1066)= 0; p6(1066)= 0; p7(1066)= 2; p8(1066)= 0; p9(1066)= 0;
    p1(1067)= 1; p2(1067)= 4; p3(1067)= 0; p4(1067)= 0; p5(1067)= 0; p6(1067)= 0; p7(1067)= 0; p8(1067)= 0; p9(1067)= 2;
    p1(1068)= 1; p2(1068)= 4; p3(1068)= 0; p4(1068)= 0; p5(1068)= 0; p6(1068)= 0; p7(1068)= 0; p8(1068)= 2; p9(1068)= 0;
    p1(1069)= 1; p2(1069)= 4; p3(1069)= 0; p4(1069)= 0; p5(1069)= 0; p6(1069)= 0; p7(1069)= 2; p8(1069)= 0; p9(1069)= 0;
    p1(1070)= 1; p2(1070)= 0; p3(1070)= 6; p4(1070)= 0; p5(1070)= 0; p6(1070)= 0; p7(1070)= 0; p8(1070)= 0; p9(1070)= 0;
    p1(1071)= 1; p2(1071)= 2; p3(1071)= 4; p4(1071)= 0; p5(1071)= 0; p6(1071)= 0; p7(1071)= 0; p8(1071)= 0; p9(1071)= 0;
    p1(1072)= 1; p2(1072)= 4; p3(1072)= 2; p4(1072)= 0; p5(1072)= 0; p6(1072)= 0; p7(1072)= 0; p8(1072)= 0; p9(1072)= 0;
    p1(1073)= 1; p2(1073)= 6; p3(1073)= 0; p4(1073)= 0; p5(1073)= 0; p6(1073)= 0; p7(1073)= 0; p8(1073)= 0; p9(1073)= 0;
    p1(1074)= 1; p2(1074)= 0; p3(1074)= 6; p4(1074)= 0; p5(1074)= 0; p6(1074)= 0; p7(1074)= 0; p8(1074)= 0; p9(1074)= 0;
    p1(1075)= 1; p2(1075)= 2; p3(1075)= 4; p4(1075)= 0; p5(1075)= 0; p6(1075)= 0; p7(1075)= 0; p8(1075)= 0; p9(1075)= 0;
    p1(1076)= 1; p2(1076)= 4; p3(1076)= 2; p4(1076)= 0; p5(1076)= 0; p6(1076)= 0; p7(1076)= 0; p8(1076)= 0; p9(1076)= 0;
    p1(1077)= 1; p2(1077)= 6; p3(1077)= 0; p4(1077)= 0; p5(1077)= 0; p6(1077)= 0; p7(1077)= 0; p8(1077)= 0; p9(1077)= 0;
    p1(1078)= 2; p2(1078)= 1; p3(1078)= 4; p4(1078)= 0; p5(1078)= 0; p6(1078)= 0; p7(1078)= 0; p8(1078)= 0; p9(1078)= 0;
    p1(1079)= 2; p2(1079)= 3; p3(1079)= 2; p4(1079)= 0; p5(1079)= 0; p6(1079)= 0; p7(1079)= 0; p8(1079)= 0; p9(1079)= 0;
    p1(1080)= 2; p2(1080)= 5; p3(1080)= 0; p4(1080)= 0; p5(1080)= 0; p6(1080)= 0; p7(1080)= 0; p8(1080)= 0; p9(1080)= 0;
    p1(1081)= 0; p2(1081)= 0; p3(1081)= 0; p4(1081)= 0; p5(1081)= 0; p6(1081)= 0; p7(1081)= 2; p8(1081)= 2; p9(1081)= 4;
    p1(1082)= 0; p2(1082)= 0; p3(1082)= 0; p4(1082)= 0; p5(1082)= 0; p6(1082)= 0; p7(1082)= 2; p8(1082)= 4; p9(1082)= 2;
    p1(1083)= 0; p2(1083)= 0; p3(1083)= 0; p4(1083)= 0; p5(1083)= 0; p6(1083)= 0; p7(1083)= 4; p8(1083)= 2; p9(1083)= 2;
    p1(1084)= 0; p2(1084)= 0; p3(1084)= 0; p4(1084)= 0; p5(1084)= 0; p6(1084)= 0; p7(1084)= 0; p8(1084)= 4; p9(1084)= 4;
    p1(1085)= 0; p2(1085)= 0; p3(1085)= 0; p4(1085)= 0; p5(1085)= 0; p6(1085)= 0; p7(1085)= 4; p8(1085)= 0; p9(1085)= 4;
    p1(1086)= 0; p2(1086)= 0; p3(1086)= 0; p4(1086)= 0; p5(1086)= 0; p6(1086)= 0; p7(1086)= 4; p8(1086)= 4; p9(1086)= 0;
    p1(1087)= 0; p2(1087)= 0; p3(1087)= 0; p4(1087)= 0; p5(1087)= 0; p6(1087)= 0; p7(1087)= 0; p8(1087)= 2; p9(1087)= 6;
    p1(1088)= 0; p2(1088)= 0; p3(1088)= 0; p4(1088)= 0; p5(1088)= 0; p6(1088)= 0; p7(1088)= 0; p8(1088)= 6; p9(1088)= 2;
    p1(1089)= 0; p2(1089)= 0; p3(1089)= 0; p4(1089)= 0; p5(1089)= 0; p6(1089)= 0; p7(1089)= 2; p8(1089)= 0; p9(1089)= 6;
    p1(1090)= 0; p2(1090)= 0; p3(1090)= 0; p4(1090)= 0; p5(1090)= 0; p6(1090)= 0; p7(1090)= 2; p8(1090)= 6; p9(1090)= 0;
    p1(1091)= 0; p2(1091)= 0; p3(1091)= 0; p4(1091)= 0; p5(1091)= 0; p6(1091)= 0; p7(1091)= 6; p8(1091)= 0; p9(1091)= 2;
    p1(1092)= 0; p2(1092)= 0; p3(1092)= 0; p4(1092)= 0; p5(1092)= 0; p6(1092)= 0; p7(1092)= 6; p8(1092)= 2; p9(1092)= 0;
    p1(1093)= 0; p2(1093)= 0; p3(1093)= 0; p4(1093)= 0; p5(1093)= 0; p6(1093)= 0; p7(1093)= 0; p8(1093)= 0; p9(1093)= 8;
    p1(1094)= 0; p2(1094)= 0; p3(1094)= 0; p4(1094)= 0; p5(1094)= 0; p6(1094)= 0; p7(1094)= 0; p8(1094)= 8; p9(1094)= 0;
    p1(1095)= 0; p2(1095)= 0; p3(1095)= 0; p4(1095)= 0; p5(1095)= 0; p6(1095)= 0; p7(1095)= 8; p8(1095)= 0; p9(1095)= 0;
    p1(1096)= 0; p2(1096)= 0; p3(1096)= 0; p4(1096)= 0; p5(1096)= 0; p6(1096)= 1; p7(1096)= 0; p8(1096)= 0; p9(1096)= 7;
    p1(1097)= 0; p2(1097)= 0; p3(1097)= 0; p4(1097)= 0; p5(1097)= 1; p6(1097)= 0; p7(1097)= 0; p8(1097)= 7; p9(1097)= 0;
    p1(1098)= 0; p2(1098)= 0; p3(1098)= 0; p4(1098)= 1; p5(1098)= 0; p6(1098)= 0; p7(1098)= 7; p8(1098)= 0; p9(1098)= 0;
    p1(1099)= 0; p2(1099)= 0; p3(1099)= 0; p4(1099)= 0; p5(1099)= 0; p6(1099)= 2; p7(1099)= 0; p8(1099)= 0; p9(1099)= 6;
    p1(1100)= 0; p2(1100)= 0; p3(1100)= 0; p4(1100)= 0; p5(1100)= 0; p6(1100)= 2; p7(1100)= 0; p8(1100)= 6; p9(1100)= 0;
    p1(1101)= 0; p2(1101)= 0; p3(1101)= 0; p4(1101)= 0; p5(1101)= 0; p6(1101)= 2; p7(1101)= 6; p8(1101)= 0; p9(1101)= 0;
    p1(1102)= 0; p2(1102)= 0; p3(1102)= 0; p4(1102)= 0; p5(1102)= 2; p6(1102)= 0; p7(1102)= 0; p8(1102)= 0; p9(1102)= 6;
    p1(1103)= 0; p2(1103)= 0; p3(1103)= 0; p4(1103)= 0; p5(1103)= 2; p6(1103)= 0; p7(1103)= 0; p8(1103)= 6; p9(1103)= 0;
    p1(1104)= 0; p2(1104)= 0; p3(1104)= 0; p4(1104)= 0; p5(1104)= 2; p6(1104)= 0; p7(1104)= 6; p8(1104)= 0; p9(1104)= 0;
    p1(1105)= 0; p2(1105)= 0; p3(1105)= 0; p4(1105)= 2; p5(1105)= 0; p6(1105)= 0; p7(1105)= 0; p8(1105)= 0; p9(1105)= 6;
    p1(1106)= 0; p2(1106)= 0; p3(1106)= 0; p4(1106)= 2; p5(1106)= 0; p6(1106)= 0; p7(1106)= 0; p8(1106)= 6; p9(1106)= 0;
    p1(1107)= 0; p2(1107)= 0; p3(1107)= 0; p4(1107)= 2; p5(1107)= 0; p6(1107)= 0; p7(1107)= 6; p8(1107)= 0; p9(1107)= 0;
    p1(1108)= 0; p2(1108)= 0; p3(1108)= 2; p4(1108)= 0; p5(1108)= 0; p6(1108)= 0; p7(1108)= 0; p8(1108)= 2; p9(1108)= 4;
    p1(1109)= 0; p2(1109)= 0; p3(1109)= 2; p4(1109)= 0; p5(1109)= 0; p6(1109)= 0; p7(1109)= 0; p8(1109)= 4; p9(1109)= 2;
    p1(1110)= 0; p2(1110)= 0; p3(1110)= 2; p4(1110)= 0; p5(1110)= 0; p6(1110)= 0; p7(1110)= 2; p8(1110)= 0; p9(1110)= 4;
    p1(1111)= 0; p2(1111)= 0; p3(1111)= 2; p4(1111)= 0; p5(1111)= 0; p6(1111)= 0; p7(1111)= 2; p8(1111)= 4; p9(1111)= 0;
    p1(1112)= 0; p2(1112)= 0; p3(1112)= 2; p4(1112)= 0; p5(1112)= 0; p6(1112)= 0; p7(1112)= 4; p8(1112)= 0; p9(1112)= 2;
    p1(1113)= 0; p2(1113)= 0; p3(1113)= 2; p4(1113)= 0; p5(1113)= 0; p6(1113)= 0; p7(1113)= 4; p8(1113)= 2; p9(1113)= 0;
    p1(1114)= 0; p2(1114)= 2; p3(1114)= 0; p4(1114)= 0; p5(1114)= 0; p6(1114)= 0; p7(1114)= 0; p8(1114)= 2; p9(1114)= 4;
    p1(1115)= 0; p2(1115)= 2; p3(1115)= 0; p4(1115)= 0; p5(1115)= 0; p6(1115)= 0; p7(1115)= 0; p8(1115)= 4; p9(1115)= 2;
    p1(1116)= 0; p2(1116)= 2; p3(1116)= 0; p4(1116)= 0; p5(1116)= 0; p6(1116)= 0; p7(1116)= 2; p8(1116)= 0; p9(1116)= 4;
    p1(1117)= 0; p2(1117)= 2; p3(1117)= 0; p4(1117)= 0; p5(1117)= 0; p6(1117)= 0; p7(1117)= 2; p8(1117)= 4; p9(1117)= 0;
    p1(1118)= 0; p2(1118)= 2; p3(1118)= 0; p4(1118)= 0; p5(1118)= 0; p6(1118)= 0; p7(1118)= 4; p8(1118)= 0; p9(1118)= 2;
    p1(1119)= 0; p2(1119)= 2; p3(1119)= 0; p4(1119)= 0; p5(1119)= 0; p6(1119)= 0; p7(1119)= 4; p8(1119)= 2; p9(1119)= 0;
    p1(1120)= 0; p2(1120)= 0; p3(1120)= 2; p4(1120)= 0; p5(1120)= 0; p6(1120)= 0; p7(1120)= 0; p8(1120)= 0; p9(1120)= 6;
    p1(1121)= 0; p2(1121)= 0; p3(1121)= 2; p4(1121)= 0; p5(1121)= 0; p6(1121)= 0; p7(1121)= 0; p8(1121)= 6; p9(1121)= 0;
    p1(1122)= 0; p2(1122)= 0; p3(1122)= 2; p4(1122)= 0; p5(1122)= 0; p6(1122)= 0; p7(1122)= 6; p8(1122)= 0; p9(1122)= 0;
    p1(1123)= 0; p2(1123)= 2; p3(1123)= 0; p4(1123)= 0; p5(1123)= 0; p6(1123)= 0; p7(1123)= 0; p8(1123)= 0; p9(1123)= 6;
    p1(1124)= 0; p2(1124)= 2; p3(1124)= 0; p4(1124)= 0; p5(1124)= 0; p6(1124)= 0; p7(1124)= 0; p8(1124)= 6; p9(1124)= 0;
    p1(1125)= 0; p2(1125)= 2; p3(1125)= 0; p4(1125)= 0; p5(1125)= 0; p6(1125)= 0; p7(1125)= 6; p8(1125)= 0; p9(1125)= 0;
    p1(1126)= 0; p2(1126)= 0; p3(1126)= 2; p4(1126)= 0; p5(1126)= 0; p6(1126)= 0; p7(1126)= 0; p8(1126)= 2; p9(1126)= 4;
    p1(1127)= 0; p2(1127)= 0; p3(1127)= 2; p4(1127)= 0; p5(1127)= 0; p6(1127)= 0; p7(1127)= 0; p8(1127)= 4; p9(1127)= 2;
    p1(1128)= 0; p2(1128)= 0; p3(1128)= 2; p4(1128)= 0; p5(1128)= 0; p6(1128)= 0; p7(1128)= 2; p8(1128)= 0; p9(1128)= 4;
    p1(1129)= 0; p2(1129)= 0; p3(1129)= 2; p4(1129)= 0; p5(1129)= 0; p6(1129)= 0; p7(1129)= 2; p8(1129)= 4; p9(1129)= 0;
    p1(1130)= 0; p2(1130)= 0; p3(1130)= 2; p4(1130)= 0; p5(1130)= 0; p6(1130)= 0; p7(1130)= 4; p8(1130)= 0; p9(1130)= 2;
    p1(1131)= 0; p2(1131)= 0; p3(1131)= 2; p4(1131)= 0; p5(1131)= 0; p6(1131)= 0; p7(1131)= 4; p8(1131)= 2; p9(1131)= 0;
    p1(1132)= 0; p2(1132)= 1; p3(1132)= 1; p4(1132)= 0; p5(1132)= 0; p6(1132)= 0; p7(1132)= 0; p8(1132)= 4; p9(1132)= 2;
    p1(1133)= 0; p2(1133)= 1; p3(1133)= 1; p4(1133)= 0; p5(1133)= 0; p6(1133)= 0; p7(1133)= 2; p8(1133)= 4; p9(1133)= 0;
    p1(1134)= 0; p2(1134)= 1; p3(1134)= 1; p4(1134)= 0; p5(1134)= 0; p6(1134)= 0; p7(1134)= 4; p8(1134)= 0; p9(1134)= 2;
    p1(1135)= 0; p2(1135)= 1; p3(1135)= 1; p4(1135)= 0; p5(1135)= 0; p6(1135)= 0; p7(1135)= 4; p8(1135)= 2; p9(1135)= 0;
    p1(1136)= 0; p2(1136)= 2; p3(1136)= 0; p4(1136)= 0; p5(1136)= 0; p6(1136)= 0; p7(1136)= 0; p8(1136)= 2; p9(1136)= 4;
    p1(1137)= 0; p2(1137)= 2; p3(1137)= 0; p4(1137)= 0; p5(1137)= 0; p6(1137)= 0; p7(1137)= 0; p8(1137)= 4; p9(1137)= 2;
    p1(1138)= 0; p2(1138)= 2; p3(1138)= 0; p4(1138)= 0; p5(1138)= 0; p6(1138)= 0; p7(1138)= 2; p8(1138)= 0; p9(1138)= 4;
    p1(1139)= 0; p2(1139)= 2; p3(1139)= 0; p4(1139)= 0; p5(1139)= 0; p6(1139)= 0; p7(1139)= 2; p8(1139)= 4; p9(1139)= 0;
    p1(1140)= 0; p2(1140)= 2; p3(1140)= 0; p4(1140)= 0; p5(1140)= 0; p6(1140)= 0; p7(1140)= 4; p8(1140)= 0; p9(1140)= 2;
    p1(1141)= 0; p2(1141)= 2; p3(1141)= 0; p4(1141)= 0; p5(1141)= 0; p6(1141)= 0; p7(1141)= 4; p8(1141)= 2; p9(1141)= 0;
    p1(1142)= 0; p2(1142)= 0; p3(1142)= 2; p4(1142)= 0; p5(1142)= 0; p6(1142)= 0; p7(1142)= 0; p8(1142)= 0; p9(1142)= 6;
    p1(1143)= 0; p2(1143)= 0; p3(1143)= 2; p4(1143)= 0; p5(1143)= 0; p6(1143)= 0; p7(1143)= 0; p8(1143)= 6; p9(1143)= 0;
    p1(1144)= 0; p2(1144)= 0; p3(1144)= 2; p4(1144)= 0; p5(1144)= 0; p6(1144)= 0; p7(1144)= 6; p8(1144)= 0; p9(1144)= 0;
    p1(1145)= 0; p2(1145)= 1; p3(1145)= 1; p4(1145)= 0; p5(1145)= 0; p6(1145)= 0; p7(1145)= 0; p8(1145)= 6; p9(1145)= 0;
    p1(1146)= 0; p2(1146)= 1; p3(1146)= 1; p4(1146)= 0; p5(1146)= 0; p6(1146)= 0; p7(1146)= 6; p8(1146)= 0; p9(1146)= 0;
    p1(1147)= 0; p2(1147)= 2; p3(1147)= 0; p4(1147)= 0; p5(1147)= 0; p6(1147)= 0; p7(1147)= 0; p8(1147)= 0; p9(1147)= 6;
    p1(1148)= 0; p2(1148)= 2; p3(1148)= 0; p4(1148)= 0; p5(1148)= 0; p6(1148)= 0; p7(1148)= 0; p8(1148)= 6; p9(1148)= 0;
    p1(1149)= 0; p2(1149)= 2; p3(1149)= 0; p4(1149)= 0; p5(1149)= 0; p6(1149)= 0; p7(1149)= 6; p8(1149)= 0; p9(1149)= 0;
    p1(1150)= 0; p2(1150)= 0; p3(1150)= 4; p4(1150)= 0; p5(1150)= 0; p6(1150)= 0; p7(1150)= 0; p8(1150)= 2; p9(1150)= 2;
    p1(1151)= 0; p2(1151)= 0; p3(1151)= 4; p4(1151)= 0; p5(1151)= 0; p6(1151)= 0; p7(1151)= 2; p8(1151)= 0; p9(1151)= 2;
    p1(1152)= 0; p2(1152)= 0; p3(1152)= 4; p4(1152)= 0; p5(1152)= 0; p6(1152)= 0; p7(1152)= 2; p8(1152)= 2; p9(1152)= 0;
    p1(1153)= 0; p2(1153)= 2; p3(1153)= 2; p4(1153)= 0; p5(1153)= 0; p6(1153)= 0; p7(1153)= 0; p8(1153)= 2; p9(1153)= 2;
    p1(1154)= 0; p2(1154)= 2; p3(1154)= 2; p4(1154)= 0; p5(1154)= 0; p6(1154)= 0; p7(1154)= 2; p8(1154)= 0; p9(1154)= 2;
    p1(1155)= 0; p2(1155)= 2; p3(1155)= 2; p4(1155)= 0; p5(1155)= 0; p6(1155)= 0; p7(1155)= 2; p8(1155)= 2; p9(1155)= 0;
    p1(1156)= 0; p2(1156)= 4; p3(1156)= 0; p4(1156)= 0; p5(1156)= 0; p6(1156)= 0; p7(1156)= 0; p8(1156)= 2; p9(1156)= 2;
    p1(1157)= 0; p2(1157)= 4; p3(1157)= 0; p4(1157)= 0; p5(1157)= 0; p6(1157)= 0; p7(1157)= 2; p8(1157)= 0; p9(1157)= 2;
    p1(1158)= 0; p2(1158)= 4; p3(1158)= 0; p4(1158)= 0; p5(1158)= 0; p6(1158)= 0; p7(1158)= 2; p8(1158)= 2; p9(1158)= 0;
    p1(1159)= 0; p2(1159)= 0; p3(1159)= 4; p4(1159)= 0; p5(1159)= 0; p6(1159)= 0; p7(1159)= 0; p8(1159)= 0; p9(1159)= 4;
    p1(1160)= 0; p2(1160)= 0; p3(1160)= 4; p4(1160)= 0; p5(1160)= 0; p6(1160)= 0; p7(1160)= 0; p8(1160)= 4; p9(1160)= 0;
    p1(1161)= 0; p2(1161)= 0; p3(1161)= 4; p4(1161)= 0; p5(1161)= 0; p6(1161)= 0; p7(1161)= 4; p8(1161)= 0; p9(1161)= 0;
    p1(1162)= 0; p2(1162)= 2; p3(1162)= 2; p4(1162)= 0; p5(1162)= 0; p6(1162)= 0; p7(1162)= 0; p8(1162)= 0; p9(1162)= 4;
    p1(1163)= 0; p2(1163)= 2; p3(1163)= 2; p4(1163)= 0; p5(1163)= 0; p6(1163)= 0; p7(1163)= 0; p8(1163)= 4; p9(1163)= 0;
    p1(1164)= 0; p2(1164)= 2; p3(1164)= 2; p4(1164)= 0; p5(1164)= 0; p6(1164)= 0; p7(1164)= 4; p8(1164)= 0; p9(1164)= 0;
    p1(1165)= 0; p2(1165)= 4; p3(1165)= 0; p4(1165)= 0; p5(1165)= 0; p6(1165)= 0; p7(1165)= 0; p8(1165)= 0; p9(1165)= 4;
    p1(1166)= 0; p2(1166)= 4; p3(1166)= 0; p4(1166)= 0; p5(1166)= 0; p6(1166)= 0; p7(1166)= 0; p8(1166)= 4; p9(1166)= 0;
    p1(1167)= 0; p2(1167)= 4; p3(1167)= 0; p4(1167)= 0; p5(1167)= 0; p6(1167)= 0; p7(1167)= 4; p8(1167)= 0; p9(1167)= 0;
    p1(1168)= 0; p2(1168)= 0; p3(1168)= 4; p4(1168)= 0; p5(1168)= 0; p6(1168)= 0; p7(1168)= 0; p8(1168)= 2; p9(1168)= 2;
    p1(1169)= 0; p2(1169)= 0; p3(1169)= 4; p4(1169)= 0; p5(1169)= 0; p6(1169)= 0; p7(1169)= 2; p8(1169)= 0; p9(1169)= 2;
    p1(1170)= 0; p2(1170)= 0; p3(1170)= 4; p4(1170)= 0; p5(1170)= 0; p6(1170)= 0; p7(1170)= 2; p8(1170)= 2; p9(1170)= 0;
    p1(1171)= 0; p2(1171)= 1; p3(1171)= 3; p4(1171)= 0; p5(1171)= 0; p6(1171)= 0; p7(1171)= 0; p8(1171)= 2; p9(1171)= 2;
    p1(1172)= 0; p2(1172)= 1; p3(1172)= 3; p4(1172)= 0; p5(1172)= 0; p6(1172)= 0; p7(1172)= 2; p8(1172)= 0; p9(1172)= 2;
    p1(1173)= 0; p2(1173)= 3; p3(1173)= 1; p4(1173)= 0; p5(1173)= 0; p6(1173)= 0; p7(1173)= 0; p8(1173)= 2; p9(1173)= 2;
    p1(1174)= 0; p2(1174)= 3; p3(1174)= 1; p4(1174)= 0; p5(1174)= 0; p6(1174)= 0; p7(1174)= 2; p8(1174)= 0; p9(1174)= 2;
    p1(1175)= 0; p2(1175)= 4; p3(1175)= 0; p4(1175)= 0; p5(1175)= 0; p6(1175)= 0; p7(1175)= 0; p8(1175)= 2; p9(1175)= 2;
    p1(1176)= 0; p2(1176)= 4; p3(1176)= 0; p4(1176)= 0; p5(1176)= 0; p6(1176)= 0; p7(1176)= 2; p8(1176)= 0; p9(1176)= 2;
    p1(1177)= 0; p2(1177)= 4; p3(1177)= 0; p4(1177)= 0; p5(1177)= 0; p6(1177)= 0; p7(1177)= 2; p8(1177)= 2; p9(1177)= 0;
    p1(1178)= 0; p2(1178)= 0; p3(1178)= 4; p4(1178)= 0; p5(1178)= 0; p6(1178)= 0; p7(1178)= 0; p8(1178)= 0; p9(1178)= 4;
    p1(1179)= 0; p2(1179)= 0; p3(1179)= 4; p4(1179)= 0; p5(1179)= 0; p6(1179)= 0; p7(1179)= 0; p8(1179)= 4; p9(1179)= 0;
    p1(1180)= 0; p2(1180)= 0; p3(1180)= 4; p4(1180)= 0; p5(1180)= 0; p6(1180)= 0; p7(1180)= 4; p8(1180)= 0; p9(1180)= 0;
    p1(1181)= 0; p2(1181)= 1; p3(1181)= 3; p4(1181)= 0; p5(1181)= 0; p6(1181)= 0; p7(1181)= 0; p8(1181)= 4; p9(1181)= 0;
    p1(1182)= 0; p2(1182)= 1; p3(1182)= 3; p4(1182)= 0; p5(1182)= 0; p6(1182)= 0; p7(1182)= 4; p8(1182)= 0; p9(1182)= 0;
    p1(1183)= 0; p2(1183)= 3; p3(1183)= 1; p4(1183)= 0; p5(1183)= 0; p6(1183)= 0; p7(1183)= 0; p8(1183)= 4; p9(1183)= 0;
    p1(1184)= 0; p2(1184)= 3; p3(1184)= 1; p4(1184)= 0; p5(1184)= 0; p6(1184)= 0; p7(1184)= 4; p8(1184)= 0; p9(1184)= 0;
    p1(1185)= 0; p2(1185)= 4; p3(1185)= 0; p4(1185)= 0; p5(1185)= 0; p6(1185)= 0; p7(1185)= 0; p8(1185)= 0; p9(1185)= 4;
    p1(1186)= 0; p2(1186)= 4; p3(1186)= 0; p4(1186)= 0; p5(1186)= 0; p6(1186)= 0; p7(1186)= 0; p8(1186)= 4; p9(1186)= 0;
    p1(1187)= 0; p2(1187)= 4; p3(1187)= 0; p4(1187)= 0; p5(1187)= 0; p6(1187)= 0; p7(1187)= 4; p8(1187)= 0; p9(1187)= 0;
    p1(1188)= 0; p2(1188)= 0; p3(1188)= 6; p4(1188)= 0; p5(1188)= 0; p6(1188)= 0; p7(1188)= 0; p8(1188)= 0; p9(1188)= 2;
    p1(1189)= 0; p2(1189)= 0; p3(1189)= 6; p4(1189)= 0; p5(1189)= 0; p6(1189)= 0; p7(1189)= 0; p8(1189)= 2; p9(1189)= 0;
    p1(1190)= 0; p2(1190)= 0; p3(1190)= 6; p4(1190)= 0; p5(1190)= 0; p6(1190)= 0; p7(1190)= 2; p8(1190)= 0; p9(1190)= 0;
    p1(1191)= 0; p2(1191)= 2; p3(1191)= 4; p4(1191)= 0; p5(1191)= 0; p6(1191)= 0; p7(1191)= 0; p8(1191)= 0; p9(1191)= 2;
    p1(1192)= 0; p2(1192)= 2; p3(1192)= 4; p4(1192)= 0; p5(1192)= 0; p6(1192)= 0; p7(1192)= 0; p8(1192)= 2; p9(1192)= 0;
    p1(1193)= 0; p2(1193)= 2; p3(1193)= 4; p4(1193)= 0; p5(1193)= 0; p6(1193)= 0; p7(1193)= 2; p8(1193)= 0; p9(1193)= 0;
    p1(1194)= 0; p2(1194)= 4; p3(1194)= 2; p4(1194)= 0; p5(1194)= 0; p6(1194)= 0; p7(1194)= 0; p8(1194)= 0; p9(1194)= 2;
    p1(1195)= 0; p2(1195)= 4; p3(1195)= 2; p4(1195)= 0; p5(1195)= 0; p6(1195)= 0; p7(1195)= 0; p8(1195)= 2; p9(1195)= 0;
    p1(1196)= 0; p2(1196)= 4; p3(1196)= 2; p4(1196)= 0; p5(1196)= 0; p6(1196)= 0; p7(1196)= 2; p8(1196)= 0; p9(1196)= 0;
    p1(1197)= 0; p2(1197)= 6; p3(1197)= 0; p4(1197)= 0; p5(1197)= 0; p6(1197)= 0; p7(1197)= 0; p8(1197)= 0; p9(1197)= 2;
    p1(1198)= 0; p2(1198)= 6; p3(1198)= 0; p4(1198)= 0; p5(1198)= 0; p6(1198)= 0; p7(1198)= 0; p8(1198)= 2; p9(1198)= 0;
    p1(1199)= 0; p2(1199)= 6; p3(1199)= 0; p4(1199)= 0; p5(1199)= 0; p6(1199)= 0; p7(1199)= 2; p8(1199)= 0; p9(1199)= 0;
    p1(1200)= 0; p2(1200)= 0; p3(1200)= 4; p4(1200)= 0; p5(1200)= 0; p6(1200)= 0; p7(1200)= 0; p8(1200)= 0; p9(1200)= 4;
    p1(1201)= 0; p2(1201)= 0; p3(1201)= 4; p4(1201)= 0; p5(1201)= 0; p6(1201)= 0; p7(1201)= 0; p8(1201)= 4; p9(1201)= 0;
    p1(1202)= 0; p2(1202)= 0; p3(1202)= 4; p4(1202)= 0; p5(1202)= 0; p6(1202)= 0; p7(1202)= 4; p8(1202)= 0; p9(1202)= 0;
    p1(1203)= 0; p2(1203)= 1; p3(1203)= 3; p4(1203)= 0; p5(1203)= 0; p6(1203)= 0; p7(1203)= 0; p8(1203)= 4; p9(1203)= 0;
    p1(1204)= 0; p2(1204)= 1; p3(1204)= 3; p4(1204)= 0; p5(1204)= 0; p6(1204)= 0; p7(1204)= 4; p8(1204)= 0; p9(1204)= 0;
    p1(1205)= 0; p2(1205)= 2; p3(1205)= 2; p4(1205)= 0; p5(1205)= 0; p6(1205)= 0; p7(1205)= 0; p8(1205)= 0; p9(1205)= 4;
    p1(1206)= 0; p2(1206)= 2; p3(1206)= 2; p4(1206)= 0; p5(1206)= 0; p6(1206)= 0; p7(1206)= 0; p8(1206)= 4; p9(1206)= 0;
    p1(1207)= 0; p2(1207)= 2; p3(1207)= 2; p4(1207)= 0; p5(1207)= 0; p6(1207)= 0; p7(1207)= 4; p8(1207)= 0; p9(1207)= 0;
    p1(1208)= 0; p2(1208)= 3; p3(1208)= 1; p4(1208)= 0; p5(1208)= 0; p6(1208)= 0; p7(1208)= 0; p8(1208)= 4; p9(1208)= 0;
    p1(1209)= 0; p2(1209)= 3; p3(1209)= 1; p4(1209)= 0; p5(1209)= 0; p6(1209)= 0; p7(1209)= 4; p8(1209)= 0; p9(1209)= 0;
    p1(1210)= 0; p2(1210)= 4; p3(1210)= 0; p4(1210)= 0; p5(1210)= 0; p6(1210)= 0; p7(1210)= 0; p8(1210)= 0; p9(1210)= 4;
    p1(1211)= 0; p2(1211)= 4; p3(1211)= 0; p4(1211)= 0; p5(1211)= 0; p6(1211)= 0; p7(1211)= 0; p8(1211)= 4; p9(1211)= 0;
    p1(1212)= 0; p2(1212)= 4; p3(1212)= 0; p4(1212)= 0; p5(1212)= 0; p6(1212)= 0; p7(1212)= 4; p8(1212)= 0; p9(1212)= 0;
    p1(1213)= 0; p2(1213)= 0; p3(1213)= 6; p4(1213)= 0; p5(1213)= 0; p6(1213)= 0; p7(1213)= 0; p8(1213)= 0; p9(1213)= 2;
    p1(1214)= 0; p2(1214)= 0; p3(1214)= 6; p4(1214)= 0; p5(1214)= 0; p6(1214)= 0; p7(1214)= 0; p8(1214)= 2; p9(1214)= 0;
    p1(1215)= 0; p2(1215)= 0; p3(1215)= 6; p4(1215)= 0; p5(1215)= 0; p6(1215)= 0; p7(1215)= 2; p8(1215)= 0; p9(1215)= 0;
    p1(1216)= 0; p2(1216)= 1; p3(1216)= 5; p4(1216)= 0; p5(1216)= 0; p6(1216)= 0; p7(1216)= 0; p8(1216)= 2; p9(1216)= 0;
    p1(1217)= 0; p2(1217)= 1; p3(1217)= 5; p4(1217)= 0; p5(1217)= 0; p6(1217)= 0; p7(1217)= 2; p8(1217)= 0; p9(1217)= 0;
    p1(1218)= 0; p2(1218)= 2; p3(1218)= 4; p4(1218)= 0; p5(1218)= 0; p6(1218)= 0; p7(1218)= 0; p8(1218)= 0; p9(1218)= 2;
    p1(1219)= 0; p2(1219)= 2; p3(1219)= 4; p4(1219)= 0; p5(1219)= 0; p6(1219)= 0; p7(1219)= 0; p8(1219)= 2; p9(1219)= 0;
    p1(1220)= 0; p2(1220)= 2; p3(1220)= 4; p4(1220)= 0; p5(1220)= 0; p6(1220)= 0; p7(1220)= 2; p8(1220)= 0; p9(1220)= 0;
    p1(1221)= 0; p2(1221)= 3; p3(1221)= 3; p4(1221)= 0; p5(1221)= 0; p6(1221)= 0; p7(1221)= 0; p8(1221)= 2; p9(1221)= 0;
    p1(1222)= 0; p2(1222)= 3; p3(1222)= 3; p4(1222)= 0; p5(1222)= 0; p6(1222)= 0; p7(1222)= 2; p8(1222)= 0; p9(1222)= 0;
    p1(1223)= 0; p2(1223)= 4; p3(1223)= 2; p4(1223)= 0; p5(1223)= 0; p6(1223)= 0; p7(1223)= 0; p8(1223)= 0; p9(1223)= 2;
    p1(1224)= 0; p2(1224)= 4; p3(1224)= 2; p4(1224)= 0; p5(1224)= 0; p6(1224)= 0; p7(1224)= 0; p8(1224)= 2; p9(1224)= 0;
    p1(1225)= 0; p2(1225)= 4; p3(1225)= 2; p4(1225)= 0; p5(1225)= 0; p6(1225)= 0; p7(1225)= 2; p8(1225)= 0; p9(1225)= 0;
    p1(1226)= 0; p2(1226)= 5; p3(1226)= 1; p4(1226)= 0; p5(1226)= 0; p6(1226)= 0; p7(1226)= 0; p8(1226)= 2; p9(1226)= 0;
    p1(1227)= 0; p2(1227)= 5; p3(1227)= 1; p4(1227)= 0; p5(1227)= 0; p6(1227)= 0; p7(1227)= 2; p8(1227)= 0; p9(1227)= 0;
    p1(1228)= 0; p2(1228)= 6; p3(1228)= 0; p4(1228)= 0; p5(1228)= 0; p6(1228)= 0; p7(1228)= 0; p8(1228)= 0; p9(1228)= 2;
    p1(1229)= 0; p2(1229)= 6; p3(1229)= 0; p4(1229)= 0; p5(1229)= 0; p6(1229)= 0; p7(1229)= 0; p8(1229)= 2; p9(1229)= 0;
    p1(1230)= 0; p2(1230)= 6; p3(1230)= 0; p4(1230)= 0; p5(1230)= 0; p6(1230)= 0; p7(1230)= 2; p8(1230)= 0; p9(1230)= 0;
    p1(1231)= 0; p2(1231)= 0; p3(1231)= 8; p4(1231)= 0; p5(1231)= 0; p6(1231)= 0; p7(1231)= 0; p8(1231)= 0; p9(1231)= 0;
    p1(1232)= 0; p2(1232)= 2; p3(1232)= 6; p4(1232)= 0; p5(1232)= 0; p6(1232)= 0; p7(1232)= 0; p8(1232)= 0; p9(1232)= 0;
    p1(1233)= 0; p2(1233)= 4; p3(1233)= 4; p4(1233)= 0; p5(1233)= 0; p6(1233)= 0; p7(1233)= 0; p8(1233)= 0; p9(1233)= 0;
    p1(1234)= 0; p2(1234)= 6; p3(1234)= 2; p4(1234)= 0; p5(1234)= 0; p6(1234)= 0; p7(1234)= 0; p8(1234)= 0; p9(1234)= 0;
    p1(1235)= 0; p2(1235)= 8; p3(1235)= 0; p4(1235)= 0; p5(1235)= 0; p6(1235)= 0; p7(1235)= 0; p8(1235)= 0; p9(1235)= 0;
    p1(1236)= 0; p2(1236)= 0; p3(1236)= 6; p4(1236)= 0; p5(1236)= 0; p6(1236)= 0; p7(1236)= 0; p8(1236)= 0; p9(1236)= 2;
    p1(1237)= 0; p2(1237)= 0; p3(1237)= 6; p4(1237)= 0; p5(1237)= 0; p6(1237)= 0; p7(1237)= 0; p8(1237)= 2; p9(1237)= 0;
    p1(1238)= 0; p2(1238)= 0; p3(1238)= 6; p4(1238)= 0; p5(1238)= 0; p6(1238)= 0; p7(1238)= 2; p8(1238)= 0; p9(1238)= 0;
    p1(1239)= 0; p2(1239)= 1; p3(1239)= 5; p4(1239)= 0; p5(1239)= 0; p6(1239)= 0; p7(1239)= 0; p8(1239)= 2; p9(1239)= 0;
    p1(1240)= 0; p2(1240)= 1; p3(1240)= 5; p4(1240)= 0; p5(1240)= 0; p6(1240)= 0; p7(1240)= 2; p8(1240)= 0; p9(1240)= 0;
    p1(1241)= 0; p2(1241)= 2; p3(1241)= 4; p4(1241)= 0; p5(1241)= 0; p6(1241)= 0; p7(1241)= 0; p8(1241)= 0; p9(1241)= 2;
    p1(1242)= 0; p2(1242)= 2; p3(1242)= 4; p4(1242)= 0; p5(1242)= 0; p6(1242)= 0; p7(1242)= 0; p8(1242)= 2; p9(1242)= 0;
    p1(1243)= 0; p2(1243)= 2; p3(1243)= 4; p4(1243)= 0; p5(1243)= 0; p6(1243)= 0; p7(1243)= 2; p8(1243)= 0; p9(1243)= 0;
    p1(1244)= 0; p2(1244)= 4; p3(1244)= 2; p4(1244)= 0; p5(1244)= 0; p6(1244)= 0; p7(1244)= 0; p8(1244)= 0; p9(1244)= 2;
    p1(1245)= 0; p2(1245)= 4; p3(1245)= 2; p4(1245)= 0; p5(1245)= 0; p6(1245)= 0; p7(1245)= 0; p8(1245)= 2; p9(1245)= 0;
    p1(1246)= 0; p2(1246)= 4; p3(1246)= 2; p4(1246)= 0; p5(1246)= 0; p6(1246)= 0; p7(1246)= 2; p8(1246)= 0; p9(1246)= 0;
    p1(1247)= 0; p2(1247)= 5; p3(1247)= 1; p4(1247)= 0; p5(1247)= 0; p6(1247)= 0; p7(1247)= 0; p8(1247)= 2; p9(1247)= 0;
    p1(1248)= 0; p2(1248)= 5; p3(1248)= 1; p4(1248)= 0; p5(1248)= 0; p6(1248)= 0; p7(1248)= 2; p8(1248)= 0; p9(1248)= 0;
    p1(1249)= 0; p2(1249)= 6; p3(1249)= 0; p4(1249)= 0; p5(1249)= 0; p6(1249)= 0; p7(1249)= 0; p8(1249)= 0; p9(1249)= 2;
    p1(1250)= 0; p2(1250)= 6; p3(1250)= 0; p4(1250)= 0; p5(1250)= 0; p6(1250)= 0; p7(1250)= 0; p8(1250)= 2; p9(1250)= 0;
    p1(1251)= 0; p2(1251)= 6; p3(1251)= 0; p4(1251)= 0; p5(1251)= 0; p6(1251)= 0; p7(1251)= 2; p8(1251)= 0; p9(1251)= 0;
    p1(1252)= 0; p2(1252)= 0; p3(1252)= 6; p4(1252)= 0; p5(1252)= 0; p6(1252)= 0; p7(1252)= 0; p8(1252)= 0; p9(1252)= 2;
    p1(1253)= 0; p2(1253)= 0; p3(1253)= 6; p4(1253)= 0; p5(1253)= 0; p6(1253)= 0; p7(1253)= 0; p8(1253)= 2; p9(1253)= 0;
    p1(1254)= 0; p2(1254)= 0; p3(1254)= 6; p4(1254)= 0; p5(1254)= 0; p6(1254)= 0; p7(1254)= 2; p8(1254)= 0; p9(1254)= 0;
    p1(1255)= 0; p2(1255)= 2; p3(1255)= 4; p4(1255)= 0; p5(1255)= 0; p6(1255)= 0; p7(1255)= 0; p8(1255)= 0; p9(1255)= 2;
    p1(1256)= 0; p2(1256)= 2; p3(1256)= 4; p4(1256)= 0; p5(1256)= 0; p6(1256)= 0; p7(1256)= 0; p8(1256)= 2; p9(1256)= 0;
    p1(1257)= 0; p2(1257)= 2; p3(1257)= 4; p4(1257)= 0; p5(1257)= 0; p6(1257)= 0; p7(1257)= 2; p8(1257)= 0; p9(1257)= 0;
    p1(1258)= 0; p2(1258)= 4; p3(1258)= 2; p4(1258)= 0; p5(1258)= 0; p6(1258)= 0; p7(1258)= 0; p8(1258)= 0; p9(1258)= 2;
    p1(1259)= 0; p2(1259)= 4; p3(1259)= 2; p4(1259)= 0; p5(1259)= 0; p6(1259)= 0; p7(1259)= 0; p8(1259)= 2; p9(1259)= 0;
    p1(1260)= 0; p2(1260)= 4; p3(1260)= 2; p4(1260)= 0; p5(1260)= 0; p6(1260)= 0; p7(1260)= 2; p8(1260)= 0; p9(1260)= 0;
    p1(1261)= 0; p2(1261)= 6; p3(1261)= 0; p4(1261)= 0; p5(1261)= 0; p6(1261)= 0; p7(1261)= 0; p8(1261)= 0; p9(1261)= 2;
    p1(1262)= 0; p2(1262)= 6; p3(1262)= 0; p4(1262)= 0; p5(1262)= 0; p6(1262)= 0; p7(1262)= 0; p8(1262)= 2; p9(1262)= 0;
    p1(1263)= 0; p2(1263)= 6; p3(1263)= 0; p4(1263)= 0; p5(1263)= 0; p6(1263)= 0; p7(1263)= 2; p8(1263)= 0; p9(1263)= 0;
    p1(1264)= 0; p2(1264)= 0; p3(1264)= 8; p4(1264)= 0; p5(1264)= 0; p6(1264)= 0; p7(1264)= 0; p8(1264)= 0; p9(1264)= 0;
    p1(1265)= 0; p2(1265)= 2; p3(1265)= 6; p4(1265)= 0; p5(1265)= 0; p6(1265)= 0; p7(1265)= 0; p8(1265)= 0; p9(1265)= 0;
    p1(1266)= 0; p2(1266)= 6; p3(1266)= 2; p4(1266)= 0; p5(1266)= 0; p6(1266)= 0; p7(1266)= 0; p8(1266)= 0; p9(1266)= 0;
    p1(1267)= 0; p2(1267)= 8; p3(1267)= 0; p4(1267)= 0; p5(1267)= 0; p6(1267)= 0; p7(1267)= 0; p8(1267)= 0; p9(1267)= 0;
    p1(1268)= 1; p2(1268)= 0; p3(1268)= 1; p4(1268)= 0; p5(1268)= 0; p6(1268)= 0; p7(1268)= 0; p8(1268)= 6; p9(1268)= 0;
    p1(1269)= 1; p2(1269)= 0; p3(1269)= 1; p4(1269)= 0; p5(1269)= 0; p6(1269)= 0; p7(1269)= 6; p8(1269)= 0; p9(1269)= 0;
    p1(1270)= 1; p2(1270)= 1; p3(1270)= 0; p4(1270)= 0; p5(1270)= 0; p6(1270)= 0; p7(1270)= 0; p8(1270)= 0; p9(1270)= 6;
    p1(1271)= 1; p2(1271)= 1; p3(1271)= 0; p4(1271)= 0; p5(1271)= 0; p6(1271)= 0; p7(1271)= 0; p8(1271)= 6; p9(1271)= 0;
    p1(1272)= 1; p2(1272)= 1; p3(1272)= 0; p4(1272)= 0; p5(1272)= 0; p6(1272)= 0; p7(1272)= 6; p8(1272)= 0; p9(1272)= 0;
    p1(1273)= 1; p2(1273)= 1; p3(1273)= 6; p4(1273)= 0; p5(1273)= 0; p6(1273)= 0; p7(1273)= 0; p8(1273)= 0; p9(1273)= 0;
    p1(1274)= 1; p2(1274)= 3; p3(1274)= 4; p4(1274)= 0; p5(1274)= 0; p6(1274)= 0; p7(1274)= 0; p8(1274)= 0; p9(1274)= 0;
    p1(1275)= 1; p2(1275)= 5; p3(1275)= 2; p4(1275)= 0; p5(1275)= 0; p6(1275)= 0; p7(1275)= 0; p8(1275)= 0; p9(1275)= 0;
    p1(1276)= 1; p2(1276)= 7; p3(1276)= 0; p4(1276)= 0; p5(1276)= 0; p6(1276)= 0; p7(1276)= 0; p8(1276)= 0; p9(1276)= 0;

    par(   1)= 1.37129876995719740000d-01;
    par(   2)= 1.37129876995719740000d-01;
    par(   3)= 1.37129876995719740000d-01;
    par(   4)= 5.47032655379152340000d-02;
    par(   5)= 5.47032655379152340000d-02;
    par(   6)= 5.47032655379152340000d-02;
    par(   7)= 3.26749296581267830000d-01;
    par(   8)= 3.26749296581267830000d-01;
    par(   9)= 3.26749296581267830000d-01;
    par(  10)= 8.12391588532873350000d-02;
    par(  11)= 8.12391588532873350000d-02;
    par(  12)= 3.70862909844376810000d-01;
    par(  13)=-2.34398407109095540000d-01;
    par(  14)=-3.51774249081010860000d-03;
    par(  15)=-3.51774249081010860000d-03;
    par(  16)=-3.51774249081010860000d-03;
    par(  17)= 4.81330147202207940000d-02;
    par(  18)= 4.81330147202207940000d-02;
    par(  19)= 4.81330147202207940000d-02;
    par(  20)=-2.91757352769948520000d-01;
    par(  21)=-5.17544339831636920000d-02;
    par(  22)= 5.17544339831636920000d-02;
    par(  23)= 5.97608727839388720000d-02;
    par(  24)=-2.98804363919694360000d-02;
    par(  25)=-2.98804363919694360000d-02;
    par(  26)=-8.91236502415719560000d-02;
    par(  27)= 8.91236502415719560000d-02;
    par(  28)= 1.02911126916333960000d-01;
    par(  29)=-5.14555634581669790000d-02;
    par(  30)=-5.14555634581669790000d-02;
    par(  31)=-2.93429034431670930000d-02;
    par(  32)= 2.93429034431670930000d-02;
    par(  33)= 3.38822664034730410000d-02;
    par(  34)=-1.69411332017365200000d-02;
    par(  35)=-1.69411332017365200000d-02;
    par(  36)=-4.57385679392200980000d-02;
    par(  37)= 1.52461893130733680000d-02;
    par(  38)=-8.79605323591957370000d-02;
    par(  39)=-8.79605323591957370000d-02;
    par(  40)=-8.79605323591957370000d-02;
    par(  41)=-3.54570914723586410000d-02;
    par(  42)=-3.54570914723586410000d-02;
    par(  43)=-3.54570914723586410000d-02;
    par(  44)=-1.43669736651797500000d-01;
    par(  45)=-1.43669736651797500000d-01;
    par(  46)=-1.43669736651797500000d-01;
    par(  47)=-6.45373984961235690000d-02;
    par(  48)=-6.45373984961235690000d-02;
    par(  49)=-5.11614596877155640000d-02;
    par(  50)= 1.46401328815712240000d-01;
    par(  51)= 1.46401328815712240000d-01;
    par(  52)= 1.46401328815712240000d-01;
    par(  53)= 6.79501661067215960000d-02;
    par(  54)= 6.79501661067215960000d-02;
    par(  55)= 6.79501661067215960000d-02;
    par(  56)= 2.16681382599055280000d-02;
    par(  57)= 2.16681382599055280000d-02;
    par(  58)= 2.16681382599055280000d-02;
    par(  59)= 2.16681382599055280000d-02;
    par(  60)= 2.16681382599055280000d-02;
    par(  61)= 2.16681382599055280000d-02;
    par(  62)= 7.04854989952256590000d-02;
    par(  63)= 7.04854989952256590000d-02;
    par(  64)= 7.04854989952256590000d-02;
    par(  65)=-1.72767995210679860000d-02;
    par(  66)=-1.72767995210679860000d-02;
    par(  67)=-1.72767995210679860000d-02;
    par(  68)=-1.72767995210679860000d-02;
    par(  69)=-1.72767995210679860000d-02;
    par(  70)=-1.72767995210679860000d-02;
    par(  71)=-1.72767995210679860000d-02;
    par(  72)=-1.72767995210679860000d-02;
    par(  73)=-1.72767995210679860000d-02;
    par(  74)= 3.55988700118138810000d-02;
    par(  75)=-1.77994350059069400000d-02;
    par(  76)=-1.77994350059069400000d-02;
    par(  77)=-1.77994350059069400000d-02;
    par(  78)= 3.55988700118138810000d-02;
    par(  79)=-1.77994350059069400000d-02;
    par(  80)=-1.77994350059069400000d-02;
    par(  81)=-1.77994350059069400000d-02;
    par(  82)= 3.55988700118138810000d-02;
    par(  83)=-5.19142700690029740000d-03;
    par(  84)=-5.19142700690029740000d-03;
    par(  85)=-5.19142700690029740000d-03;
    par(  86)=-5.19142700690029740000d-03;
    par(  87)=-5.19142700690029740000d-03;
    par(  88)=-5.19142700690029740000d-03;
    par(  89)= 5.95462217322908630000d-02;
    par(  90)= 5.95462217322908630000d-02;
    par(  91)= 5.95462217322908630000d-02;
    par(  92)= 2.58794488503063210000d-03;
    par(  93)= 2.58794488503063210000d-03;
    par(  94)= 2.58794488503063210000d-03;
    par(  95)= 1.07680979566964120000d-02;
    par(  96)= 1.07680979566964120000d-02;
    par(  97)= 1.07680979566964120000d-02;
    par(  98)= 9.21641790551859940000d-02;
    par(  99)=-9.21641790551859940000d-02;
    par( 100)=-5.32110135871869950000d-02;
    par( 101)=-5.32110135871869950000d-02;
    par( 102)= 1.06422027174373990000d-01;
    par( 103)= 1.20549589881957020000d-01;
    par( 104)= 1.20549589881957020000d-01;
    par( 105)= 1.20549589881957020000d-01;
    par( 106)= 1.20549589881957020000d-01;
    par( 107)= 1.20549589881957020000d-01;
    par( 108)= 1.20549589881957020000d-01;
    par( 109)= 5.24198098681912810000d-02;
    par( 110)= 5.24198098681912810000d-02;
    par( 111)= 5.24198098681912810000d-02;
    par( 112)= 5.24198098681912810000d-02;
    par( 113)= 5.24198098681912810000d-02;
    par( 114)= 5.24198098681912810000d-02;
    par( 115)=-1.10834078841275680000d-02;
    par( 116)=-1.10834078841275680000d-02;
    par( 117)=-1.10834078841275680000d-02;
    par( 118)=-1.10834078841275680000d-02;
    par( 119)=-1.10834078841275680000d-02;
    par( 120)=-1.10834078841275680000d-02;
    par( 121)=-8.59518879203794860000d-02;
    par( 122)= 4.29759439601897430000d-02;
    par( 123)= 4.29759439601897430000d-02;
    par( 124)= 1.48873036884397680000d-01;
    par( 125)=-1.48873036884397680000d-01;
    par( 126)= 8.59518879203794860000d-02;
    par( 127)=-4.29759439601897430000d-02;
    par( 128)=-4.29759439601897430000d-02;
    par( 129)=-4.90747918033045890000d-02;
    par( 130)= 2.45373959015672970000d-02;
    par( 131)= 2.45373959015672970000d-02;
    par( 132)= 8.50000327741331360000d-02;
    par( 133)=-8.50000327741331360000d-02;
    par( 134)= 4.90747918033045890000d-02;
    par( 135)=-2.45373959015672970000d-02;
    par( 136)=-2.45373959015672970000d-02;
    par( 137)=-1.76190244639780890000d-02;
    par( 138)= 8.80951223198904450000d-03;
    par( 139)= 8.80951223198904450000d-03;
    par( 140)= 3.05170455513751850000d-02;
    par( 141)=-3.05170455513751850000d-02;
    par( 142)= 1.76190244639780890000d-02;
    par( 143)=-8.80951223198904450000d-03;
    par( 144)=-8.80951223198904450000d-03;
    par( 145)= 1.82496872987017860000d-02;
    par( 146)= 3.64993745974035720000d-02;
    par( 147)= 1.82496872987017860000d-02;
    par( 148)= 1.09261723268049590000d-01;
    par( 149)= 1.19482031307541600000d-02;
    par( 150)= 1.19482031307541600000d-02;
    par( 151)= 1.19482031307541600000d-02;
    par( 152)=-5.73049069285306010000d-03;
    par( 153)=-5.73049069285306010000d-03;
    par( 154)=-5.73049069285306010000d-03;
    par( 155)= 2.12911146574193380000d-01;
    par( 156)= 8.69096567236457840000d-02;
    par( 157)=-8.69096567236457840000d-02;
    par( 158)=-1.00354627409261100000d-01;
    par( 159)= 5.01773137046305500000d-02;
    par( 160)= 5.01773137046305500000d-02;
    par( 161)= 6.22676818607645200000d-02;
    par( 162)=-6.22676818607645200000d-02;
    par( 163)=-7.19005257682993480000d-02;
    par( 164)= 3.59502628841496740000d-02;
    par( 165)= 3.59502628841496740000d-02;
    par( 166)= 1.14190004237128860000d-02;
    par( 167)=-1.14190004237128860000d-02;
    par( 168)=-1.31855259370288050000d-02;
    par( 169)= 6.59276296851440260000d-03;
    par( 170)= 6.59276296851440260000d-03;
    par( 171)= 5.73815836966871520000d-02;
    par( 172)=-1.91271945655623850000d-02;
    par( 173)= 2.53169090369327330000d-02;
    par( 174)= 2.53169090369327330000d-02;
    par( 175)= 2.53169090369327330000d-02;
    par( 176)= 5.35351377876255780000d-03;
    par( 177)= 5.35351377876255780000d-03;
    par( 178)= 5.35351377876255780000d-03;
    par( 179)= 5.04459410880334500000d-02;
    par( 180)= 5.04459410880334500000d-02;
    par( 181)= 5.04459410880334500000d-02;
    par( 182)= 2.30899735190646380000d-02;
    par( 183)= 2.30899735190646380000d-02;
    par( 184)= 5.14840416641904230000d-03;
    par( 185)=-2.58395352387570780000d-01;
    par( 186)=-2.58395352387570780000d-01;
    par( 187)=-2.58395352387570780000d-01;
    par( 188)=-9.18728273222493560000d-02;
    par( 189)=-9.18728273222493560000d-02;
    par( 190)=-9.18728273222493560000d-02;
    par( 191)=-6.92879174848942070000d-03;
    par( 192)=-6.92879174848942070000d-03;
    par( 193)=-6.92879174848942070000d-03;
    par( 194)=-6.92879174848942070000d-03;
    par( 195)=-6.92879174848942070000d-03;
    par( 196)=-6.92879174848942070000d-03;
    par( 197)= 7.44845050802315780000d-02;
    par( 198)= 7.44845050802315780000d-02;
    par( 199)= 7.44845050802315780000d-02;
    par( 200)=-1.16825746976689320000d-02;
    par( 201)=-1.16825746976689320000d-02;
    par( 202)=-1.16825746976689320000d-02;
    par( 203)=-1.16825746976689320000d-02;
    par( 204)=-1.16825746976689320000d-02;
    par( 205)=-1.16825746976689320000d-02;
    par( 206)=-1.44492794304050920000d-02;
    par( 207)= 1.44492794304050920000d-02;
    par( 208)= 8.34229536871701140000d-03;
    par( 209)= 8.34229536871701140000d-03;
    par( 210)=-1.66845907374918200000d-02;
    par( 211)=-8.80892501908932400000d-02;
    par( 212)= 8.80892501908932400000d-02;
    par( 213)= 1.01716704621023810000d-01;
    par( 214)=-5.08583523105119030000d-02;
    par( 215)=-5.08583523105119030000d-02;
    par( 216)=-5.16618675286521150000d-02;
    par( 217)=-5.16618675286521150000d-02;
    par( 218)= 5.16618675286521150000d-02;
    par( 219)= 5.16618675286521150000d-02;
    par( 220)= 5.96539862490508350000d-02;
    par( 221)= 5.96539862490508350000d-02;
    par( 222)=-2.98269931244220970000d-02;
    par( 223)=-2.98269931244220970000d-02;
    par( 224)=-2.98269931244220970000d-02;
    par( 225)=-2.98269931244220970000d-02;
    par( 226)= 1.21115114574160720000d-02;
    par( 227)=-1.21115114574160720000d-02;
    par( 228)= 6.05575572868705890000d-03;
    par( 229)=-6.05575572868705890000d-03;
    par( 230)=-6.05575572868705890000d-03;
    par( 231)= 6.05575572868705890000d-03;
    par( 232)=-1.04888766003418100000d-02;
    par( 233)= 1.04888766003418100000d-02;
    par( 234)=-1.04888766003418100000d-02;
    par( 235)= 1.04888766003418100000d-02;
    par( 236)=-1.26923628333816350000d-01;
    par( 237)= 1.26923628333816350000d-01;
    par( 238)= 1.46558781969735820000d-01;
    par( 239)=-7.32793909851788130000d-02;
    par( 240)=-7.32793909851788130000d-02;
    par( 241)= 1.92887696635999570000d-02;
    par( 242)=-1.92887696635999570000d-02;
    par( 243)= 1.92887696635999570000d-02;
    par( 244)=-1.92887696635999570000d-02;
    par( 245)= 1.92887696635999570000d-02;
    par( 246)=-1.92887696635999570000d-02;
    par( 247)=-2.22727527153395060000d-02;
    par( 248)= 1.11363763576029330000d-02;
    par( 249)= 1.11363763576029330000d-02;
    par( 250)=-2.22727527153395060000d-02;
    par( 251)= 1.11363763576029330000d-02;
    par( 252)= 1.11363763576029330000d-02;
    par( 253)=-2.22727527153395060000d-02;
    par( 254)= 1.11363763576029330000d-02;
    par( 255)= 1.11363763576029330000d-02;
    par( 256)=-4.84148203376450410000d-02;
    par( 257)=-4.84148203376450410000d-02;
    par( 258)=-4.84148203376450410000d-02;
    par( 259)= 4.84148203376450410000d-02;
    par( 260)= 4.84148203376450410000d-02;
    par( 261)= 4.84148203376450410000d-02;
    par( 262)= 5.59046191096826960000d-02;
    par( 263)= 5.59046191096826960000d-02;
    par( 264)= 5.59046191096826960000d-02;
    par( 265)=-2.79523095546736350000d-02;
    par( 266)=-2.79523095546736350000d-02;
    par( 267)=-2.79523095546736350000d-02;
    par( 268)=-2.79523095546736350000d-02;
    par( 269)=-2.79523095546736350000d-02;
    par( 270)=-2.79523095546736350000d-02;
    par( 271)= 2.90050936862892710000d-02;
    par( 272)=-2.90050936862892710000d-02;
    par( 273)= 2.90050936862892710000d-02;
    par( 274)=-2.90050936862892710000d-02;
    par( 275)=-2.90050936862892710000d-02;
    par( 276)= 2.90050936862892710000d-02;
    par( 277)= 3.34921972954601440000d-02;
    par( 278)=-1.67460986476295970000d-02;
    par( 279)=-1.67460986476295970000d-02;
    par( 280)=-1.67460986476295970000d-02;
    par( 281)=-1.67460986476295970000d-02;
    par( 282)= 3.34921972954601440000d-02;
    par( 283)=-1.67460986476295970000d-02;
    par( 284)= 3.34921972954601440000d-02;
    par( 285)=-1.67460986476295970000d-02;
    par( 286)= 1.15436317915314690000d-02;
    par( 287)=-1.15436317915314690000d-02;
    par( 288)=-6.66471892224784840000d-03;
    par( 289)=-6.66471892224784840000d-03;
    par( 290)= 1.33294378445418720000d-02;
    par( 291)=-6.83495156634524120000d-03;
    par( 292)= 6.83495156634524120000d-03;
    par( 293)= 7.89232225343503880000d-03;
    par( 294)=-3.94616112673426120000d-03;
    par( 295)=-3.94616112673426120000d-03;
    par( 296)= 1.79745730965312360000d-03;
    par( 297)=-1.79745730965312360000d-03;
    par( 298)=-2.07552492317374970000d-03;
    par( 299)= 1.03776246158687490000d-03;
    par( 300)= 1.03776246158687490000d-03;
    par( 301)=-1.90896704924921500000d-01;
    par( 302)=-1.90896704924921500000d-01;
    par( 303)= 5.20522925392273360000d-02;
    par( 304)= 5.20522925392273360000d-02;
    par( 305)= 5.20522925392273360000d-02;
    par( 306)= 5.20522925392273360000d-02;
    par( 307)= 5.20522925392273360000d-02;
    par( 308)= 5.20522925392273360000d-02;
    par( 309)= 2.74787256504818690000d-02;
    par( 310)= 2.74787256504818690000d-02;
    par( 311)=-5.49574513011541130000d-02;
    par( 312)=-9.51890979080295270000d-02;
    par( 313)= 9.51890979080295270000d-02;
    par( 314)=-2.74787256504818690000d-02;
    par( 315)=-2.74787256504818690000d-02;
    par( 316)= 5.49574513011541130000d-02;
    par( 317)=-3.56926741672085180000d-02;
    par( 318)= 3.56926741672085180000d-02;
    par( 319)= 4.12143500769548280000d-02;
    par( 320)=-2.06071750386201850000d-02;
    par( 321)=-2.06071750386201850000d-02;
    par( 322)=-3.56926741672085180000d-02;
    par( 323)= 3.56926741672085180000d-02;
    par( 324)= 4.12143500769548280000d-02;
    par( 325)=-2.06071750386201850000d-02;
    par( 326)=-2.06071750386201850000d-02;
    par( 327)=-5.55919982155309160000d-02;
    par( 328)= 5.55919982155309160000d-02;
    par( 329)= 6.41921102689416300000d-02;
    par( 330)=-3.20960551344708150000d-02;
    par( 331)=-3.20960551344708150000d-02;
    par( 332)=-5.55919982155309160000d-02;
    par( 333)= 5.55919982155309160000d-02;
    par( 334)= 6.41921102689416300000d-02;
    par( 335)=-3.20960551344708150000d-02;
    par( 336)=-3.20960551344708150000d-02;
    par( 337)=-1.71203235417175530000d-02;
    par( 338)= 1.71203235417175530000d-02;
    par( 339)= 1.97688468107925650000d-02;
    par( 340)=-9.88442340546476400000d-03;
    par( 341)=-9.88442340546476400000d-03;
    par( 342)=-1.71203235417175530000d-02;
    par( 343)= 1.71203235417175530000d-02;
    par( 344)= 1.97688468107925650000d-02;
    par( 345)=-9.88442340546476400000d-03;
    par( 346)=-9.88442340546476400000d-03;
    par( 347)=-7.78430285103818290000d-02;
    par( 348)=-7.78430285103818290000d-02;
    par( 349)=-7.78430285103818290000d-02;
    par( 350)= 2.59476761700234840000d-02;
    par( 351)= 2.59476761700234840000d-02;
    par( 352)= 2.59476761700234840000d-02;
    par( 353)=-6.12764954582298430000d-02;
    par( 354)=-6.12764954582298430000d-02;
    par( 355)=-6.12764954582298430000d-02;
    par( 356)= 2.04254984861343860000d-02;
    par( 357)= 2.04254984861343860000d-02;
    par( 358)= 2.04254984861343860000d-02;
    par( 359)= 1.39919980427068160000d-02;
    par( 360)= 1.39919980427068160000d-02;
    par( 361)= 1.39919980427068160000d-02;
    par( 362)=-4.66399934755028220000d-03;
    par( 363)=-4.66399934755028220000d-03;
    par( 364)=-4.66399934755028220000d-03;
    par( 365)=-2.14056770435015510000d-02;
    par( 366)=-1.42704513623343670000d-02;
    par( 367)= 7.13522568116718370000d-03;
    par( 368)=-9.11204386263924080000d-02;
    par( 369)=-9.11204386263924080000d-02;
    par( 370)=-9.11204386263924080000d-02;
    par( 371)=-6.89219524611845990000d-02;
    par( 372)=-6.89219524611845990000d-02;
    par( 373)=-6.89219524611845990000d-02;
    par( 374)=-2.09060514705609910000d-02;
    par( 375)=-2.09060514705609910000d-02;
    par( 376)=-2.09060514705609910000d-02;
    par( 377)=-2.09060514705609910000d-02;
    par( 378)=-2.09060514705609910000d-02;
    par( 379)=-2.09060514705609910000d-02;
    par( 380)=-6.06414495199667640000d-02;
    par( 381)=-6.06414495199667640000d-02;
    par( 382)=-6.06414495199667640000d-02;
    par( 383)=-1.41629265882395330000d-02;
    par( 384)= 7.08146329411976640000d-03;
    par( 385)= 7.08146329411976640000d-03;
    par( 386)= 7.08146329411976640000d-03;
    par( 387)=-1.41629265882395330000d-02;
    par( 388)= 7.08146329411976640000d-03;
    par( 389)= 7.08146329411976640000d-03;
    par( 390)= 7.08146329411976640000d-03;
    par( 391)=-1.41629265882395330000d-02;
    par( 392)= 4.13625358910192920000d-02;
    par( 393)= 4.13625358910192920000d-02;
    par( 394)= 4.13625358910192920000d-02;
    par( 395)= 6.66441236040028920000d-03;
    par( 396)= 6.66441236040028920000d-03;
    par( 397)= 6.66441236040028920000d-03;
    par( 398)=-1.16029801997072630000d-01;
    par( 399)=-1.16029801997072630000d-01;
    par( 400)=-1.16029801997072630000d-01;
    par( 401)=-1.16029801997072630000d-01;
    par( 402)=-1.16029801997072630000d-01;
    par( 403)=-1.16029801997072630000d-01;
    par( 404)=-4.75084285660849130000d-02;
    par( 405)=-4.75084285660849130000d-02;
    par( 406)=-4.75084285660849130000d-02;
    par( 407)=-4.75084285660849130000d-02;
    par( 408)=-4.75084285660849130000d-02;
    par( 409)=-4.75084285660849130000d-02;
    par( 410)= 8.40730646823665270000d-02;
    par( 411)=-4.20365323411832640000d-02;
    par( 412)=-4.20365323411832640000d-02;
    par( 413)=-1.45618819577721770000d-01;
    par( 414)= 1.45618819577721770000d-01;
    par( 415)=-8.40730646823665270000d-02;
    par( 416)= 4.20365323411832640000d-02;
    par( 417)= 4.20365323411832640000d-02;
    par( 418)= 4.29842464864192700000d-02;
    par( 419)=-2.14921232431351870000d-02;
    par( 420)=-2.14921232431351870000d-02;
    par( 421)=-7.44508988394939200000d-02;
    par( 422)= 7.44508988394939200000d-02;
    par( 423)=-4.29842464864192700000d-02;
    par( 424)= 2.14921232431351870000d-02;
    par( 425)= 2.14921232431351870000d-02;
    par( 426)= 6.40286727263491940000d-03;
    par( 427)=-3.20143363631745970000d-03;
    par( 428)=-3.20143363631745970000d-03;
    par( 429)=-1.10900914303113380000d-02;
    par( 430)= 1.10900914303113380000d-02;
    par( 431)=-6.40286727263491940000d-03;
    par( 432)= 3.20143363631745970000d-03;
    par( 433)= 3.20143363631745970000d-03;
    par( 434)=-1.99197916665926410000d-02;
    par( 435)=-3.98395833331852830000d-02;
    par( 436)=-1.99197916665926410000d-02;
    par( 437)=-4.33995718222179790000d-02;
    par( 438)= 4.33995718222179790000d-02;
    par( 439)= 5.01135089485765790000d-02;
    par( 440)=-2.50567544742014910000d-02;
    par( 441)=-2.50567544742014910000d-02;
    par( 442)=-2.76567389238963240000d-02;
    par( 443)= 2.76567389238963240000d-02;
    par( 444)= 3.19352513252729310000d-02;
    par( 445)=-1.59676256626364660000d-02;
    par( 446)=-1.59676256626364660000d-02;
    par( 447)=-2.19513659691322400000d-02;
    par( 448)= 7.31712198969384880000d-03;
    par( 449)=-8.30124700032624720000d-03;
    par( 450)=-8.30124700032624720000d-03;
    par( 451)=-8.30124700032624720000d-03;
    par( 452)= 9.37926007474174440000d-03;
    par( 453)= 9.37926007474174440000d-03;
    par( 454)= 9.37926007474174440000d-03;
    par( 455)=-5.82480506373051370000d-03;
    par( 456)=-5.82480506373051370000d-03;
    par( 457)=-9.49375667621143400000d-04;
    par( 458)= 6.08011702908986760000d-01;
    par( 459)= 1.23963915866275240000d-01;
    par( 460)= 1.23963915866275240000d-01;
    par( 461)= 1.23963915866275240000d-01;
    par( 462)= 1.23963915866275240000d-01;
    par( 463)= 1.23963915866275240000d-01;
    par( 464)= 1.23963915866275240000d-01;
    par( 465)= 4.15151797061262400000d-02;
    par( 466)= 4.15151797061262400000d-02;
    par( 467)= 4.15151797061262400000d-02;
    par( 468)= 7.02684773821445480000d-02;
    par( 469)= 7.02684773821445480000d-02;
    par( 470)= 7.02684773821445480000d-02;
    par( 471)= 7.02684773821445480000d-02;
    par( 472)= 7.02684773821445480000d-02;
    par( 473)= 7.02684773821445480000d-02;
    par( 474)= 5.66557212723023950000d-02;
    par( 475)= 5.66557212723023950000d-02;
    par( 476)= 5.66557212723023950000d-02;
    par( 477)=-2.06647775896241360000d-02;
    par( 478)=-2.06647775896241360000d-02;
    par( 479)=-2.06647775896241360000d-02;
    par( 480)=-2.06647775896241360000d-02;
    par( 481)=-2.06647775896241360000d-02;
    par( 482)=-2.06647775896241360000d-02;
    par( 483)=-2.06647775896241360000d-02;
    par( 484)=-2.06647775896241360000d-02;
    par( 485)=-2.06647775896241360000d-02;
    par( 486)= 3.97490030736443180000d-02;
    par( 487)=-1.98745015368221590000d-02;
    par( 488)=-1.98745015368221590000d-02;
    par( 489)=-1.98745015368221590000d-02;
    par( 490)= 3.97490030736443180000d-02;
    par( 491)=-1.98745015368221590000d-02;
    par( 492)=-1.98745015368221590000d-02;
    par( 493)=-1.98745015368221590000d-02;
    par( 494)= 3.97490030736443180000d-02;
    par( 495)= 1.20987451512644200000d-01;
    par( 496)=-1.20987451512644200000d-01;
    par( 497)=-1.39704275398431220000d-01;
    par( 498)= 6.98521376995119710000d-02;
    par( 499)= 6.98521376995119710000d-02;
    par( 500)= 1.56367277212027810000d-01;
    par( 501)=-1.56367277212027810000d-01;
    par( 502)=-9.02786895909682280000d-02;
    par( 503)=-9.02786895909682280000d-02;
    par( 504)= 1.80557379181170430000d-01;
    par( 505)= 2.32332623731772550000d-01;
    par( 506)= 2.32332623731772550000d-01;
    par( 507)= 2.32332623731772550000d-01;
    par( 508)= 2.32332623731772550000d-01;
    par( 509)= 2.32332623731772550000d-01;
    par( 510)= 2.32332623731772550000d-01;
    par( 511)= 1.23901543285593370000d-01;
    par( 512)= 1.23901543285593370000d-01;
    par( 513)= 1.23901543285593370000d-01;
    par( 514)= 1.23901543285593370000d-01;
    par( 515)= 1.23901543285593370000d-01;
    par( 516)= 1.23901543285593370000d-01;
    par( 517)= 4.17422669466520760000d-02;
    par( 518)= 4.17422669466520760000d-02;
    par( 519)= 4.17422669466520760000d-02;
    par( 520)= 4.17422669466520760000d-02;
    par( 521)= 4.17422669466520760000d-02;
    par( 522)= 4.17422669466520760000d-02;
    par( 523)= 4.17422669466520760000d-02;
    par( 524)= 4.17422669466520760000d-02;
    par( 525)= 4.17422669466520760000d-02;
    par( 526)= 4.17422669466520760000d-02;
    par( 527)= 4.17422669466520760000d-02;
    par( 528)= 4.17422669466520760000d-02;
    par( 529)= 1.17294601872249620000d-01;
    par( 530)= 1.17294601872249620000d-01;
    par( 531)= 1.17294601872249620000d-01;
    par( 532)= 1.17294601872249620000d-01;
    par( 533)= 1.17294601872249620000d-01;
    par( 534)= 1.17294601872249620000d-01;
    par( 535)=-3.45113478679708670000d-02;
    par( 536)=-3.45113478679708670000d-02;
    par( 537)=-3.45113478679708670000d-02;
    par( 538)=-3.45113478679708670000d-02;
    par( 539)=-3.45113478679708670000d-02;
    par( 540)=-3.45113478679708670000d-02;
    par( 541)=-3.45113478679708670000d-02;
    par( 542)=-3.45113478679708670000d-02;
    par( 543)=-3.45113478679708670000d-02;
    par( 544)=-3.45113478679708670000d-02;
    par( 545)=-3.45113478679708670000d-02;
    par( 546)=-3.45113478679708670000d-02;
    par( 547)=-3.45113478679708670000d-02;
    par( 548)=-3.45113478679708670000d-02;
    par( 549)=-3.45113478679708670000d-02;
    par( 550)=-3.45113478679708670000d-02;
    par( 551)=-3.45113478679708670000d-02;
    par( 552)=-3.45113478679708670000d-02;
    par( 553)= 5.23039303418281270000d-02;
    par( 554)=-2.61519651709140630000d-02;
    par( 555)=-2.61519651709140630000d-02;
    par( 556)=-2.61519651709140630000d-02;
    par( 557)= 5.23039303418281270000d-02;
    par( 558)=-2.61519651709140630000d-02;
    par( 559)=-2.61519651709140630000d-02;
    par( 560)=-2.61519651709140630000d-02;
    par( 561)= 5.23039303418281270000d-02;
    par( 562)= 5.23039303418281270000d-02;
    par( 563)=-2.61519651709140630000d-02;
    par( 564)=-2.61519651709140630000d-02;
    par( 565)=-2.61519651709140630000d-02;
    par( 566)= 5.23039303418281270000d-02;
    par( 567)=-2.61519651709140630000d-02;
    par( 568)=-2.61519651709140630000d-02;
    par( 569)=-2.61519651709140630000d-02;
    par( 570)= 5.23039303418281270000d-02;
    par( 571)=-5.66286800836436760000d-02;
    par( 572)=-5.66286800836436760000d-02;
    par( 573)= 1.13257360166502670000d-01;
    par( 574)= 1.96167502140062540000d-01;
    par( 575)=-1.96167502140062540000d-01;
    par( 576)= 5.66286800836436760000d-02;
    par( 577)= 5.66286800836436760000d-02;
    par( 578)=-1.13257360166502670000d-01;
    par( 579)=-1.10194671945363530000d-01;
    par( 580)= 5.50973359717467360000d-02;
    par( 581)= 5.50973359717467360000d-02;
    par( 582)= 1.90862770532426400000d-01;
    par( 583)=-1.90862770532426400000d-01;
    par( 584)= 1.10194671945363530000d-01;
    par( 585)=-5.50973359717467360000d-02;
    par( 586)=-5.50973359717467360000d-02;
    par( 587)=-1.13762299565046040000d-01;
    par( 588)= 5.68811497825230180000d-02;
    par( 589)= 5.68811497825230180000d-02;
    par( 590)= 1.97042082832191910000d-01;
    par( 591)=-1.97042082832191910000d-01;
    par( 592)= 1.13762299565046040000d-01;
    par( 593)=-5.68811497825230180000d-02;
    par( 594)=-5.68811497825230180000d-02;
    par( 595)= 2.20409799005312630000d-02;
    par( 596)=-1.10204899503978780000d-02;
    par( 597)=-1.10204899503978780000d-02;
    par( 598)= 2.20409799005312630000d-02;
    par( 599)=-1.10204899503978780000d-02;
    par( 600)=-1.10204899503978780000d-02;
    par( 601)= 2.20409799005312630000d-02;
    par( 602)=-1.10204899503978780000d-02;
    par( 603)=-1.10204899503978780000d-02;
    par( 604)=-3.81760970363697740000d-02;
    par( 605)= 3.81760970363697740000d-02;
    par( 606)=-3.81760970363697740000d-02;
    par( 607)= 3.81760970363697740000d-02;
    par( 608)=-3.81760970363697740000d-02;
    par( 609)= 3.81760970363697740000d-02;
    par( 610)=-2.20409799005312630000d-02;
    par( 611)= 1.10204899503978780000d-02;
    par( 612)= 1.10204899503978780000d-02;
    par( 613)=-2.20409799005312630000d-02;
    par( 614)= 1.10204899503978780000d-02;
    par( 615)= 1.10204899503978780000d-02;
    par( 616)=-2.20409799005312630000d-02;
    par( 617)= 1.10204899503978780000d-02;
    par( 618)= 1.10204899503978780000d-02;
    par( 619)=-3.88046214852374730000d-02;
    par( 620)=-3.88046214852374730000d-02;
    par( 621)=-3.88046214852374730000d-02;
    par( 622)= 1.94023107428515640000d-02;
    par( 623)= 1.94023107428515640000d-02;
    par( 624)= 1.94023107428515640000d-02;
    par( 625)= 1.94023107428515640000d-02;
    par( 626)= 1.94023107428515640000d-02;
    par( 627)= 1.94023107428515640000d-02;
    par( 628)= 6.72115759809897570000d-02;
    par( 629)= 6.72115759809897570000d-02;
    par( 630)= 6.72115759809897570000d-02;
    par( 631)=-6.72115759809897570000d-02;
    par( 632)=-6.72115759809897570000d-02;
    par( 633)=-6.72115759809897570000d-02;
    par( 634)= 3.88046214852374730000d-02;
    par( 635)= 3.88046214852374730000d-02;
    par( 636)= 3.88046214852374730000d-02;
    par( 637)=-1.94023107428515640000d-02;
    par( 638)=-1.94023107428515640000d-02;
    par( 639)=-1.94023107428515640000d-02;
    par( 640)=-1.94023107428515640000d-02;
    par( 641)=-1.94023107428515640000d-02;
    par( 642)=-1.94023107428515640000d-02;
    par( 643)=-2.71787669752002190000d-02;
    par( 644)= 1.35893834877631820000d-02;
    par( 645)= 1.35893834877631820000d-02;
    par( 646)= 1.35893834877631820000d-02;
    par( 647)= 1.35893834877631820000d-02;
    par( 648)=-2.71787669752002190000d-02;
    par( 649)= 1.35893834877631820000d-02;
    par( 650)=-2.71787669752002190000d-02;
    par( 651)= 1.35893834877631820000d-02;
    par( 652)=-4.70750052881776170000d-02;
    par( 653)= 4.70750052881776170000d-02;
    par( 654)=-4.70750052881776170000d-02;
    par( 655)= 4.70750052881776170000d-02;
    par( 656)= 4.70750052881776170000d-02;
    par( 657)=-4.70750052881776170000d-02;
    par( 658)= 2.71787669752002190000d-02;
    par( 659)=-1.35893834877631820000d-02;
    par( 660)=-1.35893834877631820000d-02;
    par( 661)=-1.35893834877631820000d-02;
    par( 662)=-1.35893834877631820000d-02;
    par( 663)= 2.71787669752002190000d-02;
    par( 664)=-1.35893834877631820000d-02;
    par( 665)= 2.71787669752002190000d-02;
    par( 666)=-1.35893834877631820000d-02;
    par( 667)= 7.66410099268649420000d-02;
    par( 668)=-7.66410099268649420000d-02;
    par( 669)=-4.42487077121642150000d-02;
    par( 670)=-4.42487077121642150000d-02;
    par( 671)= 8.84974154243284290000d-02;
    par( 672)= 7.66410099268649420000d-02;
    par( 673)=-7.66410099268649420000d-02;
    par( 674)=-4.42487077121642150000d-02;
    par( 675)=-4.42487077121642150000d-02;
    par( 676)= 8.84974154243284290000d-02;
    par( 677)= 7.21284810789198790000d-02;
    par( 678)= 7.21284810789198790000d-02;
    par( 679)= 7.21284810789198790000d-02;
    par( 680)= 1.44256962157839760000d-01;
    par( 681)= 1.44256962157839760000d-01;
    par( 682)= 1.44256962157839760000d-01;
    par( 683)= 7.21284810789198790000d-02;
    par( 684)= 7.21284810789198790000d-02;
    par( 685)= 7.21284810789198790000d-02;
    par( 686)= 2.52591494761471750000d-02;
    par( 687)= 2.52591494761471750000d-02;
    par( 688)= 2.52591494761471750000d-02;
    par( 689)= 5.05182989519443460000d-02;
    par( 690)= 5.05182989519443460000d-02;
    par( 691)= 5.05182989519443460000d-02;
    par( 692)= 2.52591494761471750000d-02;
    par( 693)= 2.52591494761471750000d-02;
    par( 694)= 2.52591494761471750000d-02;
    par( 695)=-5.08498956907705350000d-03;
    par( 696)=-5.08498956907705350000d-03;
    par( 697)=-5.08498956907705350000d-03;
    par( 698)=-1.01699791381541070000d-02;
    par( 699)=-1.01699791381541070000d-02;
    par( 700)=-1.01699791381541070000d-02;
    par( 701)=-5.08498956907705350000d-03;
    par( 702)=-5.08498956907705350000d-03;
    par( 703)=-5.08498956907705350000d-03;
    par( 704)=-7.34032809794755020000d-02;
    par( 705)= 3.67016404891149020000d-02;
    par( 706)= 3.67016404891149020000d-02;
    par( 707)= 1.27138212098487250000d-01;
    par( 708)=-1.27138212098487250000d-01;
    par( 709)= 1.27138212098487250000d-01;
    par( 710)=-1.27138212098487250000d-01;
    par( 711)= 7.34032809794755020000d-02;
    par( 712)=-3.67016404891149020000d-02;
    par( 713)=-3.67016404891149020000d-02;
    par( 714)=-3.20941656358160330000d-02;
    par( 715)= 1.60470828181005850000d-02;
    par( 716)= 1.60470828181005850000d-02;
    par( 717)= 5.55887255078302970000d-02;
    par( 718)=-5.55887255078302970000d-02;
    par( 719)= 5.55887255078302970000d-02;
    par( 720)=-5.55887255078302970000d-02;
    par( 721)= 3.20941656358160330000d-02;
    par( 722)=-1.60470828181005850000d-02;
    par( 723)=-1.60470828181005850000d-02;
    par( 724)=-8.89017219239479450000d-03;
    par( 725)= 4.44508609612196200000d-03;
    par( 726)= 4.44508609612196200000d-03;
    par( 727)= 1.53982299252373180000d-02;
    par( 728)=-1.53982299252373180000d-02;
    par( 729)= 1.53982299252373180000d-02;
    par( 730)=-1.53982299252373180000d-02;
    par( 731)= 8.89017219239479450000d-03;
    par( 732)=-4.44508609612196200000d-03;
    par( 733)=-4.44508609612196200000d-03;
    par( 734)= 4.83693175150544300000d-03;
    par( 735)= 1.45107952547485020000d-02;
    par( 736)= 1.45107952547485020000d-02;
    par( 737)= 4.83693175150544300000d-03;
    par( 738)= 1.29831075272013750000d-02;
    par( 739)=-6.49155376382101750000d-03;
    par( 740)=-6.49155376382101750000d-03;
    par( 741)= 4.49748037551713780000d-02;
    par( 742)=-4.49748037551713780000d-02;
    par( 743)=-7.78986451645302250000d-02;
    par( 744)= 3.89493225820447890000d-02;
    par( 745)= 3.89493225820447890000d-02;
    par( 746)=-4.49748037551713780000d-02;
    par( 747)= 4.49748037551713780000d-02;
    par( 748)= 1.29831075272013750000d-02;
    par( 749)=-6.49155376382101750000d-03;
    par( 750)=-6.49155376382101750000d-03;
    par( 751)= 7.89310511762609910000d-03;
    par( 752)=-3.94655255871833190000d-03;
    par( 753)=-3.94655255871833190000d-03;
    par( 754)= 2.73425181861249100000d-02;
    par( 755)=-2.73425181861249100000d-02;
    par( 756)=-4.73586307053777200000d-02;
    par( 757)= 2.36793153526888600000d-02;
    par( 758)= 2.36793153526888600000d-02;
    par( 759)=-2.73425181861249100000d-02;
    par( 760)= 2.73425181861249100000d-02;
    par( 761)= 7.89310511762609910000d-03;
    par( 762)=-3.94655255871833190000d-03;
    par( 763)=-3.94655255871833190000d-03;
    par( 764)= 2.18936464773488620000d-03;
    par( 765)=-1.09468232390459780000d-03;
    par( 766)=-1.09468232390459780000d-03;
    par( 767)= 7.58418161245959410000d-03;
    par( 768)=-7.58418161245959410000d-03;
    par( 769)=-1.31361878866322440000d-02;
    par( 770)= 6.56809394327896760000d-03;
    par( 771)= 6.56809394327896760000d-03;
    par( 772)=-7.58418161245959410000d-03;
    par( 773)= 7.58418161245959410000d-03;
    par( 774)= 2.18936464773488620000d-03;
    par( 775)=-1.09468232390459780000d-03;
    par( 776)=-1.09468232390459780000d-03;
    par( 777)=-4.38588672580821940000d-04;
    par( 778)= 6.57883008837946340000d-03;
    par( 779)=-6.57883008837946340000d-03;
    par( 780)= 4.38588672580821940000d-04;
    par( 781)= 2.06165620413813120000d-01;
    par( 782)= 2.06165620413813120000d-01;
    par( 783)= 2.06165620413813120000d-01;
    par( 784)= 1.17098981331383630000d-01;
    par( 785)=-1.17098981331383630000d-01;
    par( 786)=-1.35214256787242970000d-01;
    par( 787)= 6.76071283936214850000d-02;
    par( 788)= 6.76071283936214850000d-02;
    par( 789)= 1.08710323034456270000d-01;
    par( 790)=-1.08710323034456270000d-01;
    par( 791)=-1.25527868534952150000d-01;
    par( 792)= 6.27639342677423630000d-02;
    par( 793)= 6.27639342677423630000d-02;
    par( 794)= 6.50469124053602580000d-02;
    par( 795)=-6.50469124053602580000d-02;
    par( 796)=-7.51097047741660080000d-02;
    par( 797)= 3.75548523873431920000d-02;
    par( 798)= 3.75548523873431920000d-02;
    par( 799)= 6.50469124053602580000d-02;
    par( 800)=-6.50469124053602580000d-02;
    par( 801)=-7.51097047741660080000d-02;
    par( 802)= 3.75548523873431920000d-02;
    par( 803)= 3.75548523873431920000d-02;
    par( 804)= 4.20924854369186740000d-02;
    par( 805)=-4.20924854369186740000d-02;
    par( 806)=-4.86042155956472740000d-02;
    par( 807)= 2.43021077978236370000d-02;
    par( 808)= 2.43021077978236370000d-02;
    par( 809)= 4.20924854369186740000d-02;
    par( 810)=-4.20924854369186740000d-02;
    par( 811)=-4.86042155956472740000d-02;
    par( 812)= 2.43021077978236370000d-02;
    par( 813)= 2.43021077978236370000d-02;
    par( 814)= 1.34900239877759260000d-01;
    par( 815)= 1.34900239877759260000d-01;
    par( 816)= 1.34900239877759260000d-01;
    par( 817)=-4.49667466257398850000d-02;
    par( 818)=-4.49667466257398850000d-02;
    par( 819)=-4.49667466257398850000d-02;
    par( 820)= 2.90791836956903920000d-02;
    par( 821)= 1.93861224637935960000d-02;
    par( 822)=-9.69306123189679800000d-03;
    par( 823)= 2.68939560877598060000d-02;
    par( 824)= 2.68939560877598060000d-02;
    par( 825)= 2.68939560877598060000d-02;
    par( 826)= 4.14656725085585930000d-02;
    par( 827)= 4.14656725085585930000d-02;
    par( 828)= 4.14656725085585930000d-02;
    par( 829)= 4.14656725085585930000d-02;
    par( 830)= 4.14656725085585930000d-02;
    par( 831)= 4.14656725085585930000d-02;
    par( 832)=-3.05755128267016160000d-02;
    par( 833)= 1.52877564134567250000d-02;
    par( 834)= 1.52877564134567250000d-02;
    par( 835)= 5.29583416834702240000d-02;
    par( 836)=-5.29583416834702240000d-02;
    par( 837)= 3.05755128267016160000d-02;
    par( 838)=-1.52877564134567250000d-02;
    par( 839)=-1.52877564134567250000d-02;
    par( 840)= 8.62206317404892040000d-03;
    par( 841)= 1.72441263481953840000d-02;
    par( 842)= 8.62206317404892040000d-03;
    par( 843)=-5.97036342127742810000d-01;
    par( 844)=-5.97036342127742810000d-01;
    par( 845)=-5.97036342127742810000d-01;
    par( 846)=-3.31475550862735340000d-01;
    par( 847)=-3.31475550862735340000d-01;
    par( 848)=-3.31475550862735340000d-01;
    par( 849)=-1.44713729044990410000d-01;
    par( 850)=-1.44713729044990410000d-01;
    par( 851)= 1.44713729044990410000d-01;
    par( 852)= 1.44713729044990410000d-01;
    par( 853)= 1.67101020839406760000d-01;
    par( 854)=-8.35505104182854700000d-02;
    par( 855)= 1.67101020839406760000d-01;
    par( 856)=-8.35505104182854700000d-02;
    par( 857)=-8.35505104182854700000d-02;
    par( 858)=-8.35505104182854700000d-02;
    par( 859)=-1.12558098273162890000d-01;
    par( 860)= 1.12558098273162890000d-01;
    par( 861)= 1.29970896680876910000d-01;
    par( 862)=-6.49854483404384560000d-02;
    par( 863)=-6.49854483404384560000d-02;
    par( 864)=-1.78100597842858250000d-01;
    par( 865)= 1.78100597842858250000d-01;
    par( 866)= 2.05652856211905380000d-01;
    par( 867)=-1.02826428107903670000d-01;
    par( 868)=-1.02826428107903670000d-01;
    par( 869)=-3.57209827718928880000d-02;
    par( 870)=-3.57209827718928880000d-02;
    par( 871)=-3.57209827718928880000d-02;
    par( 872)= 3.57209827718928880000d-02;
    par( 873)= 3.57209827718928880000d-02;
    par( 874)= 3.57209827718928880000d-02;
    par( 875)= 4.12470380374087980000d-02;
    par( 876)= 4.12470380374087980000d-02;
    par( 877)= 4.12470380374087980000d-02;
    par( 878)=-2.06235190187043990000d-02;
    par( 879)=-2.06235190187043990000d-02;
    par( 880)=-2.06235190187043990000d-02;
    par( 881)=-2.06235190187043990000d-02;
    par( 882)=-2.06235190187043990000d-02;
    par( 883)=-2.06235190187043990000d-02;
    par( 884)= 9.13475035927120290000d-02;
    par( 885)=-9.13475035927120290000d-02;
    par( 886)= 9.13475035927120290000d-02;
    par( 887)=-9.13475035927120290000d-02;
    par( 888)=-9.13475035927120290000d-02;
    par( 889)= 9.13475035927120290000d-02;
    par( 890)= 1.05479011576233560000d-01;
    par( 891)=-5.27395057881167790000d-02;
    par( 892)=-5.27395057881167790000d-02;
    par( 893)=-5.27395057881167790000d-02;
    par( 894)=-5.27395057881167790000d-02;
    par( 895)= 1.05479011576233560000d-01;
    par( 896)=-5.27395057881167790000d-02;
    par( 897)= 1.05479011576233560000d-01;
    par( 898)=-5.27395057881167790000d-02;
    par( 899)=-7.52775440815801940000d-01;
    par( 900)=-7.52775440815801940000d-01;
    par( 901)=-7.52775440815801940000d-01;
    par( 902)=-7.52775440815801940000d-01;
    par( 903)=-7.52775440815801940000d-01;
    par( 904)=-7.52775440815801940000d-01;
    par( 905)=-1.36579997668146160000d-01;
    par( 906)= 1.36579997668146160000d-01;
    par( 907)= 1.57708996842043670000d-01;
    par( 908)=-7.88544984191293370000d-02;
    par( 909)=-7.88544984191293370000d-02;
    par( 910)=-1.36579997668146160000d-01;
    par( 911)= 1.36579997668146160000d-01;
    par( 912)= 1.57708996842043670000d-01;
    par( 913)=-7.88544984191293370000d-02;
    par( 914)=-7.88544984191293370000d-02;
    par( 915)=-1.64752220855949070000d-01;
    par( 916)= 1.64752220855949070000d-01;
    par( 917)= 1.90239478119998450000d-01;
    par( 918)=-9.51197390611406570000d-02;
    par( 919)=-9.51197390611406570000d-02;
    par( 920)=-1.64752220855949070000d-01;
    par( 921)= 1.64752220855949070000d-01;
    par( 922)= 1.90239478119998450000d-01;
    par( 923)=-9.51197390611406570000d-02;
    par( 924)=-9.51197390611406570000d-02;
    par( 925)=-2.31474027230581220000d-01;
    par( 926)=-4.62948054461162440000d-01;
    par( 927)=-2.31474027230581220000d-01;
    par( 928)=-1.79447546923141490000d-01;
    par( 929)=-1.79447546923141490000d-01;
    par( 930)=-1.79447546923141490000d-01;
    par( 931)= 5.98158489735516610000d-02;
    par( 932)= 5.98158489735516610000d-02;
    par( 933)= 5.98158489735516610000d-02;
    par( 934)=-1.96179423180161320000d-01;
    par( 935)=-1.96179423180161320000d-01;
    par( 936)=-1.96179423180161320000d-01;
    par( 937)= 6.53931410596007150000d-02;
    par( 938)= 6.53931410596007150000d-02;
    par( 939)= 6.53931410596007150000d-02;
    par( 940)=-7.67363752170482660000d-03;
    par( 941)= 7.67363752170482660000d-03;
    par( 942)= 8.86075337750464460000d-03;
    par( 943)=-4.43037668890269420000d-03;
    par( 944)=-4.43037668890269420000d-03;
    par( 945)=-1.53472750434096530000d-02;
    par( 946)= 1.53472750434096530000d-02;
    par( 947)= 1.77215067553100310000d-02;
    par( 948)=-8.86075337750464460000d-03;
    par( 949)=-8.86075337750464460000d-03;
    par( 950)=-7.67363752170482660000d-03;
    par( 951)= 7.67363752170482660000d-03;
    par( 952)= 8.86075337750464460000d-03;
    par( 953)=-4.43037668890269420000d-03;
    par( 954)=-4.43037668890269420000d-03;
    par( 955)=-2.10624152436046620000d-02;
    par( 956)= 2.10624152436046620000d-02;
    par( 957)= 2.43207822217892080000d-02;
    par( 958)=-1.21603911106027540000d-02;
    par( 959)=-1.21603911106027540000d-02;
    par( 960)=-4.21248304877930230000d-02;
    par( 961)= 4.21248304877930230000d-02;
    par( 962)= 4.86415644429947160000d-02;
    par( 963)=-2.43207822217892080000d-02;
    par( 964)=-2.43207822217892080000d-02;
    par( 965)=-2.10624152436046620000d-02;
    par( 966)= 2.10624152436046620000d-02;
    par( 967)= 2.43207822217892080000d-02;
    par( 968)=-1.21603911106027540000d-02;
    par( 969)=-1.21603911106027540000d-02;
    par( 970)=-3.71202556958535920000d-03;
    par( 971)= 3.71202556958535920000d-03;
    par( 972)= 4.28627792361238780000d-03;
    par( 973)=-2.14313896187893430000d-03;
    par( 974)=-2.14313896187893430000d-03;
    par( 975)=-7.42405113917071840000d-03;
    par( 976)= 7.42405113917071840000d-03;
    par( 977)= 8.57255584737025640000d-03;
    par( 978)=-4.28627792361238780000d-03;
    par( 979)=-4.28627792361238780000d-03;
    par( 980)=-3.71202556958535920000d-03;
    par( 981)= 3.71202556958535920000d-03;
    par( 982)= 4.28627792361238780000d-03;
    par( 983)=-2.14313896187893430000d-03;
    par( 984)=-2.14313896187893430000d-03;
    par( 985)=-6.14527749858505280000d-02;
    par( 986)=-6.14527749858505280000d-02;
    par( 987)=-6.14527749858505280000d-02;
    par( 988)=-4.09685166575614320000d-02;
    par( 989)=-4.09685166575614320000d-02;
    par( 990)=-4.09685166575614320000d-02;
    par( 991)= 2.04842583282890960000d-02;
    par( 992)= 2.04842583282890960000d-02;
    par( 993)= 2.04842583282890960000d-02;
    par( 994)=-3.43684981718702380000d-02;
    par( 995)=-3.43684981718702380000d-02;
    par( 996)=-3.43684981718702380000d-02;
    par( 997)=-2.29123321147097670000d-02;
    par( 998)=-2.29123321147097670000d-02;
    par( 999)=-2.29123321147097670000d-02;
    par(1000)= 1.14561660571604660000d-02;
    par(1001)= 1.14561660571604660000d-02;
    par(1002)= 1.14561660571604660000d-02;
    par(1003)= 3.96917941427091940000d-03;
    par(1004)=-3.96917941427091940000d-03;
    par(1005)= 2.29160680316520470000d-02;
    par(1006)=-1.14580340160719830000d-02;
    par(1007)=-1.14580340160719830000d-02;
    par(1008)=-3.96917941407415110000d-02;
    par(1009)= 3.96917941407415110000d-02;
    par(1010)=-4.58321360633040940000d-02;
    par(1011)= 2.29160680316520470000d-02;
    par(1012)= 2.29160680316520470000d-02;
    par(1013)= 1.98458970703707560000d-02;
    par(1014)=-1.98458970703707560000d-02;
    par(1015)= 4.58321360623202470000d-03;
    par(1016)=-2.29160680311601230000d-03;
    par(1017)=-2.29160680311601230000d-03;
    par(1018)=-8.22056281807644580000d-03;
    par(1019)=-1.37009380300142090000d-02;
    par(1020)=-2.74018760613868420000d-03;
    par(1021)= 2.74018760613868420000d-03;
    par(1022)=-2.02733485896942900000d-01;
    par(1023)=-2.02733485896942900000d-01;
    par(1024)=-2.02733485896942900000d-01;
    par(1025)=-2.02733485896942900000d-01;
    par(1026)=-2.02733485896942900000d-01;
    par(1027)=-2.02733485896942900000d-01;
    par(1028)=-6.03775596483126160000d-02;
    par(1029)=-6.03775596483126160000d-02;
    par(1030)=-6.03775596483126160000d-02;
    par(1031)=-3.80844077598921800000d-01;
    par(1032)=-3.80844077598921800000d-01;
    par(1033)=-3.80844077598921800000d-01;
    par(1034)=-3.80844077598921800000d-01;
    par(1035)=-3.80844077598921800000d-01;
    par(1036)=-3.80844077598921800000d-01;
    par(1037)=-1.56774486443169550000d-01;
    par(1038)=-1.56774486443169550000d-01;
    par(1039)=-1.56774486443169550000d-01;
    par(1040)=-1.56774486443169550000d-01;
    par(1041)=-1.56774486443169550000d-01;
    par(1042)=-1.56774486443169550000d-01;
    par(1043)= 1.35276043229625500000d-01;
    par(1044)=-6.76380216136648890000d-02;
    par(1045)=-6.76380216136648890000d-02;
    par(1046)=-2.34304979920192530000d-01;
    par(1047)= 2.34304979920192530000d-01;
    par(1048)=-1.35276043229625500000d-01;
    par(1049)= 6.76380216136648890000d-02;
    par(1050)= 6.76380216136648890000d-02;
    par(1051)=-8.25487060409554050000d-02;
    par(1052)=-8.25487060409554050000d-02;
    par(1053)=-8.25487060409554050000d-02;
    par(1054)=-1.65097412081910810000d-01;
    par(1055)=-1.65097412081910810000d-01;
    par(1056)=-1.65097412081910810000d-01;
    par(1057)=-8.25487060409554050000d-02;
    par(1058)=-8.25487060409554050000d-02;
    par(1059)=-8.25487060409554050000d-02;
    par(1060)= 8.04145969220189660000d-02;
    par(1061)=-4.02072984603271400000d-02;
    par(1062)=-4.02072984603271400000d-02;
    par(1063)=-1.39282167538869350000d-01;
    par(1064)= 1.39282167538869350000d-01;
    par(1065)=-1.39282167538869350000d-01;
    par(1066)= 1.39282167538869350000d-01;
    par(1067)=-8.04145969220189660000d-02;
    par(1068)= 4.02072984603271400000d-02;
    par(1069)= 4.02072984603271400000d-02;
    par(1070)=-5.38248376572020210000d-03;
    par(1071)=-1.61474512974189650000d-02;
    par(1072)=-1.61474512974189650000d-02;
    par(1073)=-5.38248376572020210000d-03;
    par(1074)= 4.95979490757047000000d-04;
    par(1075)=-7.43969236097928240000d-03;
    par(1076)= 7.43969236097928240000d-03;
    par(1077)=-4.95979490757047000000d-04;
    par(1078)=-1.53404031345646780000d-02;
    par(1079)=-1.02269354230903560000d-02;
    par(1080)= 5.11346771147432300000d-03;
    par(1081)= 1.47281727172525520000e+00;
    par(1082)= 1.47281727172525520000e+00;
    par(1083)= 1.47281727172525520000e+00;
    par(1084)= 3.36071610731016820000d-01;
    par(1085)= 3.36071610731016820000d-01;
    par(1086)= 3.36071610731016820000d-01;
    par(1087)= 2.21772293169705950000d-01;
    par(1088)= 2.21772293169705950000d-01;
    par(1089)= 2.21772293169705950000d-01;
    par(1090)= 2.21772293169705950000d-01;
    par(1091)= 2.21772293169705950000d-01;
    par(1092)= 2.21772293169705950000d-01;
    par(1093)= 4.68780825028227500000d-02;
    par(1094)= 4.68780825028227500000d-02;
    par(1095)= 4.68780825028227500000d-02;
    par(1096)= 5.54262033375083550000d-02;
    par(1097)= 5.54262033375083550000d-02;
    par(1098)= 5.54262033375083550000d-02;
    par(1099)= 6.59889699877011790000d-02;
    par(1100)=-3.29944849911945820000d-02;
    par(1101)=-3.29944849911945820000d-02;
    par(1102)=-3.29944849911945820000d-02;
    par(1103)= 6.59889699877011790000d-02;
    par(1104)=-3.29944849911945820000d-02;
    par(1105)=-3.29944849911945820000d-02;
    par(1106)=-3.29944849911945820000d-02;
    par(1107)= 6.59889699877011790000d-02;
    par(1108)= 6.91244082784837950000d-01;
    par(1109)= 6.91244082784837950000d-01;
    par(1110)= 6.91244082784837950000d-01;
    par(1111)= 6.91244082784837950000d-01;
    par(1112)= 6.91244082784837950000d-01;
    par(1113)= 6.91244082784837950000d-01;
    par(1114)= 6.91244082784837950000d-01;
    par(1115)= 6.91244082784837950000d-01;
    par(1116)= 6.91244082784837950000d-01;
    par(1117)= 6.91244082784837950000d-01;
    par(1118)= 6.91244082784837950000d-01;
    par(1119)= 6.91244082784837950000d-01;
    par(1120)= 1.80457899014284300000d-01;
    par(1121)= 1.80457899014284300000d-01;
    par(1122)= 1.80457899014284300000d-01;
    par(1123)= 1.80457899014284300000d-01;
    par(1124)= 1.80457899014284300000d-01;
    par(1125)= 1.80457899014284300000d-01;
    par(1126)=-3.74237655002062690000d-01;
    par(1127)= 1.87118827507382370000d-01;
    par(1128)=-3.74237655002062690000d-01;
    par(1129)= 1.87118827507382370000d-01;
    par(1130)= 1.87118827507382370000d-01;
    par(1131)= 1.87118827507382370000d-01;
    par(1132)= 6.48198632578891880000d-01;
    par(1133)= 6.48198632578891880000d-01;
    par(1134)=-6.48198632578891880000d-01;
    par(1135)=-6.48198632578891880000d-01;
    par(1136)= 3.74237655002062690000d-01;
    par(1137)=-1.87118827507382370000d-01;
    par(1138)= 3.74237655002062690000d-01;
    par(1139)=-1.87118827507382370000d-01;
    par(1140)=-1.87118827507382370000d-01;
    par(1141)=-1.87118827507382370000d-01;
    par(1142)=-1.70365024421318010000d-01;
    par(1143)= 8.51825122027411450000d-02;
    par(1144)= 8.51825122027411450000d-02;
    par(1145)= 2.95080878117015170000d-01;
    par(1146)=-2.95080878117015170000d-01;
    par(1147)= 1.70365024421318010000d-01;
    par(1148)=-8.51825122027411450000d-02;
    par(1149)=-8.51825122027411450000d-02;
    par(1150)= 3.94898770102535430000d-01;
    par(1151)= 3.94898770102535430000d-01;
    par(1152)= 3.94898770102535430000d-01;
    par(1153)= 7.89797540216014780000d-01;
    par(1154)= 7.89797540216014780000d-01;
    par(1155)= 7.89797540216014780000d-01;
    par(1156)= 3.94898770102535430000d-01;
    par(1157)= 3.94898770102535430000d-01;
    par(1158)= 3.94898770102535430000d-01;
    par(1159)= 1.93080974183131000000d-01;
    par(1160)= 1.93080974183131000000d-01;
    par(1161)= 1.93080974183131000000d-01;
    par(1162)= 3.86161948353155200000d-01;
    par(1163)= 3.86161948353155200000d-01;
    par(1164)= 3.86161948353155200000d-01;
    par(1165)= 1.93080974183131000000d-01;
    par(1166)= 1.93080974183131000000d-01;
    par(1167)= 1.93080974183131000000d-01;
    par(1168)=-9.19584982322749770000d-02;
    par(1169)=-9.19584982322749770000d-02;
    par(1170)= 1.83916996468963950000d-01;
    par(1171)= 3.18553582258472910000d-01;
    par(1172)=-3.18553582258472910000d-01;
    par(1173)= 3.18553582258472910000d-01;
    par(1174)=-3.18553582258472910000d-01;
    par(1175)= 9.19584982322749770000d-02;
    par(1176)= 9.19584982322749770000d-02;
    par(1177)=-1.83916996468963950000d-01;
    par(1178)=-2.26809294110589390000d-01;
    par(1179)= 1.13404647055294700000d-01;
    par(1180)= 1.13404647055294700000d-01;
    par(1181)= 3.92845221022381730000d-01;
    par(1182)=-3.92845221022381730000d-01;
    par(1183)= 3.92845221022381730000d-01;
    par(1184)=-3.92845221022381730000d-01;
    par(1185)= 2.26809294110589390000d-01;
    par(1186)=-1.13404647055294700000d-01;
    par(1187)=-1.13404647055294700000d-01;
    par(1188)= 5.22109215868071730000d-02;
    par(1189)= 5.22109215868071730000d-02;
    par(1190)= 5.22109215868071730000d-02;
    par(1191)= 1.56632764760421540000d-01;
    par(1192)= 1.56632764760421540000d-01;
    par(1193)= 1.56632764760421540000d-01;
    par(1194)= 1.56632764760421540000d-01;
    par(1195)= 1.56632764760421540000d-01;
    par(1196)= 1.56632764760421540000d-01;
    par(1197)= 5.22109215868071730000d-02;
    par(1198)= 5.22109215868071730000d-02;
    par(1199)= 5.22109215868071730000d-02;
    par(1200)= 4.51124706591470370000d-02;
    par(1201)=-2.25562353295735190000d-02;
    par(1202)=-2.25562353295735190000d-02;
    par(1203)= 1.56274182470822340000d-01;
    par(1204)=-1.56274182470822340000d-01;
    par(1205)=-2.70674823954882240000d-01;
    par(1206)= 1.35337411977441120000d-01;
    par(1207)= 1.35337411977441120000d-01;
    par(1208)=-1.56274182470822340000d-01;
    par(1209)= 1.56274182470822340000d-01;
    par(1210)= 4.51124706591470370000d-02;
    par(1211)=-2.25562353295735190000d-02;
    par(1212)=-2.25562353295735190000d-02;
    par(1213)=-6.19851934391184020000d-02;
    par(1214)= 3.09925967165839110000d-02;
    par(1215)= 3.09925967165839110000d-02;
    par(1216)= 1.07361504349056390000d-01;
    par(1217)=-1.07361504349056390000d-01;
    par(1218)=-6.19851934391184020000d-02;
    par(1219)= 3.09925967165839110000d-02;
    par(1220)= 3.09925967165839110000d-02;
    par(1221)= 2.14723008698112780000d-01;
    par(1222)=-2.14723008698112780000d-01;
    par(1223)= 6.19851934391184020000d-02;
    par(1224)=-3.09925967165839110000d-02;
    par(1225)=-3.09925967165839110000d-02;
    par(1226)= 1.07361504349056390000d-01;
    par(1227)=-1.07361504349056390000d-01;
    par(1228)= 6.19851934391184020000d-02;
    par(1229)=-3.09925967165839110000d-02;
    par(1230)=-3.09925967165839110000d-02;
    par(1231)= 1.36529944369771410000d-03;
    par(1232)= 5.46119777426658150000d-03;
    par(1233)= 8.19179666113773430000d-03;
    par(1234)= 5.46119777426658150000d-03;
    par(1235)= 1.36529944369771410000d-03;
    par(1236)= 1.69580323188423320000d-02;
    par(1237)=-8.47901615813414190000d-03;
    par(1238)=-8.47901615813414190000d-03;
    par(1239)= 5.87443471414602900000d-02;
    par(1240)=-5.87443471414602900000d-02;
    par(1241)=-8.47901615890635650000d-02;
    par(1242)= 4.23950807958188080000d-02;
    par(1243)= 4.23950807958188080000d-02;
    par(1244)=-8.47901615890635650000d-02;
    par(1245)= 4.23950807958188080000d-02;
    par(1246)= 4.23950807958188080000d-02;
    par(1247)=-5.87443471414602900000d-02;
    par(1248)= 5.87443471414602900000d-02;
    par(1249)= 1.69580323188423320000d-02;
    par(1250)=-8.47901615813414190000d-03;
    par(1251)=-8.47901615813414190000d-03;
    par(1252)=-2.47663971145313170000d-03;
    par(1253)=-2.47663971145313170000d-03;
    par(1254)=-2.47663971145313170000d-03;
    par(1255)= 3.71495956745594710000d-02;
    par(1256)= 3.71495956745594710000d-02;
    par(1257)= 3.71495956745594710000d-02;
    par(1258)=-3.71495956745594710000d-02;
    par(1259)=-3.71495956745594710000d-02;
    par(1260)=-3.71495956745594710000d-02;
    par(1261)= 2.47663971145313170000d-03;
    par(1262)= 2.47663971145313170000d-03;
    par(1263)= 2.47663971145313170000d-03;
    par(1264)=-1.86579542279904010000d-04;
    par(1265)= 2.61211359266795390000d-03;
    par(1266)=-2.61211359266795390000d-03;
    par(1267)= 1.86579542279904010000d-04;
    par(1268)= 8.87677586584481180000d-02;
    par(1269)=-8.87677586584481180000d-02;
    par(1270)=-1.02500178718291170000d-01;
    par(1271)= 5.12500893591455870000d-02;
    par(1272)= 5.12500893591455870000d-02;
    par(1273)= 3.67386342971828690000d-03;
    par(1274)= 6.12310571614655460000d-03;
    par(1275)= 1.22462114329002040000d-03;
    par(1276)=-1.22462114329002040000d-03;
    
    
    !Equilibrium ab initio geometry
    r_eq = 1.552765d0
    a_eq = 2.0d0*atan(sqrt(2.0d0))

    dr1 = 1.0d0 - exp(-cr*(r1 - r_eq))
    dr2 = 1.0d0 - exp(-cr*(r2 - r_eq))
    dr3 = 1.0d0 - exp(-cr*(r3 - r_eq))
    dr4 = 1.0d0 - exp(-cr*(r4 - r_eq))

    da1 = cos(a1*pi / 180.0d0) - cos(a_eq)
    da2 = cos(a2*pi / 180.0d0) - cos(a_eq)
    da3 = cos(a3*pi / 180.0d0) - cos(a_eq)

    db1 = cos(b1*pi / 180.0d0) - cos(a_eq)
    db2 = cos(b2*pi / 180.0d0) - cos(a_eq)
    db3 = cos(b3*pi / 180.0d0) - cos(a_eq)

    s1 = (dr1 + dr2 + dr3 + dr4) / 2.0d0
    s2 = (2.0d0*da1 - da2 - da3 + 2.0d0*db1 - db2 - db3) / sqrt(12.0d0)
    s3 = (da2 - da3 + db2 - db3) / 2.0d0

    s4 = (dr1 - dr2 + dr3 - dr4) / 2.0d0
    s5 = (dr1 - dr2 - dr3 + dr4) / 2.0d0
    s6 = (dr1 + dr2 - dr3 - dr4) / 2.0d0

    s7 = (da2 - db2) / sqrt(2.0d0)
    s8 = (da3 - db3) / sqrt(2.0d0)
    s9 = (da1 - db1) / sqrt(2.0d0)

    sum=0.0d0
    do j=1,n_par,1
        sum = sum + par(j)*(s1**p1(j))*(s2**p2(j))*(s3**p3(j))*&
                          &(s4**p4(j))*(s5**p5(j))*(s6**p6(j))*&
                          &(s7**p7(j))*(s8**p8(j))*(s9**p9(j))
    enddo

    calc_pot=sum*tocm

    return
    end
