# Supplementary material for: Elucidation of the Ro-Vibrational Band Structures in the Silicon Tetrafluoride Spectra from Accurate Ab Initio Calculations
Source: Molecules. 2025 Oct 30;30(21):4239. doi: 10.3390/molecules30214239 (PMC12608718; doi:10.3390/molecules30214239)
Supplement: Supplementary file 1 [file molecules-30-04239-s001.zip › sif4_pes_grid.dat]

Supplementary material to the article:

"Elucidation of the ro-vibrational band structures in the natural silicon tetrafluoride spectra from accurate ab initio calculations"

by Oleg Egorov(1) and Michael Rey(2)

(1)Laboratory of Theoretical Spectroscopy, V.E. Zuev Institute of Atmospheric Optics SB RAS 1, Akademician Zuev Sq., Tomsk, 634055 Russia
(2)Groupe de Spectrometrie Moleculaire et Atmospherique UMR CNRS 7331, UFR Sciences BP 1039, 51687 Reims Cedex 2, France


The ab initio values of the potential energy for the grid of the nuclear configurations of SiF4 calculated in the paper.

r1..4 are Bond lengths in Angstrom.

alpha1..3 and beta1..3 are Bond angles in Degrees. For further details see the Figure 1 of the paper.


The 4th order grid:                                                                                                                                                                                                                                        CCSD(T)-F12                                          
                                                                                                                                                                                                                       |-----------------------------------------------------------------------------|  
                       r1                  r2                  r3                  r4                alpha1              alpha2              alpha3              beta1               beta2               beta3              VTZ-F12a             VTZ-F12b             CVQZ-F12a            CVQZ-F12b          CCSD(T)/VDZ          CCSDT/VDZ           CCSDT(Q)/VDZ       
         1        1.5584180000        1.5584180000        1.5584180000        1.5584180000      109.4712206345      109.4712206345      109.4712206345      109.4712206345      109.4712206345      109.4712206345     -688.5219092254      -688.5045781170      -689.2009601228      -689.1859601345      -687.7720209876      -687.7844566589      -687.7868041149
         2        1.5434180000        1.5434180000        1.5434180000        1.5434180000      109.4712206345      109.4712206345      109.4712206345      109.4712206345      109.4712206345      109.4712206345     -688.5211472956      -688.5038396152      -689.2008202389      -689.1858260380      -687.7656393805      -687.7778518306      -687.7801420013
         3        1.5734180000        1.5734180000        1.5734180000        1.5734180000      109.4712206345      109.4712206345      109.4712206345      109.4712206345      109.4712206345      109.4712206345     -688.5211843543      -688.5038299644      -689.1996431181      -689.1846373222      -687.7766167122      -687.7892831547      -687.7916900711
         4        1.5584180000        1.5584180000        1.5584180000        1.5584180000      109.3720720771      115.0440648689      109.3720720771      109.3720720771      103.7000792853      109.3720720771     -688.5195208394      -688.5021877945      -689.1985775073      -689.1835767673      -687.7695554386      -687.7820062418      -687.7843557856
         5        1.5724180000        1.5444180000        1.5724180000        1.5444180000      109.4464126301      112.2824090260      109.4464126301      109.4464126301      106.6104162342      109.4464126301     -688.5208951764      -688.5035640229      -689.1999599934      -689.1849598917      -687.7708544979      -687.7832917245      -687.7856394780
         6        1.5864180000        1.5304180000        1.5864180000        1.5304180000      109.4712206345      109.4712206345      109.4712206345      109.4712206345      109.4712206345      109.4712206345     -688.5196241750      -688.5022935947      -689.1987262261      -689.1837261467      -687.7691254650      -687.7815621812      -687.7839106619
         7        1.5584180000        1.5584180000        1.5584180000        1.5584180000      109.5389277220      115.2685056733      103.8093497707      109.5389277220      115.2685056733      103.8093497707     -688.5190322932      -688.5016989403      -689.1980952249      -689.1830942398      -687.7691036193      -687.7815541240      -687.7839033132
         8        1.5584180000        1.5584180000        1.5584180000        1.5584180000      102.9192962028      112.8432163204      112.8432163204      102.9192962028      112.8432163204      112.8432163204     -688.5188714136      -688.5015379018      -689.1979348484      -689.1829339516      -687.7689372961      -687.7813884786      -687.7837377117
         9        1.5584180000        1.5584180000        1.5584180000        1.5584180000      116.1585591655      106.2346390479      106.2346390479      116.1585591655      106.2346390479      106.2346390479     -688.5191930150      -688.5018598205      -689.1982554847      -689.1832543467      -687.7692697750      -687.7817196018      -687.7840687471
        10        1.5284180000        1.5284180000        1.5284180000        1.5284180000      109.4712206345      109.4712206345      109.4712206345      109.4712206345      109.4712206345      109.4712206345     -688.5187667970      -688.5014826846      -689.1990930845      -689.1841046448      -687.7573342268      -687.7693309830      -687.7715658630
        11        1.5884180000        1.5884180000        1.5884180000        1.5884180000      109.4712206345      109.4712206345      109.4712206345      109.4712206345      109.4712206345      109.4712206345     -688.5190949995      -688.5017174802      -689.1969904124      -689.1819787933      -687.7795555742      -687.7924603605      -687.7949291020
        12        1.5584180000        1.5584180000        1.5584180000        1.5584180000      112.2250427540      112.2250427540      112.2250427540      106.5530499622      106.5530499622      106.5530499622     -688.5200507742      -688.5027181564      -689.1991061840      -689.1841056186      -687.7700980291      -687.7825456132      -687.7848947291
        13        1.5724180000        1.5444180000        1.5724180000        1.5444180000      112.2573604529      109.4213640570      112.2573604529      106.5853676611      109.4213640570      106.5853676611     -688.5201491561      -688.5028172255      -689.1992158097      -689.1842154157      -687.7700684782      -687.7825118233      -687.7848605479
        14        1.5864180000        1.5304180000        1.5584180000        1.5584180000      112.2824090260      109.4464126301      109.4464126301      106.6104162342      109.4464126301      109.4464126301     -688.5201755770      -688.5028442548      -689.1992535163      -689.1842532971      -687.7699617297      -687.7824016565      -687.7847501223
        15        1.6004180000        1.5444180000        1.5444180000        1.5444180000      109.4712206345      109.4712206345      109.4712206345      109.4712206345      109.4712206345      109.4712206345     -688.5202859849      -688.5029552695      -689.1993739518      -689.1843739037      -687.7699472021      -687.7823835751      -687.7847318127
        16        1.5584180000        1.5584180000        1.5584180000        1.5584180000      109.3888714778      112.2536604535      112.1960752940      109.3888714778      112.2536604535      100.8520897104     -688.5185878153      -688.5012539989      -689.1976472384      -689.1826463389      -687.7686249084      -687.7810800165      -687.7834299732
        17        1.5584180000        1.5584180000        1.5584180000        1.5584180000      109.3888714778      117.9256532453      106.5240825022      109.3888714778      106.5816676617      106.5240825022     -688.5189798703      -688.5016464386      -689.1980392701      -689.1830381409      -687.7689958483      -687.7814499825      -687.7837999826
        18        1.5584180000        1.5584180000        1.5584180000        1.5584180000      111.7524311684      111.0423984354      111.0423984354      100.4084455849      111.0423984354      111.0423984354     -688.5185315588      -688.5011976873      -689.1975907956      -689.1825899688      -687.7685708544      -687.7810261573      -687.7833761145
        19        1.5584180000        1.5584180000        1.5584180000        1.5584180000      118.3692973696      107.7353445190      107.7353445190      107.0253117860      107.7353445190      107.7353445190     -688.5190253597      -688.5016919730      -689.1980845616      -689.1830834507      -687.7690414587      -687.7814954611      -687.7838454571
        20        1.5584180000        1.5584180000        1.5584180000        1.5584180000      106.0804383766      116.7143912272      111.0423984354      106.0804383766      105.3704056437      111.0423984354     -688.5188871625      -688.5015536393      -689.1979469142      -689.1829458870      -687.7689046659      -687.7813590311      -687.7837090312
        21        1.5584180000        1.5584180000        1.5584180000        1.5584180000      112.6973045778      113.4073373108      107.7353445190      112.6973045778      102.0633517273      107.7353445190     -688.5187018977      -688.5013681930      -689.1977615855      -689.1827606679      -687.7687327742      -687.7811875255      -687.7835374895
        22        1.5724180000        1.5444180000        1.5444180000        1.5724180000      109.4632817263      112.3280707019      109.4344891465      109.4632817263      112.3280707019      103.7624963547     -688.5201478379      -688.5028160810      -689.1992158716      -689.1842155590      -687.7700979667      -687.7825391468      -687.7848873644
        23        1.5724180000        1.5444180000        1.5724180000        1.5444180000      109.4632817263      115.1640670978      106.5984927506      109.4632817263      109.4920743060      106.5984927506     -688.5202027914      -688.5028711069      -689.1992706243      -689.1842702618      -687.7701500753      -687.7825907817      -687.7849389433
        24        1.5724180000        1.5724180000        1.5444180000        1.5444180000      108.9908450210      111.1168086839      111.1168086839      103.3188522292      111.1168086839      111.1168086839     -688.5201228484      -688.5027910647      -689.1991909501      -689.1841906135      -687.7700725893      -687.7825138967      -687.7848621246
        25        1.5724180000        1.5724180000        1.5444180000        1.5444180000      115.6077112222      107.8097547675      107.8097547675      109.9357184304      107.8097547675      107.8097547675     -688.5202262976      -688.5028946368      -689.1992940140      -689.1842936223      -687.7701741223      -687.7826147155      -687.7849628680
        26        1.5724180000        1.5444180000        1.5724180000        1.5444180000      106.1548486251      113.9528050798      111.1168086839      106.1548486251      108.2808122880      111.1168086839     -688.5201726493      -688.5028409330      -689.1992406447      -689.1842403415      -687.7701196941      -687.7825605701      -687.7849087477
        27        1.5724180000        1.5444180000        1.5724180000        1.5444180000      112.7717148263      110.6457511634      107.8097547675      112.7717148263      104.9737583716      107.8097547675     -688.5201809153      -688.5028491964      -689.1992488999      -689.1842485275      -687.7701309710      -687.7825719534      -687.7849201525
        28        1.5864180000        1.5304180000        1.5304180000        1.5864180000      109.4881130028      112.3529019785      106.6233240272      109.4881130028      112.3529019785      106.6233240272     -688.5188873127      -688.5015561551      -689.1979924835      -689.1829922422      -687.7683806315      -687.7808211872      -687.7831701299
        29        1.5864180000        1.5304180000        1.5864180000        1.5304180000      109.4881130028      112.3529019785      106.6233240272      109.4881130028      112.3529019785      106.6233240272     -688.5189257334      -688.5015946077      -689.1980310125      -689.1830306842      -687.7684144322      -687.7808546932      -687.7832035789
        30        1.5864180000        1.5864180000        1.5304180000        1.5304180000      106.1796799016      111.1416399604      111.1416399604      106.1796799016      111.1416399604      111.1416399604     -688.5188638390      -688.5015326594      -689.1979691096      -689.1829688767      -687.7683570097      -687.7807976710      -687.7831466226
        31        1.5864180000        1.5864180000        1.5304180000        1.5304180000      112.7965461028      107.8345860440      107.8345860440      112.7965461028      107.8345860440      107.8345860440     -688.5189480156      -688.5016169119      -689.1980532500      -689.1830528810      -687.7684372230      -687.7808773786      -687.7832262533
        32        1.5864180000        1.5304180000        1.5864180000        1.5304180000      106.1796799016      111.1416399604      111.1416399604      106.1796799016      111.1416399604      111.1416399604     -688.5188988904      -688.5015677387      -689.1980042458      -689.1830039223      -687.7683875182      -687.7808279239      -687.7831768294
        33        1.5864180000        1.5304180000        1.5864180000        1.5304180000      112.7965461028      107.8345860440      107.8345860440      112.7965461028      107.8345860440      107.8345860440     -688.5189165200      -688.5015853890      -689.1980217174      -689.1830214211      -687.7684091864      -687.7808495968      -687.7831985241
        34        1.5584180000        1.5584180000        1.5584180000        1.5584180000      106.2530082294      116.9445462395      105.4853903369      106.2530082294      116.9445462395      105.4853903369     -688.5185306051      -688.5011969106      -689.1975956121      -689.1825942036      -687.7686000117      -687.7810533176      -687.7834028793
        35        1.5584180000        1.5584180000        1.5584180000        1.5584180000      112.8588155991      113.6264334916      102.1672775890      112.8588155991      113.6264334916      102.1672775890     -688.5180869316      -688.5007527984      -689.1971531907      -689.1821521285      -687.7681415076      -687.7805966920      -687.7829463752
        36        1.5584180000        1.5584180000        1.5584180000        1.5584180000       99.6876847940      114.5735649704      114.5735649704       99.6876847940      114.5735649704      114.5735649704     -688.5148459485      -688.4975092403      -689.1939219756      -689.1789199607      -687.7648558509      -687.7773275574      -687.7796790656
        37        1.5584180000        1.5584180000        1.5584180000        1.5584180000      119.5604751208      104.6745949444      104.6745949444      119.5604751208      104.6745949444      104.6745949444     -688.5159495396      -688.4986139324      -689.1950233950      -689.1800207869      -687.7659947050      -687.7784616620      -687.7808128649
        38        1.5434180000        1.5434180000        1.5434180000        1.5434180000      109.3720720771      115.0440648689      109.3720720771      109.3720720771      103.7000792853      109.3720720771     -688.5186891570      -688.5013794895      -689.1983675536      -689.1833725546      -687.7631109171      -687.7753379313      -687.7776299984
        39        1.5734180000        1.5734180000        1.5734180000        1.5734180000      109.3720720771      115.0440648689      109.3720720771      109.3720720771      103.7000792853      109.3720720771     -688.5188624281      -688.5015061506      -689.1973273969      -689.1823208715      -687.7742120443      -687.7868942020      -687.7893034061
        40        1.5574180000        1.5294180000        1.5574180000        1.5294180000      109.4464126301      112.2824090260      109.4464126301      109.4464126301      106.6104162342      109.4464126301     -688.5200705844      -688.5027628566      -689.1997580718      -689.1847637343      -687.7644077261      -687.7766216380      -687.7789120721
        41        1.5874180000        1.5594180000        1.5874180000        1.5594180000      109.4464126301      112.2824090260      109.4464126301      109.4464126301      106.6104162342      109.4464126301     -688.5202285558      -688.5028741217      -689.1987005987      -689.1836947861      -687.7755113080      -687.7881794069      -687.7905866558
        42        1.5714180000        1.5154180000        1.5714180000        1.5154180000      109.4712206345      109.4712206345      109.4712206345      109.4712206345      109.4712206345      109.4712206345     -688.5186489405      -688.5013417911      -689.1983757722      -689.1833815077      -687.7625165032      -687.7747301325      -687.7770212372
        43        1.6014180000        1.5454180000        1.6014180000        1.5454180000      109.4712206345      109.4712206345      109.4712206345      109.4712206345      109.4712206345      109.4712206345     -688.5190965764      -688.5017427102      -689.1976039119      -689.1825980618      -687.7739336389      -687.7866009984      -687.7890090318
        44        1.5434180000        1.5434180000        1.5434180000        1.5434180000      109.5389277220      115.2685056733      103.8093497707      109.5389277220      115.2685056733      103.8093497707     -688.5181660657      -688.5008560835      -689.1978507274      -689.1828555668      -687.7626281197      -687.7748545748      -687.7771462541
        45        1.5734180000        1.5734180000        1.5734180000        1.5734180000      109.5389277220      115.2685056733      103.8093497707      109.5389277220      115.2685056733      103.8093497707     -688.5184062057      -688.5010496273      -689.1968773852      -689.1818705241      -687.7737896058      -687.7864717335      -687.7888806147
        46        1.5434180000        1.5434180000        1.5434180000        1.5434180000      102.9192962028      112.8432163204      112.8432163204      102.9192962028      112.8432163204      112.8432163204     -688.5179972518      -688.5006871111      -689.1976822693      -689.1826872507      -687.7624565005      -687.7746836665      -687.7769753783
        47        1.5434180000        1.5434180000        1.5434180000        1.5434180000      116.1585591655      106.2346390479      106.2346390479      116.1585591655      106.2346390479      106.2346390479     -688.5183347129      -688.5010248892      -689.1980190043      -689.1830236823      -687.7627995567      -687.7750253006      -687.7773169476
        48        1.5734180000        1.5734180000        1.5734180000        1.5734180000      102.9192962028      112.8432163204      112.8432163204      102.9192962028      112.8432163204      112.8432163204     -688.5182528177      -688.5008960806      -689.1967245597      -689.1817178513      -687.7736283234      -687.7863110961      -687.7887200335
        49        1.5734180000        1.5734180000        1.5734180000        1.5734180000      116.1585591655      106.2346390479      106.2346390479      116.1585591655      106.2346390479      106.2346390479     -688.5185594432      -688.5012030234      -689.1970299990      -689.1820230484      -687.7739507342      -687.7866322168      -687.7890410418
        50        1.5134180000        1.5134180000        1.5134180000        1.5134180000      109.4712206345      109.4712206345      109.4712206345      109.4712206345      109.4712206345      109.4712206345     -688.5146257405      -688.4973653321      -689.1956380666      -689.1806553771      -687.7469585763      -687.7587471397      -687.7609285511
        51        1.6034180000        1.6034180000        1.6034180000        1.6034180000      109.4712206345      109.4712206345      109.4712206345      109.4712206345      109.4712206345      109.4712206345     -688.5157547317      -688.4983542421      -689.1931143267      -689.1780969767      -687.7809585433      -687.7941092697      -687.7966423987
        52        1.5584180000        1.5584180000        1.5584180000        1.5584180000      109.2690163124      114.9410091042      114.9410091042      109.2690163124      103.5970235206      103.5970235206     -688.5170832075      -688.4997481655      -689.1961458993      -689.1811445389      -687.7670357738      -687.7795021559      -687.7818538683
        53        1.5584180000        1.5584180000        1.5584180000        1.5584180000      109.0759553404      120.4199409239      109.0759553404      109.0759553404       97.7319697568      109.0759553404     -688.5121352646      -688.4947960939      -689.1912069685      -689.1762039684      -687.7619650031      -687.7744625057      -687.7768183436
        54        1.5724180000        1.5444180000        1.5724180000        1.5444180000      109.3462946240      112.1822910199      115.0182874157      109.3462946240      106.5102982281      103.6743018322     -688.5184959243      -688.5011628194      -689.1975665857      -689.1825658182      -687.7683769236      -687.7808293714      -687.7831792283
        55        1.5724180000        1.5444180000        1.5724180000        1.5444180000      109.2484485500      117.7564377377      109.2484485500      109.2484485500      100.7404593624      109.2484485500     -688.5163851712      -688.4990506623      -689.1954605591      -689.1804593114      -687.7662306608      -687.7786934772      -687.7810444603
        56        1.5864180000        1.5304180000        1.5584180000        1.5584180000      109.4213640570      112.2573604529      112.2573604529      109.4213640570      106.5853676611      106.5853676611     -688.5198768921      -688.5025456897      -689.1989555823      -689.1839554590      -687.7696836061      -687.7821224022      -687.7844704523
        57        1.5864180000        1.5304180000        1.5864180000        1.5304180000      109.3720720771      109.3720720771      115.0440648689      109.3720720771      109.3720720771      103.7000792853     -688.5172376802      -688.4999051626      -689.1963454849      -689.1813447541      -687.7666610903      -687.7791129549      -687.7814635330
        58        1.5864180000        1.5304180000        1.5864180000        1.5304180000      109.3720720771      115.0440648689      109.3720720771      109.3720720771      103.7000792853      109.3720720771     -688.5178441417      -688.5005128263      -689.1969506112      -689.1819503769      -687.7673457330      -687.7797876876      -687.7821363383
        59        1.6004180000        1.5164180000        1.5724180000        1.5444180000      109.4464126301      109.4464126301      112.2824090260      109.4464126301      109.4464126301      106.6104162342     -688.5186033907      -688.5012727649      -689.1977193796      -689.1827192767      -687.7679524823      -687.7803907649      -687.7827395409
        60        1.6144180000        1.5024180000        1.5584180000        1.5584180000      109.4712206345      109.4712206345      109.4712206345      109.4712206345      109.4712206345      109.4712206345     -688.5173112649      -688.4999812114      -689.1964647353      -689.1814646451      -687.7662037740      -687.7786415540      -687.7809910536
        61        1.6004180000        1.5164180000        1.6004180000        1.5164180000      109.4464126301      112.2824090260      109.4464126301      109.4464126301      106.6104162342      109.4464126301     -688.5166106139      -688.4992811165      -689.1957770796      -689.1807772267      -687.7653898345      -687.7778242299      -687.7801730653
        62        1.6144180000        1.5024180000        1.6144180000        1.5024180000      109.4712206345      109.4712206345      109.4712206345      109.4712206345      109.4712206345      109.4712206345     -688.5127119354      -688.4953829358      -689.1919679802      -689.1769678861      -687.7603856127      -687.7728255117      -687.7751770523
        63        1.5724180000        1.5444180000        1.5444180000        1.5724180000      112.2742051319      115.1389941076      106.5734197604      106.6022123401      109.4670013158      106.5734197604     -688.5194696427      -688.5021371894      -689.1985393057      -689.1835386623      -687.7693768408      -687.7818238429      -687.7841730173
        64        1.5724180000        1.5444180000        1.5724180000        1.5444180000      112.2742051319      112.3029977117      109.4094161563      106.6022123401      112.3029977117      103.7374233645     -688.5193826031      -688.5020500620      -689.1984523641      -689.1834517753      -687.7692938404      -687.7817409885      -687.7840901338
        65        1.5724180000        1.5724180000        1.5444180000        1.5444180000      106.1297756633      113.9277321180      113.9277321180      106.1297756633      108.2557393262      108.2557393262     -688.5194573244      -688.5021248594      -689.1985270535      -689.1835264445      -687.7693633137      -687.7818103822      -687.7841595646
        66        1.5724180000        1.5724180000        1.5444180000        1.5444180000      112.7466418075      110.6206781446      110.6206781446      112.7466418075      104.9486853528      104.9486853528     -688.5193972507      -688.5020647240      -689.1984669759      -689.1834663606      -687.7693091772      -687.7817562433      -687.7841053811
        67        1.5724180000        1.5444180000        1.5724180000        1.5444180000      108.9657720592      111.0917357221      113.9277321180      103.2937792674      111.0917357221      108.2557393262     -688.5193784640      -688.5020459190      -689.1984481423      -689.1834475791      -687.7692887355      -687.7817359538      -687.7840851103
        68        1.5724180000        1.5444180000        1.5724180000        1.5444180000      115.5826382034      107.7846817487      110.6206781446      109.9106454116      107.7846817487      104.9486853528     -688.5194691489      -688.5021366945      -689.1985387342      -689.1835380636      -687.7693783620      -687.7818253252      -687.7841744875
        69        1.5864180000        1.5584180000        1.5304180000        1.5584180000      109.4632817263      115.1640670978      106.5984927506      109.4632817263      109.4920743060      106.5984927506     -688.5194968313      -688.5021649870      -689.1985778808      -689.1835774157      -687.7692712238      -687.7817147910      -687.7840637028
        70        1.5864180000        1.5584180000        1.5584180000        1.5304180000      109.4632817263      112.3280707019      109.4344891465      109.4632817263      112.3280707019      103.7624963547     -688.5194109744      -688.5020790430      -689.1984920875      -689.1834916499      -687.7691890375      -687.7816327682      -687.7839816572
        71        1.5864180000        1.5584180000        1.5584180000        1.5304180000      106.1548486251      111.1168086839      113.9528050798      106.1548486251      111.1168086839      108.2808122880     -688.5194609034      -688.5021290233      -689.1985420670      -689.1835416186      -687.7692349007      -687.7816785712      -687.7840274839
        72        1.5864180000        1.5584180000        1.5584180000        1.5304180000      112.7717148263      107.8097547675      110.6457511634      112.7717148263      107.8097547675      104.9737583716     -688.5194514501      -688.5021195592      -689.1985325786      -689.1835321529      -687.7692288930      -687.7816724897      -687.7840213783
        73        1.5864180000        1.5304180000        1.5584180000        1.5584180000      108.9908450210      111.1168086839      111.1168086839      103.3188522292      111.1168086839      111.1168086839     -688.5193831274      -688.5020511682      -689.1984642725      -689.1834638431      -687.7691610622      -687.7816048973      -687.7839537899
        74        1.5864180000        1.5304180000        1.5584180000        1.5584180000      115.6077112222      107.8097547675      107.8097547675      109.9357184304      107.8097547675      107.8097547675     -688.5195223843      -688.5021905651      -689.1986032763      -689.1836027637      -687.7692974075      -687.7817408856      -687.7840897935
        75        1.5584180000        1.5584180000        1.5584180000        1.5584180000      115.1113992126      115.1689843721      103.7098284695      103.7674136290      115.1689843721      103.7098284695     -688.5166267942      -688.4992914937      -689.1956952914      -689.1806935856      -687.7666170019      -687.7790827782      -687.7814340822
        76        1.5584180000        1.5584180000        1.5584180000        1.5584180000      109.4394064208      115.1689843721      109.3818212613      109.4394064208      115.1689843721       98.0378356777     -688.5161623916      -688.4988266410      -689.1952285093      -689.1802267798      -687.7661879260      -687.7786551228      -687.7810063669
        77        1.5584180000        1.5584180000        1.5584180000        1.5584180000      109.4394064208      120.8409771639      103.7098284695      109.4394064208      109.4969915803      103.7098284695     -688.5169614224      -688.4996264477      -689.1960286074      -689.1810266632      -687.7669435950      -687.7794087042      -687.7817600259
        78        1.5584180000        1.5584180000        1.5584180000        1.5584180000      106.0986402950      113.9253893294      113.8678041699      106.0986402950      113.9253893294      102.5238185863     -688.5180321800      -688.5006979637      -689.1970948717      -689.1820936806      -687.7680502386      -687.7805085524      -687.7828589553
        79        1.5584180000        1.5584180000        1.5584180000        1.5584180000      112.7127469772      110.6155758940      110.5579907345      112.7127469772      110.6155758940       99.2140051509     -688.5176846489      -688.5003500929      -689.1967462495      -689.1817451010      -687.7677206723      -687.7801801346      -687.7825305233
        80        1.5584180000        1.5584180000        1.5584180000        1.5584180000      106.0986402950      119.5973821212      108.1958113781      106.0986402950      108.2533965376      108.1958113781     -688.5183894319      -688.5010555660      -689.1974512804      -689.1824498758      -687.7683941907      -687.7808517250      -687.7832021574
        81        1.5584180000        1.5584180000        1.5584180000        1.5584180000      112.7127469772      116.2875686858      104.8859979427      112.7127469772      104.9435831022      104.8859979427     -688.5181164771      -688.5007823422      -689.1971793693      -689.1821781224      -687.7681231842      -687.7805814313      -687.7829318743
        82        1.5584180000        1.5584180000        1.5584180000        1.5584180000      108.4917676936      112.7436950194      112.7436950194       97.1477821101      112.7436950194      112.7436950194     -688.5159119160      -688.4985759187      -689.1949775584      -689.1799759506      -687.7659404438      -687.7784086471      -687.7807599245
        83        1.5584180000        1.5584180000        1.5584180000        1.5584180000      121.7310306563      106.1351177469      106.1351177469      110.3870450727      106.1351177469      106.1351177469     -688.5171668238      -688.4998320529      -689.1962333506      -689.1812312865      -687.7671546156      -687.7796189710      -687.7819702468
        84        1.5584180000        1.5584180000        1.5584180000        1.5584180000      102.8197749018      118.4156878112      112.7436950194      102.8197749018      107.0717022277      112.7436950194     -688.5166701229      -688.4993348606      -689.1957385371      -689.1807367981      -687.7666478520      -687.7791138704      -687.7814652348
        85        1.5584180000        1.5584180000        1.5584180000        1.5584180000      116.0590378645      111.8071105387      106.1351177469      116.0590378645      100.4631249551      106.1351177469     -688.5165408616      -688.4992054818      -689.1956082263      -689.1806065019      -687.7665528676      -687.7790186520      -687.7813698807
        86        1.5724180000        1.5724180000        1.5444180000        1.5444180000      112.3500228062      115.2436043616      103.7844484589      106.6780300144      115.2436043616      103.7844484589     -688.5180145956      -688.5006811934      -689.1970913476      -689.1820902581      -687.7679324698      -687.7803845572      -687.7827340474
        87        1.5724180000        1.5444180000        1.5444180000        1.5724180000      109.5140264103      115.2436043616      106.6204448548      109.5140264103      115.2436043616      100.9484520631     -688.5179495287      -688.5006160360      -689.1970261401      -689.1820251046      -687.7678712254      -687.7803238844      -687.7826734387
        88        1.5724180000        1.5444180000        1.5724180000        1.5444180000      109.5140264103      118.0796007575      103.7844484589      109.5140264103      112.4076079657      103.7844484589     -688.5180617882      -688.5007284399      -689.1971381846      -689.1821370928      -687.7679776122      -687.7804292988      -687.7827787402
        89        1.5724180000        1.5444180000        1.5444180000        1.5724180000      106.1731203478      113.9998693822      111.1062878268      106.1731203478      113.9998693822      105.4342950350     -688.5194862348      -688.5021539799      -689.1985572072      -689.1835565696      -687.7694261933      -687.7818707605      -687.7842193837
        90        1.5724180000        1.5444180000        1.5444180000        1.5724180000      112.7872270300      110.6900559468      107.7964743914      112.7872270300      110.6900559468      102.1244815996     -688.5193688966      -688.5020365103      -689.1984400743      -689.1834395675      -687.7693083293      -687.7817535585      -687.7841022403
        91        1.5724180000        1.5444180000        1.5724180000        1.5444180000      106.1731203478      116.8358657781      108.2702914309      106.1731203478      111.1638729863      108.2702914309     -688.5195364496      -688.5022042564      -689.1986071094      -689.1836064679      -687.7694740579      -687.7819181961      -687.7842667675
        92        1.5724180000        1.5444180000        1.5724180000        1.5444180000      112.7872270300      113.5260523427      104.9604779955      112.7872270300      107.8540595509      104.9604779955     -688.5194293725      -688.5020970693      -689.1985005349      -689.1835000194      -687.7693654027      -687.7818101049      -687.7841587262
        93        1.5724180000        1.5724180000        1.5444180000        1.5444180000      105.7303912870      112.8183150087      112.8183150087      100.0583984952      112.8183150087      112.8183150087     -688.5177760538      -688.5004423841      -689.1968529568      -689.1818519726      -687.7676931268      -687.7801465743      -687.7824961841
        94        1.5724180000        1.5724180000        1.5444180000        1.5444180000      118.9696542497      106.2097377362      106.2097377362      113.2976614579      106.2097377362      106.2097377362     -688.5182288819      -688.5008956983      -689.1973047043      -689.1823034816      -687.7681498484      -687.7806008042      -687.7829501953
        95        1.5724180000        1.5444180000        1.5724180000        1.5444180000      102.8943948911      115.6543114046      112.8183150087      102.8943948911      109.9823186128      112.8183150087     -688.5178824258      -688.5005488995      -689.1969594994      -689.1819585372      -687.7677935787      -687.7802460980      -687.7825956024
        96        1.5724180000        1.5444180000        1.5724180000        1.5444180000      116.1336578538      109.0457341321      106.2097377362      116.1336578538      103.3737413403      106.2097377362     -688.5181407778      -688.5008074874      -689.1972171157      -689.1822159663      -687.7680659864      -687.7805176981      -687.7828671792
        97        1.5864180000        1.5864180000        1.5304180000        1.5304180000      109.5389277220      115.2685056733      103.8093497707      109.5389277220      115.2685056733      103.8093497707     -688.5167507969      -688.4994179737      -689.1958649065      -689.1808639223      -687.7662107454      -687.7786623067      -687.7810125343
        98        1.5864180000        1.5304180000        1.5304180000        1.5864180000      109.5389277220      115.2685056733      103.8093497707      109.5389277220      115.2685056733      103.8093497707     -688.5167046474      -688.4993717911      -689.1958185792      -689.1808175290      -687.7661714638      -687.7786233248      -687.7809735970
        99        1.5864180000        1.5304180000        1.5864180000        1.5304180000      109.5389277220      115.2685056733      103.8093497707      109.5389277220      115.2685056733      103.8093497707     -688.5167826624      -688.4994498698      -689.1958967350      -689.1808956672      -687.7662400038      -687.7786912685      -687.7810414255
       100        1.5864180000        1.5304180000        1.5304180000        1.5864180000      106.1979749329      114.0247239673      108.2951460160      106.1979749329      114.0247239673      108.2951460160     -688.5182222405      -688.5008905708      -689.1973304144      -689.1823298718      -687.7677046537      -687.7801486622      -687.7824980168
       101        1.5864180000        1.5304180000        1.5304180000        1.5864180000      112.8120816151      110.7149105319      104.9853325806      112.8120816151      110.7149105319      104.9853325806     -688.5181159405      -688.5007841732      -689.1972243560      -689.1822238506      -687.7675995700      -687.7800440839      -687.7823934863
       102        1.5864180000        1.5304180000        1.5864180000        1.5304180000      106.1979749329      114.0247239673      108.2951460160      106.1979749329      114.0247239673      108.2951460160     -688.5182567411      -688.5009251026      -689.1973649687      -689.1823643784      -687.7677357377      -687.7801794513      -687.7825287412
       103        1.5864180000        1.5304180000        1.5864180000        1.5304180000      112.8120816151      110.7149105319      104.9853325806      112.8120816151      110.7149105319      104.9853325806     -688.5181586731      -688.5008269384      -689.1972672035      -689.1822667234      -687.7676363994      -687.7800806166      -687.7824299691
       104        1.5864180000        1.5864180000        1.5304180000        1.5304180000      102.9192962028      112.8432163204      112.8432163204      102.9192962028      112.8432163204      112.8432163204     -688.5165352482      -688.4992022278      -689.1956496532      -689.1806487399      -687.7659981418      -687.7784507271      -687.7808010490
       105        1.5864180000        1.5864180000        1.5304180000        1.5304180000      116.1585591655      106.2346390479      106.2346390479      116.1585591655      106.2346390479      106.2346390479     -688.5169470260      -688.4996143964      -689.1960606297      -689.1810594770      -687.7664096702      -687.7788602110      -687.7812103101
       106        1.5864180000        1.5304180000        1.5864180000        1.5304180000      102.9192962028      112.8432163204      112.8432163204      102.9192962028      112.8432163204      112.8432163204     -688.5166100456      -688.4992770817      -689.1957246408      -689.1807237170      -687.7660626313      -687.7785146990      -687.7808649338
       107        1.5864180000        1.5304180000        1.5864180000        1.5304180000      116.1585591655      106.2346390479      106.2346390479      116.1585591655      106.2346390479      106.2346390479     -688.5168866869      -688.4995540036      -689.1960001861      -689.1809990329      -687.7663554244      -687.7788064804      -687.7811566919
       108        1.5584180000        1.5584180000        1.5584180000        1.5584180000      109.7442729888      121.2034288914       98.2851170862      109.7442729888      121.2034288914       98.2851170862     -688.5102401178      -688.4929000241      -689.1893268620      -689.1743225627      -687.7602175523      -687.7727137509      -687.7750681399
       109        1.5584180000        1.5584180000        1.5584180000        1.5584180000      102.9984445778      118.6519426467      107.1927867441      102.9984445778      118.6519426467      107.1927867441     -688.5164543356      -688.4991190639      -689.1955264393      -689.1805241715      -687.7665006195      -687.7789647644      -687.7813155967
       110        1.5584180000        1.5584180000        1.5584180000        1.5584180000      116.2155621089      112.0212199426      100.5620640400      116.2155621089      112.0212199426      100.5620640400     -688.5158025283      -688.4984666077      -689.1948760342      -689.1798741673      -687.7658277541      -687.7782946932      -687.7806457053
       111        1.5584180000        1.5584180000        1.5584180000        1.5584180000       96.4826759922      116.3305162274      116.3305162274       96.4826759922      116.3305162274      116.3305162274     -688.5088959848      -688.4915545316      -689.1879841791      -689.1729802700      -687.7588332511      -687.7713353478      -687.7736901168
       112        1.5584180000        1.5584180000        1.5584180000        1.5584180000      123.0058650071      103.1580247720      103.1580247720      123.0058650071      103.1580247720      103.1580247720     -688.5115736588      -688.4942349159      -689.1906594019      -689.1756546236      -687.7615905337      -687.7740808241      -687.7764348358
       113        1.5434180000        1.5434180000        1.5434180000        1.5434180000      112.2250427540      112.2250427540      112.2250427540      106.5530499622      106.5530499622      106.5530499622     -688.5192353890      -688.5019261590      -689.1989125974      -689.1839178217      -687.7636680626      -687.7758919738      -687.7781836535
       114        1.5734180000        1.5734180000        1.5734180000        1.5734180000      112.2250427540      112.2250427540      112.2250427540      106.5530499622      106.5530499622      106.5530499622     -688.5193768562      -688.5020209952      -689.1978404206      -689.1828340684      -687.7747406017      -687.7874194205      -687.7898281544
       115        1.5574180000        1.5294180000        1.5574180000        1.5294180000      112.2573604529      109.4213640570      112.2573604529      106.5853676611      109.4213640570      106.5853676611     -688.5192995201      -688.5019909928      -689.1989887108      -689.1839941066      -687.7635989475      -687.7758188232      -687.7781101460
       116        1.5874180000        1.5594180000        1.5874180000        1.5594180000      112.2573604529      109.4213640570      112.2573604529      106.5853676611      109.4213640570      106.5853676611     -688.5195063648      -688.5021511761      -689.1979803914      -689.1829742561      -687.7747474098      -687.7874217836      -687.7898300896
       117        1.5714180000        1.5154180000        1.5434180000        1.5434180000      112.2824090260      109.4464126301      109.4464126301      106.6104162342      109.4464126301      109.4464126301     -688.5192899002      -688.5019819949      -689.1989912029      -689.1839967594      -687.7634510126      -687.7756676399      -687.7779587292
       118        1.6014180000        1.5454180000        1.5734180000        1.5734180000      112.2824090260      109.4464126301      109.4464126301      106.6104162342      109.4464126301      109.4464126301     -688.5195656322      -688.5022110381      -689.1980503084      -689.1830443142      -687.7746786270      -687.7873494103      -687.7897574306
       119        1.5854180000        1.5294180000        1.5294180000        1.5294180000      109.4712206345      109.4712206345      109.4712206345      109.4712206345      109.4712206345      109.4712206345     -688.5193715441      -688.5020642592      -689.1990835489      -689.1840892958      -687.7634020737      -687.7756153229      -687.7779062076
       120        1.6154180000        1.5594180000        1.5594180000        1.5594180000      109.4712206345      109.4712206345      109.4712206345      109.4712206345      109.4712206345      109.4712206345     -688.5197021702      -688.5023481693      -689.1981961933      -689.1831903653      -687.7746957617      -687.7873628137      -687.7897705802
       121        1.5434180000        1.5434180000        1.5434180000        1.5434180000      109.3888714778      112.2536604535      112.1960752940      109.3888714778      112.2536604535      100.8520897104     -688.5177190911      -688.5004086361      -689.1973999304      -689.1824048231      -687.7621504580      -687.7743815846      -687.7766739986
       122        1.5734180000        1.5734180000        1.5734180000        1.5734180000      109.3888714778      112.2536604535      112.1960752940      109.3888714778      112.2536604535      100.8520897104     -688.5179644338      -688.5006074003      -689.1964322543      -689.1814255945      -687.7733101712      -687.7859968316      -687.7884065178
       123        1.5434180000        1.5434180000        1.5434180000        1.5434180000      109.3888714778      117.9256532453      106.5240825022      109.3888714778      106.5816676617      106.5240825022     -688.5181311083      -688.5008210406      -689.1978122049      -689.1828168892      -687.7625327447      -687.7747628748      -687.7770553522
       124        1.5734180000        1.5734180000        1.5734180000        1.5734180000      109.3888714778      117.9256532453      106.5240825022      109.3888714778      106.5816676617      106.5240825022     -688.5183376836      -688.5009810321      -689.1968052964      -689.1817984036      -687.7736703406      -687.7863560500      -687.7887657573
       125        1.5434180000        1.5434180000        1.5434180000        1.5434180000      111.7524311684      111.0423984354      111.0423984354      100.4084455849      111.0423984354      111.0423984354     -688.5176599369      -688.5003494263      -689.1973405950      -689.1823454770      -687.7620945778      -687.7743259074      -687.7766183191
       126        1.5434180000        1.5434180000        1.5434180000        1.5434180000      118.3692973696      107.7353445190      107.7353445190      107.0253117860      107.7353445190      107.7353445190     -688.5181788274      -688.5008688048      -689.1978597254      -689.1828644120      -687.7625796819      -687.7748096764      -687.7771021529
       127        1.5734180000        1.5734180000        1.5734180000        1.5734180000      111.7524311684      111.0423984354      111.0423984354      100.4084455849      111.0423984354      111.0423984354     -688.5179109103      -688.5005538219      -689.1963786088      -689.1813719606      -687.7732578338      -687.7859446809      -687.7883543706
       128        1.5734180000        1.5734180000        1.5734180000        1.5734180000      118.3692973696      107.7353445190      107.7353445190      107.0253117860      107.7353445190      107.7353445190     -688.5183810707      -688.5010244640      -689.1968484588      -689.1818415584      -687.7737146752      -687.7864002563      -687.7888099563
       129        1.5434180000        1.5434180000        1.5434180000        1.5434180000      106.0804383766      116.7143912272      111.0423984354      106.0804383766      105.3704056437      111.0423984354     -688.5180338265      -688.5007236670      -689.1977151949      -689.1827199868      -687.7624389562      -687.7746693219      -687.7769617933
       130        1.5434180000        1.5434180000        1.5434180000        1.5434180000      112.6973045778      113.4073373108      107.7353445190      112.6973045778      102.0633517273      107.7353445190     -688.5178390757      -688.5005287333      -689.1975202790      -689.1825251452      -687.7622619106      -687.7744926672      -687.7767850936
       131        1.5734180000        1.5734180000        1.5734180000        1.5734180000      106.0804383766      116.7143912272      111.0423984354      106.0804383766      105.3704056437      111.0423984354     -688.5182492860      -688.5008925434      -689.1967173224      -689.1817104864      -687.7735816648      -687.7862676008      -687.7886773147
       132        1.5734180000        1.5734180000        1.5734180000        1.5734180000      112.6973045778      113.4073373108      107.7353445190      112.6973045778      102.0633517273      107.7353445190     -688.5180729524      -688.5007160299      -689.1965409665      -689.1815342536      -687.7734146657      -687.7861009830      -687.7885106705
       133        1.5574180000        1.5294180000        1.5294180000        1.5574180000      109.4632817263      112.3280707019      109.4344891465      109.4632817263      112.3280707019      103.7624963547     -688.5192958277      -688.5019874824      -689.1989864890      -689.1839919622      -687.7636270188      -687.7758446755      -687.7781355137
       134        1.5874180000        1.5594180000        1.5594180000        1.5874180000      109.4632817263      112.3280707019      109.4344891465      109.4632817263      112.3280707019      103.7624963547     -688.5195071867      -688.5021521633      -689.1979826254      -689.1829765004      -687.7747780183      -687.7874502855      -687.7898580603
       135        1.5574180000        1.5294180000        1.5574180000        1.5294180000      109.4632817263      115.1640670978      106.5984927506      109.4632817263      109.4920743060      106.5984927506     -688.5193534755      -688.5020452023      -689.1990439234      -689.1840493647      -687.7636805814      -687.7758977668      -687.7781885559
       136        1.5874180000        1.5594180000        1.5874180000        1.5594180000      109.4632817263      115.1640670978      106.5984927506      109.4632817263      109.4920743060      106.5984927506     -688.5195595875      -688.5022046370      -689.1980347489      -689.1830285717      -687.7748287493      -687.7875005402      -687.7899082519
       137        1.5574180000        1.5574180000        1.5294180000        1.5294180000      108.9908450210      111.1168086839      111.1168086839      103.3188522292      111.1168086839      111.1168086839     -688.5192695970      -688.5019612250      -689.1989603166      -689.1839658069      -687.7636008423      -687.7758186308      -687.7781094773
       138        1.5574180000        1.5574180000        1.5294180000        1.5294180000      115.6077112222      107.8097547675      107.8097547675      109.9357184304      107.8097547675      107.8097547675     -688.5193781296      -688.5020698799      -689.1990685379      -689.1840739706      -687.7637053552      -687.7759224238      -687.7782132057
       139        1.5874180000        1.5874180000        1.5594180000        1.5594180000      108.9908450210      111.1168086839      111.1168086839      103.3188522292      111.1168086839      111.1168086839     -688.5194833700      -688.5021283198      -689.1979588957      -689.1829528669      -687.7747534004      -687.7874257904      -687.7898335777
       140        1.5874180000        1.5874180000        1.5594180000        1.5594180000      115.6077112222      107.8097547675      107.8097547675      109.9357184304      107.8097547675      107.8097547675     -688.5195820091      -688.5022270824      -689.1980570680      -689.1830509320      -687.7748521033      -687.7875237846      -687.7899314850
       141        1.5574180000        1.5294180000        1.5574180000        1.5294180000      106.1548486251      113.9528050798      111.1168086839      106.1548486251      108.2808122880      111.1168086839     -688.5193218704      -688.5020135655      -689.1990124717      -689.1840179051      -687.7636493131      -687.7758666710      -687.7781574733
       142        1.5574180000        1.5294180000        1.5574180000        1.5294180000      112.7717148263      110.6457511634      107.8097547675      112.7717148263      104.9737583716      107.8097547675     -688.5193305528      -688.5020222456      -689.1990211664      -689.1840265847      -687.7636610515      -687.7758785057      -687.7781693285
       143        1.5874180000        1.5594180000        1.5874180000        1.5594180000      106.1548486251      113.9528050798      111.1168086839      106.1548486251      108.2808122880      111.1168086839     -688.5195308286      -688.5021758460      -689.1980061941      -689.1830000936      -687.7747992139      -687.7874711718      -687.7898789023
       144        1.5874180000        1.5594180000        1.5874180000        1.5594180000      112.7717148263      110.6457511634      107.8097547675      112.7717148263      104.9737583716      107.8097547675     -688.5195387058      -688.5021837203      -689.1980140147      -689.1830078543      -687.7748100468      -687.7874821209      -687.7898898740
       145        1.5714180000        1.5154180000        1.5154180000        1.5714180000      109.4881130028      112.3529019785      106.6233240272      109.4881130028      112.3529019785      106.6233240272     -688.5178848922      -688.5005771512      -689.1976147629      -689.1826202618      -687.7617475828      -687.7739648431      -687.7762563497
       146        1.6014180000        1.5454180000        1.5454180000        1.6014180000      109.4881130028      112.3529019785      106.6233240272      109.4881130028      112.3529019785      106.6233240272     -688.5183854541      -688.5010310248      -689.1968960651      -689.1818899599      -687.7732119536      -687.7858833671      -687.7882919246
       147        1.5714180000        1.5154180000        1.5714180000        1.5154180000      109.4881130028      112.3529019785      106.6233240272      109.4881130028      112.3529019785      106.6233240272     -688.5179257525      -688.5006180435      -689.1976557235      -689.1826612009      -687.7617828812      -687.7739998476      -687.7762913050
       148        1.6014180000        1.5454180000        1.6014180000        1.5454180000      109.4881130028      112.3529019785      106.6233240272      109.4881130028      112.3529019785      106.6233240272     -688.5184215810      -688.5010671834      -689.1969322683      -689.1819261359      -687.7732443395      -687.7859154577      -687.7883239496
       149        1.5714180000        1.5714180000        1.5154180000        1.5154180000      106.1796799016      111.1416399604      111.1416399604      106.1796799016      111.1416399604      111.1416399604     -688.5178602121      -688.5005524490      -689.1975901905      -689.1825957286      -687.7617231761      -687.7739405466      -687.7762320600
       150        1.5714180000        1.5714180000        1.5154180000        1.5154180000      112.7965461028      107.8345860440      107.8345860440      112.7965461028      107.8345860440      107.8345860440     -688.5179491659      -688.5006414788      -689.1976790896      -689.1826845872      -687.7618064092      -687.7740232663      -687.7763147148
       151        1.6014180000        1.6014180000        1.5454180000        1.5454180000      106.1796799016      111.1416399604      111.1416399604      106.1796799016      111.1416399604      111.1416399604     -688.5183631187      -688.5010086673      -689.1968738389      -689.1818677990      -687.7731890750      -687.7858605897      -687.7882691582
       152        1.6014180000        1.6014180000        1.5454180000        1.5454180000      112.7965461028      107.8345860440      107.8345860440      112.7965461028      107.8345860440      107.8345860440     -688.5184427956      -688.5010884199      -689.1969533865      -689.1819472922      -687.7732664258      -687.7859374424      -687.7883459211
       153        1.5714180000        1.5154180000        1.5714180000        1.5154180000      106.1796799016      111.1416399604      111.1416399604      106.1796799016      111.1416399604      111.1416399604     -688.5178974888      -688.5005897537      -689.1976275427      -689.1826330505      -687.7617550519      -687.7739721665      -687.7762636404
       154        1.5714180000        1.5154180000        1.5714180000        1.5154180000      112.7965461028      107.8345860440      107.8345860440      112.7965461028      107.8345860440      107.8345860440     -688.5179156702      -688.5006079556      -689.1976455415      -689.1826510456      -687.7617771458      -687.7739942561      -687.7762857503
       155        1.6014180000        1.5454180000        1.6014180000        1.5454180000      106.1796799016      111.1416399604      111.1416399604      106.1796799016      111.1416399604      111.1416399604     -688.5183960782      -688.5010416545      -689.1969068866      -689.1819008323      -687.7732183013      -687.7858895606      -687.7882980758
       156        1.6014180000        1.5454180000        1.6014180000        1.5454180000      112.7965461028      107.8345860440      107.8345860440      112.7965461028      107.8345860440      107.8345860440     -688.5184131811      -688.5010587782      -689.1969237006      -689.1819176089      -687.7732395575      -687.7859108303      -687.7883193691
       157        1.5434180000        1.5434180000        1.5434180000        1.5434180000      106.2530082294      116.9445462395      105.4853903369      106.2530082294      116.9445462395      105.4853903369     -688.5176489570      -688.5003386192      -689.1973357049      -689.1823401202      -687.7621080842      -687.7743370902      -687.7766291021
       158        1.5434180000        1.5434180000        1.5434180000        1.5434180000      112.8588155991      113.6264334916      102.1672775890      112.8588155991      113.6264334916      102.1672775890     -688.5171833945      -688.4998726181      -689.1968710612      -689.1818757977      -687.7616348984      -687.7738658731      -687.7761579749
       159        1.5734180000        1.5734180000        1.5734180000        1.5734180000      106.2530082294      116.9445462395      105.4853903369      106.2530082294      116.9445462395      105.4853903369     -688.5179191522      -688.5005622461      -689.1963922697      -689.1813850687      -687.7733018373      -687.7859870216      -687.7883963162
       160        1.5734180000        1.5734180000        1.5734180000        1.5734180000      112.8588155991      113.6264334916      102.1672775890      112.8588155991      113.6264334916      102.1672775890     -688.5174961479      -688.5001388033      -689.1959708755      -689.1809638821      -687.7728573027      -687.7855442762      -687.7879537259
       161        1.5434180000        1.5434180000        1.5434180000        1.5434180000       99.6876847940      114.5735649704      114.5735649704       99.6876847940      114.5735649704      114.5735649704     -688.5138194852      -688.4965060761      -689.1935161783      -689.1785200041      -687.7582416371      -687.7704883825      -687.7727820656
       162        1.5434180000        1.5434180000        1.5434180000        1.5434180000      119.5604751208      104.6745949444      104.6745949444      119.5604751208      104.6745949444      104.6745949444     -688.5149776105      -688.4976653046      -689.1946729569      -689.1796762785      -687.7594178884      -687.7716596728      -687.7739531260
       163        1.5734180000        1.5734180000        1.5734180000        1.5734180000       99.6876847940      114.5735649704      114.5735649704       99.6876847940      114.5735649704      114.5735649704     -688.5143715330      -688.4970116700      -689.1928566001      -689.1778487300      -687.7696747466      -687.7823790157      -687.7847905440
       164        1.5734180000        1.5734180000        1.5734180000        1.5734180000      119.5604751208      104.6745949444      104.6745949444      119.5604751208      104.6745949444      104.6745949444     -688.5154236313      -688.4980648664      -689.1939058495      -689.1788973311      -687.7707780708      -687.7834778006      -687.7858889426
       165        1.5284180000        1.5284180000        1.5284180000        1.5284180000      109.3720720771      115.0440648689      109.3720720771      109.3720720771      103.7000792853      109.3720720771     -688.5162353767      -688.4989492255      -689.1965667079      -689.1815775687      -687.7547406409      -687.7667514073      -687.7689880005
       166        1.5884180000        1.5884180000        1.5884180000        1.5884180000      109.3720720771      115.0440648689      109.3720720771      109.3720720771      103.7000792853      109.3720720771     -688.5168364608      -688.4994571011      -689.1947383128      -689.1797260366      -687.7772098965      -687.7901309971      -687.7926022343
       167        1.5424180000        1.5144180000        1.5424180000        1.5144180000      109.4464126301      112.2824090260      109.4464126301      109.4464126301      106.6104162342      109.4464126301     -688.5176226521      -688.5003384898      -689.1979641983      -689.1829756599      -687.7560330167      -687.7680311477      -687.7702662576
       168        1.6024180000        1.5744180000        1.6024180000        1.5744180000      109.4464126301      112.2824090260      109.4464126301      109.4464126301      106.6104162342      109.4464126301     -688.5181933699      -688.5008158065      -689.1961015169      -689.1810899033      -687.7785074644      -687.7914140169      -687.7938831264
       169        1.5564180000        1.5004180000        1.5564180000        1.5004180000      109.4712206345      109.4712206345      109.4712206345      109.4712206345      109.4712206345      109.4712206345     -688.5160377879      -688.4987542088      -689.1964207700      -689.1814323247      -687.7539679641      -687.7659660389      -687.7682017645
       170        1.6164180000        1.5604180000        1.6164180000        1.5604180000      109.4712206345      109.4712206345      109.4712206345      109.4712206345      109.4712206345      109.4712206345     -688.5171896752      -688.4998126739      -689.1951312727      -689.1801196511      -687.7770710809      -687.7899766644      -687.7924466160
       171        1.5284180000        1.5284180000        1.5284180000        1.5284180000      109.5389277220      115.2685056733      103.8093497707      109.5389277220      115.2685056733      103.8093497707     -688.5156753669      -688.4983888954      -689.1960128502      -689.1810234647      -687.7542251876      -687.7662351425      -687.7684713136
       172        1.5884180000        1.5884180000        1.5884180000        1.5884180000      109.5389277220      115.2685056733      103.8093497707      109.5389277220      115.2685056733      103.8093497707     -688.5164104802      -688.4990308281      -689.1943185135      -689.1793058601      -687.7768153027      -687.7897366501      -687.7922075952
       173        1.5284180000        1.5284180000        1.5284180000        1.5284180000      102.9192962028      112.8432163204      112.8432163204      102.9192962028      112.8432163204      112.8432163204     -688.5154981470      -688.4982115170      -689.1958358673      -689.1808466474      -687.7540479594      -687.7660586585      -687.7682948514
       174        1.5284180000        1.5284180000        1.5284180000        1.5284180000      116.1585591655      106.2346390479      106.2346390479      116.1585591655      106.2346390479      106.2346390479     -688.5158524115      -688.4985660982      -689.1961897255      -689.1812002685      -687.7544022181      -687.7664114286      -687.7686475780
       175        1.5884180000        1.5884180000        1.5884180000        1.5884180000      102.9192962028      112.8432163204      112.8432163204      102.9192962028      112.8432163204      112.8432163204     -688.5162641694      -688.4988843588      -689.1941729097      -689.1791603094      -687.7766588550      -687.7895808151      -687.7920518293
       176        1.5884180000        1.5884180000        1.5884180000        1.5884180000      116.1585591655      106.2346390479      106.2346390479      116.1585591655      106.2346390479      106.2346390479     -688.5165566471      -688.4991771534      -689.1944639152      -689.1794511413      -687.7769716086      -687.7898923433      -687.7923632192
       177        1.4984180000        1.4984180000        1.4984180000        1.4984180000      109.4712206345      109.4712206345      109.4712206345      109.4712206345      109.4712206345      109.4712206345     -688.5085710890      -688.4913345162      -689.1903035200      -689.1753266477      -687.7343554789      -687.7459433225      -687.7480729245
       178        1.6184180000        1.6184180000        1.6184180000        1.6184180000      109.4712206345      109.4712206345      109.4712206345      109.4712206345      109.4712206345      109.4712206345     -688.5112690291      -688.4938457353      -689.1881194008      -689.1730963016      -687.7809390839      -687.7943433708      -687.7969436555
       
       

The 8th order grid:                                                                                                                                                                                                                   CCSD(T)-F12                                          
                                                                                                                                                                                                                      |-------------------------------------|  
                       r1                  r2                  r3                  r4                alpha1              alpha2              alpha3              beta1               beta2               beta3              VTZ-F12a             VTZ-F12b                 
         0        1.5584180000        1.5584180000        1.5584180000        1.5584180000      109.4712206345      109.4712206345      109.4712206345      109.4712206345      109.4712206345      109.4712206345     -688.5219092254      -688.5045781170
         1        1.5459180000        1.5459180000        1.5459180000        1.5459180000      109.4712206345      109.4712206345      109.4712206345      109.4712206345      109.4712206345      109.4712206345     -688.5213830038      -688.5040714088
         2        1.5734180000        1.5734180000        1.5734180000        1.5734180000      109.4712206345      109.4712206345      109.4712206345      109.4712206345      109.4712206345      109.4712206345     -688.5211843543      -688.5038299644
         3        1.5584180000        1.5584180000        1.5584180000        1.5584180000      109.3720720771      115.0440648689      109.3720720771      109.3720720771      103.7000792853      109.3720720771     -688.5195208394      -688.5021877945
         4        1.5724180000        1.5444180000        1.5724180000        1.5444180000      109.4464126301      112.2824090260      109.4464126301      109.4464126301      106.6104162342      109.4464126301     -688.5208951764      -688.5035640229
         5        1.5864180000        1.5304180000        1.5864180000        1.5304180000      109.4712206345      109.4712206345      109.4712206345      109.4712206345      109.4712206345      109.4712206345     -688.5196241750      -688.5022935947
         6        1.5584180000        1.5584180000        1.5584180000        1.5584180000      109.5389277220      115.2685056733      103.8093497707      109.5389277220      115.2685056733      103.8093497707     -688.5190322932      -688.5016989403
         7        1.5584180000        1.5584180000        1.5584180000        1.5584180000      104.2198685608      112.1590046549      112.1590046549      104.2198685608      112.1590046549      112.1590046549     -688.5199890761      -688.5026564502
         8        1.5584180000        1.5584180000        1.5584180000        1.5584180000      116.1585591655      106.2346390479      106.2346390479      116.1585591655      106.2346390479      106.2346390479     -688.5191930150      -688.5018598205
         9        1.5334180000        1.5334180000        1.5334180000        1.5334180000      109.4712206345      109.4712206345      109.4712206345      109.4712206345      109.4712206345      109.4712206345     -688.5197486830      -688.5024566993
        10        1.5884180000        1.5884180000        1.5884180000        1.5884180000      109.4712206345      109.4712206345      109.4712206345      109.4712206345      109.4712206345      109.4712206345     -688.5190949995      -688.5017174802
        11        1.5584180000        1.5584180000        1.5584180000        1.5584180000      112.2250427540      112.2250427540      112.2250427540      106.5530499622      106.5530499622      106.5530499622     -688.5200507742      -688.5027181564
        12        1.5724180000        1.5444180000        1.5724180000        1.5444180000      112.2573604529      109.4213640570      112.2573604529      106.5853676611      109.4213640570      106.5853676611     -688.5201491561      -688.5028172255
        13        1.5864180000        1.5304180000        1.5584180000        1.5584180000      112.2824090260      109.4464126301      109.4464126301      106.6104162342      109.4464126301      109.4464126301     -688.5201755770      -688.5028442548
        14        1.6004180000        1.5444180000        1.5444180000        1.5444180000      109.4712206345      109.4712206345      109.4712206345      109.4712206345      109.4712206345      109.4712206345     -688.5202859849      -688.5029552695
        15        1.5584180000        1.5584180000        1.5584180000        1.5584180000      109.3888714778      112.2536604535      112.1960752940      109.3888714778      112.2536604535      100.8520897104     -688.5185878153      -688.5012539989
        16        1.5584180000        1.5584180000        1.5584180000        1.5584180000      109.3888714778      117.9256532453      106.5240825022      109.3888714778      106.5816676617      106.5240825022     -688.5189798703      -688.5016464386
        17        1.5584180000        1.5584180000        1.5584180000        1.5584180000      112.4081998398      110.7057750951      110.7057750951      101.0642142562      110.7057750951      110.7057750951     -688.5188547627      -688.5015211560
        18        1.5584180000        1.5584180000        1.5584180000        1.5584180000      118.3692973696      107.7353445190      107.7353445190      107.0253117860      107.7353445190      107.7353445190     -688.5190253597      -688.5016919730
        19        1.5584180000        1.5584180000        1.5584180000        1.5584180000      106.7362070480      116.3777678868      110.7057750951      106.7362070480      105.0337823033      110.7057750951     -688.5191360249      -688.5018026941
        20        1.5584180000        1.5584180000        1.5584180000        1.5584180000      112.6973045778      113.4073373108      107.7353445190      112.6973045778      102.0633517273      107.7353445190     -688.5187018977      -688.5013681930
        21        1.5724180000        1.5444180000        1.5444180000        1.5724180000      109.4632817263      112.3280707019      109.4344891465      109.4632817263      112.3280707019      103.7624963547     -688.5201478379      -688.5028160810
        22        1.5724180000        1.5444180000        1.5724180000        1.5444180000      109.4632817263      115.1640670978      106.5984927506      109.4632817263      109.4920743060      106.5984927506     -688.5202027914      -688.5028711069
        23        1.5724180000        1.5724180000        1.5444180000        1.5444180000      109.6465885894      110.7801602406      110.7801602406      103.9745957977      110.7801602406      110.7801602406     -688.5203986425      -688.5030670814
        24        1.5724180000        1.5724180000        1.5444180000        1.5444180000      115.6077112222      107.8097547675      107.8097547675      109.9357184304      107.8097547675      107.8097547675     -688.5202262976      -688.5028946368
        25        1.5724180000        1.5444180000        1.5724180000        1.5444180000      106.8105921935      113.6161566365      110.7801602406      106.8105921935      107.9441638447      110.7801602406     -688.5204380272      -688.5031065194
        26        1.5724180000        1.5444180000        1.5724180000        1.5444180000      112.7717148263      110.6457511634      107.8097547675      112.7717148263      104.9737583716      107.8097547675     -688.5201809153      -688.5028491964
        27        1.5864180000        1.5304180000        1.5304180000        1.5864180000      109.4881130028      112.3529019785      106.6233240272      109.4881130028      112.3529019785      106.6233240272     -688.5188873127      -688.5015561551
        28        1.5864180000        1.5304180000        1.5864180000        1.5304180000      109.4881130028      112.3529019785      106.6233240272      109.4881130028      112.3529019785      106.6233240272     -688.5189257334      -688.5015946077
        29        1.5864180000        1.5864180000        1.5304180000        1.5304180000      106.8354150880      110.8049831350      110.8049831350      106.8354150880      110.8049831350      110.8049831350     -688.5191367946      -688.5018058303
        30        1.5864180000        1.5864180000        1.5304180000        1.5304180000      112.7965461028      107.8345860440      107.8345860440      112.7965461028      107.8345860440      107.8345860440     -688.5189480156      -688.5016169119
        31        1.5864180000        1.5304180000        1.5864180000        1.5304180000      106.8354150880      110.8049831350      110.8049831350      106.8354150880      110.8049831350      110.8049831350     -688.5191645004      -688.5018335584
        32        1.5864180000        1.5304180000        1.5864180000        1.5304180000      112.7965461028      107.8345860440      107.8345860440      112.7965461028      107.8345860440      107.8345860440     -688.5189165200      -688.5015853890
        33        1.5584180000        1.5584180000        1.5584180000        1.5584180000      106.9076037856      116.6067497839      105.1475938813      106.9076037856      116.6067497839      105.1475938813     -688.5187524815      -688.5014189504
        34        1.5584180000        1.5584180000        1.5584180000        1.5584180000      112.8588155991      113.6264334916      102.1672775890      112.8588155991      113.6264334916      102.1672775890     -688.5180869316      -688.5007527984
        35        1.5584180000        1.5584180000        1.5584180000        1.5584180000      101.6233250078      113.5320291489      113.5320291489      101.6233250078      113.5320291489      113.5320291489     -688.5174783068      -688.5001436900
        36        1.5584180000        1.5584180000        1.5584180000        1.5584180000      119.5604751208      104.6745949444      104.6745949444      119.5604751208      104.6745949444      104.6745949444     -688.5159495396      -688.4986139324
        37        1.5459180000        1.5459180000        1.5459180000        1.5459180000      109.3720720771      115.0440648689      109.3720720771      109.3720720771      103.7000792853      109.3720720771     -688.5189367290      -688.5016231555
        38        1.5734180000        1.5734180000        1.5734180000        1.5734180000      109.3720720771      115.0440648689      109.3720720771      109.3720720771      103.7000792853      109.3720720771     -688.5188624281      -688.5015061506
        39        1.5599180000        1.5319180000        1.5599180000        1.5319180000      109.4464126301      112.2824090260      109.4464126301      109.4464126301      106.6104162342      109.4464126301     -688.5203170576      -688.5030054157
        40        1.5874180000        1.5594180000        1.5874180000        1.5594180000      109.4464126301      112.2824090260      109.4464126301      109.4464126301      106.6104162342      109.4464126301     -688.5202285558      -688.5028741217
        41        1.5739180000        1.5179180000        1.5739180000        1.5179180000      109.4712206345      109.4712206345      109.4712206345      109.4712206345      109.4712206345      109.4712206345     -688.5189213673      -688.5016103029
        42        1.6014180000        1.5454180000        1.6014180000        1.5454180000      109.4712206345      109.4712206345      109.4712206345      109.4712206345      109.4712206345      109.4712206345     -688.5190965764      -688.5017427102
        43        1.5459180000        1.5459180000        1.5459180000        1.5459180000      109.5389277220      115.2685056733      103.8093497707      109.5389277220      115.2685056733      103.8093497707     -688.5184195559      -688.5011056687
        44        1.5734180000        1.5734180000        1.5734180000        1.5734180000      109.5389277220      115.2685056733      103.8093497707      109.5389277220      115.2685056733      103.8093497707     -688.5184062057      -688.5010496273
        45        1.5459180000        1.5459180000        1.5459180000        1.5459180000      104.2198685608      112.1590046549      112.1590046549      104.2198685608      112.1590046549      112.1590046549     -688.5194043071      -688.5020911641
        46        1.5459180000        1.5459180000        1.5459180000        1.5459180000      116.1585591655      106.2346390479      106.2346390479      116.1585591655      106.2346390479      106.2346390479     -688.5185868504      -688.5012731217
        47        1.5734180000        1.5734180000        1.5734180000        1.5734180000      104.2198685608      112.1590046549      112.1590046549      104.2198685608      112.1590046549      112.1590046549     -688.5193310446      -688.5019751731
        48        1.5734180000        1.5734180000        1.5734180000        1.5734180000      116.1585591655      106.2346390479      106.2346390479      116.1585591655      106.2346390479      106.2346390479     -688.5185594432      -688.5012030234
        49        1.5209180000        1.5209180000        1.5209180000        1.5209180000      109.4712206345      109.4712206345      109.4712206345      109.4712206345      109.4712206345      109.4712206345     -688.5169256342      -688.4996533571
        50        1.6034180000        1.6034180000        1.6034180000        1.6034180000      109.4712206345      109.4712206345      109.4712206345      109.4712206345      109.4712206345      109.4712206345     -688.5157547317      -688.4983542421
        51        1.5584180000        1.5584180000        1.5584180000        1.5584180000      109.2690163124      114.9410091042      114.9410091042      109.2690163124      103.5970235206      103.5970235206     -688.5170832075      -688.4997481655
        52        1.5584180000        1.5584180000        1.5584180000        1.5584180000      109.0759553404      120.4199409239      109.0759553404      109.0759553404       97.7319697568      109.0759553404     -688.5121352646      -688.4947960939
        53        1.5724180000        1.5444180000        1.5724180000        1.5444180000      109.3462946240      112.1822910199      115.0182874157      109.3462946240      106.5102982281      103.6743018322     -688.5184959243      -688.5011628194
        54        1.5724180000        1.5444180000        1.5724180000        1.5444180000      109.2484485500      117.7564377377      109.2484485500      109.2484485500      100.7404593624      109.2484485500     -688.5163851712      -688.4990506623
        55        1.5864180000        1.5304180000        1.5584180000        1.5584180000      109.4213640570      112.2573604529      112.2573604529      109.4213640570      106.5853676611      106.5853676611     -688.5198768921      -688.5025456897
        56        1.5864180000        1.5304180000        1.5864180000        1.5304180000      109.3720720771      109.3720720771      115.0440648689      109.3720720771      109.3720720771      103.7000792853     -688.5172376802      -688.4999051626
        57        1.5864180000        1.5304180000        1.5864180000        1.5304180000      109.3720720771      115.0440648689      109.3720720771      109.3720720771      103.7000792853      109.3720720771     -688.5178441417      -688.5005128263
        58        1.6004180000        1.5164180000        1.5724180000        1.5444180000      109.4464126301      109.4464126301      112.2824090260      109.4464126301      109.4464126301      106.6104162342     -688.5186033907      -688.5012727649
        59        1.6144180000        1.5024180000        1.5584180000        1.5584180000      109.4712206345      109.4712206345      109.4712206345      109.4712206345      109.4712206345      109.4712206345     -688.5173112649      -688.4999812114
        60        1.6004180000        1.5164180000        1.6004180000        1.5164180000      109.4464126301      112.2824090260      109.4464126301      109.4464126301      106.6104162342      109.4464126301     -688.5166106139      -688.4992811165
        61        1.6144180000        1.5024180000        1.6144180000        1.5024180000      109.4712206345      109.4712206345      109.4712206345      109.4712206345      109.4712206345      109.4712206345     -688.5127119354      -688.4953829358
        62        1.5724180000        1.5444180000        1.5444180000        1.5724180000      112.2742051319      115.1389941076      106.5734197604      106.6022123401      109.4670013158      106.5734197604     -688.5194696427      -688.5021371894
        63        1.5724180000        1.5444180000        1.5724180000        1.5444180000      112.2742051319      112.3029977117      109.4094161563      106.6022123401      112.3029977117      103.7374233645     -688.5193826031      -688.5020500620
        64        1.5724180000        1.5724180000        1.5444180000        1.5444180000      106.7855280132      113.5910924561      113.5910924561      106.7855280132      107.9190996643      107.9190996643     -688.5197171246      -688.5023848627
        65        1.5724180000        1.5724180000        1.5444180000        1.5444180000      112.7466418075      110.6206781446      110.6206781446      112.7466418075      104.9486853528      104.9486853528     -688.5193972507      -688.5020647240
        66        1.5724180000        1.5444180000        1.5724180000        1.5444180000      109.6215244091      110.7550960602      113.5910924561      103.9495316173      110.7550960602      107.9190996643     -688.5196547380      -688.5023224126
        67        1.5724180000        1.5444180000        1.5724180000        1.5444180000      115.5826382034      107.7846817487      110.6206781446      109.9106454116      107.7846817487      104.9486853528     -688.5194691489      -688.5021366945
        68        1.5864180000        1.5584180000        1.5304180000        1.5584180000      109.4632817263      115.1640670978      106.5984927506      109.4632817263      109.4920743060      106.5984927506     -688.5194968313      -688.5021649870
        69        1.5864180000        1.5584180000        1.5584180000        1.5304180000      109.4632817263      112.3280707019      109.4344891465      109.4632817263      112.3280707019      103.7624963547     -688.5194109744      -688.5020790430
        70        1.5864180000        1.5584180000        1.5584180000        1.5304180000      106.8105921935      110.7801602406      113.6161566365      106.8105921935      110.7801602406      107.9441638447     -688.5197248771      -688.5023932044
        71        1.5864180000        1.5584180000        1.5584180000        1.5304180000      112.7717148263      107.8097547675      110.6457511634      112.7717148263      107.8097547675      104.9737583716     -688.5194514501      -688.5021195592
        72        1.5864180000        1.5304180000        1.5584180000        1.5584180000      109.6465885894      110.7801602406      110.7801602406      103.9745957977      110.7801602406      110.7801602406     -688.5196633458      -688.5023316104
        73        1.5864180000        1.5304180000        1.5584180000        1.5584180000      115.6077112222      107.8097547675      107.8097547675      109.9357184304      107.8097547675      107.8097547675     -688.5195223843      -688.5021905651
        74        1.5584180000        1.5584180000        1.5584180000        1.5584180000      115.1113992126      115.1689843721      103.7098284695      103.7674136290      115.1689843721      103.7098284695     -688.5166267942      -688.4992914937
        75        1.5584180000        1.5584180000        1.5584180000        1.5584180000      109.4394064208      115.1689843721      109.3818212613      109.4394064208      115.1689843721       98.0378356777     -688.5161623916      -688.4988266410
        76        1.5584180000        1.5584180000        1.5584180000        1.5584180000      109.4394064208      120.8409771639      103.7098284695      109.4394064208      109.4969915803      103.7098284695     -688.5169614224      -688.4996264477
        77        1.5584180000        1.5584180000        1.5584180000        1.5584180000      106.7541246498      113.5884816725      113.5308965130      106.7541246498      113.5884816725      102.1869109294     -688.5182658744      -688.5009318349
        78        1.5584180000        1.5584180000        1.5584180000        1.5584180000      112.7127469772      110.6155758940      110.5579907345      112.7127469772      110.6155758940       99.2140051509     -688.5176846489      -688.5003500929
        79        1.5584180000        1.5584180000        1.5584180000        1.5584180000      106.7541246498      119.2604744643      107.8589037212      106.7541246498      107.9164888807      107.8589037212     -688.5186297141      -688.5012960318
        80        1.5584180000        1.5584180000        1.5584180000        1.5584180000      112.7127469772      116.2875686858      104.8859979427      112.7127469772      104.9435831022      104.8859979427     -688.5181164771      -688.5007823422
        81        1.5584180000        1.5584180000        1.5584180000        1.5584180000      109.7924745079      112.0596178102      112.0596178102       98.4484889243      112.0596178102      112.0596178102     -688.5171660285      -688.4998310464
        82        1.5584180000        1.5584180000        1.5584180000        1.5584180000      121.7310306563      106.1351177469      106.1351177469      110.3870450727      106.1351177469      106.1351177469     -688.5171668238      -688.4998320529
        83        1.5584180000        1.5584180000        1.5584180000        1.5584180000      104.1204817161      117.7316106020      112.0596178102      104.1204817161      106.3876250184      112.0596178102     -688.5177564078      -688.5004220007
        84        1.5584180000        1.5584180000        1.5584180000        1.5584180000      116.0590378645      111.8071105387      106.1351177469      116.0590378645      100.4631249551      106.1351177469     -688.5165408616      -688.4992054818
        85        1.5724180000        1.5724180000        1.5444180000        1.5444180000      112.3500228062      115.2436043616      103.7844484589      106.6780300144      115.2436043616      103.7844484589     -688.5180145956      -688.5006811934
        86        1.5724180000        1.5444180000        1.5444180000        1.5724180000      109.5140264103      115.2436043616      106.6204448548      109.5140264103      115.2436043616      100.9484520631     -688.5179495287      -688.5006160360
        87        1.5724180000        1.5444180000        1.5724180000        1.5444180000      109.5140264103      118.0796007575      103.7844484589      109.5140264103      112.4076079657      103.7844484589     -688.5180617882      -688.5007284399
        88        1.5724180000        1.5444180000        1.5444180000        1.5724180000      106.8285795605      113.6629365832      110.7693550277      106.8285795605      113.6629365832      105.0973622359     -688.5197396865      -688.5024076270
        89        1.5724180000        1.5444180000        1.5444180000        1.5724180000      112.7872270300      110.6900559468      107.7964743914      112.7872270300      110.6900559468      102.1244815996     -688.5193688966      -688.5020365103
        90        1.5724180000        1.5444180000        1.5724180000        1.5444180000      106.8285795605      116.4989329790      107.9333586318      106.8285795605      110.8269401873      107.9333586318     -688.5197907906      -688.5024587950
        91        1.5724180000        1.5444180000        1.5724180000        1.5444180000      112.7872270300      113.5260523427      104.9604779955      112.7872270300      107.8540595509      104.9604779955     -688.5194293725      -688.5020970693
        92        1.5724180000        1.5724180000        1.5444180000        1.5444180000      107.0309973029      112.1341370011      112.1341370011      101.3590045111      112.1341370011      112.1341370011     -688.5189133534      -688.5015805968
        93        1.5724180000        1.5724180000        1.5444180000        1.5444180000      118.9696542497      106.2097377362      106.2097377362      113.2976614579      106.2097377362      106.2097377362     -688.5182288819      -688.5008956983
        94        1.5724180000        1.5444180000        1.5724180000        1.5444180000      104.1950009070      114.9701333970      112.1341370011      104.1950009070      109.2981406052      112.1341370011     -688.5189961020      -688.5016634574
        95        1.5724180000        1.5444180000        1.5724180000        1.5444180000      116.1336578538      109.0457341321      106.2097377362      116.1336578538      103.3737413403      106.2097377362     -688.5181407778      -688.5008074874
        96        1.5864180000        1.5864180000        1.5304180000        1.5304180000      109.5389277220      115.2685056733      103.8093497707      109.5389277220      115.2685056733      103.8093497707     -688.5167507969      -688.4994179737
        97        1.5864180000        1.5304180000        1.5304180000        1.5864180000      109.5389277220      115.2685056733      103.8093497707      109.5389277220      115.2685056733      103.8093497707     -688.5167046474      -688.4993717911
        98        1.5864180000        1.5304180000        1.5864180000        1.5304180000      109.5389277220      115.2685056733      103.8093497707      109.5389277220      115.2685056733      103.8093497707     -688.5167826624      -688.4994498698
        99        1.5864180000        1.5304180000        1.5304180000        1.5864180000      106.8534257503      113.6877827730      107.9582048217      106.8534257503      113.6877827730      107.9582048217     -688.5184760486      -688.5011445766
       100        1.5864180000        1.5304180000        1.5304180000        1.5864180000      112.8120816151      110.7149105319      104.9853325806      112.8120816151      110.7149105319      104.9853325806     -688.5181159405      -688.5007841732
       101        1.5864180000        1.5304180000        1.5864180000        1.5304180000      106.8534257503      113.6877827730      107.9582048217      106.8534257503      113.6877827730      107.9582048217     -688.5185113029      -688.5011798623
       102        1.5864180000        1.5304180000        1.5864180000        1.5304180000      112.8120816151      110.7149105319      104.9853325806      112.8120816151      110.7149105319      104.9853325806     -688.5181586731      -688.5008269384
       103        1.5864180000        1.5864180000        1.5304180000        1.5304180000      104.2198685608      112.1590046549      112.1590046549      104.2198685608      112.1590046549      112.1590046549     -688.5176643969      -688.5003322697
       104        1.5864180000        1.5864180000        1.5304180000        1.5304180000      116.1585591655      106.2346390479      106.2346390479      116.1585591655      106.2346390479      106.2346390479     -688.5169470260      -688.4996143964
       105        1.5864180000        1.5304180000        1.5864180000        1.5304180000      104.2198685608      112.1590046549      112.1590046549      104.2198685608      112.1590046549      112.1590046549     -688.5177226486      -688.5003905664
       106        1.5864180000        1.5304180000        1.5864180000        1.5304180000      116.1585591655      106.2346390479      106.2346390479      116.1585591655      106.2346390479      106.2346390479     -688.5168866869      -688.4995540036
       107        1.5584180000        1.5584180000        1.5584180000        1.5584180000      109.7442729888      121.2034288914       98.2851170862      109.7442729888      121.2034288914       98.2851170862     -688.5102401178      -688.4929000241
       108        1.5584180000        1.5584180000        1.5584180000        1.5584180000      104.2966639809      117.9653780263      106.5062221237      104.2966639809      117.9653780263      106.5062221237     -688.5174830186      -688.5001485338
       109        1.5584180000        1.5584180000        1.5584180000        1.5584180000      116.2155621089      112.0212199426      100.5620640400      116.2155621089      112.0212199426      100.5620640400     -688.5158025283      -688.4984666077
       110        1.5584180000        1.5584180000        1.5584180000        1.5584180000       99.0446207541      114.9228929423      114.9228929423       99.0446207541      114.9228929423      114.9228929423     -688.5138171901      -688.4964796634
       111        1.5584180000        1.5584180000        1.5584180000        1.5584180000      123.0058650071      103.1580247720      103.1580247720      123.0058650071      103.1580247720      103.1580247720     -688.5115736588      -688.4942349159
       112        1.5459180000        1.5459180000        1.5459180000        1.5459180000      112.2250427540      112.2250427540      112.2250427540      106.5530499622      106.5530499622      106.5530499622     -688.5194801877      -688.5021670499
       113        1.5734180000        1.5734180000        1.5734180000        1.5734180000      112.2250427540      112.2250427540      112.2250427540      106.5530499622      106.5530499622      106.5530499622     -688.5193768562      -688.5020209952
       114        1.5599180000        1.5319180000        1.5599180000        1.5319180000      112.2573604529      109.4213640570      112.2573604529      106.5853676611      109.4213640570      106.5853676611     -688.5195502552      -688.5022378175
       115        1.5874180000        1.5594180000        1.5874180000        1.5594180000      112.2573604529      109.4213640570      112.2573604529      106.5853676611      109.4213640570      106.5853676611     -688.5195063648      -688.5021511761
       116        1.5739180000        1.5179180000        1.5459180000        1.5459180000      112.2824090260      109.4464126301      109.4464126301      106.6104162342      109.4464126301      109.4464126301     -688.5195468751      -688.5022350571
       117        1.6014180000        1.5454180000        1.5734180000        1.5734180000      112.2824090260      109.4464126301      109.4464126301      106.6104162342      109.4464126301      109.4464126301     -688.5195656322      -688.5022110381
       118        1.5879180000        1.5319180000        1.5319180000        1.5319180000      109.4712206345      109.4712206345      109.4712206345      109.4712206345      109.4712206345      109.4712206345     -688.5196335050      -688.5023223053
       119        1.6154180000        1.5594180000        1.5594180000        1.5594180000      109.4712206345      109.4712206345      109.4712206345      109.4712206345      109.4712206345      109.4712206345     -688.5197021702      -688.5023481693
       120        1.5459180000        1.5459180000        1.5459180000        1.5459180000      109.3888714778      112.2536604535      112.1960752940      109.3888714778      112.2536604535      100.8520897104     -688.5179729823      -688.5006586239
       121        1.5734180000        1.5734180000        1.5734180000        1.5734180000      109.3888714778      112.2536604535      112.1960752940      109.3888714778      112.2536604535      100.8520897104     -688.5179644338      -688.5006074003
       122        1.5459180000        1.5459180000        1.5459180000        1.5459180000      109.3888714778      117.9256532453      106.5240825022      109.3888714778      106.5816676617      106.5240825022     -688.5183815889      -688.5010676175
       123        1.5734180000        1.5734180000        1.5734180000        1.5734180000      109.3888714778      117.9256532453      106.5240825022      109.3888714778      106.5816676617      106.5240825022     -688.5183376836      -688.5009810321
       124        1.5459180000        1.5459180000        1.5459180000        1.5459180000      112.4081998398      110.7057750951      110.7057750951      101.0642142562      110.7057750951      110.7057750951     -688.5182480631      -688.5009339190
       125        1.5459180000        1.5459180000        1.5459180000        1.5459180000      118.3692973696      107.7353445190      107.7353445190      107.0253117860      107.7353445190      107.7353445190     -688.5184289274      -688.5011150009
       126        1.5734180000        1.5734180000        1.5734180000        1.5734180000      112.4081998398      110.7057750951      110.7057750951      101.0642142562      110.7057750951      110.7057750951     -688.5182220971      -688.5008652680
       127        1.5734180000        1.5734180000        1.5734180000        1.5734180000      118.3692973696      107.7353445190      107.7353445190      107.0253117860      107.7353445190      107.7353445190     -688.5183810707      -688.5010244640
       128        1.5459180000        1.5459180000        1.5459180000        1.5459180000      106.7362070480      116.3777678868      110.7057750951      106.7362070480      105.0337823033      110.7057750951     -688.5185412924      -688.5012274259
       129        1.5459180000        1.5459180000        1.5459180000        1.5459180000      112.6973045778      113.4073373108      107.7353445190      112.6973045778      102.0633517273      107.7353445190     -688.5180919587      -688.5007777128
       130        1.5734180000        1.5734180000        1.5734180000        1.5734180000      106.7362070480      116.3777678868      110.7057750951      106.7362070480      105.0337823033      110.7057750951     -688.5184897618      -688.5011332068
       131        1.5734180000        1.5734180000        1.5734180000        1.5734180000      112.6973045778      113.4073373108      107.7353445190      112.6973045778      102.0633517273      107.7353445190     -688.5180729524      -688.5007160299
       132        1.5599180000        1.5319180000        1.5319180000        1.5599180000      109.4632817263      112.3280707019      109.4344891465      109.4632817263      112.3280707019      103.7624963547     -688.5195469753      -688.5022347183
       133        1.5874180000        1.5594180000        1.5594180000        1.5874180000      109.4632817263      112.3280707019      109.4344891465      109.4632817263      112.3280707019      103.7624963547     -688.5195071867      -688.5021521633
       134        1.5599180000        1.5319180000        1.5599180000        1.5319180000      109.4632817263      115.1640670978      106.5984927506      109.4632817263      109.4920743060      106.5984927506     -688.5196041639      -688.5022919789
       135        1.5874180000        1.5594180000        1.5874180000        1.5594180000      109.4632817263      115.1640670978      106.5984927506      109.4632817263      109.4920743060      106.5984927506     -688.5195595875      -688.5022046370
       136        1.5599180000        1.5599180000        1.5319180000        1.5319180000      109.6465885894      110.7801602406      110.7801602406      103.9745957977      110.7801602406      110.7801602406     -688.5198052216      -688.5024931647
       137        1.5599180000        1.5599180000        1.5319180000        1.5319180000      115.6077112222      107.8097547675      107.8097547675      109.9357184304      107.8097547675      107.8097547675     -688.5196286221      -688.5023164607
       138        1.5874180000        1.5874180000        1.5594180000        1.5594180000      109.6465885894      110.7801602406      110.7801602406      103.9745957977      110.7801602406      110.7801602406     -688.5197494927      -688.5023946600
       139        1.5874180000        1.5874180000        1.5594180000        1.5594180000      115.6077112222      107.8097547675      107.8097547675      109.9357184304      107.8097547675      107.8097547675     -688.5195820091      -688.5022270824
       140        1.5599180000        1.5319180000        1.5599180000        1.5319180000      106.8105921935      113.6161566365      110.7801602406      106.8105921935      107.9441638447      110.7801602406     -688.5198462239      -688.5025342200
       141        1.5599180000        1.5319180000        1.5599180000        1.5319180000      112.7717148263      110.6457511634      107.8097547675      112.7717148263      104.9737583716      107.8097547675     -688.5195814194      -688.5022692003
       142        1.5874180000        1.5594180000        1.5874180000        1.5594180000      106.8105921935      113.6161566365      110.7801602406      106.8105921935      107.9441638447      110.7801602406     -688.5197870302      -688.5024322509
       143        1.5874180000        1.5594180000        1.5874180000        1.5594180000      112.7717148263      110.6457511634      107.8097547675      112.7717148263      104.9737583716      107.8097547675     -688.5195387058      -688.5021837203
       144        1.5739180000        1.5179180000        1.5179180000        1.5739180000      109.4881130028      112.3529019785      106.6233240272      109.4881130028      112.3529019785      106.6233240272     -688.5181619546      -688.5008503011
       145        1.6014180000        1.5454180000        1.5454180000        1.6014180000      109.4881130028      112.3529019785      106.6233240272      109.4881130028      112.3529019785      106.6233240272     -688.5183854541      -688.5010310248
       146        1.5739180000        1.5179180000        1.5739180000        1.5179180000      109.4881130028      112.3529019785      106.6233240272      109.4881130028      112.3529019785      106.6233240272     -688.5182023978      -688.5008907762
       147        1.6014180000        1.5454180000        1.6014180000        1.5454180000      109.4881130028      112.3529019785      106.6233240272      109.4881130028      112.3529019785      106.6233240272     -688.5184215810      -688.5010671834
       148        1.5739180000        1.5739180000        1.5179180000        1.5179180000      106.8354150880      110.8049831350      110.8049831350      106.8354150880      110.8049831350      110.8049831350     -688.5184188449      -688.5011073888
       149        1.5739180000        1.5739180000        1.5179180000        1.5179180000      112.7965461028      107.8345860440      107.8345860440      112.7965461028      107.8345860440      107.8345860440     -688.5182256182      -688.5009140185
       150        1.6014180000        1.6014180000        1.5454180000        1.5454180000      106.8354150880      110.8049831350      110.8049831350      106.8354150880      110.8049831350      110.8049831350     -688.5186264766      -688.5012722354
       151        1.6014180000        1.6014180000        1.5454180000        1.5454180000      112.7965461028      107.8345860440      107.8345860440      112.7965461028      107.8345860440      107.8345860440     -688.5184427956      -688.5010884199
       152        1.5739180000        1.5179180000        1.5739180000        1.5179180000      106.8354150880      110.8049831350      110.8049831350      106.8354150880      110.8049831350      110.8049831350     -688.5184480086      -688.5011365749
       153        1.5739180000        1.5179180000        1.5739180000        1.5179180000      112.7965461028      107.8345860440      107.8345860440      112.7965461028      107.8345860440      107.8345860440     -688.5181924644      -688.5008808372
       154        1.6014180000        1.5454180000        1.6014180000        1.5454180000      106.8354150880      110.8049831350      110.8049831350      106.8354150880      110.8049831350      110.8049831350     -688.5186525288      -688.5012983098
       155        1.6014180000        1.5454180000        1.6014180000        1.5454180000      112.7965461028      107.8345860440      107.8345860440      112.7965461028      107.8345860440      107.8345860440     -688.5184131811      -688.5010587782
       156        1.5459180000        1.5459180000        1.5459180000        1.5459180000      106.9076037856      116.6067497839      105.1475938813      106.9076037856      116.6067497839      105.1475938813     -688.5181332465      -688.5008191736
       157        1.5459180000        1.5459180000        1.5459180000        1.5459180000      112.8588155991      113.6264334916      102.1672775890      112.8588155991      113.6264334916      102.1672775890     -688.5174432481      -688.5001285690
       158        1.5734180000        1.5734180000        1.5734180000        1.5734180000      106.9076037856      116.6067497839      105.1475938813      106.9076037856      116.6067497839      105.1475938813     -688.5181338354      -688.5007770878
       159        1.5734180000        1.5734180000        1.5734180000        1.5734180000      112.8588155991      113.6264334916      102.1672775890      112.8588155991      113.6264334916      102.1672775890     -688.5174961479      -688.5001388033
       160        1.5459180000        1.5459180000        1.5459180000        1.5459180000      101.6233250078      113.5320291489      113.5320291489      101.6233250078      113.5320291489      113.5320291489     -688.5168155779      -688.4995004062
       161        1.5459180000        1.5459180000        1.5459180000        1.5459180000      119.5604751208      104.6745949444      104.6745949444      119.5604751208      104.6745949444      104.6745949444     -688.5152491173      -688.4979329181
       162        1.5734180000        1.5734180000        1.5734180000        1.5734180000      101.6233250078      113.5320291489      113.5320291489      101.6233250078      113.5320291489      113.5320291489     -688.5169092599      -688.4995514423
       163        1.5734180000        1.5734180000        1.5734180000        1.5734180000      119.5604751208      104.6745949444      104.6745949444      119.5604751208      104.6745949444      104.6745949444     -688.5154236313      -688.4980648664
       164        1.5334180000        1.5334180000        1.5334180000        1.5334180000      109.3720720771      115.0440648689      109.3720720771      109.3720720771      103.7000792853      109.3720720771     -688.5172420973      -688.4999480922
       165        1.5884180000        1.5884180000        1.5884180000        1.5884180000      109.3720720771      115.0440648689      109.3720720771      109.3720720771      103.7000792853      109.3720720771     -688.5168364608      -688.4994571011
       166        1.5474180000        1.5194180000        1.5474180000        1.5194180000      109.4464126301      112.2824090260      109.4464126301      109.4464126301      106.6104162342      109.4464126301     -688.5186275695      -688.5013355369
       167        1.6024180000        1.5744180000        1.6024180000        1.5744180000      109.4464126301      112.2824090260      109.4464126301      109.4464126301      106.6104162342      109.4464126301     -688.5181933699      -688.5008158065
       168        1.5614180000        1.5054180000        1.5614180000        1.5054180000      109.4712206345      109.4712206345      109.4712206345      109.4712206345      109.4712206345      109.4712206345     -688.5170985721      -688.4998071211
       169        1.6164180000        1.5604180000        1.6164180000        1.5604180000      109.4712206345      109.4712206345      109.4712206345      109.4712206345      109.4712206345      109.4712206345     -688.5171896752      -688.4998126739
       170        1.5334180000        1.5334180000        1.5334180000        1.5334180000      109.5389277220      115.2685056733      103.8093497707      109.5389277220      115.2685056733      103.8093497707     -688.5166946672      -688.4994003436
       171        1.5884180000        1.5884180000        1.5884180000        1.5884180000      109.5389277220      115.2685056733      103.8093497707      109.5389277220      115.2685056733      103.8093497707     -688.5164104802      -688.4990308281
       172        1.5334180000        1.5334180000        1.5334180000        1.5334180000      104.2198685608      112.1590046549      112.1590046549      104.2198685608      112.1590046549      112.1590046549     -688.5177086892      -688.5004151271
       173        1.5334180000        1.5334180000        1.5334180000        1.5334180000      116.1585591655      106.2346390479      106.2346390479      116.1585591655      106.2346390479      106.2346390479     -688.5168688584      -688.4995746931
       174        1.5884180000        1.5884180000        1.5884180000        1.5884180000      104.2198685608      112.1590046549      112.1590046549      104.2198685608      112.1590046549      112.1590046549     -688.5173050312      -688.4999260661
       175        1.5884180000        1.5884180000        1.5884180000        1.5884180000      116.1585591655      106.2346390479      106.2346390479      116.1585591655      106.2346390479      106.2346390479     -688.5165566471      -688.4991771534
       176        1.5084180000        1.5084180000        1.5084180000        1.5084180000      109.4712206345      109.4712206345      109.4712206345      109.4712206345      109.4712206345      109.4712206345     -688.5128280378      -688.4955755601
       177        1.6184180000        1.6184180000        1.6184180000        1.6184180000      109.4712206345      109.4712206345      109.4712206345      109.4712206345      109.4712206345      109.4712206345     -688.5112690291      -688.4938457353
       178        1.5584180000        1.5584180000        1.5584180000        1.5584180000      112.0084311654      117.6804239572      112.0084311654      106.3364383736      100.6644455818      106.3364383736     -688.5150237910      -688.4976870228
       179        1.5724180000        1.5444180000        1.5724180000        1.5444180000      112.1420517513      114.9780481472      112.1420517513      106.4700589595      103.6340625636      106.4700589595     -688.5179040106      -688.5005705896
       180        1.5724180000        1.5444180000        1.5724180000        1.5444180000      112.0574283633      109.2214319674      117.7294211550      106.3854355715      109.2214319674      100.7134427797     -688.5152959290      -688.4979600290
       181        1.5864180000        1.5304180000        1.5584180000        1.5584180000      112.1822910199      115.0182874157      109.3462946240      106.5102982281      103.6743018322      109.3462946240     -688.5180822855      -688.5007496286
       182        1.5864180000        1.5304180000        1.5584180000        1.5584180000      117.7564377377      109.2484485500      109.2484485500      100.7404593624      109.2484485500      109.2484485500     -688.5153521129      -688.4980168386
       183        1.6004180000        1.5444180000        1.5444180000        1.5444180000      109.3720720771      115.0440648689      109.3720720771      109.3720720771      103.7000792853      109.3720720771     -688.5182082668      -688.5008762185
       184        1.5864180000        1.5304180000        1.5864180000        1.5304180000      112.2250427540      112.2250427540      112.2250427540      106.5530499622      106.5530499622      106.5530499622     -688.5180688951      -688.5007374231
       185        1.6004180000        1.5164180000        1.5724180000        1.5444180000      112.2573604529      112.2573604529      109.4213640570      106.5853676611      106.5853676611      109.4213640570     -688.5181626666      -688.5008318688
       186        1.6144180000        1.5304180000        1.5584180000        1.5304180000      109.4464126301      112.2824090260      109.4464126301      109.4464126301      106.6104162342      109.4464126301     -688.5183630157      -688.5010328175
       187        1.6004180000        1.5164180000        1.6004180000        1.5164180000      112.2573604529      109.4213640570      112.2573604529      106.5853676611      109.4213640570      106.5853676611     -688.5155679977      -688.4982371368
       188        1.6144180000        1.5024180000        1.5864180000        1.5304180000      112.2824090260      109.4464126301      109.4464126301      106.6104162342      109.4464126301      109.4464126301     -688.5155829889      -688.4982527230
       189        1.6284180000        1.5164180000        1.5724180000        1.5164180000      109.4712206345      109.4712206345      109.4712206345      109.4712206345      109.4712206345      109.4712206345     -688.5158619684      -688.4985323007
       190        1.5584180000        1.5584180000        1.5584180000        1.5584180000      114.9576966353      112.1504928191      112.0929076596      103.6137110517      112.1504928191      100.7489220760     -688.5161437987      -688.4988079804
       191        1.5584180000        1.5584180000        1.5584180000        1.5584180000      114.9576966353      117.8224856109      106.4209148678      103.6137110517      106.4785000274      106.4209148678     -688.5165391692      -688.4992037390
       192        1.5584180000        1.5584180000        1.5584180000        1.5584180000      112.3050727544      116.2746408014      110.6026480096      100.9610871708      104.9306552178      110.6026480096     -688.5164998944      -688.4991643728
       193        1.5584180000        1.5584180000        1.5584180000        1.5584180000      118.2661292598      113.3041692010      107.6321764092      106.9221436762      101.9601836174      107.6321764092     -688.5164660402      -688.4991305387
       194        1.5584180000        1.5584180000        1.5584180000        1.5584180000      106.6330799626      116.2746408014      116.2746408014      106.6330799626      104.9306552178      104.9306552178     -688.5167835311      -688.4994482880
       195        1.5584180000        1.5584180000        1.5584180000        1.5584180000      112.5941364680      113.3041692010      113.3041692010      112.5941364680      101.9601836174      101.9601836174     -688.5161398424      -688.4988040204
       196        1.5584180000        1.5584180000        1.5584180000        1.5584180000      109.0924777555      111.9572667311      117.5716743634      109.0924777555      111.9572667311       94.8837031962     -688.5104967995      -688.4931561918
       197        1.5584180000        1.5584180000        1.5584180000        1.5584180000      109.0924777555      123.3012523147      106.2276887798      109.0924777555      100.6132811475      106.2276887798     -688.5121652447      -688.4948262378
       198        1.5584180000        1.5584180000        1.5584180000        1.5584180000      117.7838986737      110.4094811371      110.4094811371       95.0959275065      110.4094811371      110.4094811371     -688.5108253398      -688.4934849979
       199        1.5584180000        1.5584180000        1.5584180000        1.5584180000      123.7448964391      107.4389507967      107.4389507967      101.0569252719      107.4389507967      107.4389507967     -688.5122933580      -688.4949544762
       200        1.5584180000        1.5584180000        1.5584180000        1.5584180000      106.4399130901      121.7534667207      110.4094811371      106.4399130901       99.0654955536      110.4094811371     -688.5120236193      -688.4946844262
       201        1.5584180000        1.5584180000        1.5584180000        1.5584180000      112.4009108555      118.7829363803      107.4389507967      112.4009108555       96.0949652131      107.4389507967     -688.5109191845      -688.4935789812
       202        1.5724180000        1.5724180000        1.5444180000        1.5444180000      109.5464081873      116.3519726302      110.6799798384      103.8744153955      105.0079870466      110.6799798384     -688.5180831160      -688.5007496870
       203        1.5724180000        1.5724180000        1.5444180000        1.5444180000      115.5074954806      113.3815318177      107.7095390259      109.8355026888      102.0375462341      107.7095390259     -688.5177049736      -688.5003712434
       204        1.5724180000        1.5724180000        1.5444180000        1.5444180000      112.1990624970      112.2278550767      112.1702699172      106.5270697052      112.2278550767      100.8262843337     -688.5175616070      -688.5002277291
       205        1.5724180000        1.5724180000        1.5444180000        1.5444180000      112.1990624970      117.8998478685      106.4982771254      106.5270697052      106.5558622850      106.4982771254     -688.5179542302      -688.5006207374
       206        1.5724180000        1.5444180000        1.5444180000        1.5724180000      115.0350588929      112.2278550767      109.3342735213      103.6910733093      112.2278550767      103.6622807295     -688.5177439914      -688.5004102804
       207        1.5724180000        1.5444180000        1.5444180000        1.5724180000      109.3630661011      117.8998478685      109.3342735213      109.3630661011      106.5558622850      103.6622807295     -688.5179242874      -688.5005907537
       208        1.5724180000        1.5444180000        1.5724180000        1.5444180000      115.0350588929      115.0638514726      106.4982771254      103.6910733093      109.3918586809      106.4982771254     -688.5177994437      -688.5004658053
       209        1.5724180000        1.5444180000        1.5724180000        1.5444180000      109.3630661011      115.0638514726      112.1702699172      109.3630661011      109.3918586809      100.8262843337     -688.5175871166      -688.5002532704
       210        1.5724180000        1.5444180000        1.5724180000        1.5444180000      112.3824045832      113.5159762343      110.6799798384      101.0384189996      107.8439834425      110.6799798384     -688.5178411901      -688.5005075380
       211        1.5724180000        1.5444180000        1.5724180000        1.5444180000      118.3434918765      110.5455354218      107.7095390259      106.9995062929      104.8735426300      107.7095390259     -688.5179831120      -688.5006496419
       212        1.5724180000        1.5444180000        1.5724180000        1.5444180000      106.7104117914      113.5159762343      116.3519726302      106.7104117914      107.8439834425      105.0079870466     -688.5181228572      -688.5007894815
       213        1.5724180000        1.5444180000        1.5724180000        1.5444180000      112.6714990847      110.5455354218      113.3815318177      112.6714990847      104.8735426300      102.0375462341     -688.5176591785      -688.5003253901
       214        1.5724180000        1.5444180000        1.5444180000        1.5724180000      109.2651321925      112.1299211682      114.9083324045      109.2651321925      112.1299211682       97.8923540292     -688.5152516206      -688.4979161126
       215        1.5724180000        1.5444180000        1.5724180000        1.5444180000      109.2651321925      120.6379103559      106.4003432169      109.2651321925      103.6219319805      106.4003432169     -688.5160041887      -688.4986694698
       216        1.5724180000        1.5724180000        1.5444180000        1.5444180000      115.1204986441      110.5820775035      110.5820775035       98.1045202688      110.5820775035      110.5820775035     -688.5155365130      -688.4982012346
       217        1.5724180000        1.5724180000        1.5444180000        1.5444180000      121.0815544802      107.6116052337      107.6116052337      104.0655761048      107.6116052337      107.6116052337     -688.5160731930      -688.4987385441
       218        1.5724180000        1.5444180000        1.5724180000        1.5444180000      106.6125094565      119.0900666912      110.5820775035      106.6125094565      102.0740883158      110.5820775035     -688.5160764883      -688.4987417792
       219        1.5724180000        1.5444180000        1.5724180000        1.5444180000      112.5735652925      116.1195944214      107.6116052337      112.5735652925       99.1036160460      107.6116052337     -688.5154525472      -688.4981172512
       220        1.5864180000        1.5584180000        1.5304180000        1.5584180000      112.2742051319      112.3029977117      109.4094161563      106.6022123401      112.3029977117      103.7374233645     -688.5191285798      -688.5017967731
       221        1.5864180000        1.5584180000        1.5584180000        1.5304180000      112.2742051319      115.1389941076      106.5734197604      106.6022123401      109.4670013158      106.5734197604     -688.5191836238      -688.5018518897
       222        1.5864180000        1.5584180000        1.5584180000        1.5304180000      109.6215244091      113.5910924561      110.7550960602      103.9495316173      107.9190996643      110.7550960602     -688.5193918857      -688.5020602910
       223        1.5864180000        1.5584180000        1.5584180000        1.5304180000      115.5826382034      110.6206781446      107.7846817487      109.9106454116      104.9486853528      107.7846817487     -688.5191906131      -688.5018588803
       224        1.5864180000        1.5304180000        1.5584180000        1.5584180000      106.7855280132      113.5910924561      113.5910924561      106.7855280132      107.9190996643      107.9190996643     -688.5194313346      -688.5020997932
       225        1.5864180000        1.5304180000        1.5584180000        1.5584180000      112.7466418075      110.6206781446      110.6206781446      112.7466418075      104.9486853528      104.9486853528     -688.5191451552      -688.5018133642
       226        1.5864180000        1.5304180000        1.5304180000        1.5864180000      109.3888714778      117.9256532453      106.5240825022      109.3888714778      106.5816676617      106.5240825022     -688.5166761324      -688.4993432117
       227        1.5864180000        1.5304180000        1.5864180000        1.5304180000      109.3888714778      112.2536604535      112.1960752940      109.3888714778      112.2536604535      100.8520897104     -688.5163235365      -688.4989902639
       228        1.5864180000        1.5864180000        1.5304180000        1.5304180000      109.3888714778      112.2536604535      112.1960752940      109.3888714778      112.2536604535      100.8520897104     -688.5163059753      -688.4989726868
       229        1.5864180000        1.5864180000        1.5304180000        1.5304180000      109.3888714778      117.9256532453      106.5240825022      109.3888714778      106.5816676617      106.5240825022     -688.5166972595      -688.4993643552
       230        1.5864180000        1.5304180000        1.5304180000        1.5864180000      115.0608642696      112.2536604535      106.5240825022      103.7168786860      112.2536604535      106.5240825022     -688.5164964340      -688.4991633364
       231        1.5864180000        1.5304180000        1.5304180000        1.5864180000      109.3888714778      112.2536604535      112.1960752940      109.3888714778      112.2536604535      100.8520897104     -688.5170034969      -688.4996714533
       232        1.5864180000        1.5304180000        1.5864180000        1.5304180000      115.0608642696      112.2536604535      106.5240825022      103.7168786860      112.2536604535      106.5240825022     -688.5165351222      -688.4992020567
       233        1.5864180000        1.5304180000        1.5864180000        1.5304180000      109.3888714778      117.9256532453      106.5240825022      109.3888714778      106.5816676617      106.5240825022     -688.5172260630      -688.4998943092
       234        1.5864180000        1.5864180000        1.5304180000        1.5304180000      112.4081998398      110.7057750951      110.7057750951      101.0642142562      110.7057750951      110.7057750951     -688.5172627165      -688.4999308797
       235        1.5864180000        1.5864180000        1.5304180000        1.5304180000      118.3692973696      107.7353445190      107.7353445190      107.0253117860      107.7353445190      107.7353445190     -688.5172605479      -688.4999288305
       236        1.5864180000        1.5864180000        1.5304180000        1.5304180000      106.7362070480      116.3777678868      110.7057750951      106.7362070480      105.0337823033      110.7057750951     -688.5168339031      -688.4995010847
       237        1.5864180000        1.5864180000        1.5304180000        1.5304180000      112.6973045778      113.4073373108      107.7353445190      112.6973045778      102.0633517273      107.7353445190     -688.5164398196      -688.4991066611
       238        1.5864180000        1.5304180000        1.5864180000        1.5304180000      112.4081998398      110.7057750951      110.7057750951      101.0642142562      110.7057750951      110.7057750951     -688.5165811035      -688.4992480321
       239        1.5864180000        1.5304180000        1.5864180000        1.5304180000      118.3692973696      107.7353445190      107.7353445190      107.0253117860      107.7353445190      107.7353445190     -688.5167309492      -688.4993980804
       240        1.5864180000        1.5304180000        1.5864180000        1.5304180000      106.7362070480      110.7057750951      116.3777678868      106.7362070480      110.7057750951      105.0337823033     -688.5168618002      -688.4995290044
       241        1.5864180000        1.5304180000        1.5864180000        1.5304180000      112.6973045778      107.7353445190      113.4073373108      112.6973045778      107.7353445190      102.0633517273     -688.5164081030      -688.4990749168
       242        1.5864180000        1.5304180000        1.5864180000        1.5304180000      106.7362070480      116.3777678868      110.7057750951      106.7362070480      105.0337823033      110.7057750951     -688.5174222707      -688.5000906464
       243        1.5864180000        1.5304180000        1.5864180000        1.5304180000      112.6973045778      113.4073373108      107.7353445190      112.6973045778      102.0633517273      107.7353445190     -688.5170768225      -688.4997448721
       244        1.6004180000        1.5444180000        1.5724180000        1.5164180000      109.6465885894      110.7801602406      110.7801602406      103.9745957977      110.7801602406      110.7801602406     -688.5181159609      -688.5007849352
       245        1.6004180000        1.5444180000        1.5724180000        1.5164180000      115.6077112222      107.8097547675      107.8097547675      109.9357184304      107.8097547675      107.8097547675     -688.5179236536      -688.5005925117
       246        1.6004180000        1.5724180000        1.5164180000        1.5444180000      109.4632817263      112.3280707019      109.4344891465      109.4632817263      112.3280707019      103.7624963547     -688.5178569924      -688.5005257637
       247        1.6004180000        1.5444180000        1.5164180000        1.5724180000      112.2992781221      112.3280707019      106.5984927506      106.6272853304      112.3280707019      106.5984927506     -688.5178656006      -688.5005343965
       248        1.6004180000        1.5724180000        1.5444180000        1.5164180000      109.4632817263      115.1640670978      106.5984927506      109.4632817263      109.4920743060      106.5984927506     -688.5179118409      -688.5005806846
       249        1.6004180000        1.5164180000        1.5444180000        1.5724180000      109.4632817263      115.1640670978      106.5984927506      109.4632817263      109.4920743060      106.5984927506     -688.5178908352      -688.5005596627
       250        1.6004180000        1.5444180000        1.5724180000        1.5164180000      112.2992781221      112.3280707019      106.5984927506      106.6272853304      112.3280707019      106.5984927506     -688.5179040646      -688.5005728924
       251        1.6004180000        1.5164180000        1.5724180000        1.5444180000      109.4632817263      112.3280707019      109.4344891465      109.4632817263      112.3280707019      103.7624963547     -688.5178744507      -688.5005432378
       252        1.6004180000        1.5724180000        1.5444180000        1.5164180000      106.8105921935      113.6161566365      110.7801602406      106.8105921935      107.9441638447      110.7801602406     -688.5181275319      -688.5007965371
       253        1.6004180000        1.5724180000        1.5444180000        1.5164180000      112.7717148263      110.6457511634      107.8097547675      112.7717148263      104.9737583716      107.8097547675     -688.5179098861      -688.5005787136
       254        1.6004180000        1.5164180000        1.5724180000        1.5444180000      106.8105921935      110.7801602406      113.6161566365      106.8105921935      110.7801602406      107.9441638447     -688.5181552683      -688.5008242957
       255        1.6004180000        1.5164180000        1.5724180000        1.5444180000      112.7717148263      107.8097547675      110.6457511634      112.7717148263      107.8097547675      104.9737583716     -688.5178783544      -688.5005471544
       256        1.6144180000        1.5584180000        1.5024180000        1.5584180000      109.4881130028      112.3529019785      106.6233240272      109.4881130028      112.3529019785      106.6233240272     -688.5165753261      -688.4992446958
       257        1.6144180000        1.5584180000        1.5584180000        1.5024180000      109.4881130028      112.3529019785      106.6233240272      109.4881130028      112.3529019785      106.6233240272     -688.5166136625      -688.4992830640
       258        1.6144180000        1.5584180000        1.5584180000        1.5024180000      106.8354150880      110.8049831350      110.8049831350      106.8354150880      110.8049831350      110.8049831350     -688.5168329470      -688.4995025170
       259        1.6144180000        1.5584180000        1.5584180000        1.5024180000      112.7965461028      107.8345860440      107.8345860440      112.7965461028      107.8345860440      107.8345860440     -688.5166242917      -688.4992937059
       260        1.6144180000        1.5024180000        1.5584180000        1.5584180000      106.8354150880      110.8049831350      110.8049831350      106.8354150880      110.8049831350      110.8049831350     -688.5168605906      -688.4995301829
       261        1.6144180000        1.5024180000        1.5584180000        1.5584180000      112.7965461028      107.8345860440      107.8345860440      112.7965461028      107.8345860440      107.8345860440     -688.5165928630      -688.4992622499
       262        1.6004180000        1.5164180000        1.5164180000        1.6004180000      109.4632817263      112.3280707019      109.4344891465      109.4632817263      112.3280707019      103.7624963547     -688.5158782515      -688.4985481481
       263        1.6004180000        1.5164180000        1.6004180000        1.5164180000      109.4632817263      115.1640670978      106.5984927506      109.4632817263      109.4920743060      106.5984927506     -688.5159079857      -688.4985779563
       264        1.6004180000        1.6004180000        1.5164180000        1.5164180000      109.6465885894      110.7801602406      110.7801602406      103.9745957977      110.7801602406      110.7801602406     -688.5161274366      -688.4987975293
       265        1.6004180000        1.6004180000        1.5164180000        1.5164180000      115.6077112222      107.8097547675      107.8097547675      109.9357184304      107.8097547675      107.8097547675     -688.5159296770      -688.4985996706
       266        1.6004180000        1.5164180000        1.6004180000        1.5164180000      106.8105921935      113.6161566365      110.7801602406      106.8105921935      107.9441638447      110.7801602406     -688.5161489054      -688.4988190539
       267        1.6004180000        1.5164180000        1.6004180000        1.5164180000      112.7717148263      110.6457511634      107.8097547675      112.7717148263      104.9737583716      107.8097547675     -688.5159053925      -688.4985753287
       268        1.6144180000        1.5024180000        1.5024180000        1.6144180000      109.4881130028      112.3529019785      106.6233240272      109.4881130028      112.3529019785      106.6233240272     -688.5119145592      -688.4945849352
       269        1.6144180000        1.5024180000        1.6144180000        1.5024180000      109.4881130028      112.3529019785      106.6233240272      109.4881130028      112.3529019785      106.6233240272     -688.5120686102      -688.4947391133
       270        1.6144180000        1.6144180000        1.5024180000        1.5024180000      106.8354150880      110.8049831350      110.8049831350      106.8354150880      110.8049831350      110.8049831350     -688.5121683693      -688.4948389418
       271        1.6144180000        1.6144180000        1.5024180000        1.5024180000      112.7965461028      107.8345860440      107.8345860440      112.7965461028      107.8345860440      107.8345860440     -688.5120980659      -688.4947685981
       272        1.6144180000        1.5024180000        1.6144180000        1.5024180000      106.8354150880      110.8049831350      110.8049831350      106.8354150880      110.8049831350      110.8049831350     -688.5122794559      -688.4949501172
       273        1.6144180000        1.5024180000        1.6144180000        1.5024180000      112.7965461028      107.8345860440      107.8345860440      112.7965461028      107.8345860440      107.8345860440     -688.5119717787      -688.4946422017
       274        1.5584180000        1.5584180000        1.5584180000        1.5584180000      112.2923746876      118.0219526389      106.5627967363      106.6203818958      112.3499598471      100.8908039445     -688.5171274156      -688.4997925134
       275        1.5584180000        1.5584180000        1.5584180000        1.5584180000      106.9734531044      114.9125891985      114.9125891985      101.3014603126      109.2405964067      109.2405964067     -688.5180991075      -688.5007649447
       276        1.5584180000        1.5584180000        1.5584180000        1.5584180000      118.9120020365      108.9880819189      108.9880819189      113.2400092447      103.3160891271      103.3160891271     -688.5172920425      -688.4999573038
       277        1.6004180000        1.5444180000        1.5444180000        1.5444180000      109.5389277220      115.2685056733      103.8093497707      109.5389277220      115.2685056733      103.8093497707     -688.5174080590      -688.5000750995
       278        1.6004180000        1.5444180000        1.5444180000        1.5444180000      104.2198685608      112.1590046549      112.1590046549      104.2198685608      112.1590046549      112.1590046549     -688.5183651787      -688.5010329461
       279        1.6004180000        1.5444180000        1.5444180000        1.5444180000      116.1585591655      106.2346390479      106.2346390479      116.1585591655      106.2346390479      106.2346390479     -688.5175688223      -688.5002360217
       280        1.5724180000        1.5724180000        1.5444180000        1.5444180000      109.4888798991      118.0544542463      106.5952983437      109.4888798991      112.3824614545      100.9233055519     -688.5172327737      -688.4998985618
       281        1.5724180000        1.5444180000        1.5444180000        1.5724180000      112.3248762950      118.0544542463      103.7593019478      106.6528835032      112.3824614545      103.7593019478     -688.5173355348      -688.5000014271
       282        1.5724180000        1.5444180000        1.5724180000        1.5444180000      112.3248762950      115.2184578504      106.5952983437      106.6528835032      115.2184578504      100.9233055519     -688.5171581355      -688.4998238505
       283        1.5724180000        1.5444180000        1.5444180000        1.5724180000      109.6394872616      116.4738442843      107.9082699371      103.9674944698      110.8018514925      107.9082699371     -688.5190195511      -688.5016867474
       284        1.5724180000        1.5444180000        1.5444180000        1.5724180000      115.5981260311      113.5009549479      104.9353806007      109.9261332393      107.8289621561      104.9353806007     -688.5187316329      -688.5013986006
       285        1.5724180000        1.5444180000        1.5724180000        1.5444180000      109.6394872616      113.6378478884      110.7442663330      103.9674944698      113.6378478884      105.0722735412     -688.5189386147      -688.5016057302
       286        1.5724180000        1.5444180000        1.5724180000        1.5444180000      115.5981260311      110.6649585520      107.7713769966      109.9261332393      110.6649585520      102.0993842048     -688.5186359617      -688.5013028325
       287        1.5724180000        1.5724180000        1.5444180000        1.5444180000      104.1698898544      114.9450223444      114.9450223444      104.1698898544      109.2730295526      109.2730295526     -688.5182957985      -688.5009624202
       288        1.5724180000        1.5724180000        1.5444180000        1.5444180000      116.1085111100      109.0205873883      109.0205873883      116.1085111100      103.3485945965      103.3485945965     -688.5173125626      -688.4999784311
       289        1.5724180000        1.5444180000        1.5724180000        1.5444180000      107.0058862503      112.1090259485      114.9450223444      101.3338934585      112.1090259485      109.2730295526     -688.5181649467      -688.5008314364
       290        1.5724180000        1.5444180000        1.5724180000        1.5444180000      118.9445075059      106.1845909924      109.0205873883      113.2725147141      106.1845909924      103.3485945965     -688.5174518815      -688.5001178877
       291        1.5864180000        1.5584180000        1.5304180000        1.5584180000      109.5140264103      118.0796007575      103.7844484589      109.5140264103      112.4076079657      103.7844484589     -688.5173662303      -688.5000327337
       292        1.5864180000        1.5584180000        1.5584180000        1.5304180000      109.5140264103      115.2436043616      106.6204448548      109.5140264103      115.2436043616      100.9484520631     -688.5171912506      -688.4998575786
       293        1.5864180000        1.5304180000        1.5584180000        1.5584180000      112.3500228062      115.2436043616      103.7844484589      106.6780300144      115.2436043616      103.7844484589     -688.5172925585      -688.4999589892
       294        1.5864180000        1.5584180000        1.5304180000        1.5584180000      106.8285795605      116.4989329790      107.9333586318      106.8285795605      110.8269401873      107.9333586318     -688.5190903805      -688.5017582297
       295        1.5864180000        1.5584180000        1.5304180000        1.5584180000      112.7872270300      113.5260523427      104.9604779955      112.7872270300      107.8540595509      104.9604779955     -688.5187147850      -688.5013823170
       296        1.5864180000        1.5584180000        1.5584180000        1.5304180000      106.8285795605      113.6629365832      110.7693550277      106.8285795605      113.6629365832      105.0973622359     -688.5190105210      -688.5016782899
       297        1.5864180000        1.5584180000        1.5584180000        1.5304180000      112.7872270300      110.6900559468      107.7964743914      112.7872270300      110.6900559468      102.1244815996     -688.5186204451      -688.5012878813
       298        1.5864180000        1.5584180000        1.5584180000        1.5304180000      104.1950009070      112.1341370011      114.9701333970      104.1950009070      112.1341370011      109.2981406052     -688.5182880514      -688.5009552465
       299        1.5864180000        1.5584180000        1.5584180000        1.5304180000      116.1336578538      106.2097377362      109.0457341321      116.1336578538      106.2097377362      103.3737413403     -688.5173995309      -688.5000660663
       300        1.5864180000        1.5304180000        1.5584180000        1.5584180000      107.0309973029      112.1341370011      112.1341370011      101.3590045111      112.1341370011      112.1341370011     -688.5181590141      -688.5008260786
       301        1.5864180000        1.5304180000        1.5584180000        1.5584180000      118.9696542497      106.2097377362      106.2097377362      113.2976614579      106.2097377362      106.2097377362     -688.5175370009      -688.5002036732
       302        1.5584180000        1.5584180000        1.5584180000        1.5584180000      109.5240898658      118.1184567928      106.6017157306      109.5240898658      118.1184567928       95.2577301470     -688.5122032496      -688.4948643909
       303        1.5584180000        1.5584180000        1.5584180000        1.5584180000      109.5240898658      123.7904495845      100.9297229388      109.5240898658      112.4464640010      100.9297229388     -688.5134401472      -688.4961024715
       304        1.5584180000        1.5584180000        1.5584180000        1.5584180000      104.1395485345      114.9434736042      114.8858884447      104.1395485345      114.9434736042      103.5419028611     -688.5169457602      -688.4996107074
       305        1.5584180000        1.5584180000        1.5584180000        1.5584180000      116.0731656378      109.0140344959      108.9564493364      116.0731656378      109.0140344959       97.6124637528     -688.5154321299      -688.4980958153
       306        1.5584180000        1.5584180000        1.5584180000        1.5584180000      104.1395485345      120.6154663960      109.2138956529      104.1395485345      109.2714808125      109.2138956529     -688.5172843018      -688.4999495791
       307        1.5584180000        1.5584180000        1.5584180000        1.5584180000      116.0731656378      114.6860272877      103.2844565446      116.0731656378      103.3420417041      103.2844565446     -688.5159092377      -688.4985733845
       308        1.5724180000        1.5444180000        1.5444180000        1.5724180000      109.5990616216      118.1934285486      103.8406910905      109.5990616216      118.1934285486       98.1686982987     -688.5142683777      -688.4969320162
       309        1.5724180000        1.5444180000        1.5724180000        1.5444180000      109.5990616216      121.0294249445      101.0046946946      109.5990616216      115.3574321527      101.0046946946     -688.5144428313      -688.4971066863
       310        1.5724180000        1.5444180000        1.5444180000        1.5724180000      104.2141377003      115.0180627700      112.1244812146      104.2141377003      115.0180627700      106.4524884228     -688.5183448103      -688.5010116667
       311        1.5724180000        1.5444180000        1.5444180000        1.5724180000      116.1478557600      109.0887246181      106.1951430627      116.1478557600      109.0887246181      100.5231502709     -688.5172595244      -688.4999255014
       312        1.5724180000        1.5444180000        1.5724180000        1.5444180000      104.2141377003      117.8540591659      109.2884848187      104.2141377003      112.1820663741      109.2884848187     -688.5183925221      -688.5010594337
       313        1.5724180000        1.5444180000        1.5724180000        1.5444180000      116.1478557600      111.9247210140      103.3591466668      116.1478557600      106.2527282222      103.3591466668     -688.5173263959      -688.4999924665
       314        1.5864180000        1.5304180000        1.5304180000        1.5864180000      109.6240803934      118.2184473204      101.0297134665      109.6240803934      118.2184473204      101.0297134665     -688.5130454777      -688.4957098010
       315        1.5864180000        1.5304180000        1.5864180000        1.5304180000      109.6240803934      118.2184473204      101.0297134665      109.6240803934      118.2184473204      101.0297134665     -688.5131654639      -688.4958298825
       316        1.5864180000        1.5304180000        1.5304180000        1.5864180000      104.2390287196      115.0429537894      109.3133758381      104.2390287196      115.0429537894      109.3133758381     -688.5170807983      -688.4997482344
       317        1.5864180000        1.5304180000        1.5304180000        1.5864180000      116.1727804901      109.1136493481      103.3840713968      116.1727804901      109.1136493481      103.3840713968     -688.5160181318      -688.4986847524
       318        1.5864180000        1.5304180000        1.5864180000        1.5304180000      104.2390287196      115.0429537894      109.3133758381      104.2390287196      115.0429537894      109.3133758381     -688.5171131249      -688.4997805917
       319        1.5864180000        1.5304180000        1.5864180000        1.5304180000      116.1727804901      109.1136493481      103.3840713968      116.1727804901      109.1136493481      103.3840713968     -688.5160655889      -688.4987322428
       320        1.5584180000        1.5584180000        1.5584180000        1.5584180000      112.4800154207      116.5071686272      105.0480127246      101.1360298371      116.5071686272      105.0480127246     -688.5161513589      -688.4988156933
       321        1.5584180000        1.5584180000        1.5584180000        1.5584180000      118.4311935391      113.5268186398      102.0676627372      107.0872079555      113.5268186398      102.0676627372     -688.5158808199      -688.4985449312
       322        1.5584180000        1.5584180000        1.5584180000        1.5584180000      106.8080226289      116.5071686272      110.7200055164      106.8080226289      116.5071686272       99.3760199328     -688.5160038253      -688.4986680169
       323        1.5584180000        1.5584180000        1.5584180000        1.5584180000      112.7592007473      113.5268186398      107.7396555290      112.7592007473      113.5268186398       96.3956699454     -688.5150420439      -688.4977053443
       324        1.5584180000        1.5584180000        1.5584180000        1.5584180000      106.8080226289      122.1791614190      105.0480127246      106.8080226289      110.8351758354      105.0480127246     -688.5167444398      -688.4994093497
       325        1.5584180000        1.5584180000        1.5584180000        1.5584180000      112.7592007473      119.1988114316      102.0676627372      112.7592007473      107.8548258480      102.0676627372     -688.5159235345      -688.4985876872
       326        1.5584180000        1.5584180000        1.5584180000        1.5584180000      107.1956317510      113.4323431003      113.4323431003       95.8516461674      113.4323431003      113.4323431003     -688.5143686582      -688.4970314135
       327        1.5584180000        1.5584180000        1.5584180000        1.5584180000      125.1324773873      104.5746044191      104.5746044191      113.7884918037      104.5746044191      104.5746044191     -688.5140514185      -688.4967143550
       328        1.5584180000        1.5584180000        1.5584180000        1.5584180000      101.5236389592      119.1043358921      113.4323431003      101.5236389592      107.7603503085      113.4323431003     -688.5153053473      -688.4979690066
       329        1.5584180000        1.5584180000        1.5584180000        1.5584180000      119.4604845955      110.2465972109      104.5746044191      119.4604845955       98.9026116273      104.5746044191     -688.5131353896      -688.4957974532
       330        1.5724180000        1.5724180000        1.5444180000        1.5444180000      109.7186838863      116.5818334888      105.1226775862      104.0466910945      116.5818334888      105.1226775862     -688.5177071829      -688.5003735659
       331        1.5724180000        1.5724180000        1.5444180000        1.5444180000      115.6698872651      113.6015087617      102.1423528591      109.9978944733      113.6015087617      102.1423528591     -688.5170969589      -688.4997628097
       332        1.5724180000        1.5444180000        1.5444180000        1.5724180000      106.8826874904      116.5818334888      107.9586739821      106.8826874904      116.5818334888      102.2866811903     -688.5176865190      -688.5003528728
       333        1.5724180000        1.5444180000        1.5444180000        1.5724180000      112.8338908692      113.6015087617      104.9783492550      112.8338908692      113.6015087617       99.3063564632     -688.5169792197      -688.4996449113
       334        1.5724180000        1.5444180000        1.5724180000        1.5444180000      106.8826874904      119.4178298847      105.1226775862      106.8826874904      113.7458370929      105.1226775862     -688.5177907616      -688.5004572428
       335        1.5724180000        1.5444180000        1.5724180000        1.5444180000      112.8338908692      116.4375051576      102.1423528591      112.8338908692      110.7655123658      102.1423528591     -688.5171029973      -688.4997688546
       336        1.5724180000        1.5724180000        1.5444180000        1.5444180000      104.4343788513      113.5070865965      113.5070865965       98.7623860595      113.5070865965      113.5070865965     -688.5163612080      -688.4990264030
       337        1.5724180000        1.5724180000        1.5444180000        1.5444180000      122.3714527454      104.6495761731      104.6495761731      116.6994599536      104.6495761731      104.6495761731     -688.5150024669      -688.4976668780
       338        1.5724180000        1.5444180000        1.5724180000        1.5444180000      101.5983824554      116.3430829924      113.5070865965      101.5983824554      110.6710902006      113.5070865965     -688.5164927892      -688.4991581608
       339        1.5724180000        1.5444180000        1.5724180000        1.5444180000      119.5354563495      107.4855725690      104.6495761731      119.5354563495      101.8135797772      104.6495761731     -688.5148729673      -688.4975372326
       340        1.5864180000        1.5864180000        1.5304180000        1.5304180000      106.9076037856      116.6067497839      105.1475938813      106.9076037856      116.6067497839      105.1475938813     -688.5164520328      -688.4991190169
       341        1.5864180000        1.5864180000        1.5304180000        1.5304180000      112.8588155991      113.6264334916      102.1672775890      112.8588155991      113.6264334916      102.1672775890     -688.5158265711      -688.4984929861
       342        1.5864180000        1.5304180000        1.5304180000        1.5864180000      106.9076037856      116.6067497839      105.1475938813      106.9076037856      116.6067497839      105.1475938813     -688.5164373269      -688.4991043007
       343        1.5864180000        1.5304180000        1.5304180000        1.5864180000      112.8588155991      113.6264334916      102.1672775890      112.8588155991      113.6264334916      102.1672775890     -688.5157437736      -688.4984101271
       344        1.5864180000        1.5304180000        1.5864180000        1.5304180000      106.9076037856      116.6067497839      105.1475938813      106.9076037856      116.6067497839      105.1475938813     -688.5165088767      -688.4991759127
       345        1.5864180000        1.5304180000        1.5864180000        1.5304180000      112.8588155991      113.6264334916      102.1672775890      112.8588155991      113.6264334916      102.1672775890     -688.5158305955      -688.4984970145
       346        1.5864180000        1.5864180000        1.5304180000        1.5304180000      101.6233250078      113.5320291489      113.5320291489      101.6233250078      113.5320291489      113.5320291489     -688.5151298989      -688.4977957654
       347        1.5864180000        1.5864180000        1.5304180000        1.5304180000      119.5604751208      104.6745949444      104.6745949444      119.5604751208      104.6745949444      104.6745949444     -688.5137200739      -688.4963850479
       348        1.5864180000        1.5304180000        1.5864180000        1.5304180000      101.6233250078      113.5320291489      113.5320291489      101.6233250078      113.5320291489      113.5320291489     -688.5152222168      -688.4978881519
       349        1.5864180000        1.5304180000        1.5864180000        1.5304180000      119.5604751208      104.6745949444      104.6745949444      119.5604751208      104.6745949444      104.6745949444     -688.5136328315      -688.4962977277
       350        1.5584180000        1.5584180000        1.5584180000        1.5584180000      107.1265300177      122.5552539674       99.6369421622      107.1265300177      122.5552539674       99.6369421622     -688.5105566566      -688.4932170050
       351        1.5584180000        1.5584180000        1.5584180000        1.5584180000      113.0476839807      119.5448798246       96.6265680193      113.0476839807      119.5448798246       96.6265680193     -688.5085068980      -688.4911652369
       352        1.5584180000        1.5584180000        1.5584180000        1.5584180000      101.7048609669      119.3431430593      107.8839871567      101.7048609669      119.3431430593      107.8839871567     -688.5151492113      -688.4978129343
       353        1.5584180000        1.5584180000        1.5584180000        1.5584180000      119.6123724450      110.4560702199       98.9969143173      119.6123724450      110.4560702199       98.9969143173     -688.5122747638      -688.4949361724
       354        1.5584180000        1.5584180000        1.5584180000        1.5584180000       96.4826759922      116.3305162274      116.3305162274       96.4826759922      116.3305162274      116.3305162274     -688.5088959848      -688.4915545316
       355        1.5584180000        1.5584180000        1.5584180000        1.5584180000      126.4987060561      101.6889057621      101.6889057621      126.4987060561      101.6889057621      101.6889057621     -688.5061556011      -688.4888131478
       356        1.5459180000        1.5459180000        1.5459180000        1.5459180000      109.2690163124      114.9410091042      114.9410091042      109.2690163124      103.5970235206      103.5970235206     -688.5164400252      -688.4991244117
       357        1.5734180000        1.5734180000        1.5734180000        1.5734180000      109.2690163124      114.9410091042      114.9410091042      109.2690163124      103.5970235206      103.5970235206     -688.5164926183      -688.4991343933
       358        1.5459180000        1.5459180000        1.5459180000        1.5459180000      109.0759553404      120.4199409239      109.0759553404      109.0759553404       97.7319697568      109.0759553404     -688.5113672112      -688.4940473847
       359        1.5734180000        1.5734180000        1.5734180000        1.5734180000      109.0759553404      120.4199409239      109.0759553404      109.0759553404       97.7319697568      109.0759553404     -688.5116879380      -688.4943256826
       360        1.5599180000        1.5319180000        1.5599180000        1.5319180000      109.3462946240      112.1822910199      115.0182874157      109.3462946240      106.5102982281      103.6743018322     -688.5178596993      -688.5005460639
       361        1.5874180000        1.5594180000        1.5874180000        1.5594180000      109.3462946240      112.1822910199      115.0182874157      109.3462946240      106.5102982281      103.6743018322     -688.5178960152      -688.5005396786
       362        1.5599180000        1.5319180000        1.5599180000        1.5319180000      109.2484485500      117.7564377377      109.2484485500      109.2484485500      100.7404593624      109.2484485500     -688.5157028097      -688.4983877447
       363        1.5874180000        1.5594180000        1.5874180000        1.5594180000      109.2484485500      117.7564377377      109.2484485500      109.2484485500      100.7404593624      109.2484485500     -688.5158382788      -688.4984805675
       364        1.5739180000        1.5179180000        1.5459180000        1.5459180000      109.4213640570      112.2573604529      112.2573604529      109.4213640570      106.5853676611      106.5853676611     -688.5192467126      -688.5019350205
       365        1.6014180000        1.5454180000        1.5734180000        1.5734180000      109.4213640570      112.2573604529      112.2573604529      109.4213640570      106.5853676611      106.5853676611     -688.5192687045      -688.5019142226
       366        1.5739180000        1.5179180000        1.5739180000        1.5179180000      109.3720720771      109.3720720771      115.0440648689      109.3720720771      109.3720720771      103.7000792853     -688.5164770686      -688.4991640252
       367        1.6014180000        1.5454180000        1.6014180000        1.5454180000      109.3720720771      109.3720720771      115.0440648689      109.3720720771      109.3720720771      103.7000792853     -688.5167764454      -688.4994206905
       368        1.5739180000        1.5179180000        1.5739180000        1.5179180000      109.3720720771      115.0440648689      109.3720720771      109.3720720771      103.7000792853      109.3720720771     -688.5171098582      -688.4997980496
       369        1.6014180000        1.5454180000        1.6014180000        1.5454180000      109.3720720771      115.0440648689      109.3720720771      109.3720720771      103.7000792853      109.3720720771     -688.5173528043      -688.4999982117
       370        1.5879180000        1.5039180000        1.5599180000        1.5319180000      109.4464126301      109.4464126301      112.2824090260      109.4464126301      109.4464126301      106.6104162342     -688.5178482136      -688.5005371023
       371        1.6154180000        1.5314180000        1.5874180000        1.5594180000      109.4464126301      109.4464126301      112.2824090260      109.4464126301      109.4464126301      106.6104162342     -688.5181345675      -688.5007806566
       372        1.6019180000        1.4899180000        1.5459180000        1.5459180000      109.4712206345      109.4712206345      109.4712206345      109.4712206345      109.4712206345      109.4712206345     -688.5164299593      -688.4991194246
       373        1.6294180000        1.5174180000        1.5734180000        1.5734180000      109.4712206345      109.4712206345      109.4712206345      109.4712206345      109.4712206345      109.4712206345     -688.5169830675      -688.4996297234
       374        1.5879180000        1.5039180000        1.5879180000        1.5039180000      109.4464126301      112.2824090260      109.4464126301      109.4464126301      106.6104162342      109.4464126301     -688.5156913364      -688.4983813725
       375        1.6154180000        1.5314180000        1.6154180000        1.5314180000      109.4464126301      112.2824090260      109.4464126301      109.4464126301      106.6104162342      109.4464126301     -688.5163247709      -688.4989719640
       376        1.6019180000        1.4899180000        1.6019180000        1.4899180000      109.4712206345      109.4712206345      109.4712206345      109.4712206345      109.4712206345      109.4712206345     -688.5114754833      -688.4941660081
       377        1.6294180000        1.5174180000        1.6294180000        1.5174180000      109.4712206345      109.4712206345      109.4712206345      109.4712206345      109.4712206345      109.4712206345     -688.5127804841      -688.4954281850
       378        1.5599180000        1.5319180000        1.5319180000        1.5599180000      112.2742051319      115.1389941076      106.5734197604      106.6022123401      109.4670013158      106.5734197604     -688.5188507508      -688.5015377789
       379        1.5874180000        1.5594180000        1.5594180000        1.5874180000      112.2742051319      115.1389941076      106.5734197604      106.6022123401      109.4670013158      106.5734197604     -688.5188496865      -688.5014939888
       380        1.5599180000        1.5319180000        1.5599180000        1.5319180000      112.2742051319      112.3029977117      109.4094161563      106.6022123401      112.3029977117      103.7374233645     -688.5187601518      -688.5014470914
       381        1.5874180000        1.5594180000        1.5874180000        1.5594180000      112.2742051319      112.3029977117      109.4094161563      106.6022123401      112.3029977117      103.7374233645     -688.5187666910      -688.5014109061
       382        1.5599180000        1.5599180000        1.5319180000        1.5319180000      106.7855280132      113.5910924561      113.5910924561      106.7855280132      107.9190996643      107.9190996643     -688.5191055559      -688.5017927794
       383        1.5599180000        1.5599180000        1.5319180000        1.5319180000      112.7466418075      110.6206781446      110.6206781446      112.7466418075      104.9486853528      104.9486853528     -688.5187754131      -688.5014623670
       384        1.5874180000        1.5874180000        1.5594180000        1.5594180000      106.7855280132      113.5910924561      113.5910924561      106.7855280132      107.9190996643      107.9190996643     -688.5190888052      -688.5017332939
       385        1.5874180000        1.5874180000        1.5594180000        1.5594180000      112.7466418075      110.6206781446      110.6206781446      112.7466418075      104.9486853528      104.9486853528     -688.5187806393      -688.5014248688
       386        1.5599180000        1.5319180000        1.5599180000        1.5319180000      109.6215244091      110.7550960602      113.5910924561      103.9495316173      110.7550960602      107.9190996643     -688.5190405947      -688.5017277546
       387        1.5599180000        1.5319180000        1.5599180000        1.5319180000      115.5826382034      107.7846817487      110.6206781446      109.9106454116      107.7846817487      104.9486853528     -688.5188502146      -688.5015372411
       388        1.5874180000        1.5594180000        1.5874180000        1.5594180000      109.6215244091      110.7550960602      113.5910924561      103.9495316173      110.7550960602      107.9190996643     -688.5190293437      -688.5016737695
       389        1.5874180000        1.5594180000        1.5874180000        1.5594180000      115.5826382034      107.7846817487      110.6206781446      109.9106454116      107.7846817487      104.9486853528     -688.5188492393      -688.5014935407
       390        1.5739180000        1.5459180000        1.5179180000        1.5459180000      109.4632817263      115.1640670978      106.5984927506      109.4632817263      109.4920743060      106.5984927506     -688.5188481600      -688.5015358081
       391        1.6014180000        1.5734180000        1.5454180000        1.5734180000      109.4632817263      115.1640670978      106.5984927506      109.4632817263      109.4920743060      106.5984927506     -688.5189096969      -688.5015545945
       392        1.5739180000        1.5459180000        1.5459180000        1.5179180000      109.4632817263      112.3280707019      109.4344891465      109.4632817263      112.3280707019      103.7624963547     -688.5187587961      -688.5014463568
       393        1.6014180000        1.5734180000        1.5734180000        1.5454180000      109.4632817263      112.3280707019      109.4344891465      109.4632817263      112.3280707019      103.7624963547     -688.5188278252      -688.5014726363
       394        1.5739180000        1.5459180000        1.5459180000        1.5179180000      106.8105921935      110.7801602406      113.6161566365      106.8105921935      110.7801602406      107.9441638447     -688.5190827463      -688.5017705703
       395        1.5739180000        1.5459180000        1.5459180000        1.5179180000      112.7717148263      107.8097547675      110.6457511634      112.7717148263      107.8097547675      104.9737583716     -688.5188009507      -688.5014885520
       396        1.6014180000        1.5734180000        1.5734180000        1.5454180000      106.8105921935      110.7801602406      113.6161566365      106.8105921935      110.7801602406      107.9441638447     -688.5191302681      -688.5017753326
       397        1.6014180000        1.5734180000        1.5734180000        1.5454180000      112.7717148263      107.8097547675      110.6457511634      112.7717148263      107.8097547675      104.9737583716     -688.5188663907      -688.5015112422
       398        1.5739180000        1.5179180000        1.5459180000        1.5459180000      109.6465885894      110.7801602406      110.7801602406      103.9745957977      110.7801602406      110.7801602406     -688.5190186792      -688.5017064403
       399        1.5739180000        1.5179180000        1.5459180000        1.5459180000      115.6077112222      107.8097547675      107.8097547675      109.9357184304      107.8097547675      107.8097547675     -688.5188747459      -688.5015624192
       400        1.6014180000        1.5454180000        1.5734180000        1.5734180000      109.6465885894      110.7801602406      110.7801602406      103.9745957977      110.7801602406      110.7801602406     -688.5190716191      -688.5017166211
       401        1.6014180000        1.5454180000        1.5734180000        1.5734180000      115.6077112222      107.8097547675      107.8097547675      109.9357184304      107.8097547675      107.8097547675     -688.5189340738      -688.5015789967
       402        1.5459180000        1.5459180000        1.5459180000        1.5459180000      115.1113992126      115.1689843721      103.7098284695      103.7674136290      115.1689843721      103.7098284695     -688.5159556290      -688.4986397526
       403        1.5734180000        1.5734180000        1.5734180000        1.5734180000      115.1113992126      115.1689843721      103.7098284695      103.7674136290      115.1689843721      103.7098284695     -688.5160677807      -688.4987093033
       404        1.5459180000        1.5459180000        1.5459180000        1.5459180000      109.4394064208      115.1689843721      109.3818212613      109.4394064208      115.1689843721       98.0378356777     -688.5154709930      -688.4981546628
       405        1.5734180000        1.5734180000        1.5734180000        1.5734180000      109.4394064208      115.1689843721      109.3818212613      109.4394064208      115.1689843721       98.0378356777     -688.5156263763      -688.4982674532
       406        1.5459180000        1.5459180000        1.5459180000        1.5459180000      109.4394064208      120.8409771639      103.7098284695      109.4394064208      109.4969915803      103.7098284695     -688.5163038178      -688.4989882684
       407        1.5734180000        1.5734180000        1.5734180000        1.5734180000      109.4394064208      120.8409771639      103.7098284695      109.4394064208      109.4969915803      103.7098284695     -688.5163870063      -688.4990288525
       408        1.5459180000        1.5459180000        1.5459180000        1.5459180000      106.7541246498      113.5884816725      113.5308965130      106.7541246498      113.5884816725      102.1869109294     -688.5176431435      -688.5003285553
       409        1.5459180000        1.5459180000        1.5459180000        1.5459180000      112.7127469772      110.6155758940      110.5579907345      112.7127469772      110.6155758940       99.2140051509     -688.5170402924      -688.4997251814
       410        1.5734180000        1.5734180000        1.5734180000        1.5734180000      106.7541246498      113.5884816725      113.5308965130      106.7541246498      113.5884816725      102.1869109294     -688.5176515393      -688.5002942908
       411        1.5734180000        1.5734180000        1.5734180000        1.5734180000      112.7127469772      110.6155758940      110.5579907345      112.7127469772      110.6155758940       99.2140051509     -688.5170949410      -688.4997371833
       412        1.5459180000        1.5459180000        1.5459180000        1.5459180000      106.7541246498      119.2604744643      107.8589037212      106.7541246498      107.9164888807      107.8589037212     -688.5180220745      -688.5007078451
       413        1.5459180000        1.5459180000        1.5459180000        1.5459180000      112.7127469772      116.2875686858      104.8859979427      112.7127469772      104.9435831022      104.8859979427     -688.5174907061      -688.5001760192
       414        1.5734180000        1.5734180000        1.5734180000        1.5734180000      106.7541246498      119.2604744643      107.8589037212      106.7541246498      107.9164888807      107.8589037212     -688.5179982354      -688.5006413416
       415        1.5734180000        1.5734180000        1.5734180000        1.5734180000      112.7127469772      116.2875686858      104.8859979427      112.7127469772      104.9435831022      104.8859979427     -688.5175056481      -688.5001483080
       416        1.5459180000        1.5459180000        1.5459180000        1.5459180000      109.7924745079      112.0596178102      112.0596178102       98.4484889243      112.0596178102      112.0596178102     -688.5165045909      -688.4991890467
       417        1.5459180000        1.5459180000        1.5459180000        1.5459180000      121.7310306563      106.1351177469      106.1351177469      110.3870450727      106.1351177469      106.1351177469     -688.5165175279      -688.4992021828
       418        1.5734180000        1.5734180000        1.5734180000        1.5734180000      109.7924745079      112.0596178102      112.0596178102       98.4484889243      112.0596178102      112.0596178102     -688.5165958025      -688.4992376275
       419        1.5734180000        1.5734180000        1.5734180000        1.5734180000      121.7310306563      106.1351177469      106.1351177469      110.3870450727      106.1351177469      106.1351177469     -688.5165829520      -688.4992250014
       420        1.5459180000        1.5459180000        1.5459180000        1.5459180000      104.1204817161      117.7316106020      112.0596178102      104.1204817161      106.3876250184      112.0596178102     -688.5171202981      -688.4998053327
       421        1.5459180000        1.5459180000        1.5459180000        1.5459180000      116.0590378645      111.8071105387      106.1351177469      116.0590378645      100.4631249551      106.1351177469     -688.5158656826      -688.4985497254
       422        1.5734180000        1.5734180000        1.5734180000        1.5734180000      104.1204817161      117.7316106020      112.0596178102      104.1204817161      106.3876250184      112.0596178102     -688.5171573989      -688.4997997939
       423        1.5734180000        1.5734180000        1.5734180000        1.5734180000      116.0590378645      111.8071105387      106.1351177469      116.0590378645      100.4631249551      106.1351177469     -688.5159863946      -688.4986278398
       424        1.5599180000        1.5599180000        1.5319180000        1.5319180000      112.3500228062      115.2436043616      103.7844484589      106.6780300144      115.2436043616      103.7844484589     -688.5173498701      -688.5000359326
       425        1.5874180000        1.5874180000        1.5594180000        1.5594180000      112.3500228062      115.2436043616      103.7844484589      106.6780300144      115.2436043616      103.7844484589     -688.5174468614      -688.5000902346
       426        1.5599180000        1.5319180000        1.5319180000        1.5599180000      109.5140264103      115.2436043616      106.6204448548      109.5140264103      115.2436043616      100.9484520631     -688.5172820473      -688.4999680189
       427        1.5874180000        1.5594180000        1.5594180000        1.5874180000      109.5140264103      115.2436043616      106.6204448548      109.5140264103      115.2436043616      100.9484520631     -688.5173849424      -688.5000282252
       428        1.5599180000        1.5319180000        1.5599180000        1.5319180000      109.5140264103      118.0796007575      103.7844484589      109.5140264103      112.4076079657      103.7844484589     -688.5173988866      -688.5000850018
       429        1.5874180000        1.5594180000        1.5874180000        1.5594180000      109.5140264103      118.0796007575      103.7844484589      109.5140264103      112.4076079657      103.7844484589     -688.5174919714      -688.5001353995
       430        1.5599180000        1.5319180000        1.5319180000        1.5599180000      106.8285795605      113.6629365832      110.7693550277      106.8285795605      113.6629365832      105.0973622359     -688.5191271500      -688.5018145828
       431        1.5599180000        1.5319180000        1.5319180000        1.5599180000      112.7872270300      110.6900559468      107.7964743914      112.7872270300      110.6900559468      102.1244815996     -688.5187439543      -688.5014310562
       432        1.5874180000        1.5594180000        1.5594180000        1.5874180000      106.8285795605      113.6629365832      110.7693550277      106.8285795605      113.6629365832      105.0973622359     -688.5191123694      -688.5017570523
       433        1.5874180000        1.5594180000        1.5594180000        1.5874180000      112.7872270300      110.6900559468      107.7964743914      112.7872270300      110.6900559468      102.1244815996     -688.5187557347      -688.5014000959
       434        1.5599180000        1.5319180000        1.5599180000        1.5319180000      106.8285795605      116.4989329790      107.9333586318      106.8285795605      110.8269401873      107.9333586318     -688.5191802869      -688.5018677829
       435        1.5599180000        1.5319180000        1.5599180000        1.5319180000      112.7872270300      113.5260523427      104.9604779955      112.7872270300      107.8540595509      104.9604779955     -688.5188069514      -688.5014941361
       436        1.5874180000        1.5594180000        1.5874180000        1.5594180000      106.8285795605      116.4989329790      107.9333586318      106.8285795605      110.8269401873      107.9333586318     -688.5191611516      -688.5018058992
       437        1.5874180000        1.5594180000        1.5874180000        1.5594180000      112.7872270300      113.5260523427      104.9604779955      112.7872270300      107.8540595509      104.9604779955     -688.5188133313      -688.5014577756
       438        1.5599180000        1.5599180000        1.5319180000        1.5319180000      107.0309973029      112.1341370011      112.1341370011      101.3590045111      112.1341370011      112.1341370011     -688.5182741201      -688.5009608450
       439        1.5599180000        1.5599180000        1.5319180000        1.5319180000      118.9696542497      106.2097377362      106.2097377362      113.2976614579      106.2097377362      106.2097377362     -688.5175727872      -688.5002590667
       440        1.5874180000        1.5874180000        1.5594180000        1.5594180000      107.0309973029      112.1341370011      112.1341370011      101.3590045111      112.1341370011      112.1341370011     -688.5183165037      -688.5009605024
       441        1.5874180000        1.5874180000        1.5594180000        1.5594180000      118.9696542497      106.2097377362      106.2097377362      113.2976614579      106.2097377362      106.2097377362     -688.5176513136      -688.5002949067
       442        1.5599180000        1.5319180000        1.5599180000        1.5319180000      104.1950009070      114.9701333970      112.1341370011      104.1950009070      109.2981406052      112.1341370011     -688.5183603050      -688.5010471416
       443        1.5599180000        1.5319180000        1.5599180000        1.5319180000      116.1336578538      109.0457341321      106.2097377362      116.1336578538      103.3737413403      106.2097377362     -688.5174811910      -688.5001673651
       444        1.5874180000        1.5594180000        1.5874180000        1.5594180000      104.1950009070      114.9701333970      112.1341370011      104.1950009070      109.2981406052      112.1341370011     -688.5183953276      -688.5010394386
       445        1.5874180000        1.5594180000        1.5874180000        1.5594180000      116.1336578538      109.0457341321      106.2097377362      116.1336578538      103.3737413403      106.2097377362     -688.5175671977      -688.5002106826
       446        1.5739180000        1.5739180000        1.5179180000        1.5179180000      109.5389277220      115.2685056733      103.8093497707      109.5389277220      115.2685056733      103.8093497707     -688.5159616464      -688.4986482920
       447        1.6014180000        1.6014180000        1.5454180000        1.5454180000      109.5389277220      115.2685056733      103.8093497707      109.5389277220      115.2685056733      103.8093497707     -688.5163217854      -688.4989657322
       448        1.5739180000        1.5179180000        1.5179180000        1.5739180000      109.5389277220      115.2685056733      103.8093497707      109.5389277220      115.2685056733      103.8093497707     -688.5159130671      -688.4985996793
       449        1.6014180000        1.5454180000        1.5454180000        1.6014180000      109.5389277220      115.2685056733      103.8093497707      109.5389277220      115.2685056733      103.8093497707     -688.5162783903      -688.4989223045
       450        1.5739180000        1.5179180000        1.5739180000        1.5179180000      109.5389277220      115.2685056733      103.8093497707      109.5389277220      115.2685056733      103.8093497707     -688.5159951923      -688.4986818685
       451        1.6014180000        1.5454180000        1.6014180000        1.5454180000      109.5389277220      115.2685056733      103.8093497707      109.5389277220      115.2685056733      103.8093497707     -688.5163517437      -688.4989957208
       452        1.5739180000        1.5179180000        1.5179180000        1.5739180000      106.8534257503      113.6877827730      107.9582048217      106.8534257503      113.6877827730      107.9582048217     -688.5177389858      -688.5004270102
       453        1.5739180000        1.5179180000        1.5179180000        1.5739180000      112.8120816151      110.7149105319      104.9853325806      112.8120816151      110.7149105319      104.9853325806     -688.5173666794      -688.5000544044
       454        1.6014180000        1.5454180000        1.5454180000        1.6014180000      106.8534257503      113.6877827730      107.9582048217      106.8534257503      113.6877827730      107.9582048217     -688.5179875638      -688.5006328291
       455        1.6014180000        1.5454180000        1.5454180000        1.6014180000      112.8120816151      110.7149105319      104.9853325806      112.8120816151      110.7149105319      104.9853325806     -688.5176413636      -688.5002863387
       456        1.5739180000        1.5179180000        1.5739180000        1.5179180000      106.8534257503      113.6877827730      107.9582048217      106.8534257503      113.6877827730      107.9582048217     -688.5177760969      -688.5004641527
       457        1.5739180000        1.5179180000        1.5739180000        1.5179180000      112.8120816151      110.7149105319      104.9853325806      112.8120816151      110.7149105319      104.9853325806     -688.5174116613      -688.5000994189
       458        1.6014180000        1.5454180000        1.6014180000        1.5454180000      106.8534257503      113.6877827730      107.9582048217      106.8534257503      113.6877827730      107.9582048217     -688.5180207118      -688.5006660082
       459        1.6014180000        1.5454180000        1.6014180000        1.5454180000      112.8120816151      110.7149105319      104.9853325806      112.8120816151      110.7149105319      104.9853325806     -688.5176815459      -688.5003265533
       460        1.5739180000        1.5739180000        1.5179180000        1.5179180000      104.2198685608      112.1590046549      112.1590046549      104.2198685608      112.1590046549      112.1590046549     -688.5169009477      -688.4995883061
       461        1.5739180000        1.5739180000        1.5179180000        1.5179180000      116.1585591655      106.2346390479      106.2346390479      116.1585591655      106.2346390479      106.2346390479     -688.5161663193      -688.4988531584
       462        1.6014180000        1.6014180000        1.5454180000        1.5454180000      104.2198685608      112.1590046549      112.1590046549      104.2198685608      112.1590046549      112.1590046549     -688.5172060117      -688.4998506348
       463        1.6014180000        1.6014180000        1.5454180000        1.5454180000      116.1585591655      106.2346390479      106.2346390479      116.1585591655      106.2346390479      106.2346390479     -688.5165084063      -688.4991525464
       464        1.5739180000        1.5179180000        1.5739180000        1.5179180000      104.2198685608      112.1590046549      112.1590046549      104.2198685608      112.1590046549      112.1590046549     -688.5169622662      -688.4996496697
       465        1.5739180000        1.5179180000        1.5739180000        1.5179180000      116.1585591655      106.2346390479      106.2346390479      116.1585591655      106.2346390479      106.2346390479     -688.5161027998      -688.4987895850
       466        1.6014180000        1.5454180000        1.6014180000        1.5454180000      104.2198685608      112.1590046549      112.1590046549      104.2198685608      112.1590046549      112.1590046549     -688.5172607859      -688.4999054535
       467        1.6014180000        1.5454180000        1.6014180000        1.5454180000      116.1585591655      106.2346390479      106.2346390479      116.1585591655      106.2346390479      106.2346390479     -688.5164516759      -688.4990957628
       468        1.5459180000        1.5459180000        1.5459180000        1.5459180000      109.7442729888      121.2034288914       98.2851170862      109.7442729888      121.2034288914       98.2851170862     -688.5093587753      -688.4920380064
       469        1.5734180000        1.5734180000        1.5734180000        1.5734180000      109.7442729888      121.2034288914       98.2851170862      109.7442729888      121.2034288914       98.2851170862     -688.5099206769      -688.4925575225
       470        1.5459180000        1.5459180000        1.5459180000        1.5459180000      104.2966639809      117.9653780263      106.5062221237      104.2966639809      117.9653780263      106.5062221237     -688.5168266469      -688.4995115980
       471        1.5459180000        1.5459180000        1.5459180000        1.5459180000      116.2155621089      112.0212199426      100.5620640400      116.2155621089      112.0212199426      100.5620640400     -688.5150884092      -688.4977719071
       472        1.5734180000        1.5734180000        1.5734180000        1.5734180000      104.2966639809      117.9653780263      106.5062221237      104.2966639809      117.9653780263      106.5062221237     -688.5169067879      -688.4995491127
       473        1.5734180000        1.5734180000        1.5734180000        1.5734180000      116.2155621089      112.0212199426      100.5620640400      116.2155621089      112.0212199426      100.5620640400     -688.5152921469      -688.4979330569
       474        1.5459180000        1.5459180000        1.5459180000        1.5459180000       99.0446207541      114.9228929423      114.9228929423       99.0446207541      114.9228929423      114.9228929423     -688.5130388564      -688.4957207207
       475        1.5459180000        1.5459180000        1.5459180000        1.5459180000      123.0058650071      103.1580247720      103.1580247720      123.0058650071      103.1580247720      103.1580247720     -688.5107470790      -688.4934276675
       476        1.5734180000        1.5734180000        1.5734180000        1.5734180000       99.0446207541      114.9228929423      114.9228929423       99.0446207541      114.9228929423      114.9228929423     -688.5133800744      -688.4960194107
       477        1.5734180000        1.5734180000        1.5734180000        1.5734180000      123.0058650071      103.1580247720      103.1580247720      123.0058650071      103.1580247720      103.1580247720     -688.5111918670      -688.4938300550
       478        1.5334180000        1.5334180000        1.5334180000        1.5334180000      112.2250427540      112.2250427540      112.2250427540      106.5530499622      106.5530499622      106.5530499622     -688.5177996610      -688.5005061006
       479        1.5884180000        1.5884180000        1.5884180000        1.5884180000      112.2250427540      112.2250427540      112.2250427540      106.5530499622      106.5530499622      106.5530499622     -688.5173361192      -688.4999571658
       480        1.5474180000        1.5194180000        1.5474180000        1.5194180000      112.2573604529      109.4213640570      112.2573604529      106.5853676611      109.4213640570      106.5853676611     -688.5178390923      -688.5005462450
       481        1.6024180000        1.5744180000        1.6024180000        1.5744180000      112.2573604529      109.4213640570      112.2573604529      106.5853676611      109.4213640570      106.5853676611     -688.5174938750      -688.5001155792
       482        1.5614180000        1.5054180000        1.5334180000        1.5334180000      112.2824090260      109.4464126301      109.4464126301      106.6104162342      109.4464126301      109.4464126301     -688.5178035377      -688.5005113216
       483        1.6164180000        1.5604180000        1.5884180000        1.5884180000      112.2824090260      109.4464126301      109.4464126301      106.6104162342      109.4464126301      109.4464126301     -688.5175830433      -688.5002053285
       484        1.5754180000        1.5194180000        1.5194180000        1.5194180000      109.4712206345      109.4712206345      109.4712206345      109.4712206345      109.4712206345      109.4712206345     -688.5178644325      -688.5005728460
       485        1.6304180000        1.5744180000        1.5744180000        1.5744180000      109.4712206345      109.4712206345      109.4712206345      109.4712206345      109.4712206345      109.4712206345     -688.5177432823      -688.5003661471
       486        1.5334180000        1.5334180000        1.5334180000        1.5334180000      109.3888714778      112.2536604535      112.1960752940      109.3888714778      112.2536604535      100.8520897104     -688.5162461516      -688.4989513483
       487        1.5884180000        1.5884180000        1.5884180000        1.5884180000      109.3888714778      112.2536604535      112.1960752940      109.3888714778      112.2536604535      100.8520897104     -688.5159716124      -688.4985915123
       488        1.5334180000        1.5334180000        1.5334180000        1.5334180000      109.3888714778      117.9256532453      106.5240825022      109.3888714778      106.5816676617      106.5240825022     -688.5166721566      -688.4993777422
       489        1.5884180000        1.5884180000        1.5884180000        1.5884180000      109.3888714778      117.9256532453      106.5240825022      109.3888714778      106.5816676617      106.5240825022     -688.5163271430      -688.4989474217
       490        1.5334180000        1.5334180000        1.5334180000        1.5334180000      112.4081998398      110.7057750951      110.7057750951      101.0642142562      110.7057750951      110.7057750951     -688.5165297488      -688.4992351643
       491        1.5334180000        1.5334180000        1.5334180000        1.5334180000      118.3692973696      107.7353445190      107.7353445190      107.0253117860      107.7353445190      107.7353445190     -688.5167214374      -688.4994270680
       492        1.5884180000        1.5884180000        1.5884180000        1.5884180000      112.4081998398      110.7057750951      110.7057750951      101.0642142562      110.7057750951      110.7057750951     -688.5162204788      -688.4988405781
       493        1.5884180000        1.5884180000        1.5884180000        1.5884180000      118.3692973696      107.7353445190      107.7353445190      107.0253117860      107.7353445190      107.7353445190     -688.5163685471      -688.4989888704
       494        1.5334180000        1.5334180000        1.5334180000        1.5334180000      106.7362070480      116.3777678868      110.7057750951      106.7362070480      105.0337823033      110.7057750951     -688.5168355564      -688.4995412510
       495        1.5334180000        1.5334180000        1.5334180000        1.5334180000      112.6973045778      113.4073373108      107.7353445190      112.6973045778      102.0633517273      107.7353445190     -688.5163702697      -688.4990755794
       496        1.5884180000        1.5884180000        1.5884180000        1.5884180000      106.7362070480      116.3777678868      110.7057750951      106.7362070480      105.0337823033      110.7057750951     -688.5164753309      -688.4990957020
       497        1.5884180000        1.5884180000        1.5884180000        1.5884180000      112.6973045778      113.4073373108      107.7353445190      112.6973045778      102.0633517273      107.7353445190     -688.5160748853      -688.4986948954
       498        1.5474180000        1.5194180000        1.5194180000        1.5474180000      109.4632817263      112.3280707019      109.4344891465      109.4632817263      112.3280707019      103.7624963547     -688.5178336795      -688.5005410199
       499        1.6024180000        1.5744180000        1.5744180000        1.6024180000      109.4632817263      112.3280707019      109.4344891465      109.4632817263      112.3280707019      103.7624963547     -688.5174966162      -688.5001184774
       500        1.5474180000        1.5194180000        1.5474180000        1.5194180000      109.4632817263      115.1640670978      106.5984927506      109.4632817263      109.4920743060      106.5984927506     -688.5178932071      -688.5006006191
       501        1.6024180000        1.5744180000        1.6024180000        1.5744180000      109.4632817263      115.1640670978      106.5984927506      109.4632817263      109.4920743060      106.5984927506     -688.5175465972      -688.5001685317
       502        1.5474180000        1.5474180000        1.5194180000        1.5194180000      109.6465885894      110.7801602406      110.7801602406      103.9745957977      110.7801602406      110.7801602406     -688.5180997149      -688.5008072599
       503        1.5474180000        1.5474180000        1.5194180000        1.5194180000      115.6077112222      107.8097547675      107.8097547675      109.9357184304      107.8097547675      107.8097547675     -688.5179186638      -688.5006260991
       504        1.6024180000        1.6024180000        1.5744180000        1.5744180000      109.6465885894      110.7801602406      110.7801602406      103.9745957977      110.7801602406      110.7801602406     -688.5177308655      -688.5003529125
       505        1.6024180000        1.6024180000        1.5744180000        1.5744180000      115.6077112222      107.8097547675      107.8097547675      109.9357184304      107.8097547675      107.8097547675     -688.5175679937      -688.5001899521
       506        1.5474180000        1.5194180000        1.5474180000        1.5194180000      106.8105921935      113.6161566365      110.7801602406      106.8105921935      107.9441638447      110.7801602406     -688.5181424099      -688.5008500075
       507        1.5474180000        1.5194180000        1.5474180000        1.5194180000      112.7717148263      110.6457511634      107.8097547675      112.7717148263      104.9737583716      107.8097547675     -688.5178695560      -688.5005769344
       508        1.6024180000        1.5744180000        1.6024180000        1.5744180000      106.8105921935      113.6161566365      110.7801602406      106.8105921935      107.9441638447      110.7801602406     -688.5177666518      -688.5003887523
       509        1.6024180000        1.5744180000        1.6024180000        1.5744180000      112.7717148263      110.6457511634      107.8097547675      112.7717148263      104.9737583716      107.8097547675     -688.5175266612      -688.5001485604
       510        1.5614180000        1.5054180000        1.5054180000        1.5614180000      109.4881130028      112.3529019785      106.6233240272      109.4881130028      112.3529019785      106.6233240272     -688.5163155468      -688.4990234946
       511        1.6164180000        1.5604180000        1.5604180000        1.6164180000      109.4881130028      112.3529019785      106.6233240272      109.4881130028      112.3529019785      106.6233240272     -688.5165029416      -688.4991253914
       512        1.5614180000        1.5054180000        1.5614180000        1.5054180000      109.4881130028      112.3529019785      106.6233240272      109.4881130028      112.3529019785      106.6233240272     -688.5163581194      -688.4990660992
       513        1.6164180000        1.5604180000        1.6164180000        1.5604180000      109.4881130028      112.3529019785      106.6233240272      109.4881130028      112.3529019785      106.6233240272     -688.5165369111      -688.4991593922
       514        1.5614180000        1.5614180000        1.5054180000        1.5054180000      106.8354150880      110.8049831350      110.8049831350      106.8354150880      110.8049831350      110.8049831350     -688.5165801915      -688.4992883412
       515        1.5614180000        1.5614180000        1.5054180000        1.5054180000      112.7965461028      107.8345860440      107.8345860440      112.7965461028      107.8345860440      107.8345860440     -688.5163823243      -688.4990903259
       516        1.6164180000        1.6164180000        1.5604180000        1.5604180000      106.8354150880      110.8049831350      110.8049831350      106.8354150880      110.8049831350      110.8049831350     -688.5167359449      -688.4993585779
       517        1.6164180000        1.6164180000        1.5604180000        1.5604180000      112.7965461028      107.8345860440      107.8345860440      112.7965461028      107.8345860440      107.8345860440     -688.5165571175      -688.4991796205
       518        1.5614180000        1.5054180000        1.5614180000        1.5054180000      106.8354150880      110.8049831350      110.8049831350      106.8354150880      110.8049831350      110.8049831350     -688.5166108907      -688.4993190627
       519        1.5614180000        1.5054180000        1.5614180000        1.5054180000      112.7965461028      107.8345860440      107.8345860440      112.7965461028      107.8345860440      107.8345860440     -688.5163474248      -688.4990553990
       520        1.6164180000        1.5604180000        1.6164180000        1.5604180000      106.8354150880      110.8049831350      110.8049831350      106.8354150880      110.8049831350      110.8049831350     -688.5167604424      -688.4993830971
       521        1.6164180000        1.5604180000        1.6164180000        1.5604180000      112.7965461028      107.8345860440      107.8345860440      112.7965461028      107.8345860440      107.8345860440     -688.5165292725      -688.4991517487
       522        1.5334180000        1.5334180000        1.5334180000        1.5334180000      106.9076037856      116.6067497839      105.1475938813      106.9076037856      116.6067497839      105.1475938813     -688.5164015739      -688.4991070569
       523        1.5334180000        1.5334180000        1.5334180000        1.5334180000      112.8588155991      113.6264334916      102.1672775890      112.8588155991      113.6264334916      102.1672775890     -688.5156859408      -688.4983908135
       524        1.5884180000        1.5884180000        1.5884180000        1.5884180000      106.9076037856      116.6067497839      105.1475938813      106.9076037856      116.6067497839      105.1475938813     -688.5161451889      -688.4987653760
       525        1.5884180000        1.5884180000        1.5884180000        1.5884180000      112.8588155991      113.6264334916      102.1672775890      112.8588155991      113.6264334916      102.1672775890     -688.5155338499      -688.4981534456
       526        1.5334180000        1.5334180000        1.5334180000        1.5334180000      101.6233250078      113.5320291489      113.5320291489      101.6233250078      113.5320291489      113.5320291489     -688.5150383270      -688.4977426977
       527        1.5334180000        1.5334180000        1.5334180000        1.5334180000      119.5604751208      104.6745949444      104.6745949444      119.5604751208      104.6745949444      104.6745949444     -688.5134324856      -688.4961357909
       528        1.5884180000        1.5884180000        1.5884180000        1.5884180000      101.6233250078      113.5320291489      113.5320291489      101.6233250078      113.5320291489      113.5320291489     -688.5149675547      -688.4975866879
       529        1.5884180000        1.5884180000        1.5884180000        1.5884180000      119.5604751208      104.6745949444      104.6745949444      119.5604751208      104.6745949444      104.6745949444     -688.5135229277      -688.4961411546
       530        1.5209180000        1.5209180000        1.5209180000        1.5209180000      109.3720720771      115.0440648689      109.3720720771      109.3720720771      103.7000792853      109.3720720771     -688.5143561722      -688.4970818296
       531        1.6034180000        1.6034180000        1.6034180000        1.6034180000      109.3720720771      115.0440648689      109.3720720771      109.3720720771      103.7000792853      109.3720720771     -688.5135567139      -688.4961544292
       532        1.5349180000        1.5069180000        1.5349180000        1.5069180000      109.4464126301      112.2824090260      109.4464126301      109.4464126301      106.6104162342      109.4464126301     -688.5157458636      -688.4984735349
       533        1.6174180000        1.5894180000        1.6174180000        1.5894180000      109.4464126301      112.2824090260      109.4464126301      109.4464126301      106.6104162342      109.4464126301     -688.5149034956      -688.4975029609
       534        1.5489180000        1.4929180000        1.5489180000        1.4929180000      109.4712206345      109.4712206345      109.4712206345      109.4712206345      109.4712206345      109.4712206345     -688.5140743512      -688.4968026082
       535        1.6314180000        1.5754180000        1.6314180000        1.5754180000      109.4712206345      109.4712206345      109.4712206345      109.4712206345      109.4712206345      109.4712206345     -688.5140181624      -688.4966181836
       536        1.5209180000        1.5209180000        1.5209180000        1.5209180000      109.5389277220      115.2685056733      103.8093497707      109.5389277220      115.2685056733      103.8093497707     -688.5137767628      -688.4965020974
       537        1.6034180000        1.6034180000        1.6034180000        1.6034180000      109.5389277220      115.2685056733      103.8093497707      109.5389277220      115.2685056733      103.8093497707     -688.5131590248      -688.4957564573
       538        1.5209180000        1.5209180000        1.5209180000        1.5209180000      104.2198685608      112.1590046549      112.1590046549      104.2198685608      112.1590046549      112.1590046549     -688.5148214336      -688.4975475473
       539        1.5209180000        1.5209180000        1.5209180000        1.5209180000      116.1585591655      106.2346390479      106.2346390479      116.1585591655      106.2346390479      106.2346390479     -688.5139581927      -688.4966836856
       540        1.6034180000        1.6034180000        1.6034180000        1.6034180000      104.2198685608      112.1590046549      112.1590046549      104.2198685608      112.1590046549      112.1590046549     -688.5140248349      -688.4966229351
       541        1.6034180000        1.6034180000        1.6034180000        1.6034180000      116.1585591655      106.2346390479      106.2346390479      116.1585591655      106.2346390479      106.2346390479     -688.5132985096      -688.4958961000
       542        1.4959180000        1.4959180000        1.4959180000        1.4959180000      109.4712206345      109.4712206345      109.4712206345      109.4712206345      109.4712206345      109.4712206345     -688.5073645352      -688.4901319475
       543        1.6334180000        1.6334180000        1.6334180000        1.6334180000      109.4712206345      109.4712206345      109.4712206345      109.4712206345      109.4712206345      109.4712206345     -688.5057358779      -688.4882899540
       544        1.5584180000        1.5584180000        1.5584180000        1.5584180000      114.7756116853      114.7756116853      114.7756116853      103.4316261017      103.4316261017      103.4316261017     -688.5140177607      -688.4966801260
       545        1.5584180000        1.5584180000        1.5584180000        1.5584180000      108.9606930888      120.3046786723      114.6326858805      108.9606930888       97.6167075052      103.2887002970     -688.5095392662      -688.4921979098
       546        1.5584180000        1.5584180000        1.5584180000        1.5584180000      108.5868066803      125.6027850557      108.5868066803      108.5868066803       91.5708283049      108.5868066803     -688.4990107688      -688.4816603754
       547        1.5724180000        1.5444180000        1.5724180000        1.5444180000      114.8854596803      112.0494632844      114.8854596803      103.5414740967      106.3774704926      103.5414740967     -688.5157675783      -688.4984322318
       548        1.5724180000        1.5444180000        1.5724180000        1.5444180000      109.1403967178      117.6483859055      114.8123895096      109.1403967178      100.6324075302      103.4684039261     -688.5138868350      -688.4965502524
       549        1.5724180000        1.5444180000        1.5724180000        1.5444180000      109.0471513897      111.8831477856      120.3911369733      109.0471513897      106.2111549938       97.7031658061     -688.5110753345      -688.4937360571
       550        1.5724180000        1.5444180000        1.5724180000        1.5444180000      108.8551655353      123.0351475148      108.8551655353      108.8551655353       94.6751835559      108.8551655353     -688.5066547480      -688.4893123106
       551        1.5864180000        1.5304180000        1.5584180000        1.5584180000      114.9780481472      112.1420517513      112.1420517513      103.6340625636      106.4700589595      106.4700589595     -688.5173360132      -688.5000027507
       552        1.5864180000        1.5304180000        1.5584180000        1.5584180000      109.2214319674      117.7294211550      112.0574283633      109.2214319674      100.7134427797      106.3854355715     -688.5153448906      -688.4980103033
       553        1.6004180000        1.5444180000        1.5444180000        1.5444180000      112.2250427540      112.2250427540      112.2250427540      106.5530499622      106.5530499622      106.5530499622     -688.5188887653      -688.5015574722
       554        1.5864180000        1.5304180000        1.5864180000        1.5304180000      114.9410091042      109.2690163124      114.9410091042      103.5970235206      109.2690163124      103.5970235206     -688.5148075078      -688.4974730524
       555        1.5864180000        1.5304180000        1.5864180000        1.5304180000      109.2690163124      114.9410091042      114.9410091042      109.2690163124      103.5970235206      103.5970235206     -688.5154118279      -688.4980785159
       556        1.5864180000        1.5304180000        1.5864180000        1.5304180000      109.0759553404      109.0759553404      120.4199409239      109.0759553404      109.0759553404       97.7319697568     -688.5098583585      -688.4925197129
       557        1.5864180000        1.5304180000        1.5864180000        1.5304180000      109.0759553404      120.4199409239      109.0759553404      109.0759553404       97.7319697568      109.0759553404     -688.5111484442      -688.4938121869
       558        1.6004180000        1.5164180000        1.5724180000        1.5444180000      109.2484485500      109.2484485500      117.7564377377      109.2484485500      109.2484485500      100.7404593624     -688.5140967637      -688.4967627812
       559        1.6004180000        1.5164180000        1.5724180000        1.5444180000      115.0182874157      109.3462946240      112.1822910199      103.6743018322      109.3462946240      106.5102982281     -688.5162185823      -688.4988860387
       560        1.6004180000        1.5164180000        1.5724180000        1.5444180000      109.3462946240      115.0182874157      112.1822910199      109.3462946240      103.6743018322      106.5102982281     -688.5168130306      -688.4994816556
       561        1.6144180000        1.5304180000        1.5584180000        1.5304180000      112.2573604529      109.4213640570      112.2573604529      106.5853676611      109.4213640570      106.5853676611     -688.5177759466      -688.5004452849
       562        1.6144180000        1.5024180000        1.5584180000        1.5584180000      115.0440648689      109.3720720771      109.3720720771      103.7000792853      109.3720720771      109.3720720771     -688.5149462934      -688.4976143105
       563        1.6144180000        1.5024180000        1.5584180000        1.5584180000      109.3720720771      115.0440648689      109.3720720771      109.3720720771      103.7000792853      109.3720720771     -688.5155321229      -688.4982013340
       564        1.6284180000        1.5164180000        1.5444180000        1.5444180000      112.2824090260      109.4464126301      109.4464126301      106.6104162342      109.4464126301      109.4464126301     -688.5166676699      -688.4993375624
       565        1.6424180000        1.5304180000        1.5304180000        1.5304180000      109.4712206345      109.4712206345      109.4712206345      109.4712206345      109.4712206345      109.4712206345     -688.5157211970      -688.4983916439
       566        1.6004180000        1.5164180000        1.6004180000        1.5164180000      109.3462946240      112.1822910199      115.0182874157      109.3462946240      106.5102982281      103.6743018322     -688.5142167712      -688.4968853214
       567        1.6004180000        1.5164180000        1.6004180000        1.5164180000      109.2484485500      117.7564377377      109.2484485500      109.2484485500      100.7404593624      109.2484485500     -688.5127290018      -688.4953973334
       568        1.6144180000        1.5024180000        1.5864180000        1.5304180000      109.4213640570      112.2573604529      112.2573604529      109.4213640570      106.5853676611      106.5853676611     -688.5155790705      -688.4982495240
       569        1.6284180000        1.4884180000        1.5724180000        1.5444180000      109.4464126301      112.2824090260      109.4464126301      109.4464126301      106.6104162342      109.4464126301     -688.5142624590      -688.4969334870
       570        1.6144180000        1.5024180000        1.6144180000        1.5024180000      109.3720720771      109.3720720771      115.0440648689      109.3720720771      109.3720720771      103.7000792853     -688.5103310915      -688.4930001519
       571        1.6144180000        1.5024180000        1.6144180000        1.5024180000      109.3720720771      115.0440648689      109.3720720771      109.3720720771      103.7000792853      109.3720720771     -688.5115357963      -688.4942072520
       572        1.6284180000        1.4884180000        1.6004180000        1.5164180000      109.4464126301      109.4464126301      112.2824090260      109.4464126301      109.4464126301      106.6104162342     -688.5116707802      -688.4943417339
       573        1.6424180000        1.4744180000        1.5864180000        1.5304180000      109.4712206345      109.4712206345      109.4712206345      109.4712206345      109.4712206345      109.4712206345     -688.5103148060      -688.4929863292
       574        1.6284180000        1.4884180000        1.6284180000        1.4884180000      109.4464126301      112.2824090260      109.4464126301      109.4464126301      106.6104162342      109.4464126301     -688.5076290751      -688.4903022770
       575        1.6424180000        1.4744180000        1.6424180000        1.4744180000      109.4712206345      109.4712206345      109.4712206345      109.4712206345      109.4712206345      109.4712206345     -688.5009999621      -688.4836735852
       576        1.5584180000        1.5584180000        1.5584180000        1.5584180000      112.0249802256      114.8897692013      114.8321840418      106.3529874338      109.2177764095       97.8162056664     -688.5138462029      -688.4965084318
       577        1.5584180000        1.5584180000        1.5584180000        1.5584180000      112.0249802256      120.5617619931      109.1601912500      106.3529874338      103.5457836177      103.4881984582     -688.5146578347      -688.4973208528
       578        1.5584180000        1.5584180000        1.5584180000        1.5584180000      115.0443998085      113.3419750637      113.3419750637       98.0284214331      107.6699822719      107.6699822719     -688.5141377543      -688.4968002150
       579        1.5584180000        1.5584180000        1.5584180000        1.5584180000      121.0054041449      110.3714512943      110.3714512943      103.9894257695      104.6994585025      104.6994585025     -688.5147310364      -688.4973941269
       580        1.5584180000        1.5584180000        1.5584180000        1.5584180000      109.3724070167      119.0139678555      113.3419750637      103.7004142249      101.9979894801      107.6699822719     -688.5147203504      -688.4973833773
       581        1.5584180000        1.5584180000        1.5584180000        1.5584180000      115.3334113531      116.0434440861      110.3714512943      109.6614185613       99.0274657107      104.6994585025     -688.5140619990      -688.4967244374
       582        1.5724180000        1.5444180000        1.5444180000        1.5724180000      112.1587525877      115.0235415634      112.1299600080      106.4867597959      109.3515487716      100.7859744244     -688.5170632973      -688.4997291720
       583        1.5724180000        1.5444180000        1.5724180000        1.5444180000      112.1587525877      117.8595379593      109.2939636121      106.4867597959      106.5155523757      103.6219708203     -688.5172646487      -688.4999307582
       584        1.5724180000        1.5724180000        1.5444180000        1.5444180000      112.3421206592      113.4756923104      113.4756923104      100.9981350756      107.8036995186      107.8036995186     -688.5173254745      -688.4999915561
       585        1.5724180000        1.5724180000        1.5444180000        1.5444180000      118.3031809493      110.5052244946      110.5052244946      106.9591953657      104.8332317028      104.8332317028     -688.5172982282      -688.4999643723
       586        1.5724180000        1.5444180000        1.5724180000        1.5444180000      109.5061242633      116.3116887062      113.4756923104      103.8341314715      104.9677031227      107.8036995186     -688.5174698476      -688.5001361001
       587        1.5724180000        1.5444180000        1.5724180000        1.5444180000      115.4671845534      113.3412208905      110.5052244946      109.7951917616      101.9972353069      104.8332317028     -688.5171320372      -688.4997979905
       588        1.5724180000        1.5724180000        1.5444180000        1.5444180000      106.5854712577      119.0630284924      113.3910357006      106.5854712577      102.0470501170      107.7190429088     -688.5150373740      -688.4977013134
       589        1.5724180000        1.5724180000        1.5444180000        1.5444180000      112.5465144262      116.0925435550      110.4205507633      112.5465144262       99.0765651797      104.7485579715     -688.5142913736      -688.4969546357
       590        1.5724180000        1.5724180000        1.5444180000        1.5444180000      109.2380815973      114.9388669688      114.8812818093      109.2380815973      109.2668741770       97.8653034339     -688.5141229813      -688.4967860817
       591        1.5724180000        1.5724180000        1.5444180000        1.5444180000      109.2380815973      120.6108597606      109.2092890175      109.2380815973      103.5948813852      103.5372962257     -688.5149311928      -688.4975950774
       592        1.5724180000        1.5444180000        1.5444180000        1.5724180000      117.7460707850      114.9388669688      106.3732926216      100.7300924096      109.2668741770      106.3732926216     -688.5146083776      -688.4972719504
       593        1.5724180000        1.5444180000        1.5724180000        1.5444180000      117.7460707850      112.1028705729      109.2092890175      100.7300924096      112.1028705729      103.5372962257     -688.5145198937      -688.4971833764
       594        1.5724180000        1.5444180000        1.5724180000        1.5444180000      112.0740779932      112.1028705729      114.8812818093      106.4020852014      112.1028705729       97.8653034339     -688.5140822600      -688.4967453196
       595        1.5724180000        1.5444180000        1.5724180000        1.5444180000      115.0934604454      110.5550393047      113.3910357006       98.0774820700      110.5550393047      107.7190429088     -688.5143938277      -688.4970571396
       596        1.5724180000        1.5444180000        1.5724180000        1.5444180000      121.0545036138      107.5845543674      110.4205507633      104.0385252385      107.5845543674      104.7485579715     -688.5150307143      -688.4976946982
       597        1.5724180000        1.5444180000        1.5724180000        1.5444180000      109.4214676536      110.5550393047      119.0630284924      103.7494748618      110.5550393047      102.0470501170     -688.5149739545      -688.4976378289
       598        1.5724180000        1.5444180000        1.5724180000        1.5444180000      115.3825108221      107.5845543674      116.0925435550      109.7105180303      107.5845543674       99.0765651797     -688.5143644661      -688.4970278019
       599        1.5864180000        1.5304180000        1.5584180000        1.5584180000      109.5464081873      116.3519726302      110.6799798384      103.8744153955      105.0079870466      110.6799798384     -688.5176305173      -688.5002975149
       600        1.5864180000        1.5304180000        1.5584180000        1.5584180000      115.5074954806      113.3815318177      107.7095390259      109.8355026888      102.0375462341      107.7095390259     -688.5173384724      -688.5000052173
       601        1.5864180000        1.5584180000        1.5304180000        1.5584180000      115.0350588929      115.0638514726      106.4982771254      103.6910733093      109.3918586809      106.4982771254     -688.5173993682      -688.5000661862
       602        1.5864180000        1.5584180000        1.5304180000        1.5584180000      109.3630661011      115.0638514726      112.1702699172      109.3630661011      109.3918586809      100.8262843337     -688.5172437359      -688.4999103757
       603        1.5864180000        1.5584180000        1.5584180000        1.5304180000      115.0350588929      112.2278550767      109.3342735213      103.6910733093      112.2278550767      103.6622807295     -688.5173128556      -688.4999795851
       604        1.5864180000        1.5584180000        1.5584180000        1.5304180000      109.3630661011      117.8998478685      109.3342735213      109.3630661011      106.5558622850      103.6622807295     -688.5174453108      -688.5001121850
       605        1.5864180000        1.5304180000        1.5584180000        1.5584180000      112.1990624970      112.2278550767      112.1702699172      106.5270697052      112.2278550767      100.8262843337     -688.5172039109      -688.4998705104
       606        1.5864180000        1.5304180000        1.5584180000        1.5584180000      112.1990624970      117.8998478685      106.4982771254      106.5270697052      106.5558622850      106.4982771254     -688.5174919984      -688.5001589207
       607        1.5864180000        1.5584180000        1.5584180000        1.5304180000      112.3824045832      110.6799798384      113.5159762343      101.0384189996      110.6799798384      107.8439834425     -688.5174859790      -688.5001528060
       608        1.5864180000        1.5584180000        1.5584180000        1.5304180000      118.3434918765      107.7095390259      110.5455354218      106.9995062929      107.7095390259      104.8735426300     -688.5175048426      -688.5001717778
       609        1.5864180000        1.5584180000        1.5584180000        1.5304180000      106.7104117914      116.3519726302      113.5159762343      106.7104117914      105.0079870466      107.8439834425     -688.5176925185      -688.5003595798
       610        1.5864180000        1.5584180000        1.5584180000        1.5304180000      112.6714990847      113.3815318177      110.5455354218      112.6714990847      102.0375462341      104.8735426300     -688.5172669974      -688.4999336697
       611        1.5864180000        1.5584180000        1.5304180000        1.5584180000      109.2651321925      120.6379103559      106.4003432169      109.2651321925      103.6219319805      106.4003432169     -688.5150341104      -688.4976986690
       612        1.5864180000        1.5584180000        1.5584180000        1.5304180000      109.2651321925      112.1299211682      114.9083324045      109.2651321925      112.1299211682       97.8923540292     -688.5141429722      -688.4968066616
       613        1.5864180000        1.5584180000        1.5584180000        1.5304180000      106.6125094565      110.5820775035      119.0900666912      106.6125094565      110.5820775035      102.0740883158     -688.5150737242      -688.4977382692
       614        1.5864180000        1.5584180000        1.5584180000        1.5304180000      112.5735652925      107.6116052337      116.1195944214      112.5735652925      107.6116052337       99.1036160460     -688.5143772692      -688.4970411866
       615        1.5864180000        1.5304180000        1.5584180000        1.5584180000      115.1204986441      110.5820775035      110.5820775035       98.1045202688      110.5820775035      110.5820775035     -688.5144341935      -688.4970981150
       616        1.5864180000        1.5304180000        1.5584180000        1.5584180000      121.0815544802      107.6116052337      107.6116052337      104.0655761048      107.6116052337      107.6116052337     -688.5151120764      -688.4977767121
       617        1.6004180000        1.5444180000        1.5444180000        1.5444180000      109.3888714778      112.2536604535      112.1960752940      109.3888714778      112.2536604535      100.8520897104     -688.5173327388      -688.4999999490
       618        1.6004180000        1.5444180000        1.5444180000        1.5444180000      109.3888714778      117.9256532453      106.5240825022      109.3888714778      106.5816676617      106.5240825022     -688.5176180926      -688.5002856238
       619        1.6004180000        1.5444180000        1.5444180000        1.5444180000      112.4081998398      110.7057750951      110.7057750951      101.0642142562      110.7057750951      110.7057750951     -688.5175950694      -688.5002624874
       620        1.6004180000        1.5444180000        1.5444180000        1.5444180000      118.3692973696      107.7353445190      107.7353445190      107.0253117860      107.7353445190      107.7353445190     -688.5176567258      -688.5003242965
       621        1.6004180000        1.5444180000        1.5444180000        1.5444180000      106.7362070480      116.3777678868      110.7057750951      106.7362070480      105.0337823033      110.7057750951     -688.5177996330      -688.5004672836
       622        1.6004180000        1.5444180000        1.5444180000        1.5444180000      112.6973045778      113.4073373108      107.7353445190      112.6973045778      102.0633517273      107.7353445190     -688.5174211105      -688.5000884196
       623        1.5864180000        1.5304180000        1.5304180000        1.5864180000      112.2418416933      115.1066306690      109.3770527176      106.5698489015      109.4346378772      103.7050599259     -688.5173758803      -688.5000438504
       624        1.5864180000        1.5304180000        1.5864180000        1.5304180000      112.2418416933      115.1066306690      109.3770527176      106.5698489015      109.4346378772      103.7050599259     -688.5173120531      -688.4999799922
       625        1.5864180000        1.5864180000        1.5304180000        1.5304180000      109.5891776978      113.5587457448      113.5587457448      103.9171849060      107.8867529530      107.8867529530     -688.5176247459      -688.5002929106
       626        1.5864180000        1.5864180000        1.5304180000        1.5304180000      115.5502742895      110.5883142308      110.5883142308      109.8782814978      104.9163214390      104.9163214390     -688.5173282187      -688.4999961748
       627        1.5864180000        1.5304180000        1.5864180000        1.5304180000      109.5891776978      113.5587457448      113.5587457448      103.9171849060      107.8867529530      107.8867529530     -688.5175789898      -688.5002471342
       628        1.5864180000        1.5304180000        1.5864180000        1.5304180000      115.5502742895      110.5883142308      110.5883142308      109.8782814978      104.9163214390      104.9163214390     -688.5173809667      -688.5000489513
       629        1.6004180000        1.5444180000        1.5724180000        1.5164180000      106.7855280132      113.5910924561      113.5910924561      106.7855280132      107.9190996643      107.9190996643     -688.5177165099      -688.5003853730
       630        1.6004180000        1.5444180000        1.5724180000        1.5164180000      112.7466418075      110.6206781446      110.6206781446      112.7466418075      104.9486853528      104.9486853528     -688.5174313161      -688.5000999299
       631        1.6004180000        1.5724180000        1.5164180000        1.5444180000      112.2742051319      115.1389941076      106.5734197604      106.6022123401      109.4670013158      106.5734197604     -688.5174829317      -688.5001516105
       632        1.6004180000        1.5444180000        1.5164180000        1.5724180000      109.4382087360      115.1389941076      109.4094161563      109.4382087360      109.4670013158      103.7374233645     -688.5174704108      -688.5001390551
       633        1.6004180000        1.5724180000        1.5444180000        1.5164180000      112.2742051319      112.3029977117      109.4094161563      106.6022123401      112.3029977117      103.7374233645     -688.5173980422      -688.5000666338
       634        1.6004180000        1.5164180000        1.5444180000        1.5724180000      112.2742051319      112.3029977117      109.4094161563      106.6022123401      112.3029977117      103.7374233645     -688.5174313177      -688.5000999222
       635        1.6004180000        1.5444180000        1.5724180000        1.5164180000      109.4382087360      115.1389941076      109.4094161563      109.4382087360      109.4670013158      103.7374233645     -688.5174086801      -688.5000772951
       636        1.6004180000        1.5164180000        1.5724180000        1.5444180000      112.2742051319      115.1389941076      106.5734197604      106.6022123401      109.4670013158      106.5734197604     -688.5174544764      -688.5001231387
       637        1.6004180000        1.5724180000        1.5444180000        1.5164180000      109.6215244091      110.7550960602      113.5910924561      103.9495316173      110.7550960602      107.9190996643     -688.5176999189      -688.5003687383
       638        1.6004180000        1.5724180000        1.5444180000        1.5164180000      115.5826382034      107.7846817487      110.6206781446      109.9106454116      107.7846817487      104.9486853528     -688.5174504240      -688.5001190822
       639        1.6004180000        1.5164180000        1.5724180000        1.5444180000      109.6215244091      113.5910924561      110.7550960602      103.9495316173      107.9190996643      110.7550960602     -688.5176556811      -688.5003244815
       640        1.6004180000        1.5164180000        1.5724180000        1.5444180000      115.5826382034      110.6206781446      107.7846817487      109.9106454116      104.9486853528      107.7846817487     -688.5175014652      -688.5001701508
       641        1.6144180000        1.5304180000        1.5304180000        1.5584180000      109.4632817263      112.3280707019      109.4344891465      109.4632817263      112.3280707019      103.7624963547     -688.5176334983      -688.5003027036
       642        1.6144180000        1.5304180000        1.5584180000        1.5304180000      109.4632817263      115.1640670978      106.5984927506      109.4632817263      109.4920743060      106.5984927506     -688.5176556220      -688.5003248844
       643        1.6144180000        1.5584180000        1.5304180000        1.5304180000      109.6465885894      110.7801602406      110.7801602406      103.9745957977      110.7801602406      110.7801602406     -688.5178828244      -688.5005522252
       644        1.6144180000        1.5584180000        1.5304180000        1.5304180000      115.6077112222      107.8097547675      107.8097547675      109.9357184304      107.8097547675      107.8097547675     -688.5176769735      -688.5003462583
       645        1.6144180000        1.5304180000        1.5584180000        1.5304180000      106.8105921935      113.6161566365      110.7801602406      106.8105921935      107.9441638447      110.7801602406     -688.5178986666      -688.5005681105
       646        1.6144180000        1.5304180000        1.5584180000        1.5304180000      112.7717148263      110.6457511634      107.8097547675      112.7717148263      104.9737583716      107.8097547675     -688.5176587093      -688.5003279500
       647        1.6004180000        1.5164180000        1.5164180000        1.6004180000      112.2742051319      115.1389941076      106.5734197604      106.6022123401      109.4670013158      106.5734197604     -688.5148479041      -688.4975164889
       648        1.6004180000        1.5164180000        1.6004180000        1.5164180000      112.2742051319      112.3029977117      109.4094161563      106.6022123401      112.3029977117      103.7374233645     -688.5148384701      -688.4975070306
       649        1.6004180000        1.6004180000        1.5164180000        1.5164180000      106.7855280132      113.5910924561      113.5910924561      106.7855280132      107.9190996643      107.9190996643     -688.5150982791      -688.4977670574
       650        1.6004180000        1.6004180000        1.5164180000        1.5164180000      112.7466418075      110.6206781446      110.6206781446      112.7466418075      104.9486853528      104.9486853528     -688.5148579268      -688.4975265063
       651        1.6004180000        1.5164180000        1.6004180000        1.5164180000      109.6215244091      110.7550960602      113.5910924561      103.9495316173      110.7550960602      107.9190996643     -688.5150918579      -688.4977606172
       652        1.6004180000        1.5164180000        1.6004180000        1.5164180000      115.5826382034      107.7846817487      110.6206781446      109.9106454116      107.7846817487      104.9486853528     -688.5148662128      -688.4975348100
       653        1.6144180000        1.5024180000        1.5864180000        1.5304180000      109.6465885894      110.7801602406      110.7801602406      103.9745957977      110.7801602406      110.7801602406     -688.5150900380      -688.4977593746
       654        1.6144180000        1.5024180000        1.5864180000        1.5304180000      115.6077112222      107.8097547675      107.8097547675      109.9357184304      107.8097547675      107.8097547675     -688.5149069751      -688.4975761941
       655        1.6144180000        1.5864180000        1.5024180000        1.5304180000      109.4632817263      115.1640670978      106.5984927506      109.4632817263      109.4920743060      106.5984927506     -688.5149049793      -688.4975741917
       656        1.6144180000        1.5304180000        1.5024180000        1.5864180000      109.4632817263      115.1640670978      106.5984927506      109.4632817263      109.4920743060      106.5984927506     -688.5148628915      -688.4975320716
       657        1.6144180000        1.5864180000        1.5304180000        1.5024180000      109.4632817263      112.3280707019      109.4344891465      109.4632817263      112.3280707019      103.7624963547     -688.5148214001      -688.4974905263
       658        1.6144180000        1.5024180000        1.5304180000        1.5864180000      112.2992781221      112.3280707019      106.5984927506      106.6272853304      112.3280707019      106.5984927506     -688.5148243838      -688.4974935243
       659        1.6144180000        1.5304180000        1.5864180000        1.5024180000      109.4632817263      112.3280707019      109.4344891465      109.4632817263      112.3280707019      103.7624963547     -688.5148563805      -688.4975255382
       660        1.6144180000        1.5024180000        1.5864180000        1.5304180000      112.2992781221      112.3280707019      106.5984927506      106.6272853304      112.3280707019      106.5984927506     -688.5149014518      -688.4975706561
       661        1.6144180000        1.5864180000        1.5304180000        1.5024180000      106.8105921935      110.7801602406      113.6161566365      106.8105921935      110.7801602406      107.9441638447     -688.5150943431      -688.4977636972
       662        1.6144180000        1.5864180000        1.5304180000        1.5024180000      112.7717148263      107.8097547675      110.6457511634      112.7717148263      107.8097547675      104.9737583716     -688.5149010692      -688.4975702720
       663        1.6144180000        1.5304180000        1.5864180000        1.5024180000      106.8105921935      110.7801602406      113.6161566365      106.8105921935      110.7801602406      107.9441638447     -688.5151499168      -688.4978193154
       664        1.6144180000        1.5304180000        1.5864180000        1.5024180000      112.7717148263      107.8097547675      110.6457511634      112.7717148263      107.8097547675      104.9737583716     -688.5148378906      -688.4975070385
       665        1.6284180000        1.5164180000        1.5164180000        1.5724180000      109.4881130028      112.3529019785      106.6233240272      109.4881130028      112.3529019785      106.6233240272     -688.5151046794      -688.4977744189
       666        1.6284180000        1.5164180000        1.5724180000        1.5164180000      109.4881130028      112.3529019785      106.6233240272      109.4881130028      112.3529019785      106.6233240272     -688.5151815777      -688.4978513809
       667        1.6284180000        1.5724180000        1.5164180000        1.5164180000      106.8354150880      110.8049831350      110.8049831350      106.8354150880      110.8049831350      110.8049831350     -688.5153557023      -688.4980256360
       668        1.6284180000        1.5724180000        1.5164180000        1.5164180000      112.7965461028      107.8345860440      107.8345860440      112.7965461028      107.8345860440      107.8345860440     -688.5152062550      -688.4978760824
       669        1.6284180000        1.5164180000        1.5724180000        1.5164180000      106.8354150880      110.8049831350      110.8049831350      106.8354150880      110.8049831350      110.8049831350     -688.5154111538      -688.4980811320
       670        1.6284180000        1.5164180000        1.5724180000        1.5164180000      112.7965461028      107.8345860440      107.8345860440      112.7965461028      107.8345860440      107.8345860440     -688.5151432154      -688.4978129881
       671        1.5584180000        1.5584180000        1.5584180000        1.5584180000      115.0078942402      115.0654793998      109.2783162889      103.6639086567      115.0654793998       97.9343307054     -688.5137022430      -688.4963644785
       672        1.5584180000        1.5584180000        1.5584180000        1.5584180000      115.0078942402      120.7374721916      103.6063234971      103.6639086567      109.3934866080      103.6063234971     -688.5145081250      -688.4971711440
       673        1.5584180000        1.5584180000        1.5584180000        1.5584180000      109.3359014485      120.7374721916      109.2783162889      109.3359014485      109.3934866080       97.9343307054     -688.5140397541      -688.4967023177
       674        1.5584180000        1.5584180000        1.5584180000        1.5584180000      112.3228771584      113.4852413893      113.4276562298      100.9788915748      113.4852413893      102.0836706462     -688.5156239199      -688.4982876864
       675        1.5584180000        1.5584180000        1.5584180000        1.5584180000      118.2814609354      110.5122970604      110.4547119009      106.9374753518      110.5122970604       99.1107263173     -688.5154417095      -688.4981053495
       676        1.5584180000        1.5584180000        1.5584180000        1.5584180000      112.3228771584      119.1572341811      107.7556634380      100.9788915748      107.8132485975      107.7556634380     -688.5159908472      -688.4986549738
       677        1.5584180000        1.5584180000        1.5584180000        1.5584180000      118.2814609354      116.1842898522      104.7827191091      106.9374753518      104.8403042687      104.7827191091     -688.5158772035      -688.4985412688
       678        1.5584180000        1.5584180000        1.5584180000        1.5584180000      109.6891337511      117.6282698452      111.9562770534       98.3451481676      106.2842842616      111.9562770534     -688.5148810208      -688.4975441931
       679        1.5584180000        1.5584180000        1.5584180000        1.5584180000      121.6275217989      111.7036016813      106.0316088895      110.2835362153      100.3596160977      106.0316088895     -688.5144651567      -688.4971281396
       680        1.5584180000        1.5584180000        1.5584180000        1.5584180000      104.0171409593      117.6282698452      117.6282698452      104.0171409593      106.2842842616      106.2842842616     -688.5154764223      -688.4981401757
       681        1.5584180000        1.5584180000        1.5584180000        1.5584180000      115.9555290071      111.7036016813      111.7036016813      115.9555290071      100.3596160977      100.3596160977     -688.5138338129      -688.4964961816
       682        1.5584180000        1.5584180000        1.5584180000        1.5584180000      120.4861647341      114.8717571019      103.4126011993       97.7981935670      114.8717571019      103.4126011993     -688.5091894511      -688.4918479917
       683        1.5584180000        1.5584180000        1.5584180000        1.5584180000      109.1421791506      114.8717571019      114.7565867828      109.1421791506      114.8717571019       92.0686156157     -688.5072012602      -688.4898579125
       684        1.5584180000        1.5584180000        1.5584180000        1.5584180000      109.1421791506      126.2157426854      103.4126011993      109.1421791506      103.5277715183      103.4126011993     -688.5106057953      -688.4932656907
       685        1.5584180000        1.5584180000        1.5584180000        1.5584180000      106.4575534305      113.2919104532      118.9063180854      106.4575534305      113.2919104532       96.2183469183     -688.5105028084      -688.4931622925
       686        1.5584180000        1.5584180000        1.5584180000        1.5584180000      112.4160758381      110.3189047549      115.9333123872      112.4160758381      110.3189047549       93.2453412200     -688.5091187592      -688.4917769671
       687        1.5584180000        1.5584180000        1.5584180000        1.5584180000      106.4575534305      124.6358960367      107.5623325018      106.4575534305      101.9479248696      107.5623325018     -688.5120472020      -688.4947081706
       688        1.5584180000        1.5584180000        1.5584180000        1.5584180000      112.4160758381      121.6628903385      104.5893268036      112.4160758381       98.9749191714      104.5893268036     -688.5109626914      -688.4936226585
       689        1.5584180000        1.5584180000        1.5584180000        1.5584180000      115.1676406186      111.7627911291      111.7627911291       92.4796694514      111.7627911291      111.7627911291     -688.5083581683      -688.4910157239
       690        1.5584180000        1.5584180000        1.5584180000        1.5584180000      127.1057961784      105.8378904773      105.8378904773      104.4178250113      105.8378904773      105.8378904773     -688.5109543703      -688.4936146116
       691        1.5584180000        1.5584180000        1.5584180000        1.5584180000      103.8236550350      123.1067767127      111.7627911291      103.8236550350      100.4188055455      111.7627911291     -688.5108783661      -688.4935383247
       692        1.5584180000        1.5584180000        1.5584180000        1.5584180000      115.7618105949      117.1818760609      105.8378904773      115.7618105949       94.4939048937      105.8378904773     -688.5082970127      -688.4909547163
       693        1.5724180000        1.5724180000        1.5444180000        1.5444180000      112.2495132423      115.1430947977      109.3559316869      106.5775204505      115.1430947977       98.0119461033     -688.5151328134      -688.4977969977
       694        1.5724180000        1.5724180000        1.5444180000        1.5444180000      112.2495132423      120.8150875895      103.6839388951      106.5775204505      109.4711020059      103.6839388951     -688.5159330221      -688.4985979833
       695        1.5724180000        1.5724180000        1.5444180000        1.5444180000      106.9306295144      117.7057620044      112.0337692126      101.2586367226      106.3617764208      112.0337692126     -688.5166693070      -688.4993347540
       696        1.5724180000        1.5724180000        1.5444180000        1.5444180000      118.8691437354      111.7812200137      106.1092272219      113.1971509436      100.4372344301      106.1092272219     -688.5155656616      -688.4982302777
       697        1.5724180000        1.5444180000        1.5444180000        1.5724180000      115.0855096382      115.1430947977      106.5199352910      103.7415240546      115.1430947977      100.8479424992     -688.5155322246      -688.4981967689
       698        1.5724180000        1.5444180000        1.5444180000        1.5724180000      109.4135168464      120.8150875895      106.5199352910      109.4135168464      109.4711020059      100.8479424992     -688.5158673585      -688.4985322287
       699        1.5724180000        1.5444180000        1.5724180000        1.5444180000      115.0855096382      117.9790911936      103.6839388951      103.7415240546      112.3070984018      103.6839388951     -688.5156455206      -688.4983102100
       700        1.5724180000        1.5444180000        1.5724180000        1.5444180000      109.4135168464      117.9790911936      109.3559316869      109.4135168464      112.3070984018       98.0119461033     -688.5151804475      -688.4978446859
       701        1.5724180000        1.5724180000        1.5444180000        1.5444180000      109.5642975400      113.5626581668      113.5050730073      103.8923047482      113.5626581668      102.1610874237     -688.5172117454      -688.4998776067
       702        1.5724180000        1.5724180000        1.5444180000        1.5444180000      109.5642975400      119.2346509586      107.8330802155      103.8923047482      107.8906653750      107.8330802155     -688.5175761196      -688.5002423383
       703        1.5724180000        1.5724180000        1.5444180000        1.5444180000      115.5229102362      116.2617355489      104.8601648058      109.8509174444      104.9177499654      104.8601648058     -688.5171187869      -688.4997846254
       704        1.5724180000        1.5444180000        1.5444180000        1.5724180000      112.4002939359      113.5626581668      110.6690766114      101.0563083523      113.5626581668      104.9970838196     -688.5171387033      -688.4998044982
       705        1.5724180000        1.5444180000        1.5444180000        1.5724180000      118.3589066321      110.5897427571      107.6961612017      107.0149210485      110.5897427571      102.0241684099     -688.5171659774      -688.4998318352
       706        1.5724180000        1.5444180000        1.5444180000        1.5724180000      106.7283011441      119.2346509586      110.6690766114      106.7283011441      107.8906653750      104.9970838196     -688.5175881091      -688.5002543445
       707        1.5724180000        1.5444180000        1.5444180000        1.5724180000      112.6869138403      116.2617355489      107.6961612017      112.6869138403      104.9177499654      102.0241684099     -688.5170398835      -688.4997056175
       708        1.5724180000        1.5444180000        1.5724180000        1.5444180000      112.4002939359      116.3986545627      107.8330802155      101.0563083523      110.7266617709      107.8330802155     -688.5171902745      -688.4998561335
       709        1.5724180000        1.5444180000        1.5724180000        1.5444180000      118.3589066321      113.4257391530      104.8601648058      107.0149210485      107.7537463613      104.8601648058     -688.5172270038      -688.4998929447
       710        1.5724180000        1.5444180000        1.5724180000        1.5444180000      106.7283011441      116.3986545627      113.5050730073      106.7283011441      110.7266617709      102.1610874237     -688.5172753060      -688.4999412480
       711        1.5724180000        1.5444180000        1.5724180000        1.5444180000      112.6869138403      113.4257391530      110.5321575976      112.6869138403      107.7537463613       99.1881720141     -688.5166684588      -688.4993338545
       712        1.5724180000        1.5444180000        1.5724180000        1.5444180000      109.7666259103      114.8697656085      112.0337692126       98.4226403267      109.1977728167      112.0337692126     -688.5161615768      -688.4988265605
       713        1.5724180000        1.5444180000        1.5724180000        1.5444180000      121.7051401313      108.9452236178      106.1092272219      110.3611545477      103.2732308260      106.1092272219     -688.5161036383      -688.4987687564
       714        1.5724180000        1.5444180000        1.5724180000        1.5444180000      104.0946331185      114.8697656085      117.7057620044      104.0946331185      109.1977728167      106.3617764208     -688.5167528110      -688.4994183703
       715        1.5724180000        1.5444180000        1.5724180000        1.5444180000      116.0331473395      108.9452236178      111.7812200137      116.0331473395      103.2732308260      100.4372344301     -688.5154767397      -688.4981412483
       716        1.5724180000        1.5724180000        1.5444180000        1.5444180000      117.8233079635      115.0448967271      103.5857408245      100.8073295881      115.0448967271      103.5857408245     -688.5134696750      -688.4961328926
       717        1.5724180000        1.5444180000        1.5444180000        1.5724180000      109.3153187758      115.0448967271      112.0937300122      109.3153187758      115.0448967271       95.0777516368     -688.5125761131      -688.4952383876
       718        1.5724180000        1.5444180000        1.5724180000        1.5444180000      109.3153187758      123.5528859148      103.5857408245      109.3153187758      106.5369075395      103.5857408245     -688.5141118066      -688.4967756716
       719        1.5724180000        1.5444180000        1.5444180000        1.5724180000      106.6303111845      113.4646682072      116.2430794436      106.6303111845      113.4646682072       99.2271010682     -688.5150209833      -688.4976853591
       720        1.5724180000        1.5444180000        1.5444180000        1.5724180000      112.5888917531      110.4917206700      113.2701319063      112.5888917531      110.4917206700       96.2541535310     -688.5142130408      -688.4968766381
       721        1.5724180000        1.5444180000        1.5724180000        1.5444180000      106.6303111845      121.9726573949      107.7350902559      106.6303111845      104.9566790195      107.7350902559     -688.5157191006      -688.4983841994
       722        1.5724180000        1.5444180000        1.5724180000        1.5444180000      112.5888917531      118.9997098576      104.7621427186      112.5888917531      101.9837314823      104.7621427186     -688.5150428977      -688.4977073703
       723        1.5724180000        1.5724180000        1.5444180000        1.5444180000      112.5045506750      111.9356975814      111.9356975814       95.4885722996      111.9356975814      111.9356975814     -688.5136253016      -688.4962883934
       724        1.5724180000        1.5724180000        1.5444180000        1.5444180000      124.4429394075      106.0110301022      106.0110301022      107.4269610321      106.0110301022      106.0110301022     -688.5143585443      -688.4970226539
       725        1.5724180000        1.5444180000        1.5724180000        1.5444180000      103.9965614873      120.4436867691      111.9356975814      103.9965614873      103.4277083937      111.9356975814     -688.5147600100      -688.4974242936
       726        1.5724180000        1.5444180000        1.5724180000        1.5444180000      115.9349502198      114.5190192899      106.0110301022      115.9349502198       97.5030409145      106.0110301022     -688.5131566447      -688.4958195261
       727        1.5864180000        1.5584180000        1.5304180000        1.5584180000      112.3248762950      115.2184578504      106.5952983437      106.6528835032      115.2184578504      100.9233055519     -688.5169274057      -688.4995938602
       728        1.5864180000        1.5584180000        1.5584180000        1.5304180000      112.3248762950      118.0544542463      103.7593019478      106.6528835032      112.3824614545      103.7593019478     -688.5170398538      -688.4997064528
       729        1.5864180000        1.5304180000        1.5584180000        1.5584180000      109.4888798991      118.0544542463      106.5952983437      109.4888798991      112.3824614545      100.9233055519     -688.5169746810      -688.4996411894
       730        1.5864180000        1.5584180000        1.5304180000        1.5584180000      109.6394872616      113.6378478884      110.7442663330      103.9674944698      113.6378478884      105.0722735412     -688.5186926277      -688.5013604807
       731        1.5864180000        1.5584180000        1.5304180000        1.5584180000      115.5981260311      110.6649585520      107.7713769966      109.9261332393      110.6649585520      102.0993842048     -688.5183775533      -688.5010451518
       732        1.5864180000        1.5584180000        1.5584180000        1.5304180000      109.6394872616      116.4738442843      107.9082699371      103.9674944698      110.8018514925      107.9082699371     -688.5187438180      -688.5014117349
       733        1.5864180000        1.5584180000        1.5584180000        1.5304180000      115.5981260311      113.5009549479      104.9353806007      109.9261332393      107.8289621561      104.9353806007     -688.5184381277      -688.5011058092
       734        1.5864180000        1.5584180000        1.5584180000        1.5304180000      107.0058862503      114.9450223444      112.1090259485      101.3338934585      109.2730295526      112.1090259485     -688.5179160342      -688.5005832553
       735        1.5864180000        1.5584180000        1.5584180000        1.5304180000      118.9445075059      109.0205873883      106.1845909924      113.2725147141      103.3485945965      106.1845909924     -688.5171723632      -688.4998390800
       736        1.5864180000        1.5304180000        1.5584180000        1.5584180000      104.1698898544      114.9450223444      114.9450223444      104.1698898544      109.2730295526      109.2730295526     -688.5179989183      -688.5006662514
       737        1.5864180000        1.5304180000        1.5584180000        1.5584180000      116.1085111100      109.0205873883      109.0205873883      116.1085111100      103.3485945965      103.3485945965     -688.5170841078      -688.4997507178
       738        1.5864180000        1.5304180000        1.5304180000        1.5864180000      106.7541246498      119.2604744643      107.8589037212      106.7541246498      107.9164888807      107.8589037212     -688.5163365977      -688.4990034341
       739        1.5864180000        1.5304180000        1.5304180000        1.5864180000      112.7127469772      116.2875686858      104.8859979427      112.7127469772      104.9435831022      104.8859979427     -688.5157998009      -688.4984661678
       740        1.5864180000        1.5304180000        1.5864180000        1.5304180000      106.7541246498      113.5884816725      113.5308965130      106.7541246498      113.5884816725      102.1869109294     -688.5160089414      -688.4986754529
       741        1.5864180000        1.5304180000        1.5864180000        1.5304180000      112.7127469772      110.6155758940      110.5579907345      112.7127469772      110.6155758940       99.2140051509     -688.5154118976      -688.4980778769
       742        1.5864180000        1.5864180000        1.5304180000        1.5304180000      115.1113992126      115.1689843721      103.7098284695      103.7674136290      115.1689843721      103.7098284695     -688.5149525847      -688.4976190092
       743        1.5864180000        1.5864180000        1.5304180000        1.5304180000      109.4394064208      115.1689843721      109.3818212613      109.4394064208      115.1689843721       98.0378356777     -688.5138837991      -688.4965485780
       744        1.5864180000        1.5864180000        1.5304180000        1.5304180000      109.4394064208      120.8409771639      103.7098284695      109.4394064208      109.4969915803      103.7098284695     -688.5146812419      -688.4973467953
       745        1.5864180000        1.5304180000        1.5304180000        1.5864180000      115.1113992126      115.1689843721      103.7098284695      103.7674136290      115.1689843721      103.7098284695     -688.5143007339      -688.4969659289
       746        1.5864180000        1.5304180000        1.5304180000        1.5864180000      109.4394064208      115.1689843721      109.3818212613      109.4394064208      115.1689843721       98.0378356777     -688.5146886620      -688.4973547245
       747        1.5864180000        1.5304180000        1.5304180000        1.5864180000      109.4394064208      120.8409771639      103.7098284695      109.4394064208      109.4969915803      103.7098284695     -688.5146347767      -688.4973002967
       748        1.5864180000        1.5304180000        1.5864180000        1.5304180000      115.1113992126      115.1689843721      103.7098284695      103.7674136290      115.1689843721      103.7098284695     -688.5143792942      -688.4970445533
       749        1.5864180000        1.5304180000        1.5864180000        1.5304180000      109.4394064208      115.1689843721      109.3818212613      109.4394064208      115.1689843721       98.0378356777     -688.5139158955      -688.4965807052
       750        1.5864180000        1.5304180000        1.5864180000        1.5304180000      109.4394064208      120.8409771639      103.7098284695      109.4394064208      109.4969915803      103.7098284695     -688.5151434771      -688.4978101183
       751        1.5864180000        1.5864180000        1.5304180000        1.5304180000      106.7541246498      113.5884816725      113.5308965130      106.7541246498      113.5884816725      102.1869109294     -688.5159649494      -688.4986314229
       752        1.5864180000        1.5864180000        1.5304180000        1.5304180000      112.7127469772      110.6155758940      110.5579907345      112.7127469772      110.6155758940       99.2140051509     -688.5154240711      -688.4980900618
       753        1.5864180000        1.5864180000        1.5304180000        1.5304180000      106.7541246498      119.2604744643      107.8589037212      106.7541246498      107.9164888807      107.8589037212     -688.5163281093      -688.4989949393
       754        1.5864180000        1.5864180000        1.5304180000        1.5304180000      112.7127469772      116.2875686858      104.8859979427      112.7127469772      104.9435831022      104.8859979427     -688.5158550003      -688.4985214114
       755        1.5864180000        1.5304180000        1.5304180000        1.5864180000      112.4261174416      113.5884816725      107.8589037212      101.0821318580      113.5884816725      107.8589037212     -688.5158887067      -688.4985551039
       756        1.5864180000        1.5304180000        1.5304180000        1.5864180000      118.3847397690      110.6155758940      104.8859979427      107.0407541854      110.6155758940      104.8859979427     -688.5159254826      -688.4985919729
       757        1.5864180000        1.5304180000        1.5304180000        1.5864180000      106.7541246498      113.5884816725      113.5308965130      106.7541246498      113.5884816725      102.1869109294     -688.5166374870      -688.4993051993
       758        1.5864180000        1.5304180000        1.5304180000        1.5864180000      112.7127469772      110.6155758940      110.5579907345      112.7127469772      110.6155758940       99.2140051509     -688.5161616232      -688.4988288638
       759        1.5864180000        1.5304180000        1.5864180000        1.5304180000      112.4261174416      113.5884816725      107.8589037212      101.0821318580      113.5884816725      107.8589037212     -688.5159242104      -688.4985906391
       760        1.5864180000        1.5304180000        1.5864180000        1.5304180000      118.3847397690      110.6155758940      104.8859979427      107.0407541854      110.6155758940      104.8859979427     -688.5159685089      -688.4986350320
       761        1.5864180000        1.5304180000        1.5864180000        1.5304180000      106.7541246498      119.2604744643      107.8589037212      106.7541246498      107.9164888807      107.8589037212     -688.5168443348      -688.4995123035
       762        1.5864180000        1.5304180000        1.5864180000        1.5304180000      112.7127469772      116.2875686858      104.8859979427      112.7127469772      104.9435831022      104.8859979427     -688.5164067617      -688.4990743337
       763        1.5864180000        1.5864180000        1.5304180000        1.5304180000      109.7924745079      112.0596178102      112.0596178102       98.4484889243      112.0596178102      112.0596178102     -688.5156739832      -688.4983408092
       764        1.5864180000        1.5864180000        1.5304180000        1.5304180000      121.7310306563      106.1351177469      106.1351177469      110.3870450727      106.1351177469      106.1351177469     -688.5153299332      -688.4979967576
       765        1.5864180000        1.5864180000        1.5304180000        1.5304180000      104.1204817161      117.7316106020      112.0596178102      104.1204817161      106.3876250184      112.0596178102     -688.5154330300      -688.4980991199
       766        1.5864180000        1.5864180000        1.5304180000        1.5304180000      116.0590378645      111.8071105387      106.1351177469      116.0590378645      100.4631249551      106.1351177469     -688.5142975430      -688.4969627277
       767        1.5864180000        1.5304180000        1.5864180000        1.5304180000      109.7924745079      112.0596178102      112.0596178102       98.4484889243      112.0596178102      112.0596178102     -688.5149025233      -688.4975680849
       768        1.5864180000        1.5304180000        1.5864180000        1.5304180000      121.7310306563      106.1351177469      106.1351177469      110.3870450727      106.1351177469      106.1351177469     -688.5148615745      -688.4975273125
       769        1.5864180000        1.5304180000        1.5864180000        1.5304180000      104.1204817161      112.0596178102      117.7316106020      104.1204817161      112.0596178102      106.3876250184     -688.5154916828      -688.4981578183
       770        1.5864180000        1.5304180000        1.5864180000        1.5304180000      116.0590378645      106.1351177469      111.8071105387      116.0590378645      106.1351177469      100.4631249551     -688.5142367740      -688.4969019046
       771        1.5864180000        1.5304180000        1.5864180000        1.5304180000      104.1204817161      117.7316106020      112.0596178102      104.1204817161      106.3876250184      112.0596178102     -688.5160093831      -688.4986766566
       772        1.5864180000        1.5304180000        1.5864180000        1.5304180000      116.0590378645      111.8071105387      106.1351177469      116.0590378645      100.4631249551      106.1351177469     -688.5149733065      -688.4976397024
       773        1.6004180000        1.5444180000        1.5164180000        1.5724180000      112.3500228062      115.2436043616      103.7844484589      106.6780300144      115.2436043616      103.7844484589     -688.5156801656      -688.4983472599
       774        1.6004180000        1.5444180000        1.5724180000        1.5164180000      112.3500228062      115.2436043616      103.7844484589      106.6780300144      115.2436043616      103.7844484589     -688.5157582681      -688.4984254261
       775        1.6004180000        1.5444180000        1.5724180000        1.5164180000      107.0309973029      112.1341370011      112.1341370011      101.3590045111      112.1341370011      112.1341370011     -688.5166403359      -688.4993081227
       776        1.6004180000        1.5444180000        1.5724180000        1.5164180000      118.9696542497      106.2097377362      106.2097377362      113.2976614579      106.2097377362      106.2097377362     -688.5159157064      -688.4985830334
       777        1.6004180000        1.5724180000        1.5164180000        1.5444180000      109.5140264103      115.2436043616      106.6204448548      109.5140264103      115.2436043616      100.9484520631     -688.5156614366      -688.4983284733
       778        1.6004180000        1.5724180000        1.5444180000        1.5164180000      109.5140264103      118.0796007575      103.7844484589      109.5140264103      112.4076079657      103.7844484589     -688.5157734793      -688.4984406603
       779        1.6004180000        1.5164180000        1.5444180000        1.5724180000      109.5140264103      118.0796007575      103.7844484589      109.5140264103      112.4076079657      103.7844484589     -688.5157272811      -688.4983944289
       780        1.6004180000        1.5164180000        1.5724180000        1.5444180000      109.5140264103      115.2436043616      106.6204448548      109.5140264103      115.2436043616      100.9484520631     -688.5156933411      -688.4983604084
       781        1.6004180000        1.5724180000        1.5164180000        1.5444180000      106.8285795605      113.6629365832      110.7693550277      106.8285795605      113.6629365832      105.0973622359     -688.5174300532      -688.5000985073
       782        1.6004180000        1.5724180000        1.5164180000        1.5444180000      112.7872270300      110.6900559468      107.7964743914      112.7872270300      110.6900559468      102.1244815996     -688.5170989259      -688.4997670862
       783        1.6004180000        1.5444180000        1.5164180000        1.5724180000      109.6645759564      113.6629365832      107.9333586318      103.9925831646      113.6629365832      107.9333586318     -688.5174266361      -688.5000950799
       784        1.6004180000        1.5444180000        1.5164180000        1.5724180000      115.6232234259      110.6900559468      104.9604779955      109.9512306341      110.6900559468      104.9604779955     -688.5171220821      -688.4997903027
       785        1.6004180000        1.5724180000        1.5444180000        1.5164180000      106.8285795605      116.4989329790      107.9333586318      106.8285795605      110.8269401873      107.9333586318     -688.5174810660      -688.5001495839
       786        1.6004180000        1.5724180000        1.5444180000        1.5164180000      112.7872270300      113.5260523427      104.9604779955      112.7872270300      107.8540595509      104.9604779955     -688.5171592775      -688.4998275210
       787        1.6004180000        1.5164180000        1.5444180000        1.5724180000      106.8285795605      116.4989329790      107.9333586318      106.8285795605      110.8269401873      107.9333586318     -688.5174895056      -688.5001580298
       788        1.6004180000        1.5164180000        1.5444180000        1.5724180000      112.7872270300      113.5260523427      104.9604779955      112.7872270300      107.8540595509      104.9604779955     -688.5171043975      -688.4997725970
       789        1.6004180000        1.5444180000        1.5724180000        1.5164180000      109.6645759564      113.6629365832      107.9333586318      103.9925831646      113.6629365832      107.9333586318     -688.5174619317      -688.5001304070
       790        1.6004180000        1.5444180000        1.5724180000        1.5164180000      115.6232234259      110.6900559468      104.9604779955      109.9512306341      110.6900559468      104.9604779955     -688.5171648608      -688.4998331140
       791        1.6004180000        1.5164180000        1.5724180000        1.5444180000      106.8285795605      113.6629365832      110.7693550277      106.8285795605      113.6629365832      105.0973622359     -688.5174737886      -688.5001422804
       792        1.6004180000        1.5164180000        1.5724180000        1.5444180000      112.7872270300      110.6900559468      107.7964743914      112.7872270300      110.6900559468      102.1244815996     -688.5170868244      -688.4997549735
       793        1.6004180000        1.5724180000        1.5444180000        1.5164180000      104.1950009070      114.9701333970      112.1341370011      104.1950009070      109.2981406052      112.1341370011     -688.5166646014      -688.4993324551
       794        1.6004180000        1.5724180000        1.5444180000        1.5164180000      116.1336578538      109.0457341321      106.2097377362      116.1336578538      103.3737413403      106.2097377362     -688.5158881685      -688.4985554425
       795        1.6004180000        1.5164180000        1.5724180000        1.5444180000      104.1950009070      112.1341370011      114.9701333970      104.1950009070      112.1341370011      109.2981406052     -688.5167229163      -688.4993908150
       796        1.6004180000        1.5164180000        1.5724180000        1.5444180000      116.1336578538      106.2097377362      109.0457341321      116.1336578538      106.2097377362      103.3737413403     -688.5158277583      -688.4984949787
       797        1.6144180000        1.5584180000        1.5024180000        1.5584180000      109.5389277220      115.2685056733      103.8093497707      109.5389277220      115.2685056733      103.8093497707     -688.5143953836      -688.4970630558
       798        1.6144180000        1.5584180000        1.5584180000        1.5024180000      109.5389277220      115.2685056733      103.8093497707      109.5389277220      115.2685056733      103.8093497707     -688.5144732241      -688.4971409599
       799        1.6144180000        1.5024180000        1.5584180000        1.5584180000      109.5389277220      115.2685056733      103.8093497707      109.5389277220      115.2685056733      103.8093497707     -688.5144271865      -688.4970948893
       800        1.6144180000        1.5584180000        1.5024180000        1.5584180000      106.8534257503      113.6877827730      107.9582048217      106.8534257503      113.6877827730      107.9582048217     -688.5161453427      -688.4988143833
       801        1.6144180000        1.5584180000        1.5024180000        1.5584180000      112.8120816151      110.7149105319      104.9853325806      112.8120816151      110.7149105319      104.9853325806     -688.5158247505      -688.4984935290
       802        1.6144180000        1.5584180000        1.5584180000        1.5024180000      106.8534257503      113.6877827730      107.9582048217      106.8534257503      113.6877827730      107.9582048217     -688.5161805236      -688.4988495953
       803        1.6144180000        1.5584180000        1.5584180000        1.5024180000      112.8120816151      110.7149105319      104.9853325806      112.8120816151      110.7149105319      104.9853325806     -688.5158673835      -688.4985361944
       804        1.6144180000        1.5584180000        1.5584180000        1.5024180000      104.2198685608      112.1590046549      112.1590046549      104.2198685608      112.1590046549      112.1590046549     -688.5153701638      -688.4980385790
       805        1.6144180000        1.5584180000        1.5584180000        1.5024180000      116.1585591655      106.2346390479      106.2346390479      116.1585591655      106.2346390479      106.2346390479     -688.5146128086      -688.4972806888
       806        1.6144180000        1.5024180000        1.5584180000        1.5584180000      104.2198685608      112.1590046549      112.1590046549      104.2198685608      112.1590046549      112.1590046549     -688.5154282803      -688.4980967405
       807        1.6144180000        1.5024180000        1.5584180000        1.5584180000      116.1585591655      106.2346390479      106.2346390479      116.1585591655      106.2346390479      106.2346390479     -688.5145525954      -688.4972204219
       808        1.6004180000        1.6004180000        1.5164180000        1.5164180000      112.3500228062      115.2436043616      103.7844484589      106.6780300144      115.2436043616      103.7844484589     -688.5137366108      -688.4964048652
       809        1.6004180000        1.5164180000        1.5164180000        1.6004180000      109.5140264103      115.2436043616      106.6204448548      109.5140264103      115.2436043616      100.9484520631     -688.5137001450      -688.4963683010
       810        1.6004180000        1.5164180000        1.6004180000        1.5164180000      109.5140264103      118.0796007575      103.7844484589      109.5140264103      112.4076079657      103.7844484589     -688.5137612310      -688.4964295310
       811        1.6004180000        1.5164180000        1.5164180000        1.6004180000      106.8285795605      113.6629365832      110.7693550277      106.8285795605      113.6629365832      105.0973622359     -688.5154646043      -688.4981342000
       812        1.6004180000        1.5164180000        1.5164180000        1.6004180000      112.7872270300      110.6900559468      107.7964743914      112.7872270300      110.6900559468      102.1244815996     -688.5151096719      -688.4977789365
       813        1.6004180000        1.5164180000        1.6004180000        1.5164180000      106.8285795605      116.4989329790      107.9333586318      106.8285795605      110.8269401873      107.9333586318     -688.5154917911      -688.4981614480
       814        1.6004180000        1.5164180000        1.6004180000        1.5164180000      112.7872270300      113.5260523427      104.9604779955      112.7872270300      107.8540595509      104.9604779955     -688.5151430797      -688.4978124330
       815        1.6004180000        1.6004180000        1.5164180000        1.5164180000      107.0309973029      112.1341370011      112.1341370011      101.3590045111      112.1341370011      112.1341370011     -688.5146594874      -688.4973283804
       816        1.6004180000        1.6004180000        1.5164180000        1.5164180000      118.9696542497      106.2097377362      106.2097377362      113.2976614579      106.2097377362      106.2097377362     -688.5139244954      -688.4965929563
       817        1.6004180000        1.5164180000        1.6004180000        1.5164180000      104.1950009070      114.9701333970      112.1341370011      104.1950009070      109.2981406052      112.1341370011     -688.5147050872      -688.4973740981
       818        1.6004180000        1.5164180000        1.6004180000        1.5164180000      116.1336578538      109.0457341321      106.2097377362      116.1336578538      103.3737413403      106.2097377362     -688.5138776293      -688.4965459917
       819        1.6144180000        1.6144180000        1.5024180000        1.5024180000      109.5389277220      115.2685056733      103.8093497707      109.5389277220      115.2685056733      103.8093497707     -688.5098491876      -688.4925179500
       820        1.6144180000        1.5024180000        1.5024180000        1.6144180000      109.5389277220      115.2685056733      103.8093497707      109.5389277220      115.2685056733      103.8093497707     -688.5096641646      -688.4923327952
       821        1.6144180000        1.5024180000        1.6144180000        1.5024180000      109.5389277220      115.2685056733      103.8093497707      109.5389277220      115.2685056733      103.8093497707     -688.5099769652      -688.4926458494
       822        1.6144180000        1.5024180000        1.5024180000        1.6144180000      106.8534257503      113.6877827730      107.9582048217      106.8534257503      113.6877827730      107.9582048217     -688.5115354174      -688.4942055024
       823        1.6144180000        1.5024180000        1.5024180000        1.6144180000      112.8120816151      110.7149105319      104.9853325806      112.8120816151      110.7149105319      104.9853325806     -688.5111039643      -688.4937737031
       824        1.6144180000        1.5024180000        1.6144180000        1.5024180000      106.8534257503      113.6877827730      107.9582048217      106.8534257503      113.6877827730      107.9582048217     -688.5116767781      -688.4943469882
       825        1.6144180000        1.5024180000        1.6144180000        1.5024180000      112.8120816151      110.7149105319      104.9853325806      112.8120816151      110.7149105319      104.9853325806     -688.5112752950      -688.4939451634
       826        1.6144180000        1.6144180000        1.5024180000        1.5024180000      104.2198685608      112.1590046549      112.1590046549      104.2198685608      112.1590046549      112.1590046549     -688.5106328597      -688.4933022255
       827        1.6144180000        1.6144180000        1.5024180000        1.5024180000      116.1585591655      106.2346390479      106.2346390479      116.1585591655      106.2346390479      106.2346390479     -688.5101523008      -688.4928213611
       828        1.6144180000        1.5024180000        1.6144180000        1.5024180000      104.2198685608      112.1590046549      112.1590046549      104.2198685608      112.1590046549      112.1590046549     -688.5108664129      -688.4935359577
       829        1.6144180000        1.5024180000        1.6144180000        1.5024180000      116.1585591655      106.2346390479      106.2346390479      116.1585591655      106.2346390479      106.2346390479     -688.5099103579      -688.4925792045
       830        1.5724180000        1.5444180000        1.5444180000        1.5724180000      112.4097880630      121.0041549900      100.9794247402      106.7377952713      115.3321621982      100.9794247402     -688.5137176492      -688.4963807545
       831        1.5724180000        1.5444180000        1.5724180000        1.5444180000      112.4097880630      118.1681585941      103.8154211361      106.7377952713      118.1681585941       98.1434283443     -688.5134430025      -688.4961058378
       832        1.5724180000        1.5444180000        1.5444180000        1.5724180000      107.0249983731      117.8289234429      109.2633490957      101.3530055814      112.1569306511      109.2633490957     -688.5175726851      -688.5002387416
       833        1.5724180000        1.5444180000        1.5444180000        1.5724180000      118.9586809889      111.8995498470      103.3339754998      113.2866881971      106.2275570552      103.3339754998     -688.5166528237      -688.4993181956
       834        1.5724180000        1.5444180000        1.5724180000        1.5444180000      107.0249983731      114.9929270470      112.0993454916      101.3530055814      114.9929270470      106.4273526998     -688.5174972043      -688.5001631869
       835        1.5724180000        1.5444180000        1.5724180000        1.5444180000      118.9586809889      109.0635534511      106.1699718957      113.2866881971      109.0635534511      100.4979791039     -688.5165472921      -688.4992125576
       836        1.5864180000        1.5584180000        1.5304180000        1.5584180000      109.5990616216      121.0294249445      101.0046946946      109.5990616216      115.3574321527      101.0046946946     -688.5137547096      -688.4964184311
       837        1.5864180000        1.5584180000        1.5584180000        1.5304180000      109.5990616216      118.1934285486      103.8406910905      109.5990616216      118.1934285486       98.1686982987     -688.5134838330      -688.4961472868
       838        1.5864180000        1.5584180000        1.5304180000        1.5584180000      104.2141377003      117.8540591659      109.2884848187      104.2141377003      112.1820663741      109.2884848187     -688.5176963867      -688.5003631489
       839        1.5864180000        1.5584180000        1.5304180000        1.5584180000      116.1478557600      111.9247210140      103.3591466668      116.1478557600      106.2527282222      103.3591466668     -688.5166014005      -688.4992673033
       840        1.5864180000        1.5584180000        1.5584180000        1.5304180000      104.2141377003      115.0180627700      112.1244812146      104.2141377003      115.0180627700      106.4524884228     -688.5176218874      -688.5002885759
       841        1.5864180000        1.5584180000        1.5584180000        1.5304180000      116.1478557600      109.0887246181      106.1951430627      116.1478557600      109.0887246181      100.5231502709     -688.5164973706      -688.4991631679
       842        1.5584180000        1.5584180000        1.5584180000        1.5584180000      109.6609857012      119.3601316995      107.9009757969      103.9889929094      113.6881389077      102.2289830051     -688.5168444860      -688.4995094046
       843        1.5584180000        1.5584180000        1.5584180000        1.5584180000      115.6121738275      116.3797917200      104.9206358174      109.9401810357      110.7077989283       99.2486430256     -688.5161647798      -688.4988290801
       844        1.5584180000        1.5584180000        1.5584180000        1.5584180000      104.3766128143      116.2853169554      116.2853169554       98.7046200225      110.6133241637      110.6133241637     -688.5155456498      -688.4982094565
       845        1.5584180000        1.5584180000        1.5584180000        1.5584180000      122.3134334745      107.4275532981      107.4275532981      116.6414406827      101.7555605063      101.7555605063     -688.5139980072      -688.4966608131
       846        1.5724180000        1.5724180000        1.5444180000        1.5444180000      106.8575249768      119.3926673710      107.9335114684      106.8575249768      113.7206745792      102.2615186766     -688.5169935336      -688.4996591853
       847        1.5724180000        1.5724180000        1.5444180000        1.5444180000      112.8087200825      116.4123343709      104.9531784683      112.8087200825      110.7403415791       99.2811856765     -688.5162267989      -688.4988917466
       848        1.5724180000        1.5444180000        1.5444180000        1.5724180000      109.6935213727      119.3926673710      105.0975150725      104.0215285809      113.7206745792      105.0975150725     -688.5170261581      -688.4996918431
       849        1.5724180000        1.5444180000        1.5444180000        1.5724180000      115.6447164784      116.4123343709      102.1171820724      109.9727236866      110.7403415791      102.1171820724     -688.5164125747      -688.4990777091
       850        1.5724180000        1.5444180000        1.5724180000        1.5444180000      109.6935213727      116.5566709751      107.9335114684      104.0215285809      116.5566709751      102.2615186766     -688.5168614100      -688.4995269321
       851        1.5724180000        1.5444180000        1.5724180000        1.5444180000      115.6447164784      113.5763379750      104.9531784683      109.9727236866      113.5763379750       99.2811856765     -688.5162172560      -688.4988821944
       852        1.5724180000        1.5724180000        1.5444180000        1.5444180000      101.5731930289      116.3178935659      116.3178935659      101.5731930289      110.6459007741      110.6459007741     -688.5158084253      -688.4984730805
       853        1.5724180000        1.5724180000        1.5444180000        1.5444180000      119.5101855823      107.4603018018      107.4603018018      119.5101855823      101.7883090100      101.7883090100     -688.5139932486      -688.4966566368
       854        1.5724180000        1.5444180000        1.5724180000        1.5444180000      104.4091894248      113.4818971700      116.3178935659       98.7371966330      113.4818971700      110.6459007741     -688.5156009425      -688.4982653897
       855        1.5724180000        1.5444180000        1.5724180000        1.5444180000      122.3461819782      104.6243054059      107.4603018018      116.6741891864      104.6243054059      101.7883090100     -688.5141974069      -688.4968609919
       856        1.5864180000        1.5584180000        1.5304180000        1.5584180000      106.8826874904      119.4178298847      105.1226775862      106.8826874904      113.7458370929      105.1226775862     -688.5171001535      -688.4997664928
       857        1.5864180000        1.5584180000        1.5304180000        1.5584180000      112.8338908692      116.4375051576      102.1423528591      112.8338908692      110.7655123658      102.1423528591     -688.5163996367      -688.4990653393
       858        1.5864180000        1.5584180000        1.5584180000        1.5304180000      106.8826874904      116.5818334888      107.9586739821      106.8826874904      116.5818334888      102.2866811903     -688.5169376068      -688.4996037845
       859        1.5864180000        1.5584180000        1.5584180000        1.5304180000      112.8338908692      113.6015087617      104.9783492550      112.8338908692      113.6015087617       99.3063564632     -688.5162070446      -688.4988725536
       860        1.5864180000        1.5304180000        1.5584180000        1.5584180000      109.7186838863      116.5818334888      105.1226775862      104.0466910945      116.5818334888      105.1226775862     -688.5169697666      -688.4996359768
       861        1.5864180000        1.5304180000        1.5584180000        1.5584180000      115.6698872651      113.6015087617      102.1423528591      109.9978944733      113.6015087617      102.1423528591     -688.5163902153      -688.4990559087
       862        1.5864180000        1.5584180000        1.5584180000        1.5304180000      101.5983824554      113.5070865965      116.3430829924      101.5983824554      113.5070865965      110.6710902006     -688.5157884090      -688.4984536255
       863        1.5864180000        1.5584180000        1.5584180000        1.5304180000      119.5354563495      104.6495761731      107.4855725690      119.5354563495      104.6495761731      101.8135797772     -688.5141180949      -688.4967821845
       864        1.5864180000        1.5304180000        1.5584180000        1.5584180000      104.4343788513      113.5070865965      113.5070865965       98.7623860595      113.5070865965      113.5070865965     -688.5155838364      -688.4982488474
       865        1.5864180000        1.5304180000        1.5584180000        1.5584180000      122.3714527454      104.6495761731      104.6495761731      116.6994599536      104.6495761731      104.6495761731     -688.5143195667      -688.4969838522
       866        1.6004180000        1.5444180000        1.5444180000        1.5444180000      106.9076037856      116.6067497839      105.1475938813      106.9076037856      116.6067497839      105.1475938813     -688.5171281350      -688.4997949977
       867        1.6004180000        1.5444180000        1.5444180000        1.5444180000      112.8588155991      113.6264334916      102.1672775890      112.8588155991      113.6264334916      102.1672775890     -688.5164623905      -688.4991286509
       868        1.6004180000        1.5444180000        1.5444180000        1.5444180000      101.6233250078      113.5320291489      113.5320291489      101.6233250078      113.5320291489      113.5320291489     -688.5158535615      -688.4985193382
       869        1.6004180000        1.5444180000        1.5444180000        1.5444180000      119.5604751208      104.6745949444      104.6745949444      119.5604751208      104.6745949444      104.6745949444     -688.5143241974      -688.4969889840
       870        1.5584180000        1.5584180000        1.5584180000        1.5584180000      115.3156121015      121.1027752124       98.1844634071      103.9716265179      121.1027752124       98.1844634071     -688.5077808239      -688.4904387418
       871        1.5584180000        1.5584180000        1.5584180000        1.5584180000      109.6436193097      121.1027752124      103.8564561989      109.6436193097      121.1027752124       92.5124706153     -688.5066440225      -688.4893008532
       872        1.5584180000        1.5584180000        1.5584180000        1.5584180000      109.6436193097      126.7747680041       98.1844634071      109.6436193097      115.4307824206       98.1844634071     -688.5083678770      -688.4910263263
       873        1.5584180000        1.5584180000        1.5584180000        1.5584180000      106.8983393920      119.4622743660      107.9455333038      106.8983393920      119.4622743660       96.6015477203     -688.5123156798      -688.4949770418
       874        1.5584180000        1.5584180000        1.5584180000        1.5584180000      112.8370481623      116.4694550305      104.9527139684      112.8370481623      116.4694550305       93.6087283848     -688.5107225349      -688.4933823722
       875        1.5584180000        1.5584180000        1.5584180000        1.5584180000      106.8983393920      125.1342671578      102.2735405120      106.8983393920      113.7902815742      102.2735405120     -688.5134597856      -688.4961222380
       876        1.5584180000        1.5584180000        1.5584180000        1.5584180000      112.8370481623      122.1414478223       99.2807211766      112.8370481623      110.7974622387       99.2807211766     -688.5120906919      -688.4947518362
       877        1.5584180000        1.5584180000        1.5584180000        1.5584180000      109.8688956884      117.8656169419      106.4064610393       98.5249101048      117.8656169419      106.4064610393     -688.5146465698      -688.4973097276
       878        1.5584180000        1.5584180000        1.5584180000        1.5584180000      121.7876585142      111.9213235561      100.4621676535      110.4436729306      111.9213235561      100.4621676535     -688.5137552755      -688.4964177501
       879        1.5584180000        1.5584180000        1.5584180000        1.5584180000      104.1969028966      117.8656169419      112.0784538311      104.1969028966      117.8656169419      100.7344682475     -688.5148395328      -688.4975028769
       880        1.5584180000        1.5584180000        1.5584180000        1.5584180000      116.1156657224      111.9213235561      106.1341604453      116.1156657224      111.9213235561       94.7901748617     -688.5125553462      -688.4952166696
       881        1.5584180000        1.5584180000        1.5584180000        1.5584180000      104.1969028966      123.5376097337      106.4064610393      104.1969028966      112.1936241502      106.4064610393     -688.5155278256      -688.4981918321
       882        1.5584180000        1.5584180000        1.5584180000        1.5584180000      116.1156657224      117.5933163479      100.4621676535      116.1156657224      106.2493307643      100.4621676535     -688.5135308805      -688.4961931412
       883        1.5584180000        1.5584180000        1.5584180000        1.5584180000      101.5438881739      116.3173812907      116.2597961312      101.5438881739      116.3173812907      104.9158105476     -688.5145514614      -688.4972145391
       884        1.5584180000        1.5584180000        1.5584180000        1.5584180000      119.4733375974      107.4522463966      107.3946612371      119.4733375974      107.4522463966       96.0506756535     -688.5119268841      -688.4945879215
       885        1.5584180000        1.5584180000        1.5584180000        1.5584180000      101.5438881739      121.9893740825      110.5878033394      101.5438881739      110.6453884989      110.5878033394     -688.5148673656      -688.4975307464
       886        1.5584180000        1.5584180000        1.5584180000        1.5584180000      119.4733375974      113.1242391884      101.7226684453      119.4733375974      101.7802536048      101.7226684453     -688.5124553797      -688.4951169255
       887        1.5584180000        1.5584180000        1.5584180000        1.5584180000      104.6165060821      114.8227854784      114.8227854784       93.2725204985      114.8227854784      114.8227854784     -688.5103594104      -688.4930189271
       888        1.5584180000        1.5584180000        1.5584180000        1.5584180000      128.5772041336      103.0573711066      103.0573711066      117.2332185500      103.0573711066      103.0573711066     -688.5097766103      -688.4924364881
       889        1.5584180000        1.5584180000        1.5584180000        1.5584180000       98.9445132903      120.4947782702      114.8227854784       98.9445132903      109.1507926866      114.8227854784     -688.5116915872      -688.4943523770
       890        1.5584180000        1.5584180000        1.5584180000        1.5584180000      122.9052113418      108.7293638984      103.0573711066      122.9052113418       97.3853783149      103.0573711066     -688.5085763510      -688.4912351200
       891        1.5724180000        1.5724180000        1.5444180000        1.5444180000      112.5550846068      121.1782441135       98.2599323083      106.8830918150      121.1782441135       98.2599323083     -688.5092109862      -688.4918708291
       892        1.5724180000        1.5444180000        1.5444180000        1.5724180000      109.7190882109      121.1782441135      101.0959287042      109.7190882109      121.1782441135       95.4239359124     -688.5090504376      -688.4917100605
       893        1.5724180000        1.5444180000        1.5724180000        1.5444180000      109.7190882109      124.0142405094       98.2599323083      109.7190882109      118.3422477176       98.2599323083     -688.5092949402      -688.4919548528
       894        1.5724180000        1.5444180000        1.5444180000        1.5724180000      106.9733563725      119.5372913465      105.1845538885      106.9733563725      119.5372913465       99.5125610967     -688.5142524327      -688.4969161736
       895        1.5724180000        1.5444180000        1.5444180000        1.5724180000      112.9120906018      116.5444974700      102.1917600120      112.9120906018      116.5444974700       96.5197672202     -688.5129717437      -688.4956342440
       896        1.5724180000        1.5444180000        1.5724180000        1.5444180000      106.9733563725      122.3732877424      102.3485574926      106.9733563725      116.7012949506      102.3485574926     -688.5144140228      -688.4970779544
       897        1.5724180000        1.5444180000        1.5724180000        1.5444180000      112.9120906018      119.3804938659       99.3557636161      112.9120906018      113.7085010741       99.3557636161     -688.5131647273      -688.4958274762
       898        1.5724180000        1.5724180000        1.5444180000        1.5444180000      107.1076990409      117.9404166904      106.4812607878      101.4357062491      117.9404166904      106.4812607878     -688.5164041180      -688.4990695008
       899        1.5724180000        1.5724180000        1.5444180000        1.5444180000      119.0265632991      111.9962247369      100.5370688343      113.3545705073      111.9962247369      100.5370688343     -688.5148342253      -688.4974983077
       900        1.5724180000        1.5444180000        1.5444180000        1.5724180000      104.2717026450      117.9404166904      109.3172571837      104.2717026450      117.9404166904      103.6452643919     -688.5164311670      -688.4990965880
       901        1.5724180000        1.5444180000        1.5444180000        1.5724180000      116.1905669032      111.9962247369      103.3730652302      116.1905669032      111.9962247369       97.7010724384     -688.5146652343      -688.4973290983
       902        1.5724180000        1.5444180000        1.5724180000        1.5444180000      104.2717026450      120.7764130863      106.4812607878      104.2717026450      115.1044202945      106.4812607878     -688.5165283511      -688.4991938824
       903        1.5724180000        1.5444180000        1.5724180000        1.5444180000      116.1905669032      114.8322211328      100.5370688343      116.1905669032      109.1602283410      100.5370688343     -688.5148023823      -688.4974664333
       904        1.5724180000        1.5444180000        1.5444180000        1.5724180000      101.6187019970      116.3921951138      113.4986135583      101.6187019970      116.3921951138      107.8266207665     -688.5158871009      -688.4985520272
       905        1.5724180000        1.5444180000        1.5444180000        1.5724180000      119.5483800377      107.5272888370      104.6337072816      119.5483800377      107.5272888370       98.9617144898     -688.5139172046      -688.4965806685
       906        1.5724180000        1.5444180000        1.5724180000        1.5444180000      101.6187019970      119.2281915096      110.6626171624      101.6187019970      113.5561987179      110.6626171624     -688.5159318341      -688.4985968069
       907        1.5724180000        1.5444180000        1.5724180000        1.5444180000      119.5483800377      110.3632852329      101.7977108857      119.5483800377      104.6912924411      101.7977108857     -688.5139914466      -688.4966550149
       908        1.5724180000        1.5724180000        1.5444180000        1.5444180000      101.8555691057      114.8978448980      114.8978448980       96.1835763140      114.8978448980      114.8978448980     -688.5126491966      -688.4953114128
       909        1.5724180000        1.5724180000        1.5444180000        1.5444180000      125.8166766286      103.1328399975      103.1328399975      120.1446838368      103.1328399975      103.1328399975     -688.5106396093      -688.4933008785
       910        1.5724180000        1.5444180000        1.5724180000        1.5444180000       99.0195727099      117.7338412939      114.8978448980       99.0195727099      112.0618485021      114.8978448980     -688.5128370360      -688.4954994997
       911        1.5724180000        1.5444180000        1.5724180000        1.5444180000      122.9806802327      105.9688363934      103.1328399975      122.9806802327      100.2968436016      103.1328399975     -688.5104690061      -688.4931301002
       912        1.5864180000        1.5864180000        1.5304180000        1.5304180000      109.7442729888      121.2034288914       98.2851170862      109.7442729888      121.2034288914       98.2851170862     -688.5079698360      -688.4906302764
       913        1.5864180000        1.5304180000        1.5304180000        1.5864180000      109.7442729888      121.2034288914       98.2851170862      109.7442729888      121.2034288914       98.2851170862     -688.5078576299      -688.4905179978
       914        1.5864180000        1.5304180000        1.5864180000        1.5304180000      109.7442729888      121.2034288914       98.2851170862      109.7442729888      121.2034288914       98.2851170862     -688.5080232322      -688.4906837270
       915        1.5864180000        1.5304180000        1.5304180000        1.5864180000      106.9983902456      119.5623252196      102.3735913657      106.9983902456      119.5623252196      102.3735913657     -688.5130232130      -688.4956876172
       916        1.5864180000        1.5304180000        1.5304180000        1.5864180000      112.9371329762      116.5695398443       99.3808059904      112.9371329762      116.5695398443       99.3808059904     -688.5117613638      -688.4944245809
       917        1.5864180000        1.5304180000        1.5864180000        1.5304180000      106.9983902456      119.5623252196      102.3735913657      106.9983902456      119.5623252196      102.3735913657     -688.5131331681      -688.4957976643
       918        1.5864180000        1.5304180000        1.5864180000        1.5304180000      112.9371329762      116.5695398443       99.3808059904      112.9371329762      116.5695398443       99.3808059904     -688.5118950232      -688.4945583395
       919        1.5864180000        1.5864180000        1.5304180000        1.5304180000      104.2966639809      117.9653780263      106.5062221237      104.2966639809      117.9653780263      106.5062221237     -688.5151613781      -688.4978273937
       920        1.5864180000        1.5864180000        1.5304180000        1.5304180000      116.2155621089      112.0212199426      100.5620640400      116.2155621089      112.0212199426      100.5620640400     -688.5135610479      -688.4962256933
       921        1.5864180000        1.5304180000        1.5304180000        1.5864180000      104.2966639809      117.9653780263      106.5062221237      104.2966639809      117.9653780263      106.5062221237     -688.5151806247      -688.4978466533
       922        1.5864180000        1.5304180000        1.5304180000        1.5864180000      116.2155621089      112.0212199426      100.5620640400      116.2155621089      112.0212199426      100.5620640400     -688.5134437054      -688.4961082616
       923        1.5864180000        1.5304180000        1.5864180000        1.5304180000      104.2966639809      117.9653780263      106.5062221237      104.2966639809      117.9653780263      106.5062221237     -688.5152461986      -688.4979122877
       924        1.5864180000        1.5304180000        1.5864180000        1.5304180000      116.2155621089      112.0212199426      100.5620640400      116.2155621089      112.0212199426      100.5620640400     -688.5135401797      -688.4962048037
       925        1.5864180000        1.5304180000        1.5304180000        1.5864180000      101.6436680326      116.4171611493      110.6875831980      101.6436680326      116.4171611493      110.6875831980     -688.5146256423      -688.4972911453
       926        1.5864180000        1.5304180000        1.5304180000        1.5864180000      119.5734224124      107.5523312116      101.8227532603      119.5734224124      107.5523312116      101.8227532603     -688.5126913814      -688.4953555177
       927        1.5864180000        1.5304180000        1.5864180000        1.5304180000      101.6436680326      116.4171611493      110.6875831980      101.6436680326      116.4171611493      110.6875831980     -688.5146552666      -688.4973207994
       928        1.5864180000        1.5304180000        1.5864180000        1.5304180000      119.5734224124      107.5523312116      101.8227532603      119.5734224124      107.5523312116      101.8227532603     -688.5127439927      -688.4954081636
       929        1.5864180000        1.5864180000        1.5304180000        1.5304180000       99.0446207541      114.9228929423      114.9228929423       99.0446207541      114.9228929423      114.9228929423     -688.5114417335      -688.4941046733
       930        1.5864180000        1.5864180000        1.5304180000        1.5304180000      123.0058650071      103.1580247720      103.1580247720      123.0058650071      103.1580247720      103.1580247720     -688.5093592764      -688.4920211273
       931        1.5864180000        1.5304180000        1.5864180000        1.5304180000       99.0446207541      114.9228929423      114.9228929423       99.0446207541      114.9228929423      114.9228929423     -688.5115724502      -688.4942354838
       932        1.5864180000        1.5304180000        1.5864180000        1.5304180000      123.0058650071      103.1580247720      103.1580247720      123.0058650071      103.1580247720      103.1580247720     -688.5092465149      -688.4919082674
       933        1.5584180000        1.5584180000        1.5584180000        1.5584180000      110.0941102386      127.2828440925       92.9053763847      110.0941102386      127.2828440925       92.9053763847     -688.4950201738      -688.4776685967
       934        1.5584180000        1.5584180000        1.5584180000        1.5584180000      104.5295513913      123.9278433879      101.0095315827      104.5295513913      123.9278433879      101.0095315827     -688.5098593947      -688.4925194085
       935        1.5584180000        1.5584180000        1.5584180000        1.5584180000      116.3884725996      117.9237083846       95.0053965794      116.3884725996      117.9237083846       95.0053965794     -688.5053782077      -688.4880339411
       936        1.5584180000        1.5584180000        1.5584180000        1.5584180000       99.1310409101      120.7388910495      109.2797351469       99.1310409101      120.7388910495      109.2797351469     -688.5116621685      -688.4943231850
       937        1.5584180000        1.5584180000        1.5584180000        1.5584180000      123.0528100902      108.9345478063       97.4753919037      123.0528100902      108.9345478063       97.4753919037     -688.5075929421      -688.4902509311
       938        1.5584180000        1.5584180000        1.5584180000        1.5584180000       93.9364871744      117.7538954567      117.7538954567       93.9364871744      117.7538954567      117.7538954567     -688.5025807211      -688.4852341969
       939        1.5584180000        1.5584180000        1.5584180000        1.5584180000      130.0434406688      100.2716803161      100.2716803161      130.0434406688      100.2716803161      100.2716803161     -688.4997889046      -688.4824423002
       940        1.5459180000        1.5459180000        1.5459180000        1.5459180000      112.0084311654      117.6804239572      112.0084311654      106.3364383736      100.6644455818      106.3364383736     -688.5143310367      -688.4970136603
       941        1.5734180000        1.5734180000        1.5734180000        1.5734180000      112.0084311654      117.6804239572      112.0084311654      106.3364383736      100.6644455818      106.3364383736     -688.5144901371      -688.4971302282
       942        1.5599180000        1.5319180000        1.5599180000        1.5319180000      112.1420517513      114.9780481472      112.1420517513      106.4700589595      103.6340625636      106.4700589595     -688.5172575064      -688.4999435491
       943        1.5874180000        1.5594180000        1.5874180000        1.5594180000      112.1420517513      114.9780481472      112.1420517513      106.4700589595      103.6340625636      106.4700589595     -688.5173159654      -688.4999593187
       944        1.5599180000        1.5319180000        1.5599180000        1.5319180000      112.0574283633      109.2214319674      117.7294211550      106.3854355715      109.2214319674      100.7134427797     -688.5145783929      -688.4972619013
       945        1.5874180000        1.5594180000        1.5874180000        1.5594180000      112.0574283633      109.2214319674      117.7294211550      106.3854355715      109.2214319674      100.7134427797     -688.5147893135      -688.4974302538
       946        1.5739180000        1.5179180000        1.5459180000        1.5459180000      112.1822910199      115.0182874157      109.3462946240      106.5102982281      103.6743018322      109.3462946240     -688.5174089146      -688.5000957363
       947        1.6014180000        1.5454180000        1.5734180000        1.5734180000      112.1822910199      115.0182874157      109.3462946240      106.5102982281      103.6743018322      109.3462946240     -688.5175236856      -688.5001677857
       948        1.5739180000        1.5179180000        1.5459180000        1.5459180000      117.7564377377      109.2484485500      109.2484485500      100.7404593624      109.2484485500      109.2484485500     -688.5146054708      -688.4972896174
       949        1.6014180000        1.5454180000        1.5734180000        1.5734180000      117.7564377377      109.2484485500      109.2484485500      100.7404593624      109.2484485500      109.2484485500     -688.5148775492      -688.4975191003
       950        1.5879180000        1.5319180000        1.5319180000        1.5319180000      109.3720720771      115.0440648689      109.3720720771      109.3720720771      103.7000792853      109.3720720771     -688.5175114254      -688.5001988679
       951        1.6154180000        1.5594180000        1.5594180000        1.5594180000      109.3720720771      115.0440648689      109.3720720771      109.3720720771      103.7000792853      109.3720720771     -688.5176754463      -688.5003201407
       952        1.5739180000        1.5179180000        1.5739180000        1.5179180000      112.2250427540      112.2250427540      112.2250427540      106.5530499622      106.5530499622      106.5530499622     -688.5173350257      -688.5000230531
       953        1.6014180000        1.5454180000        1.6014180000        1.5454180000      112.2250427540      112.2250427540      112.2250427540      106.5530499622      106.5530499622      106.5530499622     -688.5175770342      -688.5002222947
       954        1.5879180000        1.5039180000        1.5599180000        1.5319180000      112.2573604529      112.2573604529      109.4213640570      106.5853676611      106.5853676611      109.4213640570     -688.5173999745      -688.5000886892
       955        1.6154180000        1.5314180000        1.5874180000        1.5594180000      112.2573604529      112.2573604529      109.4213640570      106.5853676611      106.5853676611      109.4213640570     -688.5177025022      -688.5003484210
       956        1.6019180000        1.5179180000        1.5459180000        1.5179180000      109.4464126301      112.2824090260      109.4464126301      109.4464126301      106.6104162342      109.4464126301     -688.5175825039      -688.5002718302
       957        1.6294180000        1.5454180000        1.5734180000        1.5454180000      109.4464126301      112.2824090260      109.4464126301      109.4464126301      106.6104162342      109.4464126301     -688.5179223346      -688.5005688387
       958        1.5879180000        1.5039180000        1.5879180000        1.5039180000      112.2573604529      109.4213640570      112.2573604529      106.5853676611      109.4213640570      106.5853676611     -688.5146152442      -688.4973038818
       959        1.6154180000        1.5314180000        1.6154180000        1.5314180000      112.2573604529      109.4213640570      112.2573604529      106.5853676611      109.4213640570      106.5853676611     -688.5153204982      -688.4979663698
       960        1.6019180000        1.4899180000        1.5739180000        1.5179180000      112.2824090260      109.4464126301      109.4464126301      106.6104162342      109.4464126301      109.4464126301     -688.5145994646      -688.4972887091
       961        1.6294180000        1.5174180000        1.6014180000        1.5454180000      112.2824090260      109.4464126301      109.4464126301      106.6104162342      109.4464126301      109.4464126301     -688.5153694187      -688.4980158714
       962        1.6159180000        1.5039180000        1.5599180000        1.5039180000      109.4712206345      109.4712206345      109.4712206345      109.4712206345      109.4712206345      109.4712206345     -688.5148662904      -688.4975561450
       963        1.6434180000        1.5314180000        1.5874180000        1.5314180000      109.4712206345      109.4712206345      109.4712206345      109.4712206345      109.4712206345      109.4712206345     -688.5156615631      -688.4983085997
       964        1.5459180000        1.5459180000        1.5459180000        1.5459180000      114.9576966353      112.1504928191      112.0929076596      103.6137110517      112.1504928191      100.7489220760     -688.5154696726      -688.4981532696
       965        1.5734180000        1.5734180000        1.5734180000        1.5734180000      114.9576966353      112.1504928191      112.0929076596      103.6137110517      112.1504928191      100.7489220760     -688.5155884902      -688.4982295046
       966        1.5459180000        1.5459180000        1.5459180000        1.5459180000      114.9576966353      117.8224856109      106.4209148678      103.6137110517      106.4785000274      106.4209148678     -688.5158817347      -688.4985657219
       967        1.5734180000        1.5734180000        1.5734180000        1.5734180000      114.9576966353      117.8224856109      106.4209148678      103.6137110517      106.4785000274      106.4209148678     -688.5159648981      -688.4986062977
       968        1.5459180000        1.5459180000        1.5459180000        1.5459180000      112.3050727544      116.2746408014      110.6026480096      100.9610871708      104.9306552178      110.6026480096     -688.5158376129      -688.4985215113
       969        1.5459180000        1.5459180000        1.5459180000        1.5459180000      118.2661292598      113.3041692010      107.6321764092      106.9221436762      101.9601836174      107.6321764092     -688.5158054034      -688.4984893189
       970        1.5734180000        1.5734180000        1.5734180000        1.5734180000      112.3050727544      116.2746408014      110.6026480096      100.9610871708      104.9306552178      110.6026480096     -688.5159310860      -688.4985723914
       971        1.5734180000        1.5734180000        1.5734180000        1.5734180000      118.2661292598      113.3041692010      107.6321764092      106.9221436762      101.9601836174      107.6321764092     -688.5158954055      -688.4985367344
       972        1.5459180000        1.5459180000        1.5459180000        1.5459180000      106.6330799626      116.2746408014      116.2746408014      106.6330799626      104.9306552178      104.9306552178     -688.5161333160      -688.4988174946
       973        1.5459180000        1.5459180000        1.5459180000        1.5459180000      112.5941364680      113.3041692010      113.3041692010      112.5941364680      101.9601836174      101.9601836174     -688.5154655826      -688.4981491759
       974        1.5734180000        1.5734180000        1.5734180000        1.5734180000      106.6330799626      116.2746408014      116.2746408014      106.6330799626      104.9306552178      104.9306552178     -688.5162010132      -688.4988425950
       975        1.5734180000        1.5734180000        1.5734180000        1.5734180000      112.5941364680      113.3041692010      113.3041692010      112.5941364680      101.9601836174      101.9601836174     -688.5155846828      -688.4982256936
       976        1.5459180000        1.5459180000        1.5459180000        1.5459180000      109.0924777555      111.9572667311      117.5716743634      109.0924777555      111.9572667311       94.8837031962     -688.5096677482      -688.4923464658
       977        1.5734180000        1.5734180000        1.5734180000        1.5734180000      109.0924777555      111.9572667311      117.5716743634      109.0924777555      111.9572667311       94.8837031962     -688.5101189328      -688.4927552628
       978        1.5459180000        1.5459180000        1.5459180000        1.5459180000      109.0924777555      123.3012523147      106.2276887798      109.0924777555      100.6132811475      106.2276887798     -688.5114070002      -688.4940873299
       979        1.5734180000        1.5734180000        1.5734180000        1.5734180000      109.0924777555      123.3012523147      106.2276887798      109.0924777555      100.6132811475      106.2276887798     -688.5117068895      -688.4943448061
       980        1.5459180000        1.5459180000        1.5459180000        1.5459180000      117.7838986737      110.4094811371      110.4094811371       95.0959275065      110.4094811371      110.4094811371     -688.5100070472      -688.4926860356
       981        1.5459180000        1.5459180000        1.5459180000        1.5459180000      123.7448964391      107.4389507967      107.4389507967      101.0569252719      107.4389507967      107.4389507967     -688.5115403446      -688.4942208001
       982        1.5734180000        1.5734180000        1.5734180000        1.5734180000      117.7838986737      110.4094811371      110.4094811371       95.0959275065      110.4094811371      110.4094811371     -688.5104352015      -688.4930717917
       983        1.5734180000        1.5734180000        1.5734180000        1.5734180000      123.7448964391      107.4389507967      107.4389507967      101.0569252719      107.4389507967      107.4389507967     -688.5118290572      -688.4944670981
       984        1.5459180000        1.5459180000        1.5459180000        1.5459180000      106.4399130901      121.7534667207      110.4094811371      106.4399130901       99.0654955536      110.4094811371     -688.5112565459      -688.4939366916
       985        1.5459180000        1.5459180000        1.5459180000        1.5459180000      112.4009108555      118.7829363803      107.4389507967      112.4009108555       96.0949652131      107.4389507967     -688.5101084322      -688.4927875577
       986        1.5734180000        1.5734180000        1.5734180000        1.5734180000      106.4399130901      121.7534667207      110.4094811371      106.4399130901       99.0654955536      110.4094811371     -688.5115752538      -688.4942129822
       987        1.5734180000        1.5734180000        1.5734180000        1.5734180000      112.4009108555      118.7829363803      107.4389507967      112.4009108555       96.0949652131      107.4389507967     -688.5105205077      -688.4931572381
       988        1.5599180000        1.5599180000        1.5319180000        1.5319180000      109.5464081873      116.3519726302      110.6799798384      103.8744153955      105.0079870466      110.6799798384     -688.5174351168      -688.5001211503
       989        1.5599180000        1.5599180000        1.5319180000        1.5319180000      115.5074954806      113.3815318177      107.7095390259      109.8355026888      102.0375462341      107.7095390259     -688.5170440423      -688.4997297689
       990        1.5874180000        1.5874180000        1.5594180000        1.5594180000      109.5464081873      116.3519726302      110.6799798384      103.8744153955      105.0079870466      110.6799798384     -688.5174966702      -688.5001400180
       991        1.5874180000        1.5874180000        1.5594180000        1.5594180000      115.5074954806      113.3815318177      107.7095390259      109.8355026888      102.0375462341      107.7095390259     -688.5171332480      -688.4997763017
       992        1.5599180000        1.5599180000        1.5319180000        1.5319180000      112.1990624970      112.2278550767      112.1702699172      106.5270697052      112.2278550767      100.8262843337     -688.5168946238      -688.4995802024
       993        1.5874180000        1.5874180000        1.5594180000        1.5594180000      112.1990624970      112.2278550767      112.1702699172      106.5270697052      112.2278550767      100.8262843337     -688.5169967673      -688.4996396735
       994        1.5599180000        1.5599180000        1.5319180000        1.5319180000      112.1990624970      117.8998478685      106.4982771254      106.5270697052      106.5558622850      106.4982771254     -688.5173038176      -688.4999897834
       995        1.5874180000        1.5874180000        1.5594180000        1.5594180000      112.1990624970      117.8998478685      106.4982771254      106.5270697052      106.5558622850      106.4982771254     -688.5173705641      -688.5000138527
       996        1.5599180000        1.5319180000        1.5319180000        1.5599180000      115.0350588929      112.2278550767      109.3342735213      103.6910733093      112.2278550767      103.6622807295     -688.5170848750      -688.4997706219
       997        1.5874180000        1.5594180000        1.5594180000        1.5874180000      115.0350588929      112.2278550767      109.3342735213      103.6910733093      112.2278550767      103.6622807295     -688.5171702193      -688.4998132908
       998        1.5599180000        1.5319180000        1.5319180000        1.5599180000      109.3630661011      117.8998478685      109.3342735213      109.3630661011      106.5558622850      103.6622807295     -688.5172726316      -688.4999585565
       999        1.5874180000        1.5594180000        1.5594180000        1.5874180000      109.3630661011      117.8998478685      109.3342735213      109.3630661011      106.5558622850      103.6622807295     -688.5173420410      -688.4999852886
      1000        1.5599180000        1.5319180000        1.5599180000        1.5319180000      115.0350588929      115.0638514726      106.4982771254      103.6910733093      109.3918586809      106.4982771254     -688.5171425837      -688.4998284027
      1001        1.5874180000        1.5594180000        1.5874180000        1.5594180000      115.0350588929      115.0638514726      106.4982771254      103.6910733093      109.3918586809      106.4982771254     -688.5172230953      -688.4998662398
      1002        1.5599180000        1.5319180000        1.5599180000        1.5319180000      109.3630661011      115.0638514726      112.1702699172      109.3630661011      109.3918586809      100.8262843337     -688.5169211464      -688.4996067563
      1003        1.5874180000        1.5594180000        1.5874180000        1.5594180000      109.3630661011      115.0638514726      112.1702699172      109.3630661011      109.3918586809      100.8262843337     -688.5170211203      -688.4996640586
      1004        1.5599180000        1.5319180000        1.5599180000        1.5319180000      112.3824045832      113.5159762343      110.6799798384      101.0384189996      107.8439834425      110.6799798384     -688.5171828429      -688.4998686515
      1005        1.5599180000        1.5319180000        1.5599180000        1.5319180000      118.3434918765      110.5455354218      107.7095390259      106.9995062929      104.8735426300      107.7095390259     -688.5173338654      -688.5000198540
      1006        1.5874180000        1.5594180000        1.5874180000        1.5594180000      112.3824045832      113.5159762343      110.6799798384      101.0384189996      107.8439834425      110.6799798384     -688.5172664925      -688.4999096194
      1007        1.5874180000        1.5594180000        1.5874180000        1.5594180000      118.3434918765      110.5455354218      107.7095390259      106.9995062929      104.8735426300      107.7095390259     -688.5173981235      -688.5000414345
      1008        1.5599180000        1.5319180000        1.5599180000        1.5319180000      106.7104117914      113.5159762343      116.3519726302      106.7104117914      107.8439834425      105.0079870466     -688.5174764904      -688.5001625768
      1009        1.5599180000        1.5319180000        1.5599180000        1.5319180000      112.6714990847      110.5455354218      113.3815318177      112.6714990847      104.8735426300      102.0375462341     -688.5169964092      -688.4996820779
      1010        1.5874180000        1.5594180000        1.5874180000        1.5594180000      106.7104117914      113.5159762343      116.3519726302      106.7104117914      107.8439834425      105.0079870466     -688.5175345475      -688.5001779487
      1011        1.5874180000        1.5594180000        1.5874180000        1.5594180000      112.6714990847      110.5455354218      113.3815318177      112.6714990847      104.8735426300      102.0375462341     -688.5170895519      -688.4997325468
      1012        1.5599180000        1.5319180000        1.5319180000        1.5599180000      109.2651321925      112.1299211682      114.9083324045      109.2651321925      112.1299211682       97.8923540292     -688.5145302037      -688.4972141260
      1013        1.5874180000        1.5594180000        1.5594180000        1.5874180000      109.2651321925      112.1299211682      114.9083324045      109.2651321925      112.1299211682       97.8923540292     -688.5147492555      -688.4973905614
      1014        1.5599180000        1.5319180000        1.5599180000        1.5319180000      109.2651321925      120.6379103559      106.4003432169      109.2651321925      103.6219319805      106.4003432169     -688.5153141463      -688.4979988598
      1015        1.5874180000        1.5594180000        1.5874180000        1.5594180000      109.2651321925      120.6379103559      106.4003432169      109.2651321925      103.6219319805      106.4003432169     -688.5154661273      -688.4981082192
      1016        1.5599180000        1.5599180000        1.5319180000        1.5319180000      115.1204986441      110.5820775035      110.5820775035       98.1045202688      110.5820775035      110.5820775035     -688.5148239653      -688.4975081216
      1017        1.5599180000        1.5599180000        1.5319180000        1.5319180000      121.0815544802      107.6116052337      107.6116052337      104.0655761048      107.6116052337      107.6116052337     -688.5153859223      -688.4980707057
      1018        1.5874180000        1.5874180000        1.5594180000        1.5594180000      115.1204986441      110.5820775035      110.5820775035       98.1045202688      110.5820775035      110.5820775035     -688.5150240247      -688.4976655549
      1019        1.5874180000        1.5874180000        1.5594180000        1.5594180000      121.0815544802      107.6116052337      107.6116052337      104.0655761048      107.6116052337      107.6116052337     -688.5155319784      -688.4981741402
      1020        1.5599180000        1.5319180000        1.5599180000        1.5319180000      106.6125094565      119.0900666912      110.5820775035      106.6125094565      102.0740883158      110.5820775035     -688.5153866391      -688.4980713666
      1021        1.5599180000        1.5319180000        1.5599180000        1.5319180000      112.5735652925      116.1195944214      107.6116052337      112.5735652925       99.1036160460      107.6116052337     -688.5147397007      -688.4974238361
      1022        1.5874180000        1.5594180000        1.5874180000        1.5594180000      106.6125094565      119.0900666912      110.5820775035      106.6125094565      102.0740883158      110.5820775035     -688.5155381732      -688.4981802701
      1023        1.5874180000        1.5594180000        1.5874180000        1.5594180000      112.5735652925      116.1195944214      107.6116052337      112.5735652925       99.1036160460      107.6116052337     -688.5149404279      -688.4975819444
      1024        1.5739180000        1.5459180000        1.5179180000        1.5459180000      112.2742051319      112.3029977117      109.4094161563      106.6022123401      112.3029977117      103.7374233645     -688.5184756326      -688.5011633242
      1025        1.6014180000        1.5734180000        1.5454180000        1.5734180000      112.2742051319      112.3029977117      109.4094161563      106.6022123401      112.3029977117      103.7374233645     -688.5185463892      -688.5011913171
      1026        1.5739180000        1.5459180000        1.5459180000        1.5179180000      112.2742051319      115.1389941076      106.5734197604      106.6022123401      109.4670013158      106.5734197604     -688.5185329141      -688.5012206779
      1027        1.6014180000        1.5734180000        1.5734180000        1.5454180000      112.2742051319      115.1389941076      106.5734197604      106.6022123401      109.4670013158      106.5734197604     -688.5185988781      -688.5012438787
      1028        1.5739180000        1.5459180000        1.5459180000        1.5179180000      109.6215244091      113.5910924561      110.7550960602      103.9495316173      107.9190996643      110.7550960602     -688.5187468769      -688.5014347847
      1029        1.5739180000        1.5459180000        1.5459180000        1.5179180000      115.5826382034      110.6206781446      107.7846817487      109.9106454116      104.9486853528      107.7846817487     -688.5185401767      -688.5012279418
      1030        1.6014180000        1.5734180000        1.5734180000        1.5454180000      109.6215244091      113.5910924561      110.7550960602      103.9495316173      107.9190996643      110.7550960602     -688.5188006296      -688.5014457644
      1031        1.6014180000        1.5734180000        1.5734180000        1.5454180000      115.5826382034      110.6206781446      107.7846817487      109.9106454116      104.9486853528      107.7846817487     -688.5186055580      -688.5012505602
      1032        1.5739180000        1.5179180000        1.5459180000        1.5459180000      106.7855280132      113.5910924561      113.5910924561      106.7855280132      107.9190996643      107.9190996643     -688.5187879452      -688.5014759060
      1033        1.5739180000        1.5179180000        1.5459180000        1.5459180000      112.7466418075      110.6206781446      110.6206781446      112.7466418075      104.9486853528      104.9486853528     -688.5184928961      -688.5011806036
      1034        1.6014180000        1.5454180000        1.5734180000        1.5734180000      106.7855280132      113.5910924561      113.5910924561      106.7855280132      107.9190996643      107.9190996643     -688.5188382294      -688.5014834176
      1035        1.6014180000        1.5454180000        1.5734180000        1.5734180000      112.7466418075      110.6206781446      110.6206781446      112.7466418075      104.9486853528      104.9486853528     -688.5185621813      -688.5012071249
      1036        1.5739180000        1.5179180000        1.5179180000        1.5739180000      109.3888714778      117.9256532453      106.5240825022      109.3888714778      106.5816676617      106.5240825022     -688.5159002610      -688.4985868034
      1037        1.6014180000        1.5454180000        1.5454180000        1.6014180000      109.3888714778      117.9256532453      106.5240825022      109.3888714778      106.5816676617      106.5240825022     -688.5162323560      -688.4988762110
      1038        1.5739180000        1.5179180000        1.5739180000        1.5179180000      109.3888714778      112.2536604535      112.1960752940      109.3888714778      112.2536604535      100.8520897104     -688.5155331956      -688.4982193841
      1039        1.6014180000        1.5454180000        1.6014180000        1.5454180000      109.3888714778      112.2536604535      112.1960752940      109.3888714778      112.2536604535      100.8520897104     -688.5158962047      -688.4985397101
      1040        1.5739180000        1.5739180000        1.5179180000        1.5179180000      109.3888714778      112.2536604535      112.1960752940      109.3888714778      112.2536604535      100.8520897104     -688.5155147092      -688.4982008818
      1041        1.6014180000        1.6014180000        1.5454180000        1.5454180000      109.3888714778      112.2536604535      112.1960752940      109.3888714778      112.2536604535      100.8520897104     -688.5158796928      -688.4985231827
      1042        1.5739180000        1.5739180000        1.5179180000        1.5179180000      109.3888714778      117.9256532453      106.5240825022      109.3888714778      106.5816676617      106.5240825022     -688.5159225004      -688.4986090593
      1043        1.6014180000        1.6014180000        1.5454180000        1.5454180000      109.3888714778      117.9256532453      106.5240825022      109.3888714778      106.5816676617      106.5240825022     -688.5162522220      -688.4988960931
      1044        1.5739180000        1.5179180000        1.5179180000        1.5739180000      115.0608642696      112.2536604535      106.5240825022      103.7168786860      112.2536604535      106.5240825022     -688.5157131307      -688.4983994952
      1045        1.6014180000        1.5454180000        1.5454180000        1.6014180000      115.0608642696      112.2536604535      106.5240825022      103.7168786860      112.2536604535      106.5240825022     -688.5160611003      -688.4987047795
      1046        1.5739180000        1.5179180000        1.5179180000        1.5739180000      109.3888714778      112.2536604535      112.1960752940      109.3888714778      112.2536604535      100.8520897104     -688.5162426347      -688.4989300865
      1047        1.6014180000        1.5454180000        1.5454180000        1.6014180000      109.3888714778      112.2536604535      112.1960752940      109.3888714778      112.2536604535      100.8520897104     -688.5165425093      -688.4991872022
      1048        1.5739180000        1.5179180000        1.5739180000        1.5179180000      115.0608642696      112.2536604535      106.5240825022      103.7168786860      112.2536604535      106.5240825022     -688.5157538562      -688.4984402532
      1049        1.6014180000        1.5454180000        1.6014180000        1.5454180000      115.0608642696      112.2536604535      106.5240825022      103.7168786860      112.2536604535      106.5240825022     -688.5160974778      -688.4987411888
      1050        1.5739180000        1.5179180000        1.5739180000        1.5179180000      109.3888714778      117.9256532453      106.5240825022      109.3888714778      106.5816676617      106.5240825022     -688.5164742647      -688.4991620046
      1051        1.6014180000        1.5454180000        1.6014180000        1.5454180000      109.3888714778      117.9256532453      106.5240825022      109.3888714778      106.5816676617      106.5240825022     -688.5167547233      -688.4993997076
      1052        1.5739180000        1.5739180000        1.5179180000        1.5179180000      112.4081998398      110.7057750951      110.7057750951      101.0642142562      110.7057750951      110.7057750951     -688.5165096341      -688.4991972970
      1053        1.5739180000        1.5739180000        1.5179180000        1.5179180000      118.3692973696      107.7353445190      107.7353445190      107.0253117860      107.7353445190      107.7353445190     -688.5165101264      -688.4991979023
      1054        1.6014180000        1.6014180000        1.5454180000        1.5454180000      112.4081998398      110.7057750951      110.7057750951      101.0642142562      110.7057750951      110.7057750951     -688.5167928445      -688.4994377392
      1055        1.6014180000        1.6014180000        1.5454180000        1.5454180000      118.3692973696      107.7353445190      107.7353445190      107.0253117860      107.7353445190      107.7353445190     -688.5167876385      -688.4994326597
      1056        1.5739180000        1.5739180000        1.5179180000        1.5179180000      106.7362070480      116.3777678868      110.7057750951      106.7362070480      105.0337823033      110.7057750951     -688.5160616679      -688.4987483166
      1057        1.5739180000        1.5739180000        1.5179180000        1.5179180000      112.6973045778      113.4073373108      107.7353445190      112.6973045778      102.0633517273      107.7353445190     -688.5156544875      -688.4983407906
      1058        1.6014180000        1.6014180000        1.5454180000        1.5454180000      106.7362070480      116.3777678868      110.7057750951      106.7362070480      105.0337823033      110.7057750951     -688.5163859516      -688.4990299044
      1059        1.6014180000        1.6014180000        1.5454180000        1.5454180000      112.6973045778      113.4073373108      107.7353445190      112.6973045778      102.0633517273      107.7353445190     -688.5160067938      -688.4986504126
      1060        1.5739180000        1.5179180000        1.5739180000        1.5179180000      112.4081998398      110.7057750951      110.7057750951      101.0642142562      110.7057750951      110.7057750951     -688.5157984031      -688.4984847970
      1061        1.5739180000        1.5179180000        1.5739180000        1.5179180000      118.3692973696      107.7353445190      107.7353445190      107.0253117860      107.7353445190      107.7353445190     -688.5159574176      -688.4986440120
      1062        1.6014180000        1.5454180000        1.6014180000        1.5454180000      112.4081998398      110.7057750951      110.7057750951      101.0642142562      110.7057750951      110.7057750951     -688.5161450470      -688.4987887485
      1063        1.6014180000        1.5454180000        1.6014180000        1.5454180000      118.3692973696      107.7353445190      107.7353445190      107.0253117860      107.7353445190      107.7353445190     -688.5162845140      -688.4989284207
      1064        1.5739180000        1.5179180000        1.5739180000        1.5179180000      106.7362070480      110.7057750951      116.3777678868      106.7362070480      110.7057750951      105.0337823033     -688.5160910340      -688.4987777053
      1065        1.5739180000        1.5179180000        1.5739180000        1.5179180000      112.6973045778      107.7353445190      113.4073373108      112.6973045778      107.7353445190      102.0633517273     -688.5156211001      -688.4983073756
      1066        1.6014180000        1.5454180000        1.6014180000        1.5454180000      106.7362070480      110.7057750951      116.3777678868      106.7362070480      110.7057750951      105.0337823033     -688.5164121834      -688.4990561584
      1067        1.6014180000        1.5454180000        1.6014180000        1.5454180000      112.6973045778      107.7353445190      113.4073373108      112.6973045778      107.7353445190      102.0633517273     -688.5159769720      -688.4986205635
      1068        1.5739180000        1.5179180000        1.5739180000        1.5179180000      106.7362070480      116.3777678868      110.7057750951      106.7362070480      105.0337823033      110.7057750951     -688.5166757493      -688.4993636238
      1069        1.5739180000        1.5179180000        1.5739180000        1.5179180000      112.6973045778      113.4073373108      107.7353445190      112.6973045778      102.0633517273      107.7353445190     -688.5163190214      -688.4990065664
      1070        1.6014180000        1.5454180000        1.6014180000        1.5454180000      106.7362070480      116.3777678868      110.7057750951      106.7362070480      105.0337823033      110.7057750951     -688.5169449048      -688.4995900127
      1071        1.6014180000        1.5454180000        1.6014180000        1.5454180000      112.6973045778      113.4073373108      107.7353445190      112.6973045778      102.0633517273      107.7353445190     -688.5166123414      -688.4992571274
      1072        1.5879180000        1.5319180000        1.5599180000        1.5039180000      109.6465885894      110.7801602406      110.7801602406      103.9745957977      110.7801602406      110.7801602406     -688.5173459592      -688.5000344407
      1073        1.5879180000        1.5319180000        1.5599180000        1.5039180000      115.6077112222      107.8097547675      107.8097547675      109.9357184304      107.8097547675      107.8097547675     -688.5171483444      -688.4998367047
      1074        1.6154180000        1.5594180000        1.5874180000        1.5314180000      109.6465885894      110.7801602406      110.7801602406      103.9745957977      110.7801602406      110.7801602406     -688.5176640672      -688.5003097653
      1075        1.6154180000        1.5594180000        1.5874180000        1.5314180000      115.6077112222      107.8097547675      107.8097547675      109.9357184304      107.8097547675      107.8097547675     -688.5174778152      -688.5001234029
      1076        1.5879180000        1.5599180000        1.5039180000        1.5319180000      109.4632817263      112.3280707019      109.4344891465      109.4632817263      112.3280707019      103.7624963547     -688.5170791182      -688.4997673922
      1077        1.6154180000        1.5874180000        1.5314180000        1.5594180000      109.4632817263      112.3280707019      109.4344891465      109.4632817263      112.3280707019      103.7624963547     -688.5174140859      -688.5000595861
      1078        1.5879180000        1.5319180000        1.5039180000        1.5599180000      112.2992781221      112.3280707019      106.5984927506      106.6272853304      112.3280707019      106.5984927506     -688.5170878500      -688.4997761486
      1079        1.6154180000        1.5594180000        1.5314180000        1.5874180000      112.2992781221      112.3280707019      106.5984927506      106.6272853304      112.3280707019      106.5984927506     -688.5174225435      -688.5000680687
      1080        1.5879180000        1.5599180000        1.5319180000        1.5039180000      109.4632817263      115.1640670978      106.5984927506      109.4632817263      109.4920743060      106.5984927506     -688.5171361951      -688.4998245411
      1081        1.6154180000        1.5874180000        1.5594180000        1.5314180000      109.4632817263      115.1640670978      106.5984927506      109.4632817263      109.4920743060      106.5984927506     -688.5174663892      -688.5001119622
      1082        1.5879180000        1.5039180000        1.5319180000        1.5599180000      109.4632817263      115.1640670978      106.5984927506      109.4632817263      109.4920743060      106.5984927506     -688.5171140844      -688.4998024143
      1083        1.6154180000        1.5314180000        1.5594180000        1.5874180000      109.4632817263      115.1640670978      106.5984927506      109.4632817263      109.4920743060      106.5984927506     -688.5174466363      -688.5000921931
      1084        1.5879180000        1.5319180000        1.5599180000        1.5039180000      112.2992781221      112.3280707019      106.5984927506      106.6272853304      112.3280707019      106.5984927506     -688.5171283375      -688.4998166682
      1085        1.6154180000        1.5594180000        1.5874180000        1.5314180000      112.2992781221      112.3280707019      106.5984927506      106.6272853304      112.3280707019      106.5984927506     -688.5174587124      -688.5001042691
      1086        1.5879180000        1.5039180000        1.5599180000        1.5319180000      109.4632817263      112.3280707019      109.4344891465      109.4632817263      112.3280707019      103.7624963547     -688.5170974953      -688.4997857852
      1087        1.6154180000        1.5314180000        1.5874180000        1.5594180000      109.4632817263      112.3280707019      109.4344891465      109.4632817263      112.3280707019      103.7624963547     -688.5174305019      -688.5000760175
      1088        1.5879180000        1.5599180000        1.5319180000        1.5039180000      106.8105921935      113.6161566365      110.7801602406      106.8105921935      107.9441638447      110.7801602406     -688.5173576840      -688.5000461959
      1089        1.5879180000        1.5599180000        1.5319180000        1.5039180000      112.7717148263      110.6457511634      107.8097547675      112.7717148263      104.9737583716      107.8097547675     -688.5171344212      -688.4998227514
      1090        1.6154180000        1.5874180000        1.5594180000        1.5314180000      106.8105921935      113.6161566365      110.7801602406      106.8105921935      107.9441638447      110.7801602406     -688.5176754507      -688.5003211801
      1091        1.6154180000        1.5874180000        1.5594180000        1.5314180000      112.7717148263      110.6457511634      107.8097547675      112.7717148263      104.9737583716      107.8097547675     -688.5174642387      -688.5001097949
      1092        1.5879180000        1.5039180000        1.5599180000        1.5319180000      106.8105921935      110.7801602406      113.6161566365      106.8105921935      110.7801602406      107.9441638447     -688.5173868793      -688.5000754136
      1093        1.5879180000        1.5039180000        1.5599180000        1.5319180000      112.7717148263      107.8097547675      110.6457511634      112.7717148263      107.8097547675      104.9737583716     -688.5171012302      -688.4997895327
      1094        1.6154180000        1.5314180000        1.5874180000        1.5594180000      106.8105921935      110.7801602406      113.6161566365      106.8105921935      110.7801602406      107.9441638447     -688.5177015327      -688.5003472841
      1095        1.6154180000        1.5314180000        1.5874180000        1.5594180000      112.7717148263      107.8097547675      110.6457511634      112.7717148263      107.8097547675      104.9737583716     -688.5174345893      -688.5000801181
      1096        1.6019180000        1.5459180000        1.4899180000        1.5459180000      109.4881130028      112.3529019785      106.6233240272      109.4881130028      112.3529019785      106.6233240272     -688.5156715165      -688.4983603931
      1097        1.6294180000        1.5734180000        1.5174180000        1.5734180000      109.4881130028      112.3529019785      106.6233240272      109.4881130028      112.3529019785      106.6233240272     -688.5162728164      -688.4989189096
      1098        1.6019180000        1.5459180000        1.5459180000        1.4899180000      109.4881130028      112.3529019785      106.6233240272      109.4881130028      112.3529019785      106.6233240272     -688.5157118684      -688.4984007769
      1099        1.6294180000        1.5734180000        1.5734180000        1.5174180000      109.4881130028      112.3529019785      106.6233240272      109.4881130028      112.3529019785      106.6233240272     -688.5163088666      -688.4989549916
      1100        1.6019180000        1.5459180000        1.5459180000        1.4899180000      106.8354150880      110.8049831350      110.8049831350      106.8354150880      110.8049831350      110.8049831350     -688.5159369747      -688.4986260560
      1101        1.6019180000        1.5459180000        1.5459180000        1.4899180000      112.7965461028      107.8345860440      107.8345860440      112.7965461028      107.8345860440      107.8345860440     -688.5157228227      -688.4984117438
      1102        1.6294180000        1.5734180000        1.5734180000        1.5174180000      106.8354150880      110.8049831350      110.8049831350      106.8354150880      110.8049831350      110.8049831350     -688.5165214906      -688.4991677793
      1103        1.6294180000        1.5734180000        1.5734180000        1.5174180000      112.7965461028      107.8345860440      107.8345860440      112.7965461028      107.8345860440      107.8345860440     -688.5163191232      -688.4989652609
      1104        1.6019180000        1.4899180000        1.5459180000        1.5459180000      106.8354150880      110.8049831350      110.8049831350      106.8354150880      110.8049831350      110.8049831350     -688.5159660713      -688.4986551749
      1105        1.6019180000        1.4899180000        1.5459180000        1.5459180000      112.7965461028      107.8345860440      107.8345860440      112.7965461028      107.8345860440      107.8345860440     -688.5156897413      -688.4983786350
      1106        1.6294180000        1.5174180000        1.5734180000        1.5734180000      106.8354150880      110.8049831350      110.8049831350      106.8354150880      110.8049831350      110.8049831350     -688.5165474866      -688.4991937972
      1107        1.6294180000        1.5174180000        1.5734180000        1.5734180000      112.7965461028      107.8345860440      107.8345860440      112.7965461028      107.8345860440      107.8345860440     -688.5162895695      -688.4989356800
      1108        1.5879180000        1.5039180000        1.5039180000        1.5879180000      109.4632817263      112.3280707019      109.4344891465      109.4632817263      112.3280707019      103.7624963547     -688.5149366611      -688.4976260803
      1109        1.6154180000        1.5314180000        1.5314180000        1.6154180000      109.4632817263      112.3280707019      109.4344891465      109.4632817263      112.3280707019      103.7624963547     -688.5156179000      -688.4982645004
      1110        1.5879180000        1.5039180000        1.5879180000        1.5039180000      109.4632817263      115.1640670978      106.5984927506      109.4632817263      109.4920743060      106.5984927506     -688.5149680087      -688.4976574998
      1111        1.6154180000        1.5314180000        1.6154180000        1.5314180000      109.4632817263      115.1640670978      106.5984927506      109.4632817263      109.4920743060      106.5984927506     -688.5156457656      -688.4982924422
      1112        1.5879180000        1.5879180000        1.5039180000        1.5039180000      109.6465885894      110.7801602406      110.7801602406      103.9745957977      110.7801602406      110.7801602406     -688.5151932309      -688.4978828504
      1113        1.5879180000        1.5879180000        1.5039180000        1.5039180000      115.6077112222      107.8097547675      107.8097547675      109.9357184304      107.8097547675      107.8097547675     -688.5149906093      -688.4976801230
      1114        1.6154180000        1.6154180000        1.5314180000        1.5314180000      109.6465885894      110.7801602406      110.7801602406      103.9745957977      110.7801602406      110.7801602406     -688.5158586507      -688.4985054422
      1115        1.6154180000        1.6154180000        1.5314180000        1.5314180000      115.6077112222      107.8097547675      107.8097547675      109.9357184304      107.8097547675      107.8097547675     -688.5156664193      -688.4983131192
      1116        1.5879180000        1.5039180000        1.5879180000        1.5039180000      106.8105921935      113.6161566365      110.7801602406      106.8105921935      107.9441638447      110.7801602406     -688.5152158656      -688.4979055396
      1117        1.5879180000        1.5039180000        1.5879180000        1.5039180000      112.7717148263      110.6457511634      107.8097547675      112.7717148263      104.9737583716      107.8097547675     -688.5149650088      -688.4976544673
      1118        1.6154180000        1.5314180000        1.6154180000        1.5314180000      106.8105921935      113.6161566365      110.7801602406      106.8105921935      107.9441638447      110.7801602406     -688.5158787699      -688.4985256184
      1119        1.6154180000        1.5314180000        1.6154180000        1.5314180000      112.7717148263      110.6457511634      107.8097547675      112.7717148263      104.9737583716      107.8097547675     -688.5156436601      -688.4982903003
      1120        1.6019180000        1.4899180000        1.4899180000        1.6019180000      109.4881130028      112.3529019785      106.6233240272      109.4881130028      112.3529019785      106.6233240272     -688.5106523655      -688.4933422540
      1121        1.6294180000        1.5174180000        1.5174180000        1.6294180000      109.4881130028      112.3529019785      106.6233240272      109.4881130028      112.3529019785      106.6233240272     -688.5120124669      -688.4946595579
      1122        1.6019180000        1.4899180000        1.6019180000        1.4899180000      109.4881130028      112.3529019785      106.6233240272      109.4881130028      112.3529019785      106.6233240272     -688.5108145173      -688.4935045333
      1123        1.6294180000        1.5174180000        1.6294180000        1.5174180000      109.4881130028      112.3529019785      106.6233240272      109.4881130028      112.3529019785      106.6233240272     -688.5121573293      -688.4948045465
      1124        1.6019180000        1.6019180000        1.4899180000        1.4899180000      106.8354150880      110.8049831350      110.8049831350      106.8354150880      110.8049831350      110.8049831350     -688.5109138157      -688.4936039049
      1125        1.6019180000        1.6019180000        1.4899180000        1.4899180000      112.7965461028      107.8345860440      107.8345860440      112.7965461028      107.8345860440      107.8345860440     -688.5108452875      -688.4935353325
      1126        1.6294180000        1.6294180000        1.5174180000        1.5174180000      106.8354150880      110.8049831350      110.8049831350      106.8354150880      110.8049831350      110.8049831350     -688.5122575546      -688.4949048369
      1127        1.6294180000        1.6294180000        1.5174180000        1.5174180000      112.7965461028      107.8345860440      107.8345860440      112.7965461028      107.8345860440      107.8345860440     -688.5121852898      -688.4948325359
      1128        1.6019180000        1.4899180000        1.6019180000        1.4899180000      106.8354150880      110.8049831350      110.8049831350      106.8354150880      110.8049831350      110.8049831350     -688.5110307428      -688.4937209211
      1129        1.6019180000        1.4899180000        1.6019180000        1.4899180000      112.7965461028      107.8345860440      107.8345860440      112.7965461028      107.8345860440      107.8345860440     -688.5107123589      -688.4934022945
      1130        1.6294180000        1.5174180000        1.6294180000        1.5174180000      106.8354150880      110.8049831350      110.8049831350      106.8354150880      110.8049831350      110.8049831350     -688.5123620173      -688.4950093879
      1131        1.6294180000        1.5174180000        1.6294180000        1.5174180000      112.7965461028      107.8345860440      107.8345860440      112.7965461028      107.8345860440      107.8345860440     -688.5120665371      -688.4947136750
      1132        1.5459180000        1.5459180000        1.5459180000        1.5459180000      112.2923746876      118.0219526389      106.5627967363      106.6203818958      112.3499598471      100.8908039445     -688.5164682105      -688.4991527408
      1133        1.5734180000        1.5734180000        1.5734180000        1.5734180000      112.2923746876      118.0219526389      106.5627967363      106.6203818958      112.3499598471      100.8908039445     -688.5165546735      -688.4991965845
      1134        1.5459180000        1.5459180000        1.5459180000        1.5459180000      106.9734531044      114.9125891985      114.9125891985      101.3014603126      109.2405964067      109.2405964067     -688.5174685326      -688.5001538193
      1135        1.5459180000        1.5459180000        1.5459180000        1.5459180000      118.9120020365      108.9880819189      108.9880819189      113.2400092447      103.3160891271      103.3160891271     -688.5166396114      -688.4993243053
      1136        1.5734180000        1.5734180000        1.5734180000        1.5734180000      106.9734531044      114.9125891985      114.9125891985      101.3014603126      109.2405964067      109.2405964067     -688.5174936684      -688.5001362986
      1137        1.5734180000        1.5734180000        1.5734180000        1.5734180000      118.9120020365      108.9880819189      108.9880819189      113.2400092447      103.3160891271      103.3160891271     -688.5167115872      -688.4993536611
      1138        1.5879180000        1.5319180000        1.5319180000        1.5319180000      109.5389277220      115.2685056733      103.8093497707      109.5389277220      115.2685056733      103.8093497707     -688.5166690001      -688.4993555091
      1139        1.6154180000        1.5594180000        1.5594180000        1.5594180000      109.5389277220      115.2685056733      103.8093497707      109.5389277220      115.2685056733      103.8093497707     -688.5169230982      -688.4995669093
      1140        1.5879180000        1.5319180000        1.5319180000        1.5319180000      104.2198685608      112.1590046549      112.1590046549      104.2198685608      112.1590046549      112.1590046549     -688.5176541105      -688.5003413633
      1141        1.5879180000        1.5319180000        1.5319180000        1.5319180000      116.1585591655      106.2346390479      106.2346390479      116.1585591655      106.2346390479      106.2346390479     -688.5168363375      -688.4995230051
      1142        1.6154180000        1.5594180000        1.5594180000        1.5594180000      104.2198685608      112.1590046549      112.1590046549      104.2198685608      112.1590046549      112.1590046549     -688.5178482493      -688.5004927672
      1143        1.6154180000        1.5594180000        1.5594180000        1.5594180000      116.1585591655      106.2346390479      106.2346390479      116.1585591655      106.2346390479      106.2346390479     -688.5170763763      -688.4997203461
      1144        1.5599180000        1.5599180000        1.5319180000        1.5319180000      109.4888798991      118.0544542463      106.5952983437      109.4888798991      112.3824614545      100.9233055519     -688.5165454937      -688.4992307270
      1145        1.5874180000        1.5874180000        1.5594180000        1.5594180000      109.4888798991      118.0544542463      106.5952983437      109.4888798991      112.3824614545      100.9233055519     -688.5166908862      -688.4993334726
      1146        1.5599180000        1.5319180000        1.5319180000        1.5599180000      112.3248762950      118.0544542463      103.7593019478      106.6528835032      112.3824614545      103.7593019478     -688.5166526150      -688.4993379529
      1147        1.5874180000        1.5594180000        1.5594180000        1.5874180000      112.3248762950      118.0544542463      103.7593019478      106.6528835032      112.3824614545      103.7593019478     -688.5167886920      -688.4994313813
      1148        1.5599180000        1.5319180000        1.5599180000        1.5319180000      112.3248762950      115.2184578504      106.5952983437      106.6528835032      115.2184578504      100.9233055519     -688.5164679437      -688.4991531034
      1149        1.5874180000        1.5594180000        1.5874180000        1.5594180000      112.3248762950      115.2184578504      106.5952983437      106.6528835032      115.2184578504      100.9233055519     -688.5166195550      -688.4992620689
      1150        1.5599180000        1.5319180000        1.5319180000        1.5599180000      109.6394872616      116.4738442843      107.9082699371      103.9674944698      110.8018514925      107.9082699371     -688.5183871846      -688.5010738543
      1151        1.5599180000        1.5319180000        1.5319180000        1.5599180000      115.5981260311      113.5009549479      104.9353806007      109.9261332393      107.8289621561      104.9353806007     -688.5180903475      -688.5007767844
      1152        1.5874180000        1.5594180000        1.5594180000        1.5874180000      109.6394872616      116.4738442843      107.9082699371      103.9674944698      110.8018514925      107.9082699371     -688.5184149787      -688.5010589401
      1153        1.5874180000        1.5594180000        1.5594180000        1.5874180000      115.5981260311      113.5009549479      104.9353806007      109.9261332393      107.8289621561      104.9353806007     -688.5181372457      -688.5007809829
      1154        1.5599180000        1.5319180000        1.5599180000        1.5319180000      109.6394872616      113.6378478884      110.7442663330      103.9674944698      113.6378478884      105.0722735412     -688.5183030051      -688.5009895937
      1155        1.5599180000        1.5319180000        1.5599180000        1.5319180000      115.5981260311      110.6649585520      107.7713769966      109.9261332393      110.6649585520      102.0993842048     -688.5179906749      -688.5006770145
      1156        1.5874180000        1.5594180000        1.5874180000        1.5594180000      109.6394872616      113.6378478884      110.7442663330      103.9674944698      113.6378478884      105.0722735412     -688.5183377265      -688.5009816074
      1157        1.5874180000        1.5594180000        1.5874180000        1.5594180000      115.5981260311      110.6649585520      107.7713769966      109.9261332393      110.6649585520      102.0993842048     -688.5180461216      -688.5006897627
      1158        1.5599180000        1.5599180000        1.5319180000        1.5319180000      104.1698898544      114.9450223444      114.9450223444      104.1698898544      109.2730295526      109.2730295526     -688.5176410393      -688.5003271240
      1159        1.5599180000        1.5599180000        1.5319180000        1.5319180000      116.1085111100      109.0205873883      109.0205873883      116.1085111100      103.3485945965      103.3485945965     -688.5166287603      -688.4993140735
      1160        1.5874180000        1.5874180000        1.5594180000        1.5594180000      104.1698898544      114.9450223444      114.9450223444      104.1698898544      109.2730295526      109.2730295526     -688.5177167917      -688.5003601908
      1161        1.5874180000        1.5874180000        1.5594180000        1.5594180000      116.1085111100      109.0205873883      109.0205873883      116.1085111100      103.3485945965      103.3485945965     -688.5167667057      -688.4994093727
      1162        1.5599180000        1.5319180000        1.5599180000        1.5319180000      107.0058862503      112.1090259485      114.9450223444      101.3338934585      112.1090259485      109.2730295526     -688.5175047352      -688.5001906869
      1163        1.5599180000        1.5319180000        1.5599180000        1.5319180000      118.9445075059      106.1845909924      109.0205873883      113.2725147141      106.1845909924      103.3485945965     -688.5167736420      -688.4994590939
      1164        1.5874180000        1.5594180000        1.5874180000        1.5594180000      107.0058862503      112.1090259485      114.9450223444      101.3338934585      112.1090259485      109.2730295526     -688.5175921366      -688.5002354046
      1165        1.5874180000        1.5594180000        1.5874180000        1.5594180000      118.9445075059      106.1845909924      109.0205873883      113.2725147141      106.1845909924      103.3485945965     -688.5168997047      -688.4995425085
      1166        1.5739180000        1.5459180000        1.5179180000        1.5459180000      109.5140264103      118.0796007575      103.7844484589      109.5140264103      112.4076079657      103.7844484589     -688.5166536474      -688.4993396082
      1167        1.6014180000        1.5734180000        1.5454180000        1.5734180000      109.5140264103      118.0796007575      103.7844484589      109.5140264103      112.4076079657      103.7844484589     -688.5168520747      -688.4994953621
      1168        1.5739180000        1.5459180000        1.5459180000        1.5179180000      109.5140264103      115.2436043616      106.6204448548      109.5140264103      115.2436043616      100.9484520631     -688.5164715038      -688.4991572881
      1169        1.6014180000        1.5734180000        1.5734180000        1.5454180000      109.5140264103      115.2436043616      106.6204448548      109.5140264103      115.2436043616      100.9484520631     -688.5166852378      -688.4993283507
      1170        1.5739180000        1.5179180000        1.5459180000        1.5459180000      112.3500228062      115.2436043616      103.7844484589      106.6780300144      115.2436043616      103.7844484589     -688.5165771037      -688.4992629915
      1171        1.6014180000        1.5454180000        1.5734180000        1.5734180000      112.3500228062      115.2436043616      103.7844484589      106.6780300144      115.2436043616      103.7844484589     -688.5167816656      -688.4994248805
      1172        1.5739180000        1.5459180000        1.5179180000        1.5459180000      106.8285795605      116.4989329790      107.9333586318      106.8285795605      110.8269401873      107.9333586318     -688.5184300426      -688.5011173769
      1173        1.5739180000        1.5459180000        1.5179180000        1.5459180000      112.7872270300      113.5260523427      104.9604779955      112.7872270300      107.8540595509      104.9604779955     -688.5180419615      -688.5007289742
      1174        1.6014180000        1.5734180000        1.5454180000        1.5734180000      106.8285795605      116.4989329790      107.9333586318      106.8285795605      110.8269401873      107.9333586318     -688.5185165748      -688.5011611751
      1175        1.6014180000        1.5734180000        1.5454180000        1.5734180000      112.7872270300      113.5260523427      104.9604779955      112.7872270300      107.8540595509      104.9604779955     -688.5181552165      -688.5007995048
      1176        1.5739180000        1.5459180000        1.5459180000        1.5179180000      106.8285795605      113.6629365832      110.7693550277      106.8285795605      113.6629365832      105.0973622359     -688.5183469866      -688.5010342402
      1177        1.5739180000        1.5459180000        1.5459180000        1.5179180000      112.7872270300      110.6900559468      107.7964743914      112.7872270300      110.6900559468      102.1244815996     -688.5179436814      -688.5006305978
      1178        1.6014180000        1.5734180000        1.5734180000        1.5454180000      106.8285795605      113.6629365832      110.7693550277      106.8285795605      113.6629365832      105.0973622359     -688.5184403473      -688.5010848676
      1179        1.6014180000        1.5734180000        1.5734180000        1.5454180000      112.7872270300      110.6900559468      107.7964743914      112.7872270300      110.6900559468      102.1244815996     -688.5180653558      -688.5007095488
      1180        1.5739180000        1.5459180000        1.5459180000        1.5179180000      104.1950009070      112.1341370011      114.9701333970      104.1950009070      112.1341370011      109.2981406052     -688.5176021064      -688.5002887758
      1181        1.5739180000        1.5459180000        1.5459180000        1.5179180000      116.1336578538      106.2097377362      109.0457341321      116.1336578538      106.2097377362      103.3737413403     -688.5166884125      -688.4993744045
      1182        1.6014180000        1.5734180000        1.5734180000        1.5454180000      104.1950009070      112.1341370011      114.9701333970      104.1950009070      112.1341370011      109.2981406052     -688.5177434634      -688.5003874225
      1183        1.6014180000        1.5734180000        1.5734180000        1.5454180000      116.1336578538      106.2097377362      109.0457341321      116.1336578538      106.2097377362      103.3737413403     -688.5168836964      -688.4995270162
      1184        1.5739180000        1.5179180000        1.5459180000        1.5459180000      107.0309973029      112.1341370011      112.1341370011      101.3590045111      112.1341370011      112.1341370011     -688.5174676993      -688.5001542374
      1185        1.5739180000        1.5179180000        1.5459180000        1.5459180000      118.9696542497      106.2097377362      106.2097377362      113.2976614579      106.2097377362      106.2097377362     -688.5168313664      -688.4995174958
      1186        1.6014180000        1.5454180000        1.5734180000        1.5734180000      107.0309973029      112.1341370011      112.1341370011      101.3590045111      112.1341370011      112.1341370011     -688.5176205303      -688.5002643595
      1187        1.6014180000        1.5454180000        1.5734180000        1.5734180000      118.9696542497      106.2097377362      106.2097377362      113.2976614579      106.2097377362      106.2097377362     -688.5170149349      -688.4996583909
      1188        1.5459180000        1.5459180000        1.5459180000        1.5459180000      109.5240898658      118.1184567928      106.6017157306      109.5240898658      118.1184567928       95.2577301470     -688.5113872610      -688.4940677598
      1189        1.5734180000        1.5734180000        1.5734180000        1.5734180000      109.5240898658      118.1184567928      106.6017157306      109.5240898658      118.1184567928       95.2577301470     -688.5118094237      -688.4944474662
      1190        1.5459180000        1.5459180000        1.5459180000        1.5459180000      109.5240898658      123.7904495845      100.9297229388      109.5240898658      112.4464640010      100.9297229388     -688.5126766023      -688.4953582937
      1191        1.5734180000        1.5734180000        1.5734180000        1.5734180000      109.5240898658      123.7904495845      100.9297229388      109.5240898658      112.4464640010      100.9297229388     -688.5129867128      -688.4956259260
      1192        1.5459180000        1.5459180000        1.5459180000        1.5459180000      104.1395485345      114.9434736042      114.8858884447      104.1395485345      114.9434736042      103.5419028611     -688.5162841991      -688.4989685754
      1193        1.5459180000        1.5459180000        1.5459180000        1.5459180000      116.0731656378      109.0140344959      108.9564493364      116.0731656378      109.0140344959       97.6124637528     -688.5147184734      -688.4974015668
      1194        1.5734180000        1.5734180000        1.5734180000        1.5734180000      104.1395485345      114.9434736042      114.8858884447      104.1395485345      114.9434736042      103.5419028611     -688.5163757797      -688.4990175439
      1195        1.5734180000        1.5734180000        1.5734180000        1.5734180000      116.0731656378      109.0140344959      108.9564493364      116.0731656378      109.0140344959       97.6124637528     -688.5149215242      -688.4975620515
      1196        1.5459180000        1.5459180000        1.5459180000        1.5459180000      104.1395485345      120.6154663960      109.2138956529      104.1395485345      109.2714808125      109.2138956529     -688.5166365074      -688.4993212153
      1197        1.5459180000        1.5459180000        1.5459180000        1.5459180000      116.0731656378      114.6860272877      103.2844565446      116.0731656378      103.3420417041      103.2844565446     -688.5152164530      -688.4979000121
      1198        1.5734180000        1.5734180000        1.5734180000        1.5734180000      104.1395485345      120.6154663960      109.2138956529      104.1395485345      109.2714808125      109.2138956529     -688.5166986840      -688.4993407762
      1199        1.5734180000        1.5734180000        1.5734180000        1.5734180000      116.0731656378      114.6860272877      103.2844565446      116.0731656378      103.3420417041      103.2844565446     -688.5153749060      -688.4980158899
      1200        1.5599180000        1.5319180000        1.5319180000        1.5599180000      109.5990616216      118.1934285486      103.8406910905      109.5990616216      118.1934285486       98.1686982987     -688.5134886310      -688.4961716746
      1201        1.5874180000        1.5594180000        1.5594180000        1.5874180000      109.5990616216      118.1934285486      103.8406910905      109.5990616216      118.1934285486       98.1686982987     -688.5138319660      -688.4964724498
      1202        1.5599180000        1.5319180000        1.5599180000        1.5319180000      109.5990616216      121.0294249445      101.0046946946      109.5990616216      115.3574321527      101.0046946946     -688.5136702312      -688.4963534901
      1203        1.5874180000        1.5594180000        1.5874180000        1.5594180000      109.5990616216      121.0294249445      101.0046946946      109.5990616216      115.3574321527      101.0046946946     -688.5139982571      -688.4966389584
      1204        1.5599180000        1.5319180000        1.5319180000        1.5599180000      104.2141377003      115.0180627700      112.1244812146      104.2141377003      115.0180627700      106.4524884228     -688.5176901787      -688.5003765046
      1205        1.5599180000        1.5319180000        1.5319180000        1.5599180000      116.1478557600      109.0887246181      106.1951430627      116.1478557600      109.0887246181      100.5231502709     -688.5165715440      -688.4992569736
      1206        1.5874180000        1.5594180000        1.5594180000        1.5874180000      104.2141377003      115.0180627700      112.1244812146      104.2141377003      115.0180627700      106.4524884228     -688.5177655534      -688.5004091789
      1207        1.5874180000        1.5594180000        1.5594180000        1.5874180000      116.1478557600      109.0887246181      106.1951430627      116.1478557600      109.0887246181      100.5231502709     -688.5167183479      -688.4993611145
      1208        1.5599180000        1.5319180000        1.5599180000        1.5319180000      104.2141377003      117.8540591659      109.2884848187      104.2141377003      112.1820663741      109.2884848187     -688.5177397420      -688.5004261224
      1209        1.5599180000        1.5319180000        1.5599180000        1.5319180000      116.1478557600      111.9247210140      103.3591466668      116.1478557600      106.2527282222      103.3591466668     -688.5166412633      -688.4993267867
      1210        1.5874180000        1.5594180000        1.5874180000        1.5594180000      104.2141377003      117.8540591659      109.2884848187      104.2141377003      112.1820663741      109.2884848187     -688.5178111504      -688.5004548323
      1211        1.5874180000        1.5594180000        1.5874180000        1.5594180000      116.1478557600      111.9247210140      103.3591466668      116.1478557600      106.2527282222      103.3591466668     -688.5167819666      -688.4994248263
      1212        1.5739180000        1.5179180000        1.5179180000        1.5739180000      109.6240803934      118.2184473204      101.0297134665      109.6240803934      118.2184473204      101.0297134665     -688.5121422770      -688.4948260099
      1213        1.6014180000        1.5454180000        1.5454180000        1.6014180000      109.6240803934      118.2184473204      101.0297134665      109.6240803934      118.2184473204      101.0297134665     -688.5127466461      -688.4953878094
      1214        1.5739180000        1.5179180000        1.5739180000        1.5179180000      109.6240803934      118.2184473204      101.0297134665      109.6240803934      118.2184473204      101.0297134665     -688.5122685929      -688.4949524218
      1215        1.6014180000        1.5454180000        1.6014180000        1.5454180000      109.6240803934      118.2184473204      101.0297134665      109.6240803934      118.2184473204      101.0297134665     -688.5128594531      -688.4955007100
      1216        1.5739180000        1.5179180000        1.5179180000        1.5739180000      116.1727804901      109.1136493481      103.3840713968      116.1727804901      109.1136493481      103.3840713968     -688.5152061516      -688.4978922289
      1217        1.6014180000        1.5454180000        1.5454180000        1.6014180000      104.2390287196      115.0429537894      109.3133758381      104.2390287196      115.0429537894      109.3133758381     -688.5166402905      -688.4992844905
      1218        1.6014180000        1.5454180000        1.5454180000        1.6014180000      116.1727804901      109.1136493481      103.3840713968      116.1727804901      109.1136493481      103.3840713968     -688.5156151698      -688.4982585747
      1219        1.5739180000        1.5179180000        1.5739180000        1.5179180000      104.2390287196      115.0429537894      109.3133758381      104.2390287196      115.0429537894      109.3133758381     -688.5163357484      -688.4990226892
      1220        1.5739180000        1.5179180000        1.5739180000        1.5179180000      116.1727804901      109.1136493481      103.3840713968      116.1727804901      109.1136493481      103.3840713968     -688.5152561076      -688.4979422185
      1221        1.6014180000        1.5454180000        1.6014180000        1.5454180000      104.2390287196      115.0429537894      109.3133758381      104.2390287196      115.0429537894      109.3133758381     -688.5166706829      -688.4993149134
      1222        1.6014180000        1.5454180000        1.6014180000        1.5454180000      116.1727804901      109.1136493481      103.3840713968      116.1727804901      109.1136493481      103.3840713968     -688.5156597939      -688.4983032317
      1223        1.5459180000        1.5459180000        1.5459180000        1.5459180000      112.4800154207      116.5071686272      105.0480127246      101.1360298371      116.5071686272      105.0480127246     -688.5154653720      -688.4981491219
      1224        1.5459180000        1.5459180000        1.5459180000        1.5459180000      118.4311935391      113.5268186398      102.0676627372      107.0872079555      113.5268186398      102.0676627372     -688.5151869361      -688.4978704604
      1225        1.5734180000        1.5734180000        1.5734180000        1.5734180000      112.4800154207      116.5071686272      105.0480127246      101.1360298371      116.5071686272      105.0480127246     -688.5156092468      -688.4982504144
      1226        1.5734180000        1.5734180000        1.5734180000        1.5734180000      118.4311935391      113.5268186398      102.0676627372      107.0872079555      113.5268186398      102.0676627372     -688.5153477648      -688.4979887124
      1227        1.5459180000        1.5459180000        1.5459180000        1.5459180000      106.8080226289      116.5071686272      110.7200055164      106.8080226289      116.5071686272       99.3760199328     -688.5153113720      -688.4979949778
      1228        1.5459180000        1.5459180000        1.5459180000        1.5459180000      112.7592007473      113.5268186398      107.7396555290      112.7592007473      113.5268186398       96.3956699454     -688.5143118879      -688.4969945946
      1229        1.5734180000        1.5734180000        1.5734180000        1.5734180000      106.8080226289      116.5071686272      110.7200055164      106.8080226289      116.5071686272       99.3760199328     -688.5154690637      -688.4981100899
      1230        1.5734180000        1.5734180000        1.5734180000        1.5734180000      112.7592007473      113.5268186398      107.7396555290      112.7592007473      113.5268186398       96.3956699454     -688.5145502177      -688.4971903623
      1231        1.5459180000        1.5459180000        1.5459180000        1.5459180000      106.8080226289      122.1791614190      105.0480127246      106.8080226289      110.8351758354      105.0480127246     -688.5160827765      -688.4987671049
      1232        1.5459180000        1.5459180000        1.5459180000        1.5459180000      112.7592007473      119.1988114316      102.0676627372      112.7592007473      107.8548258480      102.0676627372     -688.5152313564      -688.4979149222
      1233        1.5734180000        1.5734180000        1.5734180000        1.5734180000      106.8080226289      122.1791614190      105.0480127246      106.8080226289      110.8351758354      105.0480127246     -688.5161746956      -688.4988164345
      1234        1.5734180000        1.5734180000        1.5734180000        1.5734180000      112.7592007473      119.1988114316      102.0676627372      112.7592007473      107.8548258480      102.0676627372     -688.5153885424      -688.4980295309
      1235        1.5459180000        1.5459180000        1.5459180000        1.5459180000      107.1956317510      113.4323431003      113.4323431003       95.8516461674      113.4323431003      113.4323431003     -688.5136165774      -688.4962987292
      1236        1.5459180000        1.5459180000        1.5459180000        1.5459180000      125.1324773873      104.5746044191      104.5746044191      113.7884918037      104.5746044191      104.5746044191     -688.5133127074      -688.4959950135
      1237        1.5734180000        1.5734180000        1.5734180000        1.5734180000      107.1956317510      113.4323431003      113.4323431003       95.8516461674      113.4323431003      113.4323431003     -688.5139018453      -688.4965414567
      1238        1.5734180000        1.5734180000        1.5734180000        1.5734180000      125.1324773873      104.5746044191      104.5746044191      113.7884918037      104.5746044191      104.5746044191     -688.5135697141      -688.4962095364
      1239        1.5459180000        1.5459180000        1.5459180000        1.5459180000      101.5236389592      119.1043358921      113.4323431003      101.5236389592      107.7603503085      113.4323431003     -688.5145937603      -688.4972768235
      1240        1.5459180000        1.5459180000        1.5459180000        1.5459180000      119.4604845955      110.2465972109      104.5746044191      119.4604845955       98.9026116273      104.5746044191     -688.5123591441      -688.4950405715
      1241        1.5734180000        1.5734180000        1.5734180000        1.5734180000      101.5236389592      119.1043358921      113.4323431003      101.5236389592      107.7603503085      113.4323431003     -688.5147925055      -688.4974330116
      1242        1.5734180000        1.5734180000        1.5734180000        1.5734180000      119.4604845955      110.2465972109      104.5746044191      119.4604845955       98.9026116273      104.5746044191     -688.5126963314      -688.4953352885
      1243        1.5599180000        1.5599180000        1.5319180000        1.5319180000      109.7186838863      116.5818334888      105.1226775862      104.0466910945      116.5818334888      105.1226775862     -688.5170348311      -688.4997206711
      1244        1.5599180000        1.5599180000        1.5319180000        1.5319180000      115.6698872651      113.6015087617      102.1423528591      109.9978944733      113.6015087617      102.1423528591     -688.5164023893      -688.4990876924
      1245        1.5874180000        1.5874180000        1.5594180000        1.5594180000      109.7186838863      116.5818334888      105.1226775862      104.0466910945      116.5818334888      105.1226775862     -688.5171481800      -688.4997913470
      1246        1.5874180000        1.5874180000        1.5594180000        1.5594180000      115.6698872651      113.6015087617      102.1423528591      109.9978944733      113.6015087617      102.1423528591     -688.5165632700      -688.4992059107
      1247        1.5599180000        1.5319180000        1.5319180000        1.5599180000      106.8826874904      116.5818334888      107.9586739821      106.8826874904      116.5818334888      102.2866811903     -688.5170132853      -688.4996990961
      1248        1.5599180000        1.5319180000        1.5319180000        1.5599180000      112.8338908692      113.6015087617      104.9783492550      112.8338908692      113.6015087617       99.3063564632     -688.5162797073      -688.4989648513
      1249        1.5874180000        1.5594180000        1.5594180000        1.5874180000      106.8826874904      116.5818334888      107.9586739821      106.8826874904      116.5818334888      102.2866811903     -688.5171285235      -688.4997716614
      1250        1.5874180000        1.5594180000        1.5594180000        1.5874180000      112.8338908692      113.6015087617      104.9783492550      112.8338908692      113.6015087617       99.3063564632     -688.5164511763      -688.4990936579
      1251        1.5599180000        1.5319180000        1.5599180000        1.5319180000      106.8826874904      119.4178298847      105.1226775862      106.8826874904      113.7458370929      105.1226775862     -688.5171216883      -688.4998076252
      1252        1.5599180000        1.5319180000        1.5599180000        1.5319180000      112.8338908692      116.4375051576      102.1423528591      112.8338908692      110.7655123658      102.1423528591     -688.5164086567      -688.4990939662
      1253        1.5874180000        1.5594180000        1.5874180000        1.5594180000      106.8826874904      119.4178298847      105.1226775862      106.8826874904      113.7458370929      105.1226775862     -688.5172280141      -688.4998712811
      1254        1.5874180000        1.5594180000        1.5874180000        1.5594180000      112.8338908692      116.4375051576      102.1423528591      112.8338908692      110.7655123658      102.1423528591     -688.5165690469      -688.4992116942
      1255        1.5599180000        1.5599180000        1.5319180000        1.5319180000      104.4343788513      113.5070865965      113.5070865965       98.7623860595      113.5070865965      113.5070865965     -688.5156422469      -688.4983268850
      1256        1.5599180000        1.5599180000        1.5319180000        1.5319180000      122.3714527454      104.6495761731      104.6495761731      116.6994599536      104.6495761731      104.6495761731     -688.5142527463      -688.4969365620
      1257        1.5874180000        1.5874180000        1.5594180000        1.5594180000      104.4343788513      113.5070865965      113.5070865965       98.7623860595      113.5070865965      113.5070865965     -688.5158553625      -688.4984973583
      1258        1.5874180000        1.5874180000        1.5594180000        1.5594180000      122.3714527454      104.6495761731      104.6495761731      116.6994599536      104.6495761731      104.6495761731     -688.5145318415      -688.4971730978
      1259        1.5599180000        1.5319180000        1.5599180000        1.5319180000      101.5983824554      116.3430829924      113.5070865965      101.5983824554      110.6710902006      113.5070865965     -688.5157793511      -688.4984641657
      1260        1.5599180000        1.5319180000        1.5599180000        1.5319180000      119.5354563495      107.4855725690      104.6495761731      119.5354563495      101.8135797772      104.6495761731     -688.5141181723      -688.4968018446
      1261        1.5874180000        1.5594180000        1.5874180000        1.5594180000      101.5983824554      116.3430829924      113.5070865965      101.5983824554      110.6710902006      113.5070865965     -688.5159806355      -688.4986228078
      1262        1.5874180000        1.5594180000        1.5874180000        1.5594180000      119.5354563495      107.4855725690      104.6495761731      119.5354563495      101.8135797772      104.6495761731     -688.5144081377      -688.4970492458
      1263        1.5739180000        1.5739180000        1.5179180000        1.5179180000      106.9076037856      116.6067497839      105.1475938813      106.9076037856      116.6067497839      105.1475938813     -688.5156553823      -688.4983418275
      1264        1.5739180000        1.5739180000        1.5179180000        1.5179180000      112.8588155991      113.6264334916      102.1672775890      112.8588155991      113.6264334916      102.1672775890     -688.5150075883      -688.4976934603
      1265        1.6014180000        1.6014180000        1.5454180000        1.5454180000      106.9076037856      116.6067497839      105.1475938813      106.9076037856      116.6067497839      105.1475938813     -688.5160315992      -688.4986753624
      1266        1.6014180000        1.6014180000        1.5454180000        1.5454180000      112.8588155991      113.6264334916      102.1672775890      112.8588155991      113.6264334916      102.1672775890     -688.5154316002      -688.4980747990
      1267        1.5739180000        1.5179180000        1.5179180000        1.5739180000      106.9076037856      116.6067497839      105.1475938813      106.9076037856      116.6067497839      105.1475938813     -688.5156399021      -688.4983263370
      1268        1.5739180000        1.5179180000        1.5179180000        1.5739180000      112.8588155991      113.6264334916      102.1672775890      112.8588155991      113.6264334916      102.1672775890     -688.5149204295      -688.4976062397
      1269        1.6014180000        1.5454180000        1.5454180000        1.6014180000      106.9076037856      116.6067497839      105.1475938813      106.9076037856      116.6067497839      105.1475938813     -688.5160177712      -688.4986615242
      1270        1.6014180000        1.5454180000        1.5454180000        1.6014180000      112.8588155991      113.6264334916      102.1672775890      112.8588155991      113.6264334916      102.1672775890     -688.5153537472      -688.4979968853
      1271        1.5739180000        1.5179180000        1.5739180000        1.5179180000      106.9076037856      116.6067497839      105.1475938813      106.9076037856      116.6067497839      105.1475938813     -688.5157152236      -688.4984017209
      1272        1.5739180000        1.5179180000        1.5739180000        1.5179180000      112.8588155991      113.6264334916      102.1672775890      112.8588155991      113.6264334916      102.1672775890     -688.5150118249      -688.4976977010
      1273        1.6014180000        1.5454180000        1.6014180000        1.5454180000      106.9076037856      116.6067497839      105.1475938813      106.9076037856      116.6067497839      105.1475938813     -688.5160850420      -688.4987288566
      1274        1.6014180000        1.5454180000        1.6014180000        1.5454180000      112.8588155991      113.6264334916      102.1672775890      112.8588155991      113.6264334916      102.1672775890     -688.5154353835      -688.4980785862
      1275        1.5739180000        1.5739180000        1.5179180000        1.5179180000      101.6233250078      113.5320291489      113.5320291489      101.6233250078      113.5320291489      113.5320291489     -688.5142872311      -688.4969725452
      1276        1.5739180000        1.5739180000        1.5179180000        1.5179180000      119.5604751208      104.6745949444      104.6745949444      119.5604751208      104.6745949444      104.6745949444     -688.5128459668      -688.4955303521
      1277        1.6014180000        1.6014180000        1.5454180000        1.5454180000      101.6233250078      113.5320291489      113.5320291489      101.6233250078      113.5320291489      113.5320291489     -688.5147619252      -688.4974045871
      1278        1.6014180000        1.6014180000        1.5454180000        1.5454180000      119.5604751208      104.6745949444      104.6745949444      119.5604751208      104.6745949444      104.6745949444     -688.5133881434      -688.4960299542
      1279        1.5739180000        1.5179180000        1.5739180000        1.5179180000      101.6233250078      113.5320291489      113.5320291489      101.6233250078      113.5320291489      113.5320291489     -688.5143844124      -688.4970697956
      1280        1.5739180000        1.5179180000        1.5739180000        1.5179180000      119.5604751208      104.6745949444      104.6745949444      119.5604751208      104.6745949444      104.6745949444     -688.5127541180      -688.4954384250
      1281        1.6014180000        1.5454180000        1.6014180000        1.5454180000      101.6233250078      113.5320291489      113.5320291489      101.6233250078      113.5320291489      113.5320291489     -688.5148487289      -688.4974914584
      1282        1.6014180000        1.5454180000        1.6014180000        1.5454180000      119.5604751208      104.6745949444      104.6745949444      119.5604751208      104.6745949444      104.6745949444     -688.5133061290      -688.4959478630
      1283        1.5459180000        1.5459180000        1.5459180000        1.5459180000      107.1265300177      122.5552539674       99.6369421622      107.1265300177      122.5552539674       99.6369421622     -688.5096931537      -688.4923728236
      1284        1.5459180000        1.5459180000        1.5459180000        1.5459180000      113.0476839807      119.5448798246       96.6265680193      113.0476839807      119.5448798246       96.6265680193     -688.5075618849      -688.4902395314
      1285        1.5734180000        1.5734180000        1.5734180000        1.5734180000      107.1265300177      122.5552539674       99.6369421622      107.1265300177      122.5552539674       99.6369421622     -688.5102169477      -688.4928542389
      1286        1.5734180000        1.5734180000        1.5734180000        1.5734180000      113.0476839807      119.5448798246       96.6265680193      113.0476839807      119.5448798246       96.6265680193     -688.5082600183      -688.4908953171
      1287        1.5459180000        1.5459180000        1.5459180000        1.5459180000      101.7048609669      119.3431430593      107.8839871567      101.7048609669      119.3431430593      107.8839871567     -688.5144218160      -688.4971049378
      1288        1.5459180000        1.5459180000        1.5459180000        1.5459180000      119.6123724450      110.4560702199       98.9969143173      119.6123724450      110.4560702199       98.9969143173     -688.5114542045      -688.4941349726
      1289        1.5734180000        1.5734180000        1.5734180000        1.5734180000      101.7048609669      119.3431430593      107.8839871567      101.7048609669      119.3431430593      107.8839871567     -688.5146540661      -688.4972946423
      1290        1.5734180000        1.5734180000        1.5734180000        1.5734180000      119.6123724450      110.4560702199       98.9969143173      119.6123724450      110.4560702199       98.9969143173     -688.5118859132      -688.4945242212
      1291        1.5459180000        1.5459180000        1.5459180000        1.5459180000       96.4826759922      116.3305162274      116.3305162274       96.4826759922      116.3305162274      116.3305162274     -688.5079594062      -688.4906372710
      1292        1.5459180000        1.5459180000        1.5459180000        1.5459180000      126.4987060561      101.6889057621      101.6889057621      126.4987060561      101.6889057621      101.6889057621     -688.5051737644      -688.4878505513
      1293        1.5734180000        1.5734180000        1.5734180000        1.5734180000       96.4826759922      116.3305162274      116.3305162274       96.4826759922      116.3305162274      116.3305162274     -688.5086394341      -688.4912749289
      1294        1.5734180000        1.5734180000        1.5734180000        1.5734180000      126.4987060561      101.6889057621      101.6889057621      126.4987060561      101.6889057621      101.6889057621     -688.5059511856      -688.4885857668
      1295        1.5334180000        1.5334180000        1.5334180000        1.5334180000      109.2690163124      114.9410091042      114.9410091042      109.2690163124      103.5970235206      103.5970235206     -688.5146838528      -688.4973877638
      1296        1.5884180000        1.5884180000        1.5884180000        1.5884180000      109.2690163124      114.9410091042      114.9410091042      109.2690163124      103.5970235206      103.5970235206     -688.5145313403      -688.4971500814
      1297        1.5334180000        1.5334180000        1.5334180000        1.5334180000      109.0759553404      120.4199409239      109.0759553404      109.0759553404       97.7319697568      109.0759553404     -688.5094808703      -688.4921804817
      1298        1.5884180000        1.5884180000        1.5884180000        1.5884180000      109.0759553404      120.4199409239      109.0759553404      109.0759553404       97.7319697568      109.0759553404     -688.5098631898      -688.4924779955
      1299        1.5474180000        1.5194180000        1.5474180000        1.5194180000      109.3462946240      112.1822910199      115.0182874157      109.3462946240      106.5102982281      103.6743018322     -688.5161096757      -688.4988156063
      1300        1.6024180000        1.5744180000        1.6024180000        1.5744180000      109.3462946240      112.1822910199      115.0182874157      109.3462946240      106.5102982281      103.6743018322     -688.5159244583      -688.4985450398
      1301        1.5474180000        1.5194180000        1.5474180000        1.5194180000      109.2484485500      117.7564377377      109.2484485500      109.2484485500      100.7404593624      109.2484485500     -688.5139047598      -688.4966092338
      1302        1.6024180000        1.5744180000        1.6024180000        1.5744180000      109.2484485500      117.7564377377      109.2484485500      109.2484485500      100.7404593624      109.2484485500     -688.5139173412      -688.4965365751
      1303        1.5614180000        1.5054180000        1.5334180000        1.5334180000      109.4213640570      112.2573604529      112.2573604529      109.4213640570      106.5853676611      106.5853676611     -688.5175018850      -688.5002097997
      1304        1.6164180000        1.5604180000        1.5884180000        1.5884180000      109.4213640570      112.2573604529      112.2573604529      109.4213640570      106.5853676611      106.5853676611     -688.5172878578      -688.4999102467
      1305        1.5614180000        1.5054180000        1.5614180000        1.5054180000      109.3720720771      109.3720720771      115.0440648689      109.3720720771      109.3720720771      103.7000792853     -688.5145940523      -688.4973005795
      1306        1.6164180000        1.5604180000        1.6164180000        1.5604180000      109.3720720771      109.3720720771      115.0440648689      109.3720720771      109.3720720771      103.7000792853     -688.5149328412      -688.4975539981
      1307        1.5614180000        1.5054180000        1.5614180000        1.5054180000      109.3720720771      115.0440648689      109.3720720771      109.3720720771      103.7000792853      109.3720720771     -688.5152543697      -688.4979621638
      1308        1.6164180000        1.5604180000        1.6164180000        1.5604180000      109.3720720771      115.0440648689      109.3720720771      109.3720720771      103.7000792853      109.3720720771     -688.5154806233      -688.4981029020
      1309        1.5754180000        1.4914180000        1.5474180000        1.5194180000      109.4464126301      109.4464126301      112.2824090260      109.4464126301      109.4464126301      106.6104162342     -688.5159697457      -688.4986782457
      1310        1.6304180000        1.5464180000        1.6024180000        1.5744180000      109.4464126301      109.4464126301      112.2824090260      109.4464126301      109.4464126301      106.6104162342     -688.5162823187      -688.4989052726
      1311        1.5894180000        1.4774180000        1.5334180000        1.5334180000      109.4712206345      109.4712206345      109.4712206345      109.4712206345      109.4712206345      109.4712206345     -688.5144166430      -688.4971257238
      1312        1.6444180000        1.5324180000        1.5884180000        1.5884180000      109.4712206345      109.4712206345      109.4712206345      109.4712206345      109.4712206345      109.4712206345     -688.5152605824      -688.4978840974
      1313        1.5754180000        1.4914180000        1.5754180000        1.4914180000      109.4464126301      112.2824090260      109.4464126301      109.4464126301      106.6104162342      109.4464126301     -688.5136374357      -688.4963471012
      1314        1.6304180000        1.5464180000        1.6304180000        1.5464180000      109.4464126301      112.2824090260      109.4464126301      109.4464126301      106.6104162342      109.4464126301     -688.5146413912      -688.4972654231
      1315        1.5894180000        1.4774180000        1.5894180000        1.4774180000      109.4712206345      109.4712206345      109.4712206345      109.4712206345      109.4712206345      109.4712206345     -688.5090831077      -688.4917932521
      1316        1.6444180000        1.5324180000        1.6444180000        1.5324180000      109.4712206345      109.4712206345      109.4712206345      109.4712206345      109.4712206345      109.4712206345     -688.5114249389      -688.4940494872
      1317        1.5474180000        1.5194180000        1.5194180000        1.5474180000      112.2742051319      115.1389941076      106.5734197604      106.6022123401      109.4670013158      106.5734197604     -688.5171186683      -688.4998252749
      1318        1.6024180000        1.5744180000        1.5744180000        1.6024180000      112.2742051319      115.1389941076      106.5734197604      106.6022123401      109.4670013158      106.5734197604     -688.5168588508      -688.4994800596
      1319        1.5474180000        1.5194180000        1.5474180000        1.5194180000      112.2742051319      112.3029977117      109.4094161563      106.6022123401      112.3029977117      103.7374233645     -688.5170243276      -688.4997308452
      1320        1.6024180000        1.5744180000        1.6024180000        1.5744180000      112.2742051319      112.3029977117      109.4094161563      106.6022123401      112.3029977117      103.7374233645     -688.5167796657      -688.4994007881
      1321        1.5474180000        1.5474180000        1.5194180000        1.5194180000      106.7855280132      113.5910924561      113.5910924561      106.7855280132      107.9190996643      107.9190996643     -688.5173811380      -688.5000879442
      1322        1.5474180000        1.5474180000        1.5194180000        1.5194180000      112.7466418075      110.6206781446      110.6206781446      112.7466418075      104.9486853528      104.9486853528     -688.5170402322      -688.4997467642
      1323        1.6024180000        1.6024180000        1.5744180000        1.5744180000      106.7855280132      113.5910924561      113.5910924561      106.7855280132      107.9190996643      107.9190996643     -688.5170900412      -688.4997114314
      1324        1.6024180000        1.6024180000        1.5744180000        1.5744180000      112.7466418075      110.6206781446      110.6206781446      112.7466418075      104.9486853528      104.9486853528     -688.5167929527      -688.4994140895
[truncated: 1,792,987 more chars]
