# Supplementary material for: Elucidation of the Ro-Vibrational Band Structures in the Silicon Tetrafluoride Spectra from Accurate Ab Initio Calculations
Source: Molecules. 2025 Oct 30;30(21):4239. doi: 10.3390/molecules30214239 (PMC12608718; doi:10.3390/molecules30214239)
Supplement: Supplementary file 1 [file molecules-30-04239-s001.zip › Superlines_FilePred_28SiF4_StrongLines__296K.pred]

     1.03350   2.302E-30         1
     1.09450   1.608E-30         1
     1.13950   2.006E-30         1
     1.16250   1.523E-30         1
     1.18150   1.774E-30         1
     1.19450   2.751E-30         1
     1.32950   1.912E-30         1
     1.33050   1.520E-30         1
     1.34550   1.856E-30         1
     1.44950   1.748E-30         1
     1.46650   1.547E-30         1
     1.47350   4.926E-30         1
     1.47450   3.152E-30         1
     1.47750   2.288E-30         1
     1.48050   2.506E-30         1
     1.49250   2.987E-30         1
     1.49750   2.007E-30         1
     1.49850   1.513E-30         1
     1.53550   3.077E-30         1
     1.53750   1.544E-30         1
     1.53850   4.679E-30         2
     1.58650   1.615E-30         1
     1.60750   4.505E-30         1
     1.61150   1.809E-30         1
     1.62050   3.554E-30         1
     1.62150   2.336E-30         1
     1.62650   4.267E-30         1
     1.62750   3.603E-30         2
     1.62950   2.877E-30         1
     1.63450   7.057E-30         1
     1.64050   1.555E-30         1
     1.64650   2.625E-30         1
     1.64950   2.342E-30         1
     1.65050   2.586E-30         1
     1.65150   2.707E-30         1
     1.66650   2.065E-30         1
     1.66850   2.092E-30         1
     1.67850   1.555E-30         1
     1.70250   1.583E-30         1
     1.70750   1.629E-30         1
     1.70950   3.466E-30         1
     1.72550   3.329E-30         1
     1.72650   1.847E-30         1
     1.75150   3.042E-30         1
     1.75550   2.128E-30         1
     1.76750   5.777E-30         2
     1.76850   2.611E-30         1
     1.76950   2.798E-30         1
     1.77150   1.766E-30         1
     1.77350   1.744E-30         1
     1.77750   3.324E-30         1
     1.78550   6.386E-30         2
     1.79650   2.800E-30         1
     1.79750   4.491E-30         2
     1.80150   2.378E-30         1
     1.80450   1.990E-30         1
     1.80550   3.074E-30         1
     1.80750   5.520E-30         1
     1.84250   5.473E-30         2
     1.86350   2.254E-30         1
     1.86450   2.173E-30         1
     1.89050   2.701E-30         1
     1.89250   2.409E-30         1
     1.89450   2.989E-30         1
     1.89750   2.402E-30         1
     1.89850   6.567E-30         2
     1.91250   1.328E-29         3
     1.91350   2.685E-30         1
     1.91550   7.620E-30         2
     1.91850   1.004E-29         2
     1.91950   5.912E-30         1
     1.92350   3.616E-30         1
     1.92450   3.315E-30         1
     1.92650   6.025E-30         1
     1.92750   1.317E-29         3
     1.92850   6.083E-30         1
     1.93550   4.636E-30         1
     1.93750   3.698E-30         1
     1.94450   1.635E-30         1
     1.94850   2.734E-30         1
     1.96050   5.273E-30         2
     1.96250   3.730E-30         1
     1.96550   1.605E-30         1
     1.97650   1.716E-30         1
     1.98650   2.038E-30         1
     2.00050   1.748E-30         1
     2.00150   6.798E-30         2
     2.00750   1.779E-30         1
     2.01850   1.964E-30         1
     2.02050   2.571E-30         1
     2.02150   8.069E-30         2
     2.02250   2.851E-30         1
     2.02450   5.156E-30         1
     2.02850   2.703E-30         1
     2.03350   4.119E-30         1
     2.03550   3.283E-30         1
     2.05150   9.070E-30         1
     2.05750   1.009E-29         3
     2.05850   4.190E-30         1
     2.05950   5.826E-30         1
     2.06050   2.293E-30         1
     2.06350   3.366E-30         1
     2.06450   1.949E-30         1
     2.06650   6.737E-30         2
     2.06750   4.080E-30         1
     2.07550   1.317E-29         1
     2.07750   1.773E-30         1
     2.07850   1.620E-30         1
     2.07950   2.623E-30         1
     2.08750   5.087E-30         1
     2.09050   6.313E-30         1
     2.09850   3.085E-30         1
     2.11350   1.740E-30         1
     2.11450   2.145E-30         1
     2.11750   6.988E-30         1
     2.11850   7.156E-30         2
     2.13050   2.057E-30         1
     2.13350   2.787E-30         1
     2.13450   1.675E-30         1
     2.13550   1.682E-30         1
     2.13650   5.818E-30         2
     2.13750   2.944E-30         1
     2.14650   6.018E-30         2
     2.14750   3.570E-30         1
     2.15250   2.192E-30         1
     2.16150   1.657E-30         1
     2.16650   1.584E-30         1
     2.17250   1.098E-29         2
     2.17450   4.447E-30         1
     2.17550   4.817E-30         2
     2.17750   2.228E-30         1
     2.18250   2.409E-30         1
     2.18450   1.866E-30         1
     2.18550   3.209E-30         1
     2.18750   7.057E-30         1
     2.18850   8.385E-30         2
     2.18950   5.150E-30         1
     2.19250   4.631E-30         1
     2.19550   1.528E-30         1
     2.19650   7.624E-30         2
     2.19750   4.507E-30         1
     2.20350   5.879E-30         2
     2.20550   6.401E-30         1
     2.20750   4.242E-30         1
     2.21150   3.683E-30         2
     2.21350   8.511E-30         2
     2.21550   4.518E-30         1
     2.21950   5.685E-30         2
     2.22050   9.519E-30         3
     2.22150   9.334E-30         1
     2.22550   8.723E-30         1
     2.23050   3.004E-30         1
     2.24150   4.329E-30         1
     2.24350   6.838E-30         1
     2.24450   5.485E-30         2
     2.24650   1.290E-29         1
     2.26150   1.524E-30         1
     2.26550   5.001E-30         3
     2.26750   3.197E-30         1
     2.26850   1.771E-29         2
     2.27050   7.238E-30         2
     2.27150   1.008E-29         2
     2.27250   5.600E-30         2
     2.27550   4.885E-30         1
     2.27650   6.928E-30         2
     2.27750   1.970E-30         1
     2.27950   7.678E-30         1
     2.28050   4.764E-30         1
     2.28150   4.170E-30         1
     2.28250   1.768E-30         1
     2.28750   1.819E-30         1
     2.29650   2.450E-30         1
     2.29750   2.374E-30         1
     2.30150   2.552E-30         1
     2.30550   1.995E-30         1
     2.30750   1.808E-30         1
     2.31250   5.407E-30         1
     2.31350   5.011E-30         1
     2.31650   3.106E-30         1
     2.31850   1.028E-29         1
     2.31950   1.369E-29         3
     2.32050   1.608E-29         3
     2.32650   6.081E-30         3
     2.33250   4.997E-30         2
     2.33850   4.587E-30         1
     2.34050   5.659E-30         1
     2.34850   7.194E-30         1
     2.34950   1.274E-29         1
     2.35150   8.691E-30         2
     2.35250   3.870E-30         2
     2.35350   3.428E-30         2
     2.35450   6.233E-30         1
     2.35650   1.713E-30         1
     2.35950   6.640E-30         2
     2.36150   1.052E-29         1
     2.36250   5.053E-30         1
     2.36550   4.695E-30         2
     2.36650   9.189E-30         1
     2.36750   2.000E-30         1
     2.37450   8.286E-30         1
     2.37550   4.380E-30         1
     2.37750   6.631E-30         1
     2.37850   4.438E-30         2
     2.37950   6.676E-30         1
     2.38550   2.026E-30         1
     2.38650   2.480E-30         1
     2.38850   3.205E-30         1
     2.39450   1.410E-29         2
     2.39550   5.159E-30         1
     2.39650   1.661E-29         2
     2.39750   1.619E-30         1
     2.40050   8.309E-30         1
     2.40550   3.776E-30         1
     2.40650   3.757E-30         1
     2.40750   2.825E-30         1
     2.40950   4.753E-30         1
     2.41550   6.667E-30         2
     2.41650   4.023E-30         2
     2.41750   3.786E-30         2
     2.42250   2.509E-30         1
     2.42450   3.434E-30         2
     2.42950   1.654E-30         1
     2.43250   1.910E-30         1
     2.43450   9.336E-30         2
     2.43550   9.445E-30         1
     2.44050   2.066E-30         1
     2.44950   4.081E-30         1
     2.45050   1.765E-29         3
     2.45150   8.977E-30         2
     2.45250   9.475E-30         1
     2.45350   4.437E-30         2
     2.45550   3.827E-30         1
     2.45850   6.911E-30         2
     2.45950   1.945E-30         1
     2.46050   1.872E-30         1
     2.46250   1.729E-30         1
     2.46350   3.386E-30         1
     2.46550   1.417E-29         4
     2.46650   1.555E-30         1
     2.46750   1.632E-30         1
     2.47050   6.342E-30         3
     2.47450   1.918E-30         1
     2.47550   2.251E-30         1
     2.47950   4.032E-30         2
     2.48050   7.369E-30         1
     2.48250   2.456E-30         1
     2.48350   5.988E-30         1
     2.48550   1.552E-30         1
     2.48650   1.671E-30         1
     2.48850   5.458E-30         1
     2.49550   8.323E-30         1
     2.49650   1.721E-29         2
     2.49850   1.872E-30         1
     2.49950   8.780E-30         3
     2.50150   6.630E-30         1
     2.50350   1.549E-30         1
     2.50450   3.523E-30         2
     2.50550   4.614E-30         1
     2.50850   9.968E-30         2
     2.51250   1.728E-30         1
     2.51350   2.410E-30         1
     2.51450   6.021E-30         1
     2.51650   3.928E-29         3
     2.51750   2.740E-30         1
     2.51850   1.022E-29         2
     2.51950   9.548E-30         2
     2.52150   1.510E-30         1
     2.52450   1.738E-30         1
     2.52550   8.809E-30         1
     2.52750   1.811E-30         1
     2.52850   3.341E-30         2
     2.52950   1.386E-29         2
     2.53050   1.676E-30         1
     2.53150   1.662E-30         1
     2.53850   1.387E-29         3
     2.54050   1.842E-30         1
     2.54350   6.139E-30         3
     2.54650   5.130E-30         2
     2.54950   6.294E-30         2
     2.55150   2.313E-29         3
     2.55250   1.886E-30         1
     2.55450   9.067E-30         1
     2.55550   6.300E-30         1
     2.55650   6.168E-30         2
     2.55750   5.184E-30         2
     2.55850   1.379E-29         3
     2.55950   2.168E-30         1
     2.56050   2.293E-30         1
     2.56250   1.577E-30         1
     2.56750   4.774E-30         1
     2.56850   2.186E-30         1
     2.57250   3.137E-30         1
     2.57650   2.425E-30         1
     2.58150   8.243E-30         1
     2.58250   1.367E-29         2
     2.58550   2.548E-30         1
     2.58650   8.913E-30         2
     2.58750   6.491E-30         1
     2.58950   3.337E-30         1
     2.59050   1.989E-30         1
     2.59250   4.257E-30         2
     2.59350   3.290E-30         1
     2.59450   1.265E-29         2
     2.59650   2.184E-30         1
     2.59950   2.506E-30         1
     2.60150   1.977E-30         1
     2.60250   1.537E-30         1
     2.60550   1.742E-30         1
     2.60650   2.496E-30         1
     2.60850   3.646E-30         1
     2.61050   3.207E-30         1
     2.61350   4.856E-30         2
     2.61850   1.553E-29         1
     2.62150   7.740E-30         1
     2.62350   7.648E-30         2
     2.62450   1.788E-30         1
     2.62550   3.346E-30         1
     2.62750   4.761E-30         1
     2.62950   4.527E-30         2
     2.63050   1.569E-30         1
     2.63350   1.794E-30         1
     2.63550   8.760E-30         3
     2.64050   1.126E-29         2
     2.64150   2.518E-29         4
     2.64250   1.287E-29         2
     2.64550   5.721E-30         1
     2.64750   8.013E-30         1
     2.65350   5.646E-30         1
     2.65850   2.321E-30         1
     2.65950   6.042E-30         2
     2.66050   4.129E-30         1
     2.66250   6.570E-30         1
     2.66550   1.524E-29         2
     2.66750   1.899E-30         1
     2.67050   1.143E-29         3
     2.67150   3.396E-30         1
     2.67450   1.001E-29         4
     2.67550   6.569E-30         3
     2.67650   3.585E-30         2
     2.67750   4.836E-30         2
     2.67850   1.344E-29         3
     2.68050   2.072E-30         1
     2.68150   1.137E-29         1
     2.68450   1.557E-30         1
     2.68650   2.250E-29         1
     2.68850   7.590E-30         3
     2.68950   4.634E-30         1
     2.69350   4.957E-30         1
     2.69450   1.116E-29         2
     2.69550   1.007E-29         1
     2.69650   4.533E-30         2
     2.69750   8.147E-30         3
     2.70050   4.252E-30         2
     2.70350   5.792E-30         1
     2.70450   2.458E-30         1
     2.70950   2.568E-30         1
     2.71050   1.014E-29         1
     2.71250   1.061E-29         1
     2.71350   2.521E-29         2
     2.71450   2.527E-29         2
     2.71550   1.646E-30         1
     2.71750   2.280E-30         1
     2.71850   5.787E-30         2
     2.71950   2.264E-30         1
     2.72150   1.926E-30         1
     2.72250   2.015E-29         2
     2.72350   4.902E-30         1
     2.72450   2.218E-30         1
     2.72550   3.851E-30         1
     2.72650   9.404E-30         2
     2.72950   7.558E-30         2
     2.73050   6.384E-30         2
     2.73250   2.339E-30         1
     2.73550   1.609E-30         1
     2.73750   6.780E-30         1
     2.73850   6.150E-30         1
     2.73950   2.387E-30         1
     2.74250   1.351E-29         1
     2.74350   2.201E-30         1
     2.74850   3.550E-30         2
     2.75050   3.298E-30         2
     2.75150   1.723E-30         1
     2.75450   3.850E-30         1
     2.75550   2.533E-29         4
     2.75750   3.051E-30         1
     2.75850   2.520E-30         1
     2.75950   9.593E-30         1
     2.76250   8.392E-30         1
     2.76350   2.130E-30         1
     2.76450   2.186E-29         2
     2.76550   2.181E-29         2
     2.76750   2.868E-30         1
     2.77350   5.756E-30         1
     2.77450   2.095E-30         1
     2.77550   5.276E-30         2
     2.78150   7.057E-30         3
     2.78250   2.736E-30         1
     2.78350   6.806E-30         2
     2.78450   2.616E-29         3
     2.78550   1.241E-29         4
     2.78650   2.818E-29         6
     2.78850   1.032E-29         3
     2.78950   1.141E-29         2
     2.79150   2.494E-30         1
     2.79250   3.069E-30         1
     2.79350   1.680E-29         2
     2.79450   3.981E-30         1
     2.79650   5.365E-30         1
     2.79750   7.926E-30         2
     2.79850   1.409E-29         3
     2.79950   1.481E-29         3
     2.80050   4.869E-30         2
     2.80150   1.810E-29         4
     2.80350   7.834E-30         3
     2.80450   1.164E-29         2
     2.80550   4.724E-30         2
     2.80650   5.813E-30         2
     2.80750   1.266E-29         3
     2.80950   1.195E-29         2
     2.81050   7.046E-30         1
     2.81250   4.833E-29         4
     2.81350   2.575E-29         2
     2.81650   1.163E-29         2
     2.81750   4.152E-30         2
     2.81950   1.715E-30         1
     2.82250   2.880E-30         1
     2.82350   4.229E-30         2
     2.82450   4.853E-30         1
     2.82550   3.444E-30         1
     2.82850   2.613E-30         1
     2.83250   1.239E-29         1
     2.83550   9.105E-30         3
     2.83650   8.768E-30         3
     2.83850   1.405E-29         1
     2.84050   3.516E-30         1
     2.84450   2.583E-30         1
     2.84550   2.119E-29         4
     2.84650   1.327E-29         2
     2.84950   2.696E-29         1
     2.85050   3.035E-29         4
     2.85150   2.331E-30         1
     2.85550   1.859E-30         1
     2.85750   1.832E-29         3
     2.86050   3.634E-30         2
     2.86150   1.664E-30         1
     2.86850   7.707E-30         1
     2.86950   1.166E-29         1
     2.87050   2.531E-30         1
     2.87150   1.996E-29         1
     2.87450   2.620E-30         1
     2.87850   2.555E-30         1
     2.87950   6.195E-30         2
     2.88050   2.617E-30         1
     2.88250   2.597E-30         1
     2.88350   1.710E-30         1
     2.88450   1.586E-29         6
     2.88650   1.574E-30         1
     2.88750   1.144E-29         2
     2.88850   1.541E-29         2
     2.88950   2.397E-30         1
     2.89250   3.337E-30         1
     2.89350   1.609E-30         1
     2.89450   8.118E-30         4
     2.89750   7.048E-30         1
     2.89850   9.650E-30         1
     2.89950   6.084E-30         2
     2.90050   2.634E-30         1
     2.90150   1.864E-30         1
     2.90250   2.289E-29         3
     2.90350   6.465E-30         1
     2.90450   1.838E-30         1
     2.90550   2.637E-30         1
     2.90650   1.712E-30         1
     2.90950   6.049E-30         2
     2.91050   2.035E-30         1
     2.91150   1.500E-30         1
     2.91250   2.642E-30         1
     2.91550   2.143E-30         1
     2.91750   1.816E-29         3
     2.92350   1.969E-30         1
     2.92550   1.274E-29         3
     2.92650   1.084E-29         1
     2.92750   3.291E-30         1
     2.92950   1.483E-29         2
     2.93050   2.445E-29         4
     2.93150   2.346E-29         6
     2.93250   1.746E-29         3
     2.93450   1.655E-29         3
     2.93650   6.860E-30         1
     2.94050   2.190E-29         1
     2.94150   3.583E-30         2
     2.94250   2.630E-30         1
     2.94350   2.437E-30         1
     2.94550   1.728E-30         1
     2.94650   2.467E-30         1
     2.94750   2.035E-30         1
     2.95250   2.921E-30         1
     2.95450   6.500E-30         1
     2.95550   3.267E-29         2
     2.95750   1.378E-29         5
     2.95850   9.887E-30         3
     2.95950   8.889E-30         3
     2.96050   2.838E-30         1
     2.96150   1.689E-30         1
     2.96250   1.313E-29         4
     2.96350   2.097E-29         4
     2.96650   9.526E-30         2
     2.96750   1.537E-29         1
     2.96850   1.538E-30         1
     2.97050   6.777E-30         2
     2.97150   6.425E-30         3
     2.97250   1.073E-29         4
     2.97350   8.675E-30         2
     2.97450   8.354E-30         2
     2.97550   1.341E-29         3
     2.97750   1.203E-29         1
     2.97850   2.003E-29         2
     2.97950   2.928E-30         1
     2.98050   2.379E-30         1
     2.98150   1.629E-30         1
     2.98350   3.794E-30         1
     2.98450   2.035E-30         1
     2.98550   2.300E-29         1
     2.98650   1.929E-30         1
     2.98750   2.317E-30         1
     2.98950   4.691E-30         2
     2.99050   1.492E-29         2
     2.99150   3.252E-29         3
     2.99250   8.520E-30         2
     2.99350   1.040E-29         1
     2.99750   1.714E-30         1
     3.00050   6.232E-30         1
     3.00150   3.131E-30         2
     3.00250   7.214E-30         1
     3.00550   1.811E-30         1
     3.00750   2.829E-30         1
     3.00950   6.874E-30         2
     3.01050   3.837E-29         5
     3.01150   1.642E-30         1
     3.01350   2.410E-29         2
     3.01550   9.879E-30         1
     3.01650   6.584E-30         4
     3.01750   7.572E-30         4
     3.02050   3.780E-30         2
     3.02150   3.116E-30         1
     3.02250   3.329E-30         1
     3.02350   4.712E-30         2
     3.02450   1.845E-30         1
     3.02550   1.204E-29         3
     3.02650   1.609E-30         1
     3.02750   2.095E-30         1
     3.02850   1.459E-29         2
     3.02950   1.308E-29         1
     3.03150   2.343E-30         1
     3.03250   6.146E-30         1
     3.03350   2.521E-30         1
     3.03450   6.862E-30         2
     3.03550   1.324E-29         2
     3.03750   1.190E-29         2
     3.03950   3.393E-30         2
     3.04050   8.834E-30         1
     3.04250   4.184E-30         2
     3.04350   1.926E-30         1
     3.04450   5.328E-30         1
     3.04550   4.235E-30         1
     3.04650   1.118E-29         3
     3.04750   1.704E-30         1
     3.04850   3.726E-30         1
     3.05050   6.927E-30         2
     3.05250   4.673E-30         2
     3.05350   2.414E-30         1
     3.05450   4.095E-30         1
     3.05550   1.920E-30         1
     3.05650   3.432E-30         1
     3.06050   2.424E-29         4
     3.06150   1.297E-29         2
     3.06350   2.433E-29         1
     3.06450   1.232E-29         3
     3.06650   9.243E-30         3
     3.06750   2.052E-30         1
     3.06850   1.520E-30         1
     3.06950   1.124E-29         1
     3.07050   1.530E-29         4
     3.07150   7.339E-30         1
     3.07350   6.112E-30         2
     3.07450   1.161E-29         1
     3.07550   7.300E-30         1
     3.07750   2.893E-30         1
     3.07950   4.857E-29         9
     3.08050   2.658E-30         1
     3.08150   5.893E-30         2
     3.08250   9.855E-30         3
     3.08350   4.902E-30         1
     3.08650   1.997E-29         3
     3.08750   4.955E-30         2
     3.08850   9.088E-30         1
     3.09050   1.745E-30         1
     3.09150   1.645E-30         1
     3.09250   1.648E-30         1
     3.09450   2.788E-30         1
     3.09550   1.736E-30         1
     3.09650   6.371E-30         3
     3.09750   3.232E-30         1
     3.09850   1.074E-29         5
     3.09950   6.611E-30         2
     3.10050   5.623E-30         3
     3.10150   5.197E-30         2
     3.10250   2.384E-30         1
     3.10350   1.234E-29         2
     3.10450   2.683E-29         3
     3.10650   1.366E-29         2
     3.10750   1.697E-30         1
     3.10850   2.095E-29         2
     3.10950   2.838E-29         3
     3.11050   4.917E-29         3
     3.11150   3.097E-29         2
     3.11250   1.573E-29         4
     3.11350   9.948E-30         3
     3.11450   1.848E-29         4
     3.11650   2.260E-30         1
     3.11850   1.763E-29         2
     3.12050   3.989E-30         1
     3.12150   3.846E-29         6
     3.12350   5.247E-29         7
     3.12450   3.014E-30         1
     3.12550   1.657E-30         1
     3.12650   3.404E-29         1
     3.12750   6.469E-30         2
     3.12950   8.489E-30         1
     3.13050   1.535E-30         1
     3.13150   1.722E-30         1
     3.13250   3.866E-29         3
     3.13350   3.092E-29         2
     3.13450   1.631E-30         1
     3.13650   6.878E-30         1
     3.13750   2.183E-30         1
     3.13850   9.232E-30         4
     3.13950   7.950E-30         2
     3.14350   1.502E-30         1
     3.14550   2.486E-30         1
     3.14650   1.556E-29         1
     3.14750   8.679E-30         3
     3.14850   3.857E-30         2
     3.14950   2.660E-29         5
     3.15150   4.767E-30         1
     3.15350   1.606E-30         1
     3.15450   1.509E-30         1
     3.15550   7.779E-30         3
     3.15650   1.151E-29         4
     3.15750   4.412E-30         2
     3.15850   6.201E-30         2
     3.15950   8.207E-30         3
     3.16050   2.131E-30         1
     3.16250   3.034E-30         1
     3.16550   4.782E-30         2
     3.16650   2.256E-30         1
     3.16850   5.248E-30         2
     3.16950   3.219E-30         1
     3.17050   2.657E-29         2
     3.17250   1.779E-29         2
     3.17350   1.975E-29         2
     3.17550   8.475E-30         2
     3.17750   6.396E-30         2
     3.17850   8.278E-30         3
     3.17950   7.362E-30         2
     3.18050   4.228E-30         1
     3.18350   3.006E-30         1
     3.18450   1.651E-30         1
     3.18550   1.288E-29         4
     3.18650   4.292E-30         2
     3.18750   3.755E-29         4
     3.18850   1.433E-29         1
     3.18950   2.149E-29         2
     3.19050   2.312E-30         1
     3.19150   4.427E-30         1
     3.19250   6.126E-30         1
     3.19350   3.310E-30         1
     3.19450   1.833E-29         2
     3.19550   4.750E-30         2
     3.19650   2.279E-30         1
     3.19950   2.214E-30         1
     3.20250   4.791E-30         1
     3.20450   3.285E-30         1
     3.20550   2.030E-29         2
     3.20650   6.658E-30         1
     3.20750   3.866E-30         1
     3.20950   2.315E-30         1
     3.21050   3.285E-30         1
     3.21150   2.057E-29         4
     3.21250   3.971E-30         1
     3.21350   5.470E-30         1
     3.21450   3.769E-29         6
     3.21550   3.229E-30         1
     3.21750   2.117E-29         1
     3.21850   1.218E-29         1
     3.22150   1.762E-29         3
     3.22350   5.295E-30         2
     3.22450   2.537E-29         3
     3.22750   2.112E-30         1
     3.22950   9.939E-30         1
     3.23150   6.654E-30         3
     3.23250   1.592E-29         2
     3.23350   4.099E-30         2
     3.23450   3.693E-30         2
     3.23650   1.648E-30         1
     3.23950   9.963E-30         3
     3.24050   5.344E-30         3
     3.24150   2.824E-30         1
     3.24250   5.809E-30         3
     3.24350   7.382E-29         9
     3.24450   7.102E-30         2
     3.24550   2.680E-30         1
     3.24750   1.608E-30         1
     3.25050   1.666E-30         1
     3.25150   3.299E-29         2
     3.25250   1.179E-29         3
     3.25450   5.775E-29         6
     3.25550   3.927E-29         7
     3.25750   1.378E-29         2
     3.25950   1.064E-29         4
     3.26050   1.472E-29         4
     3.26250   1.569E-29         1
     3.26550   4.348E-30         2
     3.26650   7.270E-30         2
     3.26750   1.734E-29         1
     3.26850   1.994E-30         1
     3.26950   1.561E-30         1
     3.27050   6.193E-30         1
     3.27250   1.335E-29         3
     3.27350   9.801E-30         2
     3.27450   2.041E-29         2
     3.27550   1.886E-30         1
     3.27650   1.434E-29         4
     3.27750   2.566E-29         3
     3.27950   4.312E-30         1
     3.28050   2.376E-29         5
     3.28250   9.183E-30         2
     3.28350   1.368E-29         3
     3.28450   6.917E-30         3
     3.28550   2.143E-29         5
     3.28650   7.960E-30         2
     3.28850   3.496E-29         6
     3.29050   4.885E-30         1
     3.29250   2.972E-30         1
     3.29450   7.647E-30         2
     3.29550   7.421E-30         3
     3.29650   9.345E-30         5
     3.29750   1.562E-30         1
     3.29950   1.354E-29         2
     3.30050   5.825E-30         1
     3.30150   8.354E-30         2
     3.30250   2.132E-30         1
     3.30350   1.191E-29         1
     3.30450   1.845E-30         1
     3.30550   4.551E-29         6
     3.30750   2.037E-29         2
     3.30850   4.489E-29         2
     3.31050   3.752E-30         2
     3.31150   1.733E-30         1
     3.31450   2.834E-29         5
     3.31550   7.090E-30         2
     3.32050   1.693E-30         1
     3.32250   2.082E-29         4
     3.32350   2.005E-29         3
     3.32550   1.994E-29         3
     3.32750   3.057E-30         1
     3.32950   1.221E-29         5
     3.33050   7.696E-30         3
     3.33150   4.291E-30         2
     3.33350   1.706E-30         1
     3.33450   1.744E-29         4
     3.33550   1.977E-30         1
     3.33850   7.216E-30         2
     3.34250   1.674E-30         1
     3.34450   2.084E-29         4
     3.34550   6.539E-30         2
     3.34650   1.386E-29         1
     3.34750   3.154E-30         1
     3.34850   7.196E-30         1
     3.34950   3.477E-29         6
     3.35050   2.890E-29         4
     3.35150   1.859E-30         1
     3.35250   3.154E-29         3
     3.35450   2.419E-30         1
     3.35550   5.955E-30         2
     3.35650   2.538E-30         1
     3.35850   4.576E-30         2
     3.35950   3.412E-30         1
     3.36150   1.520E-29         2
     3.36350   8.555E-30         1
     3.36450   1.524E-30         1
     3.36550   1.819E-29         3
     3.36650   2.731E-30         1
     3.36750   6.753E-30         2
     3.36850   4.681E-30         2
     3.36950   5.591E-30         2
     3.37050   7.422E-30         2
     3.37150   1.031E-29         2
     3.37250   4.959E-30         2
     3.37350   1.706E-29         2
     3.37550   8.819E-30         2
     3.37650   8.087E-29         6
     3.37750   2.049E-29         3
     3.37850   1.664E-30         1
     3.37950   1.845E-30         1
     3.38050   8.148E-30         4
     3.38350   1.175E-29         2
     3.38450   4.165E-30         2
     3.38550   2.633E-29         4
     3.38650   3.522E-29         3
     3.38750   3.777E-30         2
     3.38850   1.546E-29         4
     3.38950   2.084E-30         1
     3.39050   2.722E-29         5
     3.39150   1.088E-29         2
     3.39250   3.646E-30         1
     3.39450   3.869E-29         1
     3.39550   5.486E-30         2
     3.39950   3.719E-29         4
     3.40150   1.113E-29         2
     3.40250   4.877E-30         2
     3.40350   5.266E-30         1
     3.40450   2.244E-29         2
     3.40550   9.581E-29         5
     3.40750   8.016E-30         3
     3.40850   4.005E-29         4
     3.41050   1.116E-29         5
     3.41150   1.331E-29         6
     3.41250   1.149E-29         2
     3.41350   1.690E-30         1
     3.41550   1.787E-29         5
     3.41650   1.896E-30         1
     3.41750   2.155E-30         1
     3.41850   7.667E-30         3
     3.41950   6.789E-29         5
     3.42050   3.484E-29         2
     3.42150   3.830E-29         3
     3.42350   9.560E-30         4
     3.42450   1.224E-29         4
     3.42550   1.379E-29         5
     3.42650   2.654E-30         1
     3.42750   8.327E-30         2
     3.42850   1.265E-29         3
     3.42950   2.541E-29         4
     3.43050   6.143E-30         2
     3.43150   3.843E-30         2
     3.43250   1.954E-29         3
     3.43450   1.193E-29         1
     3.43550   1.893E-30         1
     3.43650   5.469E-30         2
     3.43750   1.802E-29         4
     3.43850   3.611E-30         2
     3.44050   1.341E-29         2
     3.44150   2.361E-29         2
     3.44350   3.022E-29         2
     3.44650   6.946E-30         1
     3.44750   3.787E-30         2
     3.44850   2.220E-30         1
     3.44950   2.375E-30         1
     3.45050   1.511E-30         1
     3.45150   1.566E-29         2
     3.45250   8.666E-30         1
     3.45350   1.479E-29         4
     3.45450   9.438E-30         2
     3.45550   2.323E-29         4
     3.45650   9.006E-30         3
     3.45750   1.462E-29         3
     3.45850   1.653E-29         3
     3.45950   7.636E-30         3
     3.46050   9.425E-30         2
     3.46150   9.595E-30         3
     3.46250   2.937E-29         3
     3.46350   1.589E-29         5
     3.46450   5.726E-30         2
     3.46550   2.844E-29         2
     3.46650   1.567E-30         1
     3.46850   6.218E-30         1
     3.46950   4.997E-30         1
     3.47150   1.311E-29         4
     3.47250   7.073E-30         2
     3.47450   1.049E-29         4
     3.47550   1.024E-29         2
     3.47650   4.886E-30         2
     3.47850   3.648E-30         1
     3.48050   1.128E-29         5
     3.48150   7.479E-30         2
     3.48250   5.591E-30         2
     3.48350   2.080E-29         2
     3.48450   4.164E-30         1
     3.48550   1.632E-30         1
     3.48650   1.901E-29         3
     3.48750   5.093E-30         1
     3.48950   1.132E-29         4
     3.49050   2.875E-30         1
     3.49150   1.917E-30         1
     3.49250   2.908E-30         1
     3.49350   4.573E-30         2
     3.49550   7.852E-30         3
     3.49650   1.213E-29         4
     3.49750   2.787E-29         2
     3.49850   6.254E-29         6
     3.49950   1.112E-29         3
     3.50050   7.814E-30         4
     3.50150   6.113E-30         2
     3.50250   2.339E-30         1
     3.50350   6.022E-30         2
     3.50450   7.349E-30         3
     3.50550   1.722E-29         3
     3.50650   1.042E-29         2
     3.50750   1.819E-30         1
     3.50850   1.570E-29         2
     3.50950   6.378E-29         2
     3.51050   8.149E-29         6
     3.51150   2.843E-29         2
     3.51250   3.266E-29         3
     3.51350   6.368E-30         3
     3.51450   1.793E-30         1
     3.51550   3.895E-29         3
     3.51650   7.604E-30         1
     3.51750   1.429E-29         1
     3.51850   1.566E-30         1
     3.51950   5.041E-30         2
     3.52050   1.008E-29         1
     3.52150   3.016E-30         1
     3.52550   4.970E-30         1
     3.52650   7.944E-30         4
     3.52850   2.274E-29         7
     3.52950   5.244E-30         2
     3.53050   6.256E-30         2
     3.53150   2.234E-30         1
     3.53250   2.647E-29         3
     3.53350   2.493E-29         4
     3.53550   1.500E-30         1
     3.53650   3.060E-30         1
     3.53950   6.903E-30         2
     3.54050   1.512E-29         6
     3.54150   3.481E-29         4
     3.54250   5.466E-30         1
     3.54450   1.286E-29         2
     3.54550   1.388E-29         3
     3.54850   1.879E-29         4
     3.54950   2.095E-29         5
     3.55050   3.609E-29         3
     3.55150   5.782E-29         4
     3.55250   9.247E-30         3
     3.55350   1.117E-29         4
     3.55450   2.218E-29         2
     3.55550   1.944E-29         3
     3.55650   1.666E-29         2
     3.55750   1.220E-29         2
     3.55850   2.795E-30         1
     3.55950   3.942E-30         2
     3.56050   2.234E-29         3
     3.56150   3.972E-29         4
     3.56250   2.446E-29         6
     3.56450   4.768E-29         4
     3.56550   1.878E-30         1
     3.56650   6.073E-29         7
     3.56750   2.389E-30         1
     3.56850   3.941E-30         2
     3.56950   3.640E-30         1
     3.57050   1.096E-29         3
     3.57150   7.625E-30         2
     3.57350   3.886E-29         5
     3.57450   1.791E-29         2
     3.57550   4.176E-29         5
     3.57650   2.238E-30         1
     3.57750   2.049E-30         1
     3.57850   2.426E-30         1
     3.57950   1.999E-30         1
     3.58050   4.252E-30         1
     3.58150   1.514E-30         1
     3.58250   2.293E-29         2
     3.58350   1.945E-29         2
     3.58450   9.396E-30         1
     3.58650   4.420E-29         8
     3.58750   2.420E-29         1
     3.58850   3.030E-30         2
     3.58950   1.513E-30         1
     3.59050   4.153E-30         2
     3.59150   2.303E-30         1
     3.59250   9.506E-30         3
     3.59350   3.792E-30         1
     3.59550   1.126E-29         4
     3.59650   6.098E-30         1
     3.59750   1.776E-30         1
     3.59850   6.736E-30         2
     3.59950   1.480E-29         4
     3.60150   1.412E-29         4
     3.60250   4.020E-30         1
     3.60450   4.156E-30         1
     3.60550   1.192E-29         3
     3.60650   5.200E-30         2
     3.60750   9.022E-30         3
     3.60850   8.892E-30         1
     3.60950   1.642E-30         1
     3.61050   8.522E-30         2
     3.61150   1.846E-29         5
     3.61250   1.914E-29         6
     3.61350   4.185E-30         1
     3.61450   1.084E-29         3
     3.61550   1.801E-30         1
     3.61750   5.613E-30         2
     3.61850   3.685E-29         2
     3.61950   4.712E-29         4
     3.62050   2.187E-29         6
     3.62150   6.035E-29         4
     3.62250   1.623E-29         3
     3.62350   3.719E-29         6
     3.62450   2.187E-29         3
     3.62550   1.809E-30         1
     3.62650   1.126E-29         2
     3.62750   1.902E-30         1
     3.63050   4.393E-29         6
     3.63150   7.140E-30         2
     3.63250   9.266E-30         4
     3.63350   1.111E-29         3
     3.63450   8.108E-30         3
     3.63650   6.892E-30         4
     3.63850   6.532E-30         2
     3.63950   1.073E-29         4
     3.64150   3.189E-30         1
     3.64250   1.895E-29         4
     3.64350   7.864E-29         6
     3.64450   7.698E-30         1
     3.64650   9.697E-30         3
     3.64750   2.492E-29         1
     3.64850   3.170E-29         6
     3.65050   2.458E-29         4
     3.65150   3.171E-29         2
     3.65250   2.913E-29         3
     3.65350   4.454E-30         2
     3.65450   8.854E-30         4
     3.65550   1.530E-29         2
     3.65650   4.897E-30         2
     3.65750   3.868E-30         2
     3.66050   3.695E-30         2
     3.66150   2.626E-29         3
     3.66350   1.624E-30         1
     3.66650   1.494E-29         3
     3.66850   7.299E-30         2
     3.66950   2.133E-29         5
     3.67050   5.164E-30         1
     3.67150   1.865E-29         2
     3.67250   1.122E-29         2
     3.67350   2.216E-29         3
     3.67450   4.566E-29         5
     3.67550   2.684E-29         6
     3.67650   1.633E-29         3
     3.67950   1.822E-29         1
     3.68050   1.051E-29         4
     3.68150   5.745E-30         1
     3.68250   3.734E-30         2
     3.68350   2.391E-30         1
     3.68450   1.497E-29         5
     3.68550   9.494E-30         3
     3.68650   7.403E-30         4
     3.68750   4.060E-30         2
     3.68850   5.279E-29         5
     3.68950   8.344E-30         2
     3.69150   4.064E-29         5
     3.69450   1.471E-29         2
     3.69550   3.417E-29         4
     3.69650   2.004E-29         4
     3.69750   9.087E-30         1
     3.69850   4.482E-30         1
     3.69950   1.640E-30         1
     3.70150   9.227E-29         5
     3.70250   2.101E-30         1
     3.70350   6.493E-30         2
     3.70450   1.724E-29         1
     3.70550   3.285E-30         1
     3.70650   3.413E-29         3
     3.70750   3.896E-29         7
     3.70850   1.024E-29         1
     3.70950   2.009E-29         4
     3.71050   6.862E-30         3
     3.71150   1.310E-29         2
     3.71250   3.801E-30         1
     3.71350   3.551E-29         4
     3.71450   6.307E-30         3
     3.71550   1.217E-29         2
     3.71650   4.131E-29         3
     3.71750   1.603E-29         2
     3.71850   7.782E-30         1
     3.71950   6.827E-30         3
     3.72150   1.709E-29         6
     3.72250   4.351E-30         2
     3.72350   1.563E-29         4
     3.72450   2.872E-29         7
     3.72550   1.562E-29         1
     3.72650   1.314E-29         2
     3.72850   2.292E-29         4
     3.72950   1.845E-30         1
     3.73050   2.656E-30         1
     3.73150   1.440E-29         5
     3.73250   5.423E-30         1
     3.73350   1.727E-29         5
     3.73450   8.171E-30         2
     3.73550   1.575E-30         1
     3.73650   4.605E-30         1
     3.73850   3.991E-30         2
     3.73950   2.526E-29         3
     3.74050   9.332E-29         9
     3.74150   2.677E-29         2
     3.74250   7.656E-30         2
     3.74350   1.717E-29         4
     3.74450   1.460E-29         4
     3.74550   4.137E-30         2
     3.74650   4.852E-29         2
     3.74750   5.882E-30         2
     3.74850   1.102E-29         4
     3.74950   1.040E-29         3
     3.75050   2.542E-30         1
     3.75250   3.234E-30         1
     3.75350   7.397E-30         2
     3.75450   1.953E-30         1
     3.75550   4.327E-30         2
     3.75650   2.955E-29         4
     3.75750   8.464E-30         2
     3.75850   2.132E-29         2
     3.75950   2.256E-30         1
     3.76050   1.023E-29         1
     3.76150   1.267E-29         2
     3.76250   1.890E-29         4
     3.76350   1.189E-29         4
     3.76450   3.030E-29         7
     3.76550   6.573E-30         3
     3.76650   2.452E-30         1
     3.76750   4.376E-30         2
     3.76950   4.298E-30         2
     3.77150   5.995E-29         5
     3.77250   7.242E-30         3
     3.77350   4.998E-30         2
     3.77450   1.037E-29         3
     3.77550   1.169E-29         4
     3.77650   1.056E-29         2
     3.77750   5.538E-29         3
     3.77850   1.237E-29         3
     3.78250   2.346E-29         1
     3.78350   1.692E-30         1
     3.78450   2.381E-29         1
     3.78550   1.191E-29         4
     3.78850   4.979E-30         1
     3.78950   1.037E-29         3
     3.79050   3.643E-29         4
     3.79150   2.064E-29         2
     3.79250   1.195E-29         2
     3.79350   1.629E-29         2
     3.79450   2.355E-29         3
     3.79550   1.528E-29         3
     3.79650   1.592E-29         4
     3.79750   1.839E-29         4
     3.79850   1.224E-29         4
     3.79950   1.529E-29         4
     3.80150   8.136E-30         4
     3.80250   1.471E-29         1
     3.80350   3.009E-29         2
     3.80450   3.708E-29         6
     3.80550   2.499E-29         8
     3.80650   6.600E-30         3
     3.80850   9.675E-30         1
     3.80950   1.840E-30         1
     3.81050   2.502E-29         3
     3.81150   1.997E-29         2
     3.81250   9.600E-30         3
     3.81350   4.080E-29         6
     3.81450   8.883E-30         2
     3.81550   3.888E-29         6
     3.81650   1.482E-29         2
     3.81750   7.772E-30         1
     3.81850   2.064E-30         1
     3.81950   5.968E-30         1
     3.82050   1.930E-29         2
     3.82150   1.858E-30         1
     3.82450   1.002E-29         1
     3.82550   2.306E-29         3
     3.82750   1.406E-29         1
     3.82850   6.818E-30         1
     3.82950   1.753E-29         1
     3.83050   5.662E-29         5
     3.83150   3.669E-30         1
     3.83250   5.587E-29         4
     3.83350   2.078E-29         4
     3.83450   1.214E-29         4
     3.83550   4.721E-29         6
     3.83650   2.320E-30         1
     3.83750   2.476E-29         4
     3.83850   1.435E-28         8
     3.83950   6.230E-30         3
     3.84050   2.986E-29         4
     3.84150   4.986E-30         3
     3.84250   2.003E-30         1
     3.84350   3.545E-30         1
     3.84450   8.590E-30         3
     3.84550   2.275E-29         2
     3.84650   1.613E-29         3
     3.84750   1.668E-29         6
     3.84850   3.661E-29         6
     3.84950   1.070E-29         2
     3.85050   7.027E-30         2
     3.85150   4.243E-29         2
     3.85250   4.571E-30         1
     3.85450   3.959E-30         2
     3.85550   9.739E-30         1
     3.85650   2.287E-30         1
     3.85750   5.064E-30         2
     3.85850   2.329E-29         5
     3.85950   1.778E-29         7
     3.86050   5.542E-29         4
     3.86150   6.831E-29         6
     3.86250   1.303E-29         4
     3.86350   1.140E-29         1
     3.86450   1.702E-29         4
     3.86550   1.106E-29         2
     3.86650   1.147E-29         3
     3.86750   4.649E-29         5
     3.86850   4.663E-30         2
     3.86950   9.271E-30         2
     3.87050   2.037E-29         1
     3.87150   4.740E-30         2
     3.87250   5.383E-30         2
     3.87450   8.748E-30         3
     3.87550   6.586E-30         3
     3.87650   8.347E-30         4
     3.87750   8.422E-30         3
     3.87850   3.979E-30         1
     3.87950   4.576E-30         2
     3.88050   1.205E-29         3
     3.88150   6.044E-30         2
     3.88250   6.526E-30         2
     3.88350   8.235E-30         3
     3.88450   5.942E-30         3
     3.88550   4.010E-30         1
     3.88650   1.389E-29         4
     3.88750   1.015E-29         1
     3.89050   1.215E-29         3
     3.89150   3.141E-29         6
     3.89250   3.183E-29         6
     3.89350   8.002E-30         2
     3.89450   4.453E-29         6
     3.89550   3.975E-30         1
     3.89650   3.083E-29         3
     3.89750   3.078E-29         4
     3.89850   2.621E-30         1
     3.89950   4.868E-30         1
     3.90050   1.382E-29         5
     3.90150   2.987E-29         2
     3.90250   1.938E-30         1
     3.90350   1.717E-29         5
     3.90550   8.897E-30         1
     3.90650   1.926E-29         3
     3.90750   2.830E-29         4
     3.90850   1.844E-29         5
     3.90950   2.610E-30         1
     3.91050   2.025E-29         5
     3.91150   8.424E-29         4
     3.91250   5.005E-29         5
     3.91350   6.258E-30         2
     3.91650   8.551E-30         4
     3.91750   1.463E-29         3
     3.91850   1.135E-29         1
     3.91950   1.580E-29         5
     3.92050   4.189E-30         1
     3.92150   1.128E-29         1
     3.92350   2.825E-30         1
     3.92450   1.088E-29         3
     3.92550   2.356E-29         6
     3.92650   4.625E-30         1
     3.92750   1.840E-30         1
     3.92950   6.216E-30         2
     3.93050   2.763E-29         3
     3.93150   1.749E-29         5
     3.93250   2.232E-29         4
     3.93350   2.088E-29         3
     3.93450   3.080E-29         3
     3.93550   1.944E-29         6
     3.93650   2.641E-29         4
     3.93750   3.343E-30         2
     3.93850   5.009E-30         2
     3.94050   4.140E-30         1
     3.94250   2.821E-29         5
     3.94350   1.946E-30         1
     3.94450   4.880E-29         4
     3.94550   6.515E-29         6
     3.94650   7.843E-30         2
     3.94950   9.471E-30         3
     3.95150   2.188E-30         1
     3.95250   1.032E-29         3
     3.95350   5.239E-29         3
     3.95450   3.829E-30         1
     3.95650   1.317E-29         4
     3.95750   2.042E-29         5
     3.95850   2.752E-29         4
     3.95950   1.879E-29         3
     3.96050   1.964E-29         3
     3.96150   8.679E-30         1
     3.96250   1.993E-29         1
     3.96350   1.344E-29         4
     3.96450   4.558E-30         2
     3.96550   1.692E-29         1
     3.96650   2.294E-29         6
     3.96750   4.629E-30         2
     3.96850   4.612E-29         5
     3.96950   4.511E-29         3
     3.97050   2.055E-30         1
     3.97150   1.194E-29         2
     3.97250   2.741E-29         5
     3.97350   1.164E-29         3
     3.97450   1.889E-30         1
     3.97550   3.258E-30         2
     3.97650   7.626E-30         3
     3.97750   3.335E-29         2
     3.97850   5.152E-29         8
     3.97950   4.943E-29         6
     3.98050   4.540E-29         7
     3.98150   1.827E-28         8
     3.98250   1.939E-30         1
     3.98350   9.141E-30         4
     3.98450   1.953E-29         2
     3.98550   1.355E-29         4
     3.98650   1.095E-29         4
     3.98750   4.910E-30         1
     3.98850   3.786E-29         6
     3.98950   5.691E-29         6
     3.99050   9.472E-29        11
     3.99150   5.865E-30         2
     3.99250   6.110E-29         8
     3.99350   3.493E-29         4
     3.99450   1.661E-29         6
     3.99550   8.033E-30         2
     3.99650   4.087E-30         2
     3.99750   1.480E-28         4
     3.99850   8.887E-30         4
     3.99950   5.305E-30         2
     4.00050   4.590E-30         1
     4.00150   1.588E-29         5
     4.00250   1.476E-29         3
     4.00350   5.829E-29         5
     4.00450   2.553E-29         7
     4.00550   7.113E-29         4
     4.00650   1.781E-29         4
     4.00750   1.177E-29         2
     4.00850   2.730E-29         5
     4.00950   1.724E-29         2
     4.01050   1.340E-29         2
     4.01250   1.527E-29         4
     4.01350   1.504E-29         3
     4.01450   2.874E-29         5
     4.01550   1.716E-29         6
     4.01650   1.201E-29         3
     4.01750   1.583E-30         1
     4.01850   1.938E-30         1
     4.01950   3.542E-29         4
     4.02150   1.602E-29         4
     4.02250   5.417E-29         5
     4.02350   4.107E-30         1
     4.02450   3.663E-29         2
     4.02550   4.488E-29         6
     4.02650   2.228E-29         2
     4.02750   4.986E-30         1
     4.02950   2.610E-30         1
     4.03050   3.948E-30         2
     4.03150   1.599E-30         1
     4.03250   2.656E-30         1
     4.03350   3.064E-30         1
     4.03550   5.268E-30         1
     4.03650   2.514E-30         1
     4.03850   2.415E-30         1
     4.03950   1.510E-30         1
     4.04050   2.324E-30         1
     4.04150   3.640E-29         3
     4.04250   1.628E-29         3
     4.04350   1.470E-29         2
     4.04450   2.250E-29         2
     4.04550   1.005E-28         8
     4.04650   7.190E-29         6
     4.04750   2.047E-30         1
     4.04850   5.609E-30         2
     4.04950   1.201E-29         2
     4.05050   1.421E-29         3
     4.05150   9.007E-30         3
     4.05250   6.053E-29         8
     4.05350   6.040E-29         5
     4.05450   6.757E-30         1
     4.05550   4.827E-30         1
     4.05650   1.403E-29         4
     4.05750   2.372E-30         1
     4.05850   3.203E-29         2
     4.05950   3.239E-29         4
     4.06050   1.759E-30         1
     4.06150   4.228E-30         2
     4.06250   1.709E-29         2
     4.06350   1.817E-30         1
     4.06450   5.579E-30         2
     4.06550   5.560E-29         6
     4.06650   1.242E-29         5
     4.06750   2.661E-29         6
     4.06850   3.573E-30         2
     4.06950   6.355E-30         2
     4.07050   2.381E-29         2
     4.07150   2.623E-29         5
     4.07250   1.408E-29         1
     4.07350   1.330E-29         3
     4.07450   1.699E-29         5
     4.07550   3.014E-29         2
     4.07650   7.356E-29         7
     4.07750   2.569E-29         5
     4.07850   4.699E-29         4
     4.07950   8.022E-30         2
     4.08050   1.803E-29         3
     4.08150   1.793E-29         3
     4.08250   4.299E-30         1
     4.08350   2.441E-30         1
     4.08450   3.355E-30         2
     4.08550   2.482E-29         5
     4.08650   1.549E-30         1
     4.08750   1.313E-29         1
     4.08850   1.336E-29         1
     4.08950   1.250E-29         1
     4.09050   6.047E-30         2
     4.09150   9.972E-30         2
     4.09250   3.409E-30         2
     4.09350   1.139E-29         3
     4.09450   8.987E-30         2
     4.09550   1.230E-29         2
     4.09650   3.343E-29         8
     4.09750   4.523E-29         2
     4.09850   4.602E-29         4
     4.09950   5.318E-30         2
     4.10050   2.254E-29         3
     4.10150   7.166E-29         7
     4.10250   6.294E-29         6
     4.10350   4.615E-29         7
     4.10450   6.313E-30         3
     4.10550   2.262E-29         4
     4.10650   2.872E-29         2
     4.10750   3.379E-29         3
     4.10850   1.229E-29         3
     4.10950   2.108E-29         3
     4.11050   4.337E-29         3
     4.11150   8.884E-29         9
     4.11250   2.615E-29         5
     4.11350   1.564E-29         4
     4.11450   2.358E-29         3
     4.11550   2.207E-29         6
     4.11750   7.894E-30         3
     4.11850   5.647E-30         2
     4.11950   1.014E-29         5
     4.12050   6.625E-29         9
     4.12150   3.391E-30         2
     4.12250   2.952E-29         7
     4.12350   6.491E-29         5
     4.12450   1.249E-29         3
     4.12550   4.367E-30         1
     4.12650   2.802E-29         5
     4.12750   3.334E-29         6
     4.12850   2.443E-30         1
     4.12950   1.368E-29         4
     4.13050   6.559E-30         3
     4.13150   5.186E-30         2
     4.13250   3.362E-29         4
     4.13350   2.259E-29         5
     4.13450   2.951E-29         2
     4.13550   6.874E-30         3
     4.13650   2.606E-29         5
     4.13850   1.178E-29         3
     4.13950   9.162E-30         4
     4.14050   1.176E-29         4
     4.14150   2.554E-29         6
     4.14250   9.573E-30         3
     4.14350   4.252E-30         2
     4.14450   5.999E-30         2
     4.14550   1.440E-29         3
     4.14650   1.353E-29         4
     4.14750   4.459E-29         6
     4.14850   1.096E-29         3
     4.14950   2.086E-30         1
     4.15050   6.481E-30         1
     4.15150   8.301E-30         1
     4.15250   5.916E-30         2
     4.15350   1.767E-29         4
     4.15450   5.242E-30         2
     4.15550   5.891E-29         5
     4.15650   3.959E-29         6
     4.15750   5.199E-29         3
     4.15850   2.329E-29         2
     4.15950   2.627E-29         3
     4.16050   2.434E-29         3
     4.16150   6.799E-30         2
     4.16250   1.407E-29         2
     4.16350   6.411E-30         3
     4.16450   3.359E-29         5
     4.16550   1.047E-29         2
     4.16650   4.486E-29         5
     4.16750   5.811E-30         2
     4.16850   7.730E-30         3
     4.16950   9.027E-29         7
     4.17050   4.170E-30         1
     4.17250   3.196E-29         5
     4.17350   1.764E-30         1
     4.17450   2.529E-29         3
     4.17550   2.884E-30         1
     4.17750   3.558E-29         3
     4.17850   9.386E-30         3
     4.17950   1.813E-29         6
     4.18050   2.089E-29         5
     4.18150   9.540E-29        11
     4.18250   1.674E-29         4
     4.18350   1.697E-29         4
     4.18450   6.158E-29         2
     4.18550   1.732E-29         1
     4.18650   9.696E-30         3
     4.18750   2.621E-29         7
     4.18850   1.136E-29         3
     4.18950   6.090E-30         2
     4.19050   5.472E-30         2
     4.19150   3.210E-30         1
     4.19250   1.876E-30         1
     4.19350   1.499E-29         4
     4.19450   4.327E-30         1
     4.19550   3.293E-30         1
     4.19650   2.446E-30         1
     4.19750   2.158E-29         5
     4.19850   2.350E-29         2
     4.19950   3.709E-30         2
     4.20050   1.238E-29         4
     4.20150   1.924E-30         1
     4.20250   6.453E-30         3
     4.20350   8.036E-30         3
     4.20450   2.852E-29         3
     4.20550   9.876E-30         2
     4.20750   1.240E-29         3
     4.20850   2.267E-29         1
     4.20950   2.647E-29         7
     4.21050   1.684E-29         3
     4.21150   1.117E-29         1
     4.21250   2.393E-30         1
     4.21350   1.138E-29         2
     4.21450   9.725E-30         4
     4.21550   2.993E-30         1
     4.21650   4.036E-29         3
     4.21750   3.608E-29         5
     4.21850   9.231E-29         8
     4.21950   4.536E-29         5
     4.22050   1.821E-30         1
     4.22150   1.343E-28         6
     4.22350   8.112E-30         3
     4.22450   6.861E-30         3
     4.22550   3.194E-29         1
     4.22650   5.817E-29         7
     4.22750   1.806E-29         5
     4.22850   1.488E-29         4
     4.22950   1.026E-29         4
     4.23150   8.945E-30         3
     4.23250   5.507E-30         2
     4.23450   9.423E-30         3
     4.23550   4.962E-30         2
     4.23650   1.723E-29         3
     4.23750   7.428E-30         2
     4.23850   2.117E-29         2
     4.23950   1.137E-29         4
     4.24150   2.399E-29         1
     4.24250   7.565E-30         3
     4.24350   2.044E-29         3
     4.24450   3.130E-29         5
     4.24550   3.935E-29         5
     4.24650   5.099E-30         1
     4.24750   6.081E-30         2
     4.24850   2.438E-29         7
     4.24950   1.724E-29         5
     4.25050   1.371E-29         2
     4.25150   7.307E-30         3
     4.25250   2.467E-29         3
     4.25350   1.607E-29         2
     4.25550   4.424E-29         4
     4.25750   1.812E-29         5
     4.25850   1.521E-30         1
     4.25950   1.223E-29         4
     4.26050   1.983E-29         5
     4.26150   7.272E-30         2
     4.26250   2.431E-29         5
     4.26350   9.476E-30         3
     4.26450   1.192E-29         3
     4.26550   7.749E-29         8
     4.26650   6.452E-30         2
     4.26750   1.241E-29         5
     4.26850   2.631E-29         4
     4.26950   1.214E-28         6
     4.27050   7.428E-29         7
     4.27150   1.753E-29         6
     4.27250   3.758E-30         1
     4.27350   4.129E-29         3
     4.27450   3.665E-29         4
     4.27550   3.241E-30         2
     4.27650   3.279E-29         8
     4.27750   1.213E-29         4
     4.27850   7.926E-30         2
     4.27950   7.980E-29         8
     4.28050   3.605E-29         9
     4.28150   8.617E-29         9
     4.28250   1.903E-29         8
     4.28350   2.386E-29         7
     4.28450   3.388E-30         1
     4.28550   2.776E-29         5
     4.28650   4.224E-29         7
     4.28750   2.406E-29         8
     4.28850   6.503E-29         9
     4.28950   5.845E-29         8
     4.29050   9.521E-29         6
     4.29150   6.076E-29         8
     4.29250   6.566E-30         3
     4.29350   1.776E-30         1
     4.29450   1.189E-28         6
     4.29550   4.310E-30         2
     4.29650   1.859E-29         3
     4.29750   7.471E-30         2
     4.29850   1.188E-29         4
     4.29950   2.022E-30         1
     4.30050   1.027E-29         1
     4.30150   4.100E-30         1
     4.30250   1.768E-29         2
     4.30350   2.150E-29         6
     4.30450   4.160E-29         3
     4.30550   1.917E-30         1
     4.30650   7.411E-30         3
     4.30750   3.501E-30         2
     4.30850   4.115E-29         3
     4.30950   1.057E-29         3
     4.31050   3.668E-30         1
     4.31250   8.053E-30         4
     4.31350   3.009E-29         2
     4.31450   1.085E-29         2
     4.31550   1.018E-29         2
     4.31650   1.494E-28         5
     4.31750   2.624E-29         5
     4.31850   7.344E-30         3
     4.32050   9.112E-30         1
     4.32150   1.088E-29         2
     4.32250   1.270E-29         4
     4.32350   1.157E-29         2
     4.32450   2.504E-29         7
     4.32550   1.464E-29         4
     4.32650   1.552E-29         4
     4.32750   3.532E-30         2
     4.32850   3.123E-30         1
     4.32950   3.904E-29         6
     4.33050   3.647E-29         2
     4.33250   2.355E-29         6
     4.33350   1.834E-29         6
     4.33450   2.713E-29         5
     4.33550   2.887E-29         3
     4.33650   2.377E-29         1
     4.33750   1.203E-29         2
     4.33850   4.604E-29         5
     4.33950   3.747E-30         2
     4.34050   9.107E-29         7
     4.34150   2.414E-29         1
     4.34250   2.697E-29         5
     4.34350   1.536E-29         3
     4.34450   1.985E-29         3
     4.34550   4.785E-29         3
     4.34650   6.892E-30         1
     4.34750   1.077E-29         4
     4.34850   7.164E-30         2
     4.35050   2.179E-29         2
     4.35150   6.093E-30         1
     4.35250   1.173E-29         3
     4.35350   8.448E-29        12
     4.35450   2.622E-29         4
     4.35550   2.114E-30         1
     4.35650   3.109E-29         5
     4.35750   1.401E-29         3
     4.35850   2.373E-29         2
     4.35950   4.010E-29         4
     4.36050   4.311E-29         2
     4.36150   1.887E-30         1
     4.36250   6.860E-30         3
     4.36350   2.144E-30         1
     4.36450   7.430E-30         3
     4.36550   5.467E-30         2
     4.36650   1.495E-29         4
     4.36750   1.413E-29         2
     4.36850   8.975E-30         3
     4.36950   1.400E-29         2
     4.37050   2.464E-29         2
     4.37150   3.443E-29         5
     4.37250   3.304E-30         2
     4.37350   6.876E-29         5
     4.37550   3.208E-29         3
     4.37650   5.719E-29         6
     4.37750   7.533E-29         4
     4.37850   3.937E-29         3
     4.37950   6.102E-30         3
     4.38050   5.899E-29         2
     4.38150   2.784E-30         1
     4.38250   4.515E-29         3
     4.38350   4.599E-29         3
     4.38450   5.957E-29         6
     4.38550   1.905E-29         3
     4.38650   3.713E-29         1
     4.38750   4.937E-29        10
     4.38850   1.743E-29         3
     4.38950   4.208E-30         2
     4.39050   1.589E-29         5
     4.39150   1.823E-30         1
     4.39250   4.534E-29         6
     4.39350   1.912E-29         7
     4.39450   1.476E-29         5
     4.39550   6.112E-30         1
     4.39650   1.284E-29         2
     4.39750   3.757E-29         7
     4.39850   7.223E-29         3
     4.39950   1.170E-29         4
     4.40150   1.267E-29         4
     4.40250   1.033E-29         4
     4.40350   1.545E-29         2
     4.40450   1.285E-29         5
     4.40550   1.827E-29         4
     4.40650   2.040E-30         1
     4.40750   2.790E-29         5
     4.40850   4.562E-29         6
     4.40950   3.142E-29         3
     4.41050   5.014E-29         6
     4.41150   8.946E-29         6
     4.41250   5.125E-29         2
     4.41350   5.080E-30         2
     4.41450   2.998E-29         4
     4.41550   2.147E-29         6
     4.41650   7.432E-29         5
     4.41750   3.488E-30         1
     4.41850   1.276E-29         2
     4.41950   5.396E-29         5
     4.42050   1.920E-29         7
     4.42150   8.364E-29        10
     4.42250   6.685E-29         6
     4.42350   2.397E-29         3
     4.42450   6.574E-30         2
     4.42550   2.886E-29         8
     4.42650   3.149E-29         4
     4.42750   1.463E-29         5
     4.42850   1.130E-29         5
     4.42950   5.389E-29        12
     4.43050   1.549E-29         2
     4.43150   2.556E-29         7
     4.43250   1.275E-29         5
     4.43350   4.655E-29         8
     4.43450   3.851E-29         3
     4.43550   8.767E-30         3
     4.43650   2.418E-29         5
     4.43750   1.138E-29         3
     4.43850   2.445E-30         1
     4.43950   1.662E-30         1
     4.44050   6.731E-30         2
     4.44250   1.532E-29         3
     4.44350   9.209E-30         3
     4.44450   9.418E-29         5
     4.44550   9.845E-30         2
     4.44650   1.184E-29         4
     4.44750   1.994E-30         1
     4.44850   3.074E-29         5
     4.44950   2.806E-29         6
     4.45050   1.402E-29         3
     4.45150   9.869E-29         8
     4.45250   2.104E-29         3
     4.45350   3.287E-29         6
     4.45450   1.275E-29         6
     4.45550   3.868E-29         3
     4.45650   2.878E-30         1
     4.45750   2.326E-29         5
     4.45850   4.585E-30         2
     4.45950   9.068E-29         7
     4.46050   8.447E-29         6
     4.46150   7.024E-29        10
     4.46250   1.012E-29         4
     4.46350   1.083E-29         3
     4.46550   7.440E-29         9
     4.46650   2.196E-29         5
     4.46750   2.943E-29         6
     4.46850   5.369E-30         2
     4.46950   2.726E-29         4
     4.47050   3.359E-30         1
     4.47150   3.309E-30         1
     4.47250   3.386E-29         4
     4.47350   1.607E-29         3
     4.47450   6.309E-29         7
     4.47550   8.499E-30         1
     4.47650   3.455E-29         4
     4.47750   2.679E-29         2
     4.47850   5.721E-30         3
     4.47950   7.984E-29         6
     4.48050   8.050E-30         3
     4.48150   1.228E-29         4
     4.48250   1.091E-29         3
     4.48350   1.544E-29         4
     4.48450   2.994E-29         5
     4.48550   3.244E-29         4
     4.48650   7.020E-29         4
     4.48750   1.201E-29         5
     4.48850   1.561E-29         3
     4.49050   1.074E-29         3
     4.49150   6.715E-30         4
     4.49250   1.359E-29         3
     4.49350   5.748E-29         7
     4.49450   6.113E-29         8
     4.49550   3.216E-29         3
     4.49650   2.712E-30         1
     4.49750   1.016E-29         1
     4.49850   1.460E-29         4
     4.49950   4.241E-29         6
     4.50050   2.151E-29         2
     4.50150   4.890E-29         2
     4.50250   1.226E-29         5
     4.50350   8.757E-29         5
     4.50450   3.184E-30         1
     4.50550   1.073E-29         3
     4.50650   1.105E-29         4
     4.50750   8.702E-30         4
     4.50850   1.056E-29         3
     4.50950   3.387E-29         4
     4.51050   2.817E-29         4
     4.51150   1.949E-29         3
     4.51250   5.540E-29         2
     4.51350   3.897E-29         5
     4.51450   4.329E-29         5
     4.51550   3.560E-30         2
     4.51750   9.230E-30         1
     4.51850   4.626E-29         4
     4.51950   9.146E-30         3
     4.52150   1.712E-29         1
     4.52250   1.716E-29         4
     4.52350   4.276E-29         4
     4.52450   2.053E-29         4
     4.52550   8.404E-30         2
     4.52750   3.240E-30         2
     4.52850   1.150E-29         1
     4.52950   9.064E-30         2
     4.53050   1.833E-29         2
     4.53150   1.486E-29         2
     4.53250   2.837E-29         4
     4.53350   1.778E-29         4
     4.53450   1.748E-30         1
     4.53550   1.548E-30         1
     4.53650   1.566E-29         3
     4.53750   2.837E-29         5
     4.53850   4.243E-29         3
     4.53950   1.788E-29         5
     4.54050   6.612E-29         6
     4.54150   1.018E-29         2
     4.54250   3.839E-29         9
     4.54350   5.680E-29         6
     4.54450   1.974E-29         4
     4.54550   1.275E-29         5
     4.54650   8.834E-30         2
     4.54750   2.195E-29         5
     4.54950   2.378E-29         4
     4.55050   3.049E-29         4
     4.55150   4.011E-29         4
     4.55250   2.046E-29         4
     4.55350   5.106E-29         6
     4.55450   2.425E-29         5
     4.55550   9.656E-29        10
     4.55650   2.128E-29         4
     4.55750   2.370E-29         6
     4.55850   2.519E-29         2
     4.55950   1.950E-28         4
     4.56050   1.508E-28         7
     4.56150   2.417E-29         5
     4.56250   1.000E-28         6
     4.56350   5.122E-29         9
     4.56450   3.501E-29         3
     4.56550   6.542E-30         1
     4.56650   1.655E-29         6
     4.56750   9.773E-30         2
     4.56850   2.028E-29         5
     4.56950   2.705E-29         7
     4.57050   2.202E-29         7
     4.57150   2.569E-29         4
     4.57250   3.569E-29         8
     4.57350   1.808E-29         4
     4.57450   4.222E-29         9
     4.57550   4.121E-29         6
     4.57650   2.998E-29         8
     4.57750   4.116E-29         6
     4.57850   4.896E-29         6
     4.57950   1.450E-28         6
     4.58050   9.690E-30         3
     4.58150   1.685E-29         3
     4.58250   2.839E-29         7
     4.58350   3.255E-29         6
     4.58450   1.634E-29         4
     4.58550   8.280E-29         7
     4.58650   8.468E-30         2
     4.58750   1.360E-28         9
     4.58850   9.866E-30         2
     4.58950   4.479E-29         9
     4.59050   2.199E-28         5
     4.59150   5.107E-29        10
     4.59250   1.088E-29         1
     4.59350   6.663E-29         4
     4.59450   2.098E-29         5
     4.59550   2.911E-29         5
     4.59650   3.630E-30         2
     4.59750   4.679E-30         1
     4.59850   5.162E-29         4
     4.59950   9.033E-29         4
     4.60050   1.158E-29         4
     4.60150   1.068E-29         4
     4.60250   1.026E-29         3
     4.60350   9.968E-30         4
     4.60450   6.135E-29         5
     4.60550   2.005E-29         3
     4.60650   1.413E-29         2
     4.60750   7.178E-29         5
     4.60850   3.146E-29         3
     4.60950   3.303E-29         4
     4.61050   1.769E-29         1
     4.61150   7.943E-30         3
     4.61250   2.002E-29         4
     4.61350   4.184E-29         3
     4.61450   4.354E-29         8
     4.61550   2.014E-29         2
     4.61650   3.999E-29         3
     4.61750   1.438E-29         2
     4.61850   3.128E-29         3
     4.61950   1.435E-29         2
     4.62050   2.221E-29         4
     4.62150   2.875E-29         3
     4.62250   6.648E-30         2
     4.62350   9.938E-29         3
     4.62450   1.194E-29         1
     4.62550   2.435E-30         1
     4.62650   7.375E-30         3
     4.62750   4.826E-30         2
     4.62850   4.605E-29         8
     4.62950   2.936E-30         1
     4.63050   1.980E-29         2
     4.63150   3.215E-29         5
     4.63250   4.616E-29         5
     4.63350   3.178E-30         2
     4.63450   5.634E-29         6
     4.63550   1.593E-29         3
     4.63650   2.644E-30         1
     4.63750   2.191E-29         3
     4.63850   1.873E-29         3
     4.63950   2.128E-29         4
     4.64050   3.111E-29         3
     4.64150   6.780E-29         8
     4.64250   5.033E-29         3
     4.64350   4.933E-29         5
     4.64450   2.055E-29         2
     4.64550   3.357E-30         2
     4.64750   5.770E-30         1
     4.64950   1.827E-29         6
     4.65050   3.946E-29         2
     4.65150   4.410E-29         6
     4.65250   4.141E-29         6
     4.65350   5.434E-29         6
     4.65450   9.599E-29         5
     4.65550   2.052E-29         4
     4.65650   9.489E-30         4
     4.65750   7.706E-30         3
     4.65850   2.144E-30         1
     4.65950   7.517E-29         6
     4.66050   1.642E-30         1
     4.66150   1.614E-29         2
     4.66250   6.638E-29         3
     4.66350   3.822E-30         2
     4.66450   7.290E-30         2
     4.66550   1.395E-29         5
     4.66650   1.602E-29         4
     4.66750   1.468E-29         5
     4.66850   3.702E-29        11
     4.66950   1.579E-29         2
     4.67050   3.732E-30         2
     4.67150   9.528E-30         5
     4.67250   9.033E-29         6
     4.67350   1.502E-30         1
     4.67450   3.624E-30         1
     4.67550   3.296E-30         1
     4.67650   1.505E-29         7
     4.67750   9.023E-29         9
     4.67950   7.358E-29         4
     4.68050   5.293E-29         6
     4.68150   1.082E-29         3
     4.68250   2.689E-29         3
     4.68350   2.728E-29         7
     4.68450   2.542E-29         3
     4.68550   8.132E-30         3
     4.68650   1.472E-29         7
     4.68750   9.134E-30         2
     4.68850   6.735E-29         7
     4.68950   2.213E-29         5
     4.69050   2.648E-29         6
     4.69150   4.152E-29         8
     4.69250   9.024E-30         3
     4.69350   3.858E-30         1
     4.69450   3.801E-30         1
     4.69550   1.978E-29         5
     4.69650   1.174E-29         4
     4.69750   1.873E-28        15
     4.69950   1.562E-29         2
     4.70050   8.840E-29         5
     4.70150   1.039E-28         7
     4.70250   5.415E-29         9
     4.70350   7.961E-30         2
     4.70450   5.702E-29         6
     4.70550   1.847E-30         1
     4.70650   1.259E-29         4
     4.70750   3.317E-29         5
     4.70850   6.452E-29         7
     4.70950   2.948E-29         6
     4.71050   8.489E-29        11
     4.71150   1.706E-29         6
     4.71250   1.698E-29         2
     4.71350   2.854E-29         5
     4.71450   1.328E-29         3
     4.71550   3.133E-29         7
     4.71650   1.523E-29         2
     4.71750   1.100E-29         3
     4.71850   2.759E-29         2
     4.71950   1.203E-29         3
     4.72050   2.296E-29         6
     4.72150   3.361E-29         7
     4.72250   2.882E-29         5
     4.72350   1.979E-28         8
     4.72450   3.499E-29         3
     4.72550   2.181E-29         5
     4.72650   9.794E-30         3
     4.72750   2.037E-29         3
     4.72850   1.490E-28         9
     4.72950   2.666E-29         8
     4.73050   1.322E-29         4
     4.73150   5.223E-30         3
     4.73250   2.164E-29         5
     4.73350   1.220E-29         4
     4.73450   6.969E-30         2
     4.73550   1.294E-29         5
     4.73650   1.124E-29         5
     4.73750   2.166E-29         4
     4.73850   3.289E-29         6
     4.73950   2.945E-29         8
     4.74050   1.142E-29         3
     4.74150   9.160E-29         8
     4.74250   6.541E-29        12
     4.74350   9.323E-30         3
     4.74450   1.156E-29         4
     4.74550   5.084E-29         3
     4.74650   1.654E-29         4
     4.74750   3.199E-29         5
     4.74850   1.638E-29         5
     4.74950   2.154E-29         5
     4.75050   7.403E-30         1
     4.75150   2.564E-29         6
     4.75250   1.946E-29         2
     4.75350   8.740E-29         8
     4.75450   2.868E-29         5
     4.75550   1.512E-29         5
     4.75650   1.891E-29         5
     4.75950   6.035E-29         6
     4.76050   6.019E-30         1
     4.76250   5.760E-30         2
     4.76350   1.024E-29         3
     4.76450   4.122E-29         2
     4.76550   7.146E-29         4
     4.76750   1.182E-29         4
     4.76850   2.084E-29         6
     4.76950   1.369E-29         2
     4.77050   1.660E-29         2
     4.77150   6.223E-29        10
     4.77250   2.525E-30         1
     4.77350   7.680E-29         5
     4.77450   7.325E-29         5
     4.77550   4.877E-29         4
     4.77650   1.272E-28         6
     4.77750   1.382E-29         6
     4.77850   1.519E-29         3
     4.77950   1.818E-29         2
     4.78050   2.884E-29         2
     4.78150   3.577E-29         3
     4.78250   1.931E-29         1
     4.78350   3.360E-30         2
     4.78550   3.190E-29         3
     4.78650   2.835E-30         1
     4.78750   3.943E-30         1
     4.78850   4.056E-29         5
     4.78950   5.738E-29         7
     4.79050   2.844E-29         1
     4.79150   2.788E-29         7
     4.79250   8.483E-30         2
     4.79350   3.623E-29         6
     4.79450   6.416E-30         2
     4.79550   5.661E-30         2
     4.79650   1.144E-29         5
     4.79750   7.436E-29         5
     4.79850   3.176E-29         5
     4.79950   1.090E-29         4
     4.80050   5.338E-29        12
     4.80150   1.495E-29         4
     4.80250   3.550E-30         2
     4.80350   2.695E-29         3
     4.80450   2.014E-29         7
     4.80550   2.072E-29         3
     4.80650   2.786E-29         4
     4.80750   6.188E-29         6
     4.80850   4.197E-29         5
     4.80950   5.417E-29         7
     4.81050   7.307E-30         2
     4.81150   5.541E-29         3
     4.81250   6.404E-30         1
     4.81350   4.022E-30         1
     4.81450   3.135E-29         3
     4.81550   1.074E-28         4
     4.81650   7.925E-29         5
     4.81750   1.282E-29         1
     4.81850   1.901E-29         4
     4.81950   1.754E-29         5
     4.82050   1.219E-29         4
     4.82150   6.706E-30         3
     4.82250   1.455E-29         3
     4.82350   1.905E-29         3
     4.82450   6.918E-30         3
     4.82550   3.313E-29         3
     4.82650   2.065E-29         4
     4.82750   3.027E-30         1
     4.82850   7.224E-30         3
     4.82950   1.972E-29         3
     4.83050   8.024E-30         1
     4.83150   1.131E-28        11
     4.83250   1.333E-29         5
     4.83350   2.863E-29         4
     4.83450   2.904E-29         4
     4.83550   2.552E-29         4
     4.83650   1.538E-29         3
     4.83750   3.663E-29         4
     4.83850   8.392E-30         1
     4.83950   2.993E-29         4
     4.84050   2.003E-29         4
     4.84150   6.164E-29         5
     4.84250   8.858E-29         5
     4.84350   2.397E-28         9
     4.84450   1.123E-28         6
     4.84550   1.971E-29         8
     4.84650   4.212E-29         5
     4.84750   2.228E-29         8
     4.84850   2.429E-29         5
     4.84950   6.692E-29         6
     4.85050   2.672E-29         7
     4.85150   6.869E-29         3
     4.85250   3.031E-29         8
     4.85350   3.724E-29         6
     4.85450   1.851E-29         4
     4.85550   1.692E-29         6
     4.85650   1.497E-29         4
     4.85750   3.552E-29         7
     4.85850   3.528E-29         7
     4.85950   1.083E-28         7
     4.86050   2.511E-30         1
     4.86150   3.541E-29         8
     4.86250   3.045E-29         7
     4.86350   2.858E-29         3
     4.86450   5.823E-29         7
     4.86550   8.332E-29         6
     4.86650   4.464E-29         7
     4.86750   2.467E-29         7
     4.86850   2.132E-29         4
     4.86950   1.748E-29         4
     4.87050   5.532E-29         9
     4.87150   4.535E-29         6
     4.87250   1.865E-28         9
     4.87350   4.272E-29         6
     4.87450   5.720E-29         3
     4.87550   9.114E-30         2
     4.87650   6.162E-29         7
     4.87750   2.033E-29         4
     4.87850   3.006E-29         7
     4.87950   2.193E-29         4
     4.88050   5.222E-29         7
     4.88150   1.568E-28         5
     4.88250   8.788E-29         3
     4.88350   7.537E-30         1
     4.88450   4.030E-30         2
     4.88550   4.065E-29         6
     4.88650   1.701E-28         5
     4.88750   2.271E-30         1
     4.88850   3.789E-30         2
     4.88950   8.149E-29        11
     4.89050   4.148E-29         1
     4.89150   4.477E-30         1
     4.89250   2.703E-29         4
     4.89350   2.153E-29         5
     4.89450   4.160E-29         5
     4.89550   4.926E-29         5
     4.89650   2.585E-29         5
     4.89750   4.406E-29         2
     4.89850   4.830E-30         1
     4.89950   4.141E-30         2
     4.90050   3.765E-30         2
     4.90150   2.100E-29         3
     4.90250   9.067E-29         6
     4.90450   6.191E-29         7
     4.90550   3.643E-29         7
     4.90650   8.689E-30         4
     4.90750   1.293E-29         4
     4.90850   7.295E-30         3
     4.90950   9.182E-29        13
     4.91050   3.682E-29         3
     4.91150   2.489E-29         3
     4.91250   5.077E-30         2
     4.91350   1.399E-29         2
     4.91450   5.169E-29         9
     4.91550   4.569E-30         1
     4.91650   2.932E-29         1
     4.91750   7.311E-29         2
     4.91850   3.712E-29         8
     4.91950   5.103E-30         2
     4.92050   1.380E-29         3
     4.92150   6.608E-29         5
     4.92250   6.798E-29         7
     4.92350   4.835E-29         8
     4.92450   9.351E-29         7
     4.92550   5.930E-29         5
     4.92650   3.845E-29         4
     4.92750   2.834E-29         1
     4.92850   8.699E-30         1
     4.92950   1.137E-28         4
     4.93050   7.608E-30         3
     4.93150   1.100E-28         9
     4.93250   1.199E-28         6
     4.93350   4.266E-29         5
     4.93450   2.845E-28        11
     4.93550   3.319E-29         5
     4.93650   7.393E-30         3
     4.93850   8.904E-30         2
     4.93950   2.072E-30         1
     4.94150   1.153E-29         4
     4.94250   4.842E-30         2
     4.94350   1.169E-29         4
     4.94450   7.461E-30         4
     4.94650   1.309E-29         4
     4.94750   1.321E-29         4
     4.94850   6.948E-30         3
     4.94950   2.208E-29         1
     4.95050   4.869E-30         2
     4.95150   1.636E-29         3
     4.95250   2.785E-29         5
     4.95350   1.828E-29         5
     4.95450   3.342E-29         5
     4.95550   1.433E-29         3
     4.95650   3.032E-29         6
     4.95750   3.913E-29         5
     4.95850   1.144E-28         7
     4.95950   5.281E-29         7
     4.96050   2.739E-29         5
     4.96150   2.394E-29         8
     4.96250   2.719E-29         4
     4.96350   4.920E-29         7
     4.96450   1.772E-29         5
     4.96550   3.045E-29         7
     4.96650   2.547E-30         1
     4.96750   4.749E-29         7
     4.96850   2.808E-29         5
     4.96950   1.213E-29         4
     4.97050   4.631E-29         2
     4.97150   4.292E-29         4
     4.97250   5.691E-30         2
     4.97350   1.078E-28         7
     4.97450   6.718E-29         5
     4.97550   2.707E-29         5
     4.97650   4.733E-29         4
     4.97750   2.376E-29         3
     4.97850   4.578E-29         7
     4.97950   1.572E-29         3
     4.98050   2.783E-29         4
     4.98150   8.551E-30         3
     4.98250   1.252E-29         4
     4.98350   1.900E-30         1
     4.98450   1.899E-30         1
     4.98550   2.390E-29         6
     4.98650   5.397E-29         7
     4.98750   1.138E-29         3
     4.98850   8.278E-29         7
     4.98950   4.353E-29         4
     4.99050   1.761E-29         5
     4.99150   2.083E-29         8
     4.99250   4.194E-29         4
     4.99350   1.211E-29         4
     4.99450   2.258E-29         6
     4.99550   1.222E-29         3
     4.99650   9.860E-29         6
     4.99750   3.256E-30         1
     4.99850   4.663E-29         7
     4.99950   7.516E-29        10
     5.00050   3.613E-29         8
     5.00150   5.423E-29         8
     5.00250   8.009E-30         3
     5.00350   8.179E-29        10
     5.00450   4.266E-29         6
     5.00550   4.461E-29         6
     5.00650   1.308E-29         5
     5.00750   4.297E-29         3
     5.00850   2.363E-29         5
     5.00950   3.512E-29         7
     5.01050   1.959E-29         4
     5.01150   2.505E-29         4
     5.01250   7.141E-29         5
     5.01350   2.131E-29         4
     5.01450   1.062E-29         3
     5.01550   1.425E-28        14
     5.01650   2.463E-29         8
     5.01750   3.334E-29         6
     5.01850   6.265E-30         1
     5.01950   3.777E-29         4
     5.02050   2.019E-29         5
     5.02150   9.229E-30         4
     5.02250   2.917E-29         5
     5.02350   1.396E-29         5
     5.02450   2.559E-29         6
     5.02550   5.231E-29         7
     5.02650   1.038E-29         4
     5.02750   1.143E-29         3
     5.02850   2.878E-29         9
     5.02950   9.925E-29         7
     5.03050   1.564E-28        13
     5.03150   1.916E-30         1
     5.03250   2.409E-29         4
     5.03350   2.932E-29         7
     5.03450   1.627E-29         3
     5.03550   2.812E-29         6
     5.03650   1.331E-29         6
     5.03750   2.422E-29         2
     5.03850   1.054E-29         3
     5.03950   1.046E-29         3
     5.04050   8.905E-30         4
     5.04150   3.771E-30         2
     5.04250   6.437E-29         7
     5.04350   3.490E-29         4
     5.04450   3.996E-29         3
     5.04550   2.994E-29         8
     5.04650   3.761E-29         6
     5.04750   7.266E-29         7
     5.04850   5.006E-29         5
     5.04950   3.371E-30         1
     5.05050   7.135E-30         4
     5.05150   3.228E-29        10
     5.05250   9.628E-29         6
     5.05350   5.912E-30         2
     5.05450   1.334E-29         5
     5.05550   1.513E-29         4
     5.05650   9.989E-29         7
     5.05750   1.861E-29         4
     5.05850   1.956E-29         6
     5.05950   3.141E-29         1
     5.06050   7.408E-29         6
     5.06150   1.464E-28         5
     5.06250   3.761E-29         5
     5.06350   2.348E-29         3
     5.06450   2.044E-29         2
     5.06750   3.130E-30         1
     5.06850   1.632E-30         1
     5.06950   2.138E-29         6
     5.07050   1.025E-29         4
     5.07150   2.821E-29         7
     5.07250   2.016E-29         3
     5.07350   8.046E-29        11
     5.07450   2.552E-29         4
     5.07550   4.170E-29         3
     5.07650   3.356E-29         3
     5.07750   1.735E-29         2
     5.07850   3.891E-29         3
     5.07950   7.740E-30         2
     5.08050   3.007E-29         6
     5.08150   1.429E-29         3
     5.08250   3.285E-29         6
     5.08350   1.560E-29         3
     5.08450   7.673E-29         6
     5.08550   1.073E-29         2
     5.08650   1.640E-29         3
     5.08750   1.809E-29         5
     5.08850   2.660E-29         4
     5.08950   7.815E-29         6
     5.09050   1.349E-29         3
     5.09150   1.203E-29         3
     5.09250   3.075E-29         5
     5.09350   8.240E-30         2
     5.09450   4.515E-29         3
     5.09550   3.810E-29         8
     5.09650   3.211E-29         5
     5.09750   1.887E-29         7
     5.09850   5.814E-29         5
     5.09950   7.137E-29         5
     5.10050   3.898E-29         2
     5.10150   4.378E-30         1
     5.10250   6.109E-29         7
     5.10350   2.812E-30         1
     5.10450   5.318E-29         6
     5.10550   6.249E-29         9
     5.10650   4.231E-29         7
     5.10750   8.279E-29         8
     5.10850   1.726E-29         3
     5.10950   3.386E-29         3
     5.11050   1.878E-29         4
     5.11150   1.768E-29         3
     5.11250   1.055E-29         4
     5.11350   5.668E-30         2
     5.11450   4.437E-29         6
     5.11550   1.606E-29         5
     5.11650   3.689E-29         5
     5.11750   1.996E-29         2
     5.11850   2.664E-29         5
     5.11950   1.514E-29         3
     5.12050   4.208E-29        10
     5.12150   7.901E-30         2
     5.12250   2.670E-29         4
     5.12350   5.477E-30         2
     5.12450   2.366E-29         6
     5.12550   2.435E-29         8
     5.12650   1.680E-29         5
     5.12750   7.749E-29         5
     5.12850   1.400E-29         4
     5.12950   1.962E-28         7
     5.13050   8.123E-29         4
     5.13150   2.775E-28        11
     5.13250   3.593E-28        16
     5.13350   1.214E-28         7
     5.13450   8.382E-29         9
     5.13550   1.558E-28        10
     5.13650   1.285E-28         7
     5.13750   4.029E-29        15
     5.13850   1.794E-29         4
     5.13950   2.173E-29         5
     5.14050   2.294E-29         4
     5.14150   4.669E-30         1
     5.14250   2.381E-29         7
     5.14350   4.960E-30         2
     5.14450   8.666E-30         3
     5.14550   2.755E-29         4
     5.14650   4.795E-29         5
     5.14750   1.078E-28        11
     5.14850   6.507E-29        10
     5.14950   5.701E-29         7
     5.15050   2.298E-29         5
     5.15150   1.883E-29         3
     5.15250   4.066E-29         5
     5.15350   4.340E-29         7
     5.15450   1.975E-29         4
     5.15550   4.570E-29         5
     5.15650   3.072E-29         6
     5.15750   1.080E-29         3
     5.15850   1.264E-29         3
     5.15950   2.703E-29         5
     5.16050   7.646E-30         2
     5.16150   3.873E-29         3
     5.16250   5.183E-29         5
     5.16350   1.265E-29         4
     5.16450   2.784E-29         4
     5.16550   3.248E-29         5
     5.16650   5.092E-29         6
     5.16750   7.745E-29        12
     5.16850   1.089E-29         2
     5.16950   8.062E-29         4
     5.17050   5.857E-29         6
     5.17150   5.160E-29        10
     5.17250   5.821E-29        10
     5.17350   7.609E-29         6
     5.17450   5.146E-29         5
     5.17550   6.341E-29         7
     5.17650   4.570E-29         5
     5.17750   1.080E-28         4
     5.17850   2.246E-28         7
     5.18050   1.265E-29         2
     5.18150   6.697E-29         4
     5.18250   3.424E-28         7
     5.18350   5.188E-29         7
     5.18450   2.159E-28        11
     5.18550   1.117E-29         5
     5.18650   1.048E-28        11
     5.18750   5.073E-30         2
     5.18850   9.756E-29        12
     5.18950   8.197E-30         4
     5.19050   3.516E-30         1
     5.19150   5.472E-29         5
     5.19250   8.538E-29        11
     5.19350   3.165E-29         5
     5.19450   1.423E-28        12
     5.19550   1.160E-28         8
     5.19650   1.067E-28         6
     5.19750   7.448E-30         3
     5.19850   1.034E-29         2
     5.19950   5.498E-29         6
     5.20050   8.975E-29         7
     5.20150   3.309E-29         2
     5.20250   6.953E-29         5
     5.20550   5.106E-29         3
     5.20650   1.975E-30         1
     5.20750   1.358E-28         8
     5.20850   8.298E-30         3
     5.20950   1.560E-29         6
     5.21150   2.372E-29         4
     5.21250   2.019E-29         5
     5.21350   6.298E-29         4
     5.21450   9.473E-29         7
     5.21550   1.700E-29         3
     5.21650   9.500E-30         2
     5.21750   1.656E-29         6
     5.21850   4.614E-30         2
     5.21950   8.222E-29         8
     5.22050   1.726E-29         3
     5.22150   6.204E-30         3
     5.22250   1.416E-29         5
     5.22350   4.065E-30         2
     5.22450   3.157E-29         6
     5.22550   1.186E-29         2
     5.22650   3.735E-30         2
     5.22750   7.165E-30         2
     5.22850   4.533E-29         9
     5.22950   4.036E-29         6
     5.23050   1.883E-29         5
     5.23150   2.959E-29         5
     5.23250   1.502E-29         5
     5.23350   2.534E-29         2
     5.23450   4.438E-29        13
     5.23550   2.165E-29         2
     5.23650   8.752E-29         9
     5.23750   3.329E-29         7
     5.23850   1.655E-29         6
     5.23950   8.883E-29         9
     5.24050   1.239E-29         3
     5.24150   1.062E-28         8
     5.24250   4.346E-29         6
     5.24350   6.831E-29         6
     5.24450   1.015E-28        13
     5.24550   6.142E-30         2
     5.24650   8.046E-29         3
     5.24750   8.479E-30         3
     5.24850   1.642E-29         7
     5.24950   7.450E-29         8
     5.25050   4.649E-29         4
     5.25150   9.366E-29         5
     5.25250   2.935E-29         7
     5.25350   1.174E-29         4
     5.25450   1.736E-29         6
     5.25550   6.374E-29         9
     5.25650   2.689E-29         3
     5.25750   1.805E-29         7
     5.25850   1.693E-29         4
     5.25950   3.057E-29         8
     5.26050   9.563E-30         1
     5.26150   8.972E-29         9
     5.26250   2.482E-29         4
     5.26350   2.042E-29         6
     5.26450   1.311E-29         4
     5.26550   2.647E-29         7
     5.26650   4.005E-29         7
     5.26750   7.065E-30         2
     5.26850   1.380E-28         6
     5.27050   9.462E-29         4
     5.27150   6.160E-29         7
     5.27250   5.552E-29         8
     5.27350   6.372E-29         6
     5.27450   1.056E-29         4
     5.27550   6.169E-30         1
     5.27650   2.089E-28         7
     5.27750   3.516E-29         7
     5.27850   2.669E-29         4
     5.27950   3.701E-29        10
     5.28050   3.807E-29         2
     5.28150   5.224E-30         3
     5.28250   4.513E-29         7
     5.28350   3.271E-30         1
     5.28450   1.472E-28         8
     5.28550   1.410E-29         4
     5.28650   2.161E-30         1
     5.28750   1.607E-28         4
     5.28850   2.630E-29         6
     5.28950   2.534E-29         4
     5.29050   8.340E-29         5
     5.29150   3.151E-29         5
     5.29250   3.446E-29         6
     5.29350   7.062E-29         9
     5.29450   2.163E-29         3
     5.29550   4.931E-29         6
     5.29650   9.131E-29         8
     5.29750   6.817E-29         6
     5.29850   2.377E-29         5
     5.29950   2.149E-29         4
     5.30050   1.534E-29         2
     5.30150   3.981E-29         4
     5.30250   6.075E-30         2
     5.30350   6.160E-29         8
     5.30450   3.107E-29         8
     5.30550   1.848E-29         3
     5.30650   4.627E-30         2
     5.30750   2.702E-29         4
     5.30850   9.383E-29         7
     5.30950   3.810E-29         5
     5.31050   4.542E-29         6
     5.31150   9.680E-29        14
     5.31250   4.069E-29         5
     5.31350   6.240E-29         6
     5.31450   6.934E-29         8
     5.31550   4.218E-29         6
     5.31650   4.543E-29         7
     5.31750   8.918E-29         9
     5.31850   1.725E-28         6
     5.31950   1.899E-29         4
     5.32050   1.649E-29         7
     5.32150   1.054E-29         3
     5.32250   3.395E-29         6
     5.32350   7.088E-29         7
     5.32450   8.388E-29         9
     5.32550   9.473E-29         8
     5.32650   2.842E-29         6
     5.32750   8.704E-29         5
     5.32850   1.777E-29         7
     5.32950   2.997E-29         5
     5.33050   1.818E-30         1
     5.33150   6.441E-29         4
     5.33250   5.579E-30         2
     5.33350   8.431E-29         8
     5.33450   4.352E-29         6
     5.33550   1.790E-29         7
     5.33650   2.749E-29         7
     5.33750   2.944E-29         5
     5.33850   1.932E-29         3
     5.33950   6.338E-29         6
     5.34050   5.984E-29         4
     5.34150   4.482E-30         2
     5.34250   3.346E-30         1
     5.34350   1.370E-29         5
     5.34450   1.999E-30         1
     5.34550   3.710E-30         1
     5.34650   7.563E-29         1
     5.34750   1.844E-29         1
     5.34850   9.155E-30         3
     5.34950   3.200E-29         4
     5.35050   3.066E-30         1
     5.35150   3.599E-30         1
     5.35250   4.488E-29        10
     5.35350   7.550E-30         2
     5.35450   2.238E-29         4
     5.35550   1.044E-29         2
     5.35650   7.535E-29         5
     5.35750   9.210E-30         3
     5.35850   5.382E-29         6
     5.35950   2.716E-29         5
     5.36050   1.255E-28        11
     5.36150   7.941E-29         3
     5.36250   5.231E-29         5
     5.36350   1.011E-29         4
     5.36450   7.094E-29        10
     5.36550   6.208E-29         3
     5.36650   2.892E-29         4
     5.36750   4.741E-29         6
     5.36850   5.709E-30         3
     5.36950   5.345E-29         4
     5.37050   3.012E-29         4
     5.37150   1.780E-29         4
     5.37250   4.423E-29         4
     5.37350   2.065E-29         6
     5.37450   3.227E-29         5
     5.37550   6.962E-29         6
     5.37650   7.030E-30         2
     5.37750   5.388E-29         7
     5.37850   3.848E-29         5
     5.37950   7.495E-30         3
     5.38050   7.586E-30         3
     5.38150   3.407E-29         3
     5.38250   3.567E-29         4
     5.38350   2.635E-29         7
     5.38450   6.625E-29        10
     5.38550   2.682E-29         6
     5.38650   4.073E-29         9
     5.38750   2.578E-29         5
     5.38850   8.382E-29         8
     5.38950   7.531E-29         7
     5.39050   2.151E-29         4
     5.39150   2.952E-29         6
     5.39250   2.394E-30         1
     5.39350   3.544E-29         3
     5.39450   4.225E-29        11
     5.39550   1.311E-29         5
     5.39650   2.831E-29         6
     5.39750   1.807E-29         1
     5.39850   1.562E-29         5
     5.39950   1.632E-29         4
     5.40050   1.080E-29         3
     5.40150   7.757E-30         4
     5.40250   6.473E-29         7
     5.40350   9.059E-29         7
     5.40450   1.298E-28        13
     5.40550   2.341E-29         4
     5.40650   2.279E-29         8
     5.40750   1.352E-28        10
     5.40850   8.645E-29         7
     5.40950   2.273E-29         5
     5.41050   8.431E-30         4
     5.41150   3.446E-29         7
     5.41250   3.078E-30         2
     5.41350   3.914E-29         2
     5.41450   1.388E-29         4
     5.41550   8.133E-29        14
     5.41650   7.634E-29        13
     5.41750   7.961E-29         8
     5.41850   2.626E-29         6
     5.41950   2.688E-29         5
     5.42050   5.684E-30         2
     5.42150   7.149E-29         9
     5.42250   1.275E-29         4
     5.42350   6.688E-29         9
     5.42450   4.979E-30         2
     5.42550   8.542E-30         2
     5.42650   4.396E-30         2
     5.42750   5.869E-30         2
     5.42850   3.943E-29         7
     5.42950   1.518E-29         2
     5.43050   5.661E-29        11
     5.43150   1.105E-28         8
     5.43250   2.178E-29         5
     5.43350   1.809E-29         5
     5.43450   3.482E-29         8
     5.43550   7.953E-29         7
     5.43650   2.821E-29         3
     5.43750   5.757E-29         6
     5.43850   8.487E-29         3
     5.43950   2.269E-29         6
     5.44050   2.740E-29         7
     5.44150   4.034E-29         4
     5.44250   2.272E-29         5
     5.44350   3.796E-29         7
     5.44450   3.465E-29         6
     5.44550   1.369E-28         9
     5.44650   1.615E-28        10
     5.44750   7.976E-29         9
     5.44850   6.804E-29         6
     5.44950   9.602E-30         2
     5.45050   9.638E-29         7
     5.45150   1.553E-29         5
     5.45250   3.383E-29         8
     5.45350   2.497E-29         4
     5.45450   6.486E-29         6
     5.45650   3.316E-29         1
     5.45750   6.152E-29         6
     5.45850   1.074E-28         8
     5.45950   6.365E-29         9
     5.46050   5.929E-29         4
     5.46150   1.537E-28         9
     5.46250   1.947E-29         5
     5.46350   2.428E-29         6
     5.46450   5.621E-29         6
     5.46550   1.672E-28         6
     5.46650   2.399E-29         7
     5.46750   1.718E-30         1
     5.46850   6.240E-29         5
     5.46950   5.886E-29         8
     5.47050   8.707E-29         8
     5.47150   4.040E-29         4
     5.47350   1.290E-29         1
     5.47450   3.352E-28        13
     5.47550   7.242E-29         9
     5.47650   3.412E-29         6
     5.47750   4.164E-29         5
     5.47850   1.234E-28         8
     5.47950   2.994E-28         7
     5.48050   7.401E-29         8
     5.48250   6.003E-30         2
     5.48350   7.804E-30         2
     5.48450   5.235E-29        10
     5.48550   1.081E-28         6
     5.48650   8.351E-30         3
     5.48750   1.480E-29         5
     5.48850   6.632E-29         5
     5.48950   2.449E-29         4
     5.49050   2.969E-29         6
     5.49150   2.683E-29         4
     5.49250   3.735E-29         6
     5.49350   5.583E-29        11
     5.49450   6.345E-29         6
     5.49550   1.066E-28         6
     5.49650   2.838E-29         6
     5.49750   3.899E-29         6
     5.49850   1.303E-29         4
     5.49950   3.446E-29         4
     5.50050   1.700E-28        14
     5.50150   3.633E-29         7
     5.50250   1.689E-29         2
     5.50350   4.472E-30         2
     5.50450   1.938E-29         4
     5.50550   7.905E-29         5
     5.50650   1.616E-29         4
     5.50750   8.474E-30         4
     5.50850   2.090E-30         1
     5.50950   5.863E-29         9
     5.51050   2.710E-29         9
     5.51150   2.283E-29         3
     5.51250   4.741E-29         9
     5.51350   6.359E-30         4
     5.51450   4.028E-29         6
     5.51550   8.833E-29         8
     5.51650   1.856E-29         3
     5.51750   4.323E-29         6
     5.51850   5.058E-29         3
     5.51950   6.657E-29         9
     5.52050   4.030E-29         7
     5.52150   1.020E-28        10
     5.52250   4.743E-29         8
     5.52350   3.591E-29         4
     5.52450   1.007E-29         4
     5.52550   1.522E-28         8
     5.52650   1.701E-30         1
     5.52750   3.655E-29         9
     5.52850   1.120E-28         9
     5.52950   1.633E-28        12
     5.53050   1.053E-29         2
     5.53150   3.611E-29         6
     5.53250   3.011E-29         7
     5.53350   2.166E-29         4
     5.53450   2.263E-29         3
     5.53550   1.968E-29         6
     5.53650   4.653E-29         5
     5.53750   1.712E-29         2
     5.53850   2.924E-29         3
     5.53950   2.426E-29         7
     5.54050   2.301E-29         6
     5.54150   3.138E-29         8
     5.54250   1.620E-29         4
     5.54350   2.265E-29         3
     5.54450   1.735E-29         5
     5.54550   2.721E-28        13
     5.54650   1.688E-29         5
     5.54750   5.256E-30         1
     5.54850   4.825E-29         7
     5.54950   5.746E-29         8
     5.55050   1.649E-29         3
     5.55150   3.834E-30         2
     5.55250   1.136E-28         7
     5.55350   1.119E-29         2
     5.55450   7.463E-29         6
     5.55550   1.191E-28        16
     5.55650   4.194E-29         4
     5.55750   8.315E-29         7
     5.55850   5.135E-29        10
     5.55950   1.210E-29         3
     5.56050   1.112E-28         6
     5.56150   3.076E-29         5
     5.56250   1.423E-28         7
     5.56450   4.786E-30         1
     5.56550   1.228E-29         3
     5.56650   1.173E-29         4
     5.56750   1.487E-28        12
     5.56850   2.725E-29         6
     5.56950   7.992E-29         8
     5.57050   3.367E-29         6
     5.57150   4.430E-29         5
     5.57250   7.202E-29        11
     5.57350   1.446E-29         4
     5.57450   4.231E-29         5
     5.57550   2.148E-29         3
     5.57650   2.718E-29         5
     5.57750   3.689E-29         6
     5.57850   6.583E-29         7
     5.57950   2.063E-29         6
     5.58050   2.155E-29         6
     5.58150   5.357E-29         7
     5.58250   1.025E-28        10
     5.58350   2.107E-28        14
     5.58450   1.010E-28         6
     5.58550   1.005E-28        14
     5.58650   4.309E-29         7
     5.58750   2.540E-29         4
     5.58850   2.274E-29         4
     5.58950   3.179E-29         5
     5.59050   3.823E-29         5
     5.59150   1.232E-29         6
     5.59250   4.202E-29         3
     5.59350   3.832E-29         9
     5.59450   2.187E-29         5
     5.59550   3.202E-30         2
     5.59650   9.662E-30         2
     5.59750   7.366E-30         2
     5.59850   4.018E-29         7
     5.59950   7.159E-30         3
     5.60050   3.086E-29         6
     5.60150   3.791E-29         9
     5.60250   1.038E-29         2
     5.60350   1.042E-29         5
     5.60450   2.605E-29         3
     5.60550   6.600E-30         3
     5.60650   3.064E-29         5
     5.60750   2.028E-29         6
     5.60850   1.195E-29         5
     5.60950   1.366E-28         4
     5.61050   1.202E-28         7
     5.61150   6.793E-29         8
     5.61250   5.413E-30         3
     5.61350   2.628E-29         5
     5.61450   7.210E-29         6
     5.61550   4.047E-29         4
     5.61650   6.763E-29         9
     5.61750   6.146E-29         5
     5.61850   5.865E-29         5
     5.61950   4.867E-29         6
     5.62050   1.422E-29         2
     5.62150   1.733E-29         4
     5.62250   2.974E-29         9
     5.62350   4.214E-29         5
     5.62450   5.178E-29         2
     5.62550   6.008E-29         6
     5.62650   6.971E-29         7
     5.62750   7.822E-29        12
     5.62850   3.836E-29         4
     5.62950   3.727E-29         7
     5.63050   7.668E-29         6
     5.63150   8.539E-29         8
     5.63250   6.270E-29         8
     5.63350   4.109E-29         7
     5.63450   3.716E-29         4
     5.63550   1.497E-28        12
     5.63650   1.879E-29         5
     5.63750   2.612E-28        16
     5.63850   4.757E-29         7
     5.63950   4.048E-29         6
     5.64050   2.605E-28         9
     5.64150   1.934E-29         5
     5.64250   3.181E-29         4
     5.64350   1.741E-29         3
     5.64450   1.458E-29         4
     5.64550   7.069E-29         7
     5.64650   3.081E-29         5
     5.64750   3.152E-29         9
     5.64850   3.859E-29         8
     5.64950   2.783E-29         2
     5.65050   5.279E-29         8
     5.65150   1.247E-28         8
     5.65250   4.754E-29         5
     5.65350   5.626E-30         2
     5.65450   2.117E-29         3
     5.65550   3.288E-29         3
     5.65650   6.222E-29         8
     5.65750   5.415E-29         8
     5.65850   2.798E-29         7
     5.65950   1.336E-29         6
     5.66050   2.293E-29         6
     5.66150   5.712E-29         6
     5.66250   4.459E-29         7
     5.66350   2.652E-29         6
     5.66450   2.151E-29         6
     5.66550   2.331E-29         5
     5.66650   1.022E-29         2
     5.66750   1.093E-28        14
     5.66850   6.316E-29         5
     5.66950   1.609E-29         3
     5.67050   2.089E-29         4
     5.67150   1.477E-29         4
     5.67250   2.285E-29         6
     5.67350   1.683E-28         6
     5.67450   5.567E-29         4
     5.67550   6.795E-29         6
     5.67650   3.069E-29         7
     5.67750   2.659E-29         6
     5.67850   2.153E-29         7
     5.67950   3.905E-30         2
     5.68050   7.467E-29         5
     5.68150   2.200E-29         5
     5.68250   2.836E-29         6
     5.68350   2.180E-28        12
     5.68450   1.197E-29         3
     5.68550   1.367E-29         4
     5.68650   4.030E-29         7
     5.68750   1.550E-28         8
     5.68850   2.580E-29         5
     5.68950   4.069E-29         6
     5.69050   7.147E-29         8
     5.69150   5.565E-29         8
     5.69250   9.212E-29        14
     5.69350   1.296E-29         4
     5.69450   4.065E-29         7
     5.69550   2.584E-29        11
     5.69650   5.183E-28        22
     5.69750   2.090E-29         3
     5.69850   6.089E-29        10
     5.69950   3.394E-28         6
     5.70050   1.775E-29         3
     5.70150   2.486E-29         6
     5.70250   2.678E-28         6
     5.70350   1.531E-28         6
     5.70450   7.974E-29         7
     5.70550   3.564E-30         1
     5.70650   1.225E-29         4
     5.70750   5.304E-29         9
     5.70850   3.237E-29         5
     5.70950   1.857E-28         5
     5.71050   1.751E-28         2
     5.71150   1.040E-29         3
     5.71250   2.354E-29         7
     5.71350   2.808E-29         5
     5.71450   7.286E-29        10
     5.71550   5.255E-29         4
     5.71650   7.654E-29         5
     5.71750   3.181E-29         5
     5.71850   8.461E-29         8
     5.71950   4.333E-29         4
     5.72050   3.387E-29         5
     5.72150   7.220E-29        10
     5.72250   6.593E-29         7
     5.72350   9.569E-30         2
     5.72450   4.285E-29         9
     5.72550   2.133E-29         5
     5.72650   5.262E-29         8
     5.72750   9.188E-29         5
     5.72850   1.011E-28         2
     5.72950   7.804E-29         4
     5.73050   8.223E-29         7
     5.73150   1.701E-29         2
     5.73250   1.389E-28        14
     5.73350   5.187E-29         5
     5.73450   2.146E-29         5
     5.73550   4.205E-29        11
     5.73650   1.211E-28         7
     5.73750   2.406E-29         5
     5.73850   8.533E-30         3
     5.73950   5.432E-29         8
     5.74050   6.680E-29         6
     5.74150   4.141E-29         6
     5.74250   5.745E-29         4
     5.74350   6.885E-29         7
     5.74450   1.871E-29         3
     5.74550   7.031E-29        14
     5.74650   6.536E-29         7
     5.74750   2.014E-29         4
     5.74850   1.517E-29         4
     5.74950   5.471E-29         6
     5.75050   8.344E-29         9
     5.75150   3.105E-29         4
     5.75250   1.761E-28         7
     5.75350   1.024E-28         6
     5.75450   1.928E-28         9
     5.75550   1.124E-28        11
     5.75650   3.824E-29         9
     5.75750   6.443E-29         6
     5.75850   9.314E-29        12
     5.75950   1.647E-29         5
     5.76050   2.268E-29         2
     5.76150   3.094E-29         4
     5.76250   3.210E-29         7
     5.76350   8.795E-29         7
     5.76450   1.822E-28         9
     5.76550   6.892E-29         3
     5.76650   6.517E-29         9
     5.76750   4.221E-29         7
     5.76850   5.787E-29         6
     5.76950   3.124E-30         2
     5.77050   1.815E-28         6
     5.77150   1.560E-29         6
     5.77250   2.382E-29         5
     5.77350   9.084E-29         9
     5.77450   3.540E-29         6
     5.77550   5.999E-28        12
     5.77650   3.425E-29         6
     5.77750   1.658E-29         5
     5.77850   3.309E-29         4
     5.77950   7.134E-29         3
     5.78050   4.583E-29         5
     5.78150   9.585E-29         6
     5.78250   7.150E-30         3
     5.78350   1.858E-29         5
     5.78450   3.018E-29         8
     5.78550   5.303E-29        11
     5.78650   4.459E-29         8
     5.78750   4.564E-29         9
     5.78850   2.101E-29         7
     5.78950   1.003E-28         5
     5.79050   1.171E-28         8
     5.79150   9.193E-29         8
     5.79250   5.661E-29         8
     5.79350   4.035E-29         5
     5.79450   6.902E-29         9
     5.79550   4.347E-30         2
     5.79650   1.941E-29         5
     5.79750   3.432E-29        11
     5.79850   8.927E-29         9
     5.79950   4.451E-29         8
     5.80050   8.689E-29         8
     5.80150   1.839E-29         6
     5.80250   5.075E-29         9
     5.80350   1.504E-29         5
     5.80450   2.308E-29         6
     5.80550   5.108E-29         3
     5.80650   1.179E-29         4
     5.80750   1.081E-29         4
     5.80850   9.769E-30         4
     5.80950   2.104E-29         5
     5.81050   1.580E-28         7
     5.81150   3.932E-29         7
     5.81250   4.703E-29         9
     5.81350   7.739E-29         5
     5.81450   2.823E-29         6
     5.81550   3.776E-29         5
     5.81650   2.239E-29         6
     5.81750   2.769E-29         6
     5.81850   4.106E-30         2
     5.81950   1.571E-29         6
     5.82050   1.299E-28        14
     5.82150   1.383E-28         8
     5.82250   1.008E-29         4
     5.82350   5.921E-29         6
     5.82450   1.285E-29         4
     5.82550   2.135E-29         4
     5.82650   4.854E-30         2
     5.82750   4.474E-29         5
     5.82850   1.036E-29         4
     5.82950   1.500E-29         2
     5.83050   2.890E-29         9
     5.83150   4.039E-29         6
     5.83250   1.443E-29         7
     5.83350   2.512E-29         7
     5.83450   1.238E-28         6
     5.83550   1.353E-29         6
     5.83650   9.129E-29        13
     5.83750   1.026E-28        10
     5.83850   4.421E-29         4
     5.83950   4.627E-30         2
     5.84050   4.988E-29         3
     5.84150   8.218E-30         3
     5.84250   8.266E-29         7
     5.84350   1.632E-28         7
     5.84450   2.494E-29         2
     5.84550   1.721E-29         2
     5.84650   1.304E-29         3
     5.84750   1.559E-29         3
     5.84850   1.088E-28        10
     5.84950   4.718E-29         5
     5.85150   1.476E-28         8
     5.85250   4.634E-29        12
     5.85350   3.826E-30         1
     5.85450   7.653E-29         9
     5.85550   3.408E-29         4
     5.85650   5.084E-29         8
     5.85750   3.120E-29         5
     5.85850   4.951E-29         9
     5.85950   2.492E-29         5
     5.86050   2.195E-29         3
     5.86150   4.719E-29         4
     5.86250   4.593E-29         6
     5.86350   7.710E-29        12
     5.86450   1.884E-29         3
     5.86550   1.551E-28         9
     5.86650   7.311E-29        11
     5.86750   3.084E-29         6
     5.86850   2.712E-29         4
     5.86950   9.053E-29         6
     5.87050   2.457E-29         3
     5.87150   4.366E-29         5
     5.87250   2.859E-29         5
     5.87350   9.630E-30         5
     5.87450   2.911E-29         4
     5.87550   1.852E-29         4
     5.87650   2.348E-29         6
     5.87750   4.785E-29         8
     5.87850   1.348E-29         5
     5.87950   1.385E-28         8
     5.88050   3.047E-29         7
     5.88150   5.740E-29         8
     5.88250   3.204E-29         8
     5.88350   1.140E-28        12
     5.88450   2.175E-29         5
     5.88550   2.030E-30         1
     5.88650   5.545E-29         6
     5.88750   6.996E-29         8
     5.88850   1.272E-28         8
     5.88950   3.874E-30         2
     5.89050   5.844E-29         3
     5.89150   6.916E-29         7
     5.89250   6.469E-29         6
     5.89350   3.002E-29         5
     5.89450   1.002E-28         3
     5.89550   1.858E-30         1
     5.89650   5.864E-29         9
     5.89750   2.371E-29         4
     5.89850   8.069E-29         4
     5.89950   4.616E-29         6
     5.90050   4.060E-29         5
     5.90150   2.132E-29         3
     5.90250   9.225E-29        12
     5.90350   2.708E-29         3
     5.90450   6.658E-29         9
     5.90550   1.170E-28        12
     5.90650   2.021E-29         3
     5.90750   5.416E-29         8
     5.90850   1.291E-28        14
     5.90950   1.636E-29         4
     5.91050   8.556E-29        10
     5.91150   1.930E-28        15
     5.91250   8.454E-29         8
     5.91350   7.336E-29         8
     5.91450   4.040E-29         7
     5.91550   1.945E-30         1
     5.91650   3.194E-29         5
     5.91750   3.288E-29        10
     5.91850   6.352E-29         9
     5.91950   4.319E-29         8
     5.92050   3.780E-30         2
     5.92150   4.090E-29        14
     5.92250   4.077E-29         6
     5.92350   1.121E-29         4
     5.92450   3.334E-29         6
     5.92550   4.553E-29         5
     5.92650   1.851E-29         6
     5.92750   3.937E-29         3
     5.92850   4.321E-29         8
     5.92950   9.061E-30         4
     5.93050   5.105E-29         7
     5.93150   1.174E-28        14
     5.93250   4.425E-29         8
     5.93350   4.289E-29         4
     5.93450   4.500E-29         8
     5.93550   4.535E-29         7
     5.93650   5.659E-29         7
     5.93750   7.014E-29        11
     5.93850   1.420E-28         7
     5.93950   2.628E-29         7
     5.94050   1.047E-29         3
     5.94150   2.910E-29         6
     5.94250   1.129E-29         3
     5.94350   4.568E-29         8
     5.94450   3.281E-30         1
     5.94550   1.071E-29         4
     5.94650   1.365E-29         4
     5.94750   2.269E-29         6
     5.94850   7.007E-29         9
     5.94950   1.431E-29         3
     5.95050   1.397E-29         4
     5.95150   1.735E-29         6
     5.95250   1.435E-28         5
     5.95350   1.674E-28         9
     5.95450   5.120E-29        13
     5.95550   4.080E-29         8
     5.95650   9.134E-29         4
     5.95750   7.196E-29         7
     5.95850   3.042E-29         7
     5.95950   4.672E-29         4
     5.96050   2.896E-28        10
     5.96150   5.559E-30         2
     5.96250   3.635E-29         4
     5.96350   5.637E-29         8
     5.96450   1.118E-29         5
     5.96550   1.845E-29         5
     5.96650   7.447E-30         3
     5.96750   3.949E-29         6
     5.96850   2.733E-29         9
     5.96950   1.413E-28        16
     5.97050   9.194E-29         8
     5.97150   4.445E-29        11
     5.97250   1.428E-29         3
     5.97350   2.210E-29         7
     5.97450   6.432E-30         2
     5.97550   3.990E-29         8
     5.97650   6.817E-29         8
     5.97750   7.431E-29         4
     5.97850   5.609E-29         8
     5.97950   8.540E-30         3
     5.98050   4.797E-29         5
     5.98150   9.230E-29         4
     5.98250   2.635E-29         7
     5.98350   1.469E-29         4
     5.98450   2.124E-29         7
     5.98550   1.761E-28         8
     5.98650   5.581E-29         6
     5.98750   1.387E-28        10
     5.98850   1.537E-29         2
     5.98950   1.981E-29         5
     5.99050   6.024E-29         5
     5.99150   2.397E-28         7
     5.99250   9.292E-29         8
     5.99350   7.065E-29        11
     5.99450   5.608E-29         7
     5.99550   3.747E-29         4
     5.99650   1.144E-29         2
     5.99750   5.823E-29         7
     5.99850   1.140E-28        12
     5.99950   8.673E-29         7
     6.00050   1.255E-28         7
     6.00150   6.234E-29         6
     6.00250   1.067E-28        14
     6.00350   1.902E-29         5
     6.00450   3.051E-29         7
     6.00550   1.809E-29         3
     6.00650   3.423E-29         5
     6.00750   5.767E-29         7
     6.00850   1.839E-30         1
     6.00950   1.354E-28         9
     6.01050   8.221E-29         6
     6.01150   1.970E-29         4
     6.01250   7.882E-29         5
     6.01350   6.375E-29         5
     6.01450   1.621E-29         6
     6.01550   9.263E-29         3
     6.01650   2.272E-29         7
     6.01750   1.002E-28         8
     6.01850   5.380E-29         3
     6.01950   1.086E-28         6
     6.02050   2.459E-29         5
     6.02150   4.252E-29         6
     6.02250   1.019E-28        13
     6.02350   2.527E-29         5
     6.02450   5.255E-29         6
     6.02550   7.358E-29         5
     6.02650   1.627E-28         7
     6.02750   3.208E-29         7
     6.02850   1.886E-29         5
     6.02950   9.642E-29         7
     6.03050   1.382E-28         5
     6.03150   1.097E-28         4
     6.03250   1.339E-28        11
     6.03350   5.307E-29         6
     6.03450   8.716E-29         9
     6.03550   3.099E-28        11
     6.03650   1.254E-28        15
     6.03750   7.187E-29         6
     6.03850   5.705E-29         4
     6.03950   3.894E-30         2
     6.04050   6.397E-29        10
     6.04150   2.191E-29         4
     6.04250   7.222E-29         4
     6.04350   2.810E-29        10
     6.04450   4.103E-29        11
     6.04550   4.192E-29         5
     6.04650   8.122E-29         8
     6.04750   2.224E-29         5
     6.04850   2.750E-29         4
     6.04950   3.364E-29         8
     6.05050   1.875E-29         3
     6.05150   5.156E-29         7
     6.05250   2.030E-29         3
     6.05350   6.131E-29         7
     6.05450   1.652E-28        13
     6.05550   9.311E-29         7
     6.05650   1.327E-28        12
     6.05750   6.315E-29        11
     6.05850   1.022E-28        13
     6.05950   4.787E-29         9
     6.06050   1.069E-28        22
     6.06150   1.099E-28         7
     6.06250   9.025E-29         9
     6.06350   3.109E-29         6
     6.06450   5.312E-29         7
     6.06550   5.604E-29        10
     6.06650   3.540E-28        12
     6.06750   4.080E-29         7
     6.06850   3.308E-29         6
     6.06950   4.810E-29        11
     6.07050   5.598E-29         5
     6.07150   3.179E-28        11
     6.07250   1.756E-29         4
     6.07350   2.467E-29         8
     6.07450   3.680E-29        10
     6.07550   1.215E-28        11
     6.07650   6.873E-29         7
     6.07750   1.933E-29         6
     6.07850   4.105E-29         9
     6.07950   1.155E-28        11
     6.08050   1.942E-29         5
     6.08150   4.561E-29         4
     6.08250   1.941E-29         4
     6.08350   3.337E-29         5
     6.08450   8.111E-29         8
     6.08550   7.066E-30         1
     6.08650   3.133E-29         5
     6.08750   1.086E-28         8
     6.08850   5.771E-29         6
     6.08950   7.018E-29         5
     6.09050   5.263E-29         4
     6.09150   4.017E-29        11
     6.09250   2.889E-30         1
     6.09350   4.427E-30         2
     6.09450   8.856E-29         5
     6.09550   1.524E-28         6
     6.09650   9.107E-29        11
     6.09750   6.238E-29         6
     6.09850   9.874E-30         3
     6.09950   1.313E-28         9
     6.10050   9.988E-29         7
     6.10150   6.471E-29         8
     6.10250   2.813E-29         7
     6.10350   1.245E-28         5
     6.10450   6.880E-29         3
     6.10550   9.178E-29         8
     6.10650   1.917E-28         2
     6.10750   5.386E-29         6
     6.10850   2.226E-29         6
     6.10950   3.307E-29         6
     6.11050   3.333E-29         6
     6.11150   1.069E-28         6
     6.11250   7.377E-30         3
     6.11350   6.341E-29         3
     6.11450   6.802E-30         3
     6.11550   2.982E-29         4
     6.11650   6.026E-29         7
     6.11750   6.625E-30         1
     6.11850   1.322E-28         7
     6.11950   8.378E-29        11
     6.12050   4.746E-29         5
     6.12150   7.593E-30         3
     6.12250   2.379E-29         5
     6.12350   1.719E-29         3
     6.12450   2.943E-28         7
     6.12550   1.932E-29         5
     6.12650   2.860E-29         5
     6.12750   2.083E-28        12
     6.12850   4.553E-29         9
     6.12950   1.822E-29         5
     6.13050   3.888E-29         3
     6.13150   1.397E-28        12
     6.13250   9.782E-30         5
     6.13350   4.382E-29         9
     6.13450   3.120E-29         6
     6.13550   8.602E-29         4
     6.13650   1.778E-28        11
     6.13750   3.474E-29         7
     6.13850   6.234E-29        12
     6.13950   1.810E-29         2
     6.14050   5.614E-29        10
     6.14150   5.259E-29         5
     6.14250   6.051E-29         8
     6.14350   5.400E-30         2
     6.14450   2.810E-28         8
     6.14550   9.261E-29         5
     6.14650   2.323E-28        12
     6.14750   7.853E-30         3
     6.14850   1.515E-29         1
     6.14950   1.954E-29         5
     6.15050   1.098E-29         4
     6.15150   6.500E-29        12
     6.15250   5.661E-29         7
     6.15350   8.182E-29         8
     6.15450   5.639E-29        10
     6.15550   3.149E-29         9
     6.15650   9.221E-29         9
     6.15750   3.846E-29         8
     6.15850   9.332E-29        12
     6.15950   1.150E-29         4
     6.16050   1.084E-29         3
     6.16150   3.332E-29         7
     6.16250   8.874E-29        13
     6.16350   1.166E-28        12
     6.16450   2.702E-29         3
     6.16550   4.588E-29         4
     6.16650   1.288E-28         8
     6.16750   1.087E-28         9
     6.16850   6.740E-29         5
     6.16950   7.044E-29         9
     6.17050   3.236E-29         5
     6.17150   8.878E-29         9
     6.17250   7.629E-29         7
     6.17350   9.763E-29         8
     6.17450   6.212E-29         5
     6.17550   5.525E-29         6
     6.17650   5.266E-29         6
     6.17750   5.863E-29         7
     6.17850   9.508E-29         7
     6.17950   3.890E-29         4
     6.18050   5.014E-29         6
     6.18150   3.966E-29        10
     6.18250   1.517E-28        11
     6.18350   1.323E-28         8
     6.18450   1.129E-28         9
     6.18550   4.894E-29         9
     6.18650   4.636E-29         8
     6.18750   1.079E-28         7
     6.18850   7.050E-29        11
     6.18950   1.017E-28        12
     6.19050   8.744E-29         9
     6.19150   2.687E-29         7
     6.19250   7.000E-29         4
     6.19350   1.650E-29         3
     6.19450   6.873E-29        16
     6.19550   1.661E-29         4
     6.19650   7.390E-30         3
     6.19750   2.010E-29         8
     6.19850   6.953E-29        10
     6.19950   4.590E-29         9
     6.20050   7.631E-29         8
     6.20150   1.357E-28        10
     6.20250   1.730E-29         6
     6.20350   5.247E-29         7
     6.20450   5.206E-29         7
     6.20550   1.718E-28         8
     6.20650   1.975E-28        16
     6.20750   8.318E-29        11
     6.20850   1.006E-28        11
     6.20950   4.226E-29        11
     6.21050   2.916E-29         8
     6.21150   1.307E-29         4
     6.21250   3.363E-29         5
     6.21350   7.969E-29        14
     6.21450   2.983E-29         7
     6.21550   9.098E-29         7
     6.21650   1.557E-29         6
     6.21750   3.187E-29         7
     6.21850   1.242E-28         9
     6.21950   8.358E-29         9
     6.22050   1.912E-28        14
     6.22150   8.259E-29         8
     6.22250   2.181E-29         4
     6.22350   4.416E-29         6
     6.22450   3.072E-29         7
     6.22550   5.132E-29         4
     6.22650   2.860E-29         5
     6.22750   1.544E-29         5
     6.22850   5.183E-29        13
     6.22950   2.429E-29         6
     6.23050   5.982E-29         8
     6.23150   9.623E-30         4
     6.23250   2.105E-28        12
     6.23350   2.049E-29         6
     6.23450   3.870E-29         8
     6.23550   1.239E-28        10
     6.23650   1.212E-29         4
     6.23750   3.264E-29         7
     6.23850   1.546E-29         3
     6.23950   2.202E-28        16
     6.24050   9.896E-29        12
     6.24150   5.497E-29         6
     6.24250   4.827E-30         2
     6.24350   1.708E-29         3
     6.24450   3.632E-29         6
     6.24650   1.185E-28        13
     6.24750   2.964E-29         6
     6.24850   2.596E-29         8
     6.24950   2.300E-29         2
     6.25050   1.673E-29         2
     6.25150   8.541E-29         9
     6.25250   1.557E-30         1
     6.25350   1.169E-29         2
     6.25450   3.640E-29         5
     6.25550   8.642E-30         1
     6.25650   7.669E-30         3
     6.25750   7.497E-29        10
     6.25850   1.006E-28         5
     6.25950   3.738E-29         4
     6.26050   1.038E-28         8
     6.26150   8.813E-29        12
     6.26250   2.326E-29         5
     6.26350   1.642E-29         6
     6.26450   9.324E-29         9
     6.26550   1.027E-28         4
     6.26650   1.170E-29         2
     6.26750   3.516E-29         9
     6.26850   6.928E-29         6
     6.26950   8.407E-28        11
     6.27150   1.542E-28         3
     6.27250   2.882E-28         6
     6.27350   1.127E-28         6
     6.27450   7.879E-29         8
     6.27550   7.595E-29        13
     6.27650   4.717E-29         5
     6.27750   5.642E-30         3
     6.27850   2.924E-29         8
     6.27950   7.311E-29         3
     6.28050   4.439E-30         2
     6.28150   3.776E-29        10
     6.28250   5.610E-29         7
     6.28350   1.401E-28         7
     6.28450   2.214E-29         6
     6.28550   1.104E-28         7
     6.28650   4.580E-29         6
     6.28750   2.471E-29         3
     6.28850   5.737E-29         9
     6.28950   1.004E-28         3
     6.29050   1.955E-29         4
     6.29150   4.468E-29         9
     6.29250   1.577E-28         7
     6.29350   1.067E-28         8
     6.29450   1.766E-28        12
     6.29550   9.075E-29         7
     6.29650   1.391E-28         7
     6.29750   1.128E-28         5
     6.29850   2.145E-29         5
     6.29950   6.265E-29         8
     6.30050   3.273E-29         5
     6.30150   2.520E-28        10
     6.30250   9.770E-29         8
     6.30350   1.357E-28        10
     6.30450   2.850E-29         6
     6.30550   6.252E-29         9
     6.30650   2.550E-29         4
     6.30750   1.862E-28        12
     6.30850   4.949E-29        10
     6.30950   6.591E-29         9
     6.31050   2.824E-29         8
     6.31150   1.136E-28         9
     6.31250   4.179E-29         9
     6.31350   2.985E-29         6
     6.31450   2.499E-29         8
     6.31550   4.760E-29         6
     6.31650   8.157E-29        11
     6.31750   3.344E-29         6
     6.31850   1.100E-28        13
     6.31950   8.333E-30         4
     6.32050   6.446E-29         7
     6.32150   2.079E-29         4
     6.32250   1.217E-28        12
     6.32350   8.314E-29         8
     6.32450   8.055E-30         4
     6.32550   2.877E-29         8
     6.32650   1.160E-28         6
     6.32750   3.199E-29         8
     6.32850   8.457E-29         5
     6.32950   3.603E-29         6
     6.33050   1.959E-28        11
     6.33150   1.352E-28        12
     6.33250   5.892E-29        11
     6.33350   8.523E-29        15
     6.33450   2.374E-29         6
     6.33550   1.005E-28        19
     6.33650   6.407E-29         9
     6.33750   4.925E-29         9
     6.33850   1.793E-28        16
     6.33950   7.774E-29        10
     6.34050   3.020E-29         5
     6.34150   3.864E-29         7
     6.34250   5.417E-29         8
     6.34350   4.750E-29         4
     6.34450   1.339E-28         9
     6.34550   2.043E-29         7
     6.34750   2.394E-29         7
     6.34850   2.328E-29         5
     6.34950   6.107E-29         9
     6.35050   1.997E-29         4
     6.35150   2.648E-29         5
     6.35250   7.082E-29        10
     6.35350   6.551E-29         9
     6.35450   4.881E-29        11
     6.35550   8.204E-29        13
     6.35650   2.028E-28        15
     6.35750   7.267E-29         9
     6.35850   2.308E-28         9
     6.35950   4.847E-29        10
     6.36050   5.320E-29         7
     6.36150   2.851E-29         5
     6.36250   3.008E-29         6
     6.36350   2.169E-28         5
     6.36450   4.438E-29         9
     6.36550   2.029E-29         6
     6.36650   1.743E-29         4
     6.36750   5.466E-28         6
     6.36850   5.953E-29         6
     6.36950   4.802E-30         2
     6.37050   7.087E-30         2
     6.37150   1.064E-28         5
     6.37250   2.264E-29         5
     6.37350   2.262E-29         6
     6.37450   1.102E-28         1
     6.37550   1.294E-28        13
     6.37650   1.679E-29         2
     6.37750   3.721E-29         5
     6.37850   3.962E-28        12
     6.37950   2.285E-29         8
     6.38150   2.132E-28        11
     6.38250   7.785E-29        11
     6.38350   4.758E-29         6
     6.38450   1.349E-29         2
     6.38550   8.615E-29         5
     6.38650   1.436E-28         8
     6.38750   8.702E-29        10
     6.38850   5.938E-29         9
     6.38950   4.811E-29         4
     6.39050   3.020E-29         6
     6.39150   4.960E-30         2
     6.39250   3.068E-29         3
     6.39350   2.141E-29         5
     6.39450   7.443E-29         3
     6.39550   1.060E-28         9
     6.39650   1.368E-29         3
     6.39750   8.448E-29         5
     6.39850   7.042E-29         8
     6.39950   1.515E-28         9
     6.40050   8.266E-29         7
     6.40150   2.172E-28        10
     6.40250   7.802E-29         5
     6.40350   1.123E-29         6
     6.40450   4.616E-30         2
     6.40550   9.083E-30         3
     6.40650   8.661E-30         2
     6.40750   4.606E-29         8
     6.40850   5.486E-29         7
     6.40950   4.079E-29         7
     6.41050   3.710E-29         4
     6.41150   7.091E-29         3
     6.41250   2.387E-29         6
     6.41350   1.007E-28        10
     6.41450   4.459E-29         4
     6.41550   8.262E-29         8
     6.41650   5.178E-29         3
     6.41750   8.697E-30         3
     6.41850   8.258E-30         2
     6.41950   1.566E-28         8
     6.42050   7.239E-29        11
     6.42150   8.626E-29         8
     6.42250   1.047E-28        11
     6.42350   4.232E-29         4
     6.42450   1.203E-28         6
     6.42550   4.033E-29         6
     6.42650   3.906E-29         9
     6.42750   2.987E-29         9
     6.42850   8.719E-29        16
     6.42950   5.039E-29         9
     6.43050   4.466E-29        10
     6.43150   3.360E-30         2
     6.43250   2.906E-29         8
     6.43350   7.276E-29         3
     6.43450   4.564E-29        11
     6.43550   4.649E-29        10
     6.43650   8.128E-29        12
     6.43750   1.277E-28        11
     6.43850   8.120E-29        10
     6.43950   6.746E-29         8
     6.44050   7.729E-29         7
     6.44150   4.789E-30         2
     6.44250   4.474E-29         9
     6.44350   4.777E-29         8
     6.44450   1.071E-28         8
     6.44550   5.802E-29         9
     6.44650   8.270E-30         4
     6.44750   8.480E-29         5
     6.44850   1.070E-29         4
     6.44950   3.804E-29         4
     6.45050   1.813E-30         1
     6.45150   2.533E-29         7
     6.45250   6.345E-29         7
     6.45350   4.627E-29         7
     6.45450   1.837E-28        11
     6.45550   2.909E-29         6
     6.45650   5.339E-29         7
     6.45750   4.552E-29         5
     6.45850   4.235E-29         4
     6.45950   6.505E-29         7
     6.46050   5.542E-29         8
     6.46150   2.042E-28         7
     6.46250   5.194E-29         7
     6.46350   8.634E-29         6
     6.46450   6.453E-29         8
     6.46550   1.107E-28        13
     6.46650   5.441E-29         7
     6.46750   5.826E-29         8
     6.46850   7.809E-29        12
     6.46950   3.278E-29         5
     6.47050   8.745E-29        12
     6.47150   1.056E-28         9
     6.47250   6.262E-29        14
     6.47350   3.072E-29         6
     6.47450   7.740E-29         5
     6.47550   1.836E-29         4
     6.47650   4.742E-29         6
     6.47750   1.321E-28         5
     6.47850   1.795E-29         6
     6.47950   6.838E-29         7
     6.48050   1.199E-28         6
     6.48150   9.786E-29        13
     6.48250   8.013E-29        12
     6.48350   1.693E-28        12
     6.48450   6.795E-29        12
     6.48550   4.160E-29         9
     6.48650   1.130E-28        12
     6.48750   1.146E-28        10
     6.48850   1.154E-28        19
     6.48950   1.426E-28        12
     6.49050   7.028E-29        10
     6.49150   1.024E-28        15
     6.49250   1.029E-28        15
     6.49350   4.091E-29         8
     6.49450   2.123E-29         6
     6.49550   8.735E-29        12
     6.49650   1.431E-29         6
     6.49750   2.050E-29         5
     6.49850   3.440E-29         9
     6.49950   4.967E-29         9
     6.50050   3.804E-29         7
     6.50150   3.709E-29        13
     6.50250   7.630E-29        12
     6.50350   1.953E-29         6
     6.50450   2.417E-29         3
     6.50550   1.462E-29         3
     6.50650   7.845E-29         7
     6.50750   6.017E-29         9
     6.50850   9.441E-29         7
     6.50950   2.819E-29         7
     6.51050   2.065E-29         3
     6.51150   2.703E-30         1
     6.51250   4.604E-29        12
     6.51350   2.097E-29         5
     6.51450   1.754E-29         5
     6.51550   4.249E-28        11
     6.51650   3.892E-29         6
     6.51750   6.912E-29        12
     6.51850   1.420E-28        13
     6.51950   8.656E-29        12
     6.52050   4.874E-29         5
     6.52150   1.102E-29         3
     6.52250   3.599E-29         7
     6.52350   1.257E-28         8
     6.52450   2.367E-29         4
     6.52550   8.652E-29         7
     6.52650   2.191E-30         1
     6.52750   4.313E-29         7
     6.52850   3.179E-29         7
     6.52950   1.402E-28         9
     6.53050   1.116E-29         4
     6.53150   3.774E-29         8
     6.53250   7.994E-29        10
     6.53350   2.509E-29         4
     6.53450   1.444E-28         9
     6.53550   4.977E-29         6
     6.53650   2.720E-28        10
     6.53750   1.174E-28        10
     6.53850   7.942E-29         6
     6.53950   1.313E-28        10
     6.54050   5.857E-29         5
     6.54150   2.360E-29         6
     6.54250   2.146E-29         4
     6.54350   1.094E-28         5
     6.54450   4.824E-29         4
     6.54550   7.727E-29         7
     6.54650   1.778E-29         3
     6.54750   3.438E-29         4
     6.54850   1.178E-28         6
     6.54950   4.718E-29         4
     6.55050   1.750E-28        12
     6.55150   5.919E-29         6
     6.55250   6.243E-29         2
     6.55350   1.066E-28         4
     6.55450   1.124E-28         5
     6.55550   7.534E-29         5
     6.55650   1.458E-28        11
     6.55750   1.924E-28        13
     6.55850   1.322E-28         8
     6.55950   1.655E-28         7
     6.56050   5.593E-30         2
     6.56150   1.316E-28         6
     6.56250   4.591E-30         2
     6.56350   3.917E-30         2
     6.56450   3.839E-30         2
     6.56550   2.821E-29         5
     6.56650   6.310E-29         2
     6.56750   8.273E-29        10
     6.56850   4.696E-29         8
     6.56950   1.013E-28         6
     6.57050   5.863E-29         8
     6.57150   5.139E-29         9
     6.57250   2.105E-28        18
     6.57350   1.079E-28         7
     6.57450   5.158E-29         8
     6.57550   1.517E-28        12
     6.57650   7.897E-29        10
     6.57750   4.491E-29         3
     6.57850   1.564E-28         5
     6.57950   1.597E-28         5
     6.58050   6.718E-28        16
     6.58150   6.096E-29         6
     6.58250   6.363E-29         5
     6.58350   2.810E-29         7
     6.58450   4.198E-29         4
     6.58550   3.101E-29         9
     6.58650   4.404E-29         7
     6.58750   8.769E-29         6
     6.58850   2.145E-28        13
     6.58950   1.886E-28         9
     6.59050   8.247E-29         6
     6.59150   3.222E-29         6
     6.59250   5.066E-29         6
     6.59350   1.024E-28        11
     6.59450   7.750E-29         8
     6.59550   4.446E-30         1
     6.59650   1.070E-28         9
     6.59750   2.516E-29         8
     6.59850   2.015E-29         6
     6.59950   9.937E-30         4
     6.60050   8.878E-29        17
     6.60150   1.700E-28        14
     6.60250   4.122E-29         7
     6.60350   6.925E-30         3
     6.60450   4.160E-29         6
     6.60550   4.129E-29         3
     6.60650   1.412E-28        11
     6.60750   7.084E-29        12
     6.60850   1.501E-28        25
     6.60950   1.357E-28        16
     6.61050   1.571E-28        12
     6.61150   1.715E-28        14
     6.61250   1.151E-28        11
     6.61350   2.892E-29         7
     6.61450   4.026E-29         5
     6.61550   6.682E-29         4
     6.61650   4.799E-29        11
     6.61750   7.955E-29         6
     6.61850   1.023E-28        11
     6.61950   1.092E-28        11
     6.62050   1.081E-28         9
     6.62150   1.393E-28        14
     6.62250   1.091E-28        14
     6.62350   3.554E-29         8
     6.62450   1.139E-28         7
     6.62550   7.890E-29        11
     6.62650   4.703E-29         9
     6.62750   2.250E-29         6
     6.62850   7.488E-29        12
     6.62950   5.026E-29        13
     6.63050   5.130E-29        11
     6.63150   1.415E-28         8
     6.63250   2.726E-29         7
     6.63350   7.803E-29         9
     6.63450   7.576E-29         5
     6.63550   2.463E-29         5
     6.63650   2.523E-29         4
     6.63750   5.672E-29        10
     6.63850   3.544E-29         7
     6.63950   6.116E-29         5
     6.64050   5.454E-29         4
     6.64150   3.719E-30         2
     6.64250   3.863E-29         6
     6.64350   3.067E-29         7
     6.64450   6.560E-29         9
     6.64550   3.613E-29         8
     6.64650   1.317E-28         7
     6.64750   4.197E-29         7
     6.64850   1.016E-28         4
     6.64950   8.923E-29         8
     6.65050   9.048E-29        12
     6.65150   9.075E-29         8
     6.65250   1.784E-29         6
     6.65350   2.338E-28        15
     6.65450   1.690E-28         4
     6.65550   2.424E-29         4
     6.65650   2.952E-29         7
     6.65750   2.502E-29         6
     6.65850   1.291E-29         4
     6.65950   5.289E-28        13
     6.66050   3.924E-29        11
     6.66150   2.035E-29         5
     6.66250   2.169E-29         6
     6.66350   4.449E-28        11
     6.66450   4.644E-29         9
     6.66550   3.349E-30         2
     6.66650   9.420E-30         4
     6.66750   1.149E-29         4
     6.66850   1.156E-28         6
     6.66950   1.329E-28        13
     6.67050   3.012E-29         3
     6.67150   1.883E-29         5
     6.67250   2.350E-28        15
     6.67350   8.009E-29         8
     6.67450   5.131E-29         7
     6.67550   1.889E-28         9
     6.67650   7.191E-29         6
     6.67750   1.359E-28        10
     6.67850   8.927E-29        14
     6.67950   5.536E-30         2
     6.68150   1.517E-29         5
     6.68250   3.192E-30         1
     6.68350   2.030E-29         6
     6.68450   2.740E-29         8
     6.68550   2.050E-28        10
     6.68650   1.845E-29         7
     6.68750   1.517E-28        15
     6.68850   8.842E-29         6
     6.68950   2.069E-29         6
     6.69050   9.508E-29        11
     6.69150   3.106E-29         8
     6.69250   5.129E-29         4
     6.69350   3.630E-29         4
     6.69450   7.039E-29         4
     6.69550   7.680E-29         7
     6.69650   8.033E-29         6
     6.69750   3.509E-29         7
     6.69850   4.879E-29         3
     6.69950   5.813E-29        10
     6.70050   6.588E-29        11
     6.70150   8.879E-30         2
     6.70250   4.305E-29         7
     6.70350   1.027E-28        13
     6.70450   1.091E-28         9
     6.70550   2.909E-29         3
     6.70650   1.606E-29         5
     6.70750   8.172E-29         8
     6.70850   9.343E-29        11
     6.70950   1.607E-28        12
     6.71050   1.006E-28         9
     6.71150   4.461E-29         8
     6.71250   9.010E-29        10
     6.71350   4.359E-29         7
     6.71450   1.385E-28         8
     6.71550   9.008E-29        14
     6.71650   5.888E-29         9
     6.71750   1.222E-28        16
     6.71850   9.119E-29         7
     6.71950   1.978E-28        10
     6.72050   3.012E-29         9
     6.72150   5.024E-29         8
     6.72250   1.205E-28         9
     6.72350   4.962E-30         2
     6.72450   1.755E-28         4
     6.72550   1.151E-28        13
     6.72650   5.969E-29        14
     6.72750   1.381E-29         4
     6.72850   9.469E-29        13
     6.72950   6.456E-29        17
     6.73050   5.431E-29         6
     6.73150   6.694E-29        10
     6.73250   9.653E-29        10
     6.73350   2.157E-29         9
     6.73450   8.103E-29        13
     6.73550   8.538E-29        15
     6.73650   3.799E-29         5
     6.73750   6.825E-29        12
     6.73850   6.908E-29        11
     6.73950   1.230E-28         8
     6.74050   2.563E-29         5
     6.74150   4.013E-29         8
     6.74250   8.068E-29        11
     6.74350   4.456E-29         7
     6.74450   6.736E-29        11
     6.74550   8.416E-29        11
     6.74650   7.530E-29         7
     6.74750   5.469E-29         6
     6.74850   9.214E-29         9
     6.74950   4.547E-29         5
     6.75050   1.975E-28         8
     6.75150   5.121E-29         9
     6.75250   8.777E-29        16
     6.75350   2.846E-29         6
     6.75450   8.727E-29         7
     6.75550   1.479E-28        14
     6.75650   9.648E-30         4
     6.75750   5.919E-29        10
     6.75850   4.685E-29        12
     6.75950   1.347E-28        11
     6.76050   2.550E-28        15
     6.76150   4.969E-29        10
     6.76250   7.765E-29         6
     6.76350   2.917E-29         8
     6.76450   7.250E-29        16
     6.76550   6.843E-29         7
     6.76650   7.725E-29        10
     6.76750   1.386E-29         6
     6.76850   1.582E-29         6
     6.76950   1.240E-28         8
     6.77050   4.227E-29        11
     6.77150   8.015E-29         6
     6.77250   9.255E-29        12
     6.77350   1.249E-28        12
     6.77450   8.117E-29        11
     6.77550   6.250E-29         7
     6.77650   2.538E-29         4
     6.77750   4.302E-29         6
     6.77850   2.361E-29         4
     6.77950   2.297E-29         7
     6.78050   1.110E-29         2
     6.78150   8.661E-29        11
     6.78250   9.340E-29        11
     6.78350   8.835E-29         8
     6.78450   8.660E-30         3
     6.78550   1.321E-29         4
     6.78650   8.995E-29         6
     6.78750   2.174E-29         3
     6.78850   1.309E-29         3
     6.78950   4.961E-29         5
     6.79050   7.299E-29         8
     6.79150   3.718E-29         6
     6.79250   3.099E-29         6
     6.79350   1.397E-29         3
     6.79450   1.776E-29         6
     6.79550   4.634E-29         8
     6.79650   5.453E-29         6
     6.79750   5.099E-29        12
     6.79850   5.953E-29        13
     6.79950   8.876E-29         8
     6.80050   3.668E-28        17
     6.80150   1.424E-29         5
     6.80250   2.289E-28        12
     6.80350   8.182E-30         2
     6.80450   2.966E-29        10
     6.80550   3.435E-29         5
     6.80650   7.471E-29         7
     6.80750   1.438E-29         5
     6.80850   1.787E-29         6
     6.80950   1.142E-28         3
     6.81050   3.599E-29         5
     6.81150   7.701E-29        13
     6.81250   1.283E-29         5
     6.81350   1.825E-28        12
     6.81450   2.635E-28        10
     6.81550   3.389E-28        16
     6.81650   4.123E-29         4
     6.81750   9.276E-29         6
     6.81850   1.433E-28        14
     6.81950   1.788E-29         4
     6.82050   4.383E-29        10
     6.82150   1.971E-29         7
     6.82250   8.029E-29         4
     6.82350   4.175E-30         2
     6.82450   7.642E-29        10
     6.82550   1.540E-29         6
     6.82650   1.526E-28        11
     6.82750   8.346E-29         5
     6.82850   4.228E-30         2
     6.82950   1.699E-28        11
     6.83050   1.742E-28        13
     6.83150   7.300E-30         2
     6.83250   5.434E-29         4
     6.83350   5.140E-30         3
     6.83450   1.008E-28        10
     6.83550   5.280E-30         2
     6.83650   4.759E-29         6
     6.83750   1.655E-28         8
     6.83850   1.128E-28        11
     6.83950   5.934E-28         7
     6.84050   1.689E-29         5
     6.84150   4.901E-28         7
     6.84250   6.423E-28        14
     6.84350   2.237E-28        10
     6.84450   9.500E-29        10
     6.84550   2.048E-28        14
     6.84650   2.025E-28         8
     6.84750   6.534E-29        10
     6.84850   1.317E-29         4
     6.84950   6.869E-30         2
     6.85050   1.212E-29         2
     6.85150   9.292E-29         3
     6.85250   1.642E-28         7
     6.85350   4.086E-29         6
     6.85450   6.900E-29        10
     6.85550   8.286E-29        14
     6.85650   6.419E-29        10
     6.85750   5.286E-29         7
     6.85850   5.080E-29         2
     6.85950   1.198E-28        13
     6.86050   2.638E-29         6
     6.86150   4.083E-29         8
     6.86250   1.452E-29         2
     6.86350   2.809E-29         5
     6.86450   1.676E-28        14
     6.86550   4.820E-29         9
     6.86650   9.454E-29         4
     6.86750   6.649E-29        11
     6.86850   9.519E-29        14
     6.86950   5.459E-29        11
     6.87050   6.692E-29        11
     6.87150   8.755E-29         8
     6.87250   4.872E-29        10
     6.87350   2.109E-29         4
     6.87450   3.885E-29        10
     6.87550   1.111E-28        12
     6.87650   3.470E-29         9
     6.87750   2.585E-28         8
     6.87850   4.990E-29         8
     6.87950   3.020E-29         4
     6.88050   1.729E-28        15
     6.88150   1.768E-28        16
     6.88250   1.563E-29         4
     6.88350   1.326E-28        28
     6.88450   1.140E-28        13
     6.88550   9.868E-29        12
     6.88650   2.497E-28        20
     6.88750   2.032E-28        11
     6.88850   1.771E-28        14
     6.88950   2.298E-29         7
     6.89050   4.162E-29         8
     6.89150   3.991E-29         3
     6.89250   3.997E-29         6
     6.89350   1.569E-29         5
     6.89450   5.701E-29        10
     6.89550   1.759E-29         5
     6.89650   6.710E-29         5
     6.89750   5.102E-29         7
     6.89850   1.178E-28         6
     6.89950   2.089E-28        18
     6.90050   3.560E-29         8
     6.90150   1.175E-28        13
     6.90250   5.795E-29        15
     6.90350   7.409E-29         5
     6.90450   9.654E-29        10
     6.90550   1.923E-28        14
     6.90650   9.714E-29         9
     6.90750   4.586E-29        10
     6.90850   3.318E-29         9
     6.90950   7.662E-29        13
     6.91050   2.863E-29         7
     6.91150   5.600E-29         9
     6.91250   1.270E-28        11
     6.91350   2.533E-29         7
     6.91450   1.859E-29         7
     6.91550   3.562E-29         8
     6.91650   9.259E-29        15
     6.91750   2.443E-29         7
     6.91850   3.612E-29        11
     6.91950   1.585E-28        14
     6.92050   6.456E-29        14
     6.92150   1.078E-29         3
     6.92250   6.498E-29         8
     6.92350   3.392E-28         7
     6.92450   8.630E-29         8
     6.92550   6.489E-30         3
     6.92650   3.976E-29         6
     6.92750   5.732E-29        11
     6.92850   8.154E-29        10
     6.92950   8.923E-29        15
     6.93050   4.700E-30         3
     6.93150   1.105E-29         2
     6.93250   1.203E-28        11
     6.93350   3.196E-29         8
     6.93450   9.413E-30         4
     6.93550   1.685E-28         9
     6.93750   7.219E-29         6
     6.93850   4.178E-29         3
     6.93950   4.784E-29         6
     6.94050   9.677E-29         7
     6.94150   1.927E-28        16
     6.94250   2.414E-29         4
     6.94350   5.914E-29        11
     6.94450   1.944E-29         3
     6.94550   5.457E-29         3
     6.94650   3.941E-29         6
     6.94750   7.406E-29         3
     6.94850   1.462E-28        10
     6.94950   1.554E-29         4
     6.95050   4.302E-28        10
     6.95150   1.026E-28         6
     6.95250   8.462E-29        10
     6.95350   2.011E-29         6
     6.95450   7.644E-29         4
     6.95550   4.728E-28         6
     6.95650   9.403E-29         7
     6.95750   5.457E-29         8
     6.95850   1.169E-29         3
     6.95950   7.298E-28        11
     6.96050   7.203E-29        10
     6.96150   1.718E-29         3
     6.96250   2.205E-29         5
     6.96350   2.021E-29         2
     6.96450   1.435E-29         3
     6.96550   1.970E-29         4
     6.96650   2.868E-29        10
     6.96750   4.770E-29        10
     6.96850   4.210E-29         8
     6.96950   3.992E-28        11
     6.97050   3.726E-28        11
     6.97150   7.888E-29        11
     6.97250   2.008E-29         8
     6.97350   8.200E-30         3
     6.97450   1.452E-28         6
     6.97550   3.255E-29         7
     6.97650   8.683E-29         7
     6.97750   5.793E-29         6
     6.97850   9.428E-29        15
     6.97950   1.233E-28         9
     6.98050   2.213E-28        12
     6.98150   1.875E-28        15
     6.98250   4.328E-29         8
     6.98350   4.486E-29         9
     6.98450   6.266E-29         7
     6.98550   2.554E-28        15
     6.98650   8.863E-29        10
     6.98750   4.409E-29         7
     6.98850   7.769E-29        12
     6.98950   4.123E-29        12
     6.99050   1.195E-28        18
     6.99150   6.602E-29         5
     6.99250   3.706E-29         8
     6.99350   3.254E-29         4
     6.99450   9.508E-29        10
     6.99550   4.873E-29         9
     6.99650   8.154E-29        14
     6.99750   6.670E-29         8
     6.99850   1.506E-28        10
     6.99950   1.145E-28         4
     7.00050   7.915E-29         6
     7.00150   7.442E-29        10
     7.00250   8.196E-29         3
     7.00350   1.228E-28        12
     7.00450   1.166E-28        10
     7.00550   3.122E-29         5
     7.00650   2.677E-29         7
     7.00750   9.080E-29         9
     7.00850   2.319E-28        18
     7.00950   3.983E-29         6
     7.01050   6.829E-29         6
     7.01150   1.108E-28        11
     7.01250   1.831E-28         9
     7.01350   9.345E-29        13
     7.01450   6.591E-29         8
     7.01550   4.984E-29         9
     7.01650   4.279E-28         7
     7.01750   4.179E-29         8
     7.01850   6.539E-29         9
     7.01950   1.765E-29         5
     7.02050   1.096E-28        12
     7.02150   1.401E-28        12
     7.02250   8.322E-29        12
     7.02350   5.429E-29         8
     7.02450   4.681E-29         5
     7.02550   3.737E-29         6
     7.02650   8.026E-29        13
     7.02750   2.927E-29         5
     7.02850   7.340E-30         3
     7.02950   1.427E-28        11
     7.03050   7.222E-29        12
     7.03150   6.432E-29         6
     7.03250   8.508E-29         7
     7.03350   1.485E-29         5
     7.03450   2.619E-29         8
     7.03550   9.847E-29        17
     7.03650   1.485E-28        10
     7.03750   5.042E-29         8
     7.03850   7.211E-29         6
     7.03950   1.033E-28        16
     7.04050   1.376E-28        18
     7.04150   7.543E-29         9
     7.04250   1.079E-28        12
     7.04350   1.084E-29         2
     7.04450   1.874E-29         5
     7.04550   2.081E-28         9
     7.04650   1.157E-28        12
     7.04750   1.114E-28        10
     7.04850   1.260E-28        15
     7.04950   6.391E-29        10
     7.05050   2.837E-29         3
     7.05150   3.812E-29         4
     7.05250   7.208E-29        14
     7.05350   1.804E-29         7
     7.05450   6.726E-29        11
     7.05550   3.511E-29        13
     7.05650   3.512E-29         9
     7.05750   2.178E-28         7
     7.05850   5.846E-29         5
     7.05950   1.279E-29         2
     7.06050   5.447E-29         7
     7.06150   4.865E-29         9
     7.06250   1.190E-29         4
     7.06350   8.531E-29         9
     7.06450   1.294E-28         9
     7.06550   3.112E-29         1
     7.06650   1.704E-28         7
     7.06750   3.118E-29         5
     7.06850   6.027E-29         5
     7.06950   3.765E-29         6
     7.07050   1.982E-29         5
     7.07150   1.476E-28        11
     7.07250   5.511E-29         9
     7.07350   1.743E-28        12
     7.07450   2.342E-28        11
     7.07550   7.450E-29         6
     7.07650   8.945E-30         3
     7.07750   5.516E-29         6
     7.07850   6.833E-29        13
     7.07950   7.930E-29         5
     7.08050   6.401E-29         9
     7.08150   8.820E-29         4
     7.08250   1.423E-28        17
     7.08350   1.390E-29         2
     7.08450   6.896E-29        10
     7.08550   2.487E-28        12
     7.08650   6.793E-29         8
     7.08750   3.926E-29         5
     7.08850   7.405E-30         1
     7.08950   1.063E-28        10
     7.09050   7.272E-29         7
     7.09150   2.933E-29         6
     7.09250   1.740E-30         1
     7.09350   1.115E-28         8
     7.09450   3.786E-29         5
     7.09550   5.131E-29        12
     7.09650   2.763E-29         6
     7.09750   1.152E-29         4
     7.09850   1.617E-28        12
     7.09950   1.295E-28         5
     7.10050   3.582E-29         5
     7.10150   1.391E-28        10
     7.10250   2.103E-29         4
     7.10350   1.624E-29         3
     7.10450   1.328E-29         3
     7.10550   6.979E-30         1
     7.10650   4.239E-29         8
     7.10750   7.082E-29        12
     7.10850   1.102E-28        12
     7.10950   4.994E-29         6
     7.11050   5.696E-29         9
     7.11150   1.989E-28         9
     7.11250   1.965E-28        12
     7.11350   1.133E-28        10
     7.11450   7.767E-29         8
     7.11550   1.369E-28        18
     7.11650   8.029E-29         7
     7.11750   6.113E-30         2
     7.11850   8.615E-29         9
     7.11950   4.014E-29         7
     7.12050   4.564E-29         8
     7.12150   1.271E-29         3
     7.12250   1.634E-28         8
     7.12350   1.576E-28         5
     7.12450   6.267E-29         8
     7.12550   1.785E-28        13
     7.12650   7.233E-30         4
     7.12750   2.767E-29         3
     7.12850   2.494E-28        12
     7.12950   1.014E-28         9
     7.13050   6.574E-29         8
     7.13150   8.054E-29        11
     7.13250   1.648E-28        13
     7.13350   2.350E-29         6
     7.13450   3.265E-29         4
     7.13550   9.524E-29        11
     7.13650   1.231E-28        13
     7.13750   1.025E-28        11
     7.13850   9.480E-30         3
     7.13950   7.091E-29         4
     7.14050   2.190E-29         4
     7.14150   3.593E-29         9
     7.14250   2.195E-29         6
     7.14350   3.668E-29         6
     7.14450   5.358E-29        10
     7.14550   3.924E-29        12
     7.14650   9.409E-29         5
     7.14750   3.951E-28        13
     7.14850   5.416E-29        14
     7.14950   1.548E-28        16
     7.15050   1.097E-28        15
     7.15150   3.054E-28        16
     7.15250   3.567E-29         4
     7.15350   3.793E-29         8
     7.15450   5.991E-29        10
     7.15550   4.478E-29         6
     7.15650   7.807E-29        12
     7.15750   5.817E-29         9
     7.15850   1.373E-28        25
     7.15950   8.903E-29        11
     7.16050   2.403E-28        26
     7.16150   1.276E-28        17
     7.16250   5.648E-29        12
     7.16350   1.095E-28        10
     7.16450   2.818E-29         6
     7.16550   1.045E-28        13
     7.16650   1.203E-28        13
     7.16750   6.645E-29         7
     7.16850   8.626E-30         2
     7.16950   5.678E-29        13
     7.17050   1.274E-29         5
     7.17150   4.567E-29        10
     7.17250   9.966E-29         6
     7.17350   1.365E-28         9
     7.17450   9.970E-29        11
     7.17550   8.129E-30         2
     7.17650   1.249E-28        10
     7.17750   3.273E-29         9
     7.17850   1.413E-28        18
     7.17950   1.283E-29         3
     7.18050   5.648E-29         4
     7.18150   9.041E-29        10
     7.18250   2.914E-29         6
     7.18350   1.673E-28        11
     7.18450   2.192E-29         6
     7.18550   1.474E-28        12
     7.18650   9.941E-29         4
     7.18750   1.239E-28        10
     7.18850   1.414E-29         5
     7.18950   6.563E-29        17
     7.19050   6.105E-29        12
     7.19150   4.492E-29         9
     7.19250   6.996E-29        13
     7.19350   8.682E-30         2
     7.19450   1.919E-28        12
     7.19550   2.733E-29         7
     7.19650   4.180E-29         5
     7.19750   1.242E-28         8
     7.19850   6.660E-29        11
     7.19950   5.926E-29        10
     7.20050   1.055E-28         8
     7.20150   7.135E-29        11
     7.20250   2.857E-29         5
     7.20350   5.960E-29        11
     7.20450   1.203E-28        11
     7.20550   1.324E-29         2
     7.20650   1.991E-29         6
     7.20750   3.080E-29         5
     7.20850   2.849E-29         7
     7.20950   6.952E-29        11
     7.21050   2.047E-28        15
     7.21150   2.927E-29         6
     7.21250   8.482E-29        11
     7.21350   5.371E-29         8
     7.21450   3.255E-29         7
     7.21550   1.323E-29         2
     7.21650   4.923E-29         7
     7.21750   7.035E-29         9
     7.21850   2.229E-29         4
     7.21950   4.109E-29        12
     7.22050   2.042E-29         5
     7.22150   3.182E-29         5
     7.22250   2.350E-29         7
     7.22350   7.034E-29        12
     7.22450   2.264E-28         8
     7.22550   6.458E-29         7
     7.22650   1.685E-28        13
     7.22750   2.812E-28         9
     7.22850   6.350E-29        12
     7.22950   2.107E-29         4
     7.23050   1.016E-28        17
     7.23150   1.273E-28         6
     7.23250   2.566E-28         9
     7.23350   2.379E-29         3
     7.23450   1.153E-28         6
     7.23550   4.676E-29         8
     7.23650   1.373E-28         8
     7.23750   1.430E-28        20
     7.23850   2.860E-29         6
     7.23950   3.641E-29         8
     7.24050   1.385E-28        12
     7.24150   3.030E-28        17
     7.24250   1.938E-28        15
     7.24350   2.396E-28         7
     7.24450   1.141E-28        10
     7.24550   3.341E-29         7
     7.24650   1.614E-28         9
     7.24750   1.866E-28        15
     7.24850   1.647E-28        15
     7.24950   2.537E-29         6
     7.25050   1.155E-28         6
     7.25150   5.415E-28         7
     7.25250   2.163E-28        16
     7.25350   1.808E-28        17
     7.25450   2.535E-28        19
     7.25550   3.410E-28        21
     7.25650   5.616E-28        15
     7.25750   1.132E-28        16
     7.25850   8.784E-29         9
     7.25950   4.055E-29         5
     7.26050   1.767E-28         9
     7.26150   3.445E-29         9
     7.26250   7.223E-29         8
     7.26350   3.776E-29         7
     7.26450   4.787E-29        16
     7.26550   5.320E-29        15
     7.26650   3.221E-29         8
     7.26750   3.043E-29         9
     7.26850   2.236E-29         6
     7.26950   9.157E-29        10
     7.27050   1.198E-28        17
     7.27150   1.294E-28        11
     7.27250   6.234E-29        11
     7.27350   8.069E-29        12
     7.27450   4.247E-29        11
     7.27550   1.005E-28        11
     7.27650   1.566E-29         4
     7.27750   4.533E-29         6
     7.27850   4.412E-29         6
     7.27950   2.526E-29         3
     7.28050   8.291E-29        10
     7.28150   8.704E-29         8
     7.28250   4.040E-29         7
     7.28350   1.717E-28        15
     7.28450   1.338E-28         8
     7.28550   2.764E-29         4
     7.28650   4.703E-29         6
     7.28750   2.727E-28        20
     7.28850   1.307E-28        10
     7.28950   1.066E-28        15
     7.29050   1.337E-28         9
     7.29150   1.375E-29         5
     7.29250   7.714E-29         6
     7.29350   7.216E-29         8
     7.29450   6.843E-29         8
     7.29550   5.056E-29         8
     7.29650   2.829E-29         6
     7.29750   6.825E-29         7
     7.29850   2.114E-28        17
     7.29950   9.864E-29         7
     7.30050   2.153E-29         5
     7.30150   3.388E-29         6
     7.30250   3.082E-29         7
     7.30350   1.424E-28         9
     7.30450   3.038E-29         5
     7.30550   1.156E-28         8
     7.30650   7.970E-29        14
     7.30750   2.472E-28        12
     7.30850   1.505E-28        19
     7.30950   1.590E-28        15
     7.31050   6.121E-29        12
     7.31150   8.070E-29        14
     7.31250   9.325E-29        13
     7.31350   1.511E-28         9
     7.31450   1.833E-28        16
     7.31550   1.857E-28        13
     7.31650   5.969E-29        13
     7.31750   1.121E-28        13
     7.31850   1.454E-28        12
     7.31950   1.405E-29         4
     7.32050   5.456E-29         5
     7.32150   1.371E-28        10
     7.32250   1.402E-28        15
     7.32350   1.007E-28         6
     7.32450   3.574E-29         5
     7.32550   3.143E-29         8
     7.32650   3.725E-29         7
     7.32750   8.588E-29         7
     7.32850   9.289E-29        11
     7.32950   6.948E-28        13
     7.33050   9.608E-29        13
     7.33150   9.368E-29         7
     7.33250   7.055E-29        10
     7.33350   2.087E-29         7
     7.33450   4.631E-29         8
     7.33550   4.815E-29         8
     7.33650   7.902E-29        14
     7.33750   6.387E-29         7
     7.33850   2.559E-29         6
     7.33950   2.233E-29         6
     7.34050   4.662E-29        11
     7.34150   8.083E-29        10
     7.34250   1.455E-28        11
     7.34350   3.054E-29         4
     7.34450   9.790E-29        10
     7.34550   5.982E-29         7
     7.34650   3.127E-29         6
     7.34750   1.798E-29         4
     7.34850   6.611E-29        13
     7.34950   1.685E-28        12
     7.35050   2.407E-29         5
     7.35150   8.272E-29         7
     7.35250   2.671E-29         6
     7.35350   2.996E-29        12
     7.35450   1.027E-29         4
     7.35550   6.445E-29         8
     7.35650   2.124E-28         8
     7.35750   5.761E-29         8
     7.35850   5.253E-29         6
     7.35950   4.170E-29         9
     7.36050   2.159E-29         7
     7.36150   3.563E-29         7
     7.36250   3.229E-29         8
     7.36350   1.330E-28         7
     7.36450   1.733E-28        12
     7.36550   1.007E-28        14
     7.36650   1.319E-28         8
     7.36750   3.063E-28         9
     7.36850   5.126E-29        12
     7.36950   8.368E-29         3
     7.37050   8.490E-29         3
     7.37150   3.368E-29         8
     7.37250   1.007E-28         7
     7.37350   3.510E-29        11
     7.37450   4.392E-29         4
     7.37550   1.174E-29         3
     7.37650   3.899E-29         7
     7.37750   1.257E-29         4
     7.37850   2.266E-28         7
     7.37950   2.354E-29         8
     7.38050   8.944E-29        13
     7.38150   4.345E-28        21
     7.38250   1.057E-28         7
     7.38350   1.431E-28        11
     7.38450   1.390E-28         7
     7.38550   4.906E-29         7
     7.38650   8.522E-29        10
     7.38750   6.760E-29         4
     7.38850   1.753E-30         1
     7.38950   1.072E-28         9
     7.39050   1.474E-28        11
     7.39150   6.132E-29         4
     7.39250   1.376E-28         8
     7.39350   1.028E-28         9
     7.39450   2.142E-28         9
     7.39550   8.146E-29         7
     7.39650   1.217E-28        17
     7.39750   1.171E-28         6
     7.39850   1.803E-28         9
     7.39950   1.121E-29         5
     7.40050   6.081E-29        10
     7.40150   1.397E-28        14
     7.40250   1.423E-28         6
     7.40350   4.024E-28        11
     7.40450   5.914E-29         9
     7.40550   4.184E-29         9
     7.40650   1.578E-28        12
     7.40750   1.068E-28         7
     7.40850   6.845E-28        10
     7.40950   5.878E-29         8
     7.41050   1.334E-28         9
     7.41150   2.595E-28        11
     7.41250   3.736E-28        10
     7.41350   4.973E-28        12
     7.41450   2.083E-28        15
     7.41550   4.598E-29         4
     7.41650   7.435E-29         3
     7.41750   3.284E-29        11
     7.41850   2.505E-28        17
     7.41950   8.418E-29         9
     7.42050   8.076E-29        13
     7.42150   1.221E-28        14
     7.42250   6.276E-29         9
     7.42350   8.723E-29        16
     7.42450   6.565E-29        13
     7.42550   6.567E-29        12
     7.42650   5.297E-29         8
     7.42750   1.953E-28         8
     7.42850   2.769E-29         7
     7.42950   3.649E-29         5
     7.43050   5.314E-30         1
     7.43150   6.555E-29         3
     7.43250   2.294E-29         5
     7.43350   2.699E-28        32
     7.43450   8.344E-29        11
     7.43550   1.715E-28        23
     7.43650   1.829E-28        18
     7.43750   9.190E-29         9
     7.43850   5.717E-29        13
     7.43950   1.294E-28         5
     7.44050   5.212E-29         7
     7.44150   8.390E-29         9
     7.44250   8.831E-29        15
     7.44350   2.098E-29         8
     7.44450   1.226E-29         1
     7.44550   1.001E-28        14
     7.44650   3.553E-29         3
     7.44750   6.419E-29        10
     7.44850   3.323E-29         6
     7.44950   2.263E-29         6
     7.45050   1.674E-29         3
     7.45150   2.273E-29         7
     7.45250   1.549E-28        12
     7.45350   6.178E-29         9
     7.45450   8.829E-28        18
     7.45550   3.579E-29         4
     7.45650   1.275E-28        11
     7.45750   2.411E-28        16
     7.45850   7.090E-29        10
     7.45950   1.349E-28         8
     7.46050   1.784E-28        10
     7.46150   2.065E-28        14
     7.46250   1.039E-28        14
     7.46350   6.945E-29        14
     7.46450   1.448E-28         9
     7.46550   3.631E-30         2
     7.46650   4.128E-29         8
     7.46750   5.287E-29         5
     7.46850   6.154E-29         9
     7.46950   4.811E-29         6
     7.47050   5.865E-29         4
     7.47150   3.465E-29         7
     7.47250   8.517E-29        14
     7.47350   1.094E-28        14
     7.47450   2.608E-29         7
     7.47550   2.356E-29         5
     7.47650   7.831E-29        19
     7.47750   1.469E-29         4
     7.47850   6.323E-29         6
     7.47950   6.323E-29        10
     7.48050   6.154E-29         6
     7.48150   1.621E-28        16
     7.48250   9.972E-29        12
     7.48350   9.093E-29         5
     7.48450   4.099E-29         5
     7.48550   3.753E-29        10
     7.48650   5.566E-29         8
     7.48750   3.471E-29         9
     7.48850   2.921E-29         5
     7.48950   1.499E-29         5
     7.49050   1.213E-28        13
     7.49150   2.977E-29         5
     7.49250   1.347E-29         3
     7.49350   1.746E-29         7
     7.49450   6.769E-29        14
     7.49550   2.464E-28        14
     7.49650   4.868E-29        12
     7.49750   6.197E-30         3
     7.49850   1.396E-28        17
     7.49950   2.366E-28        12
     7.50050   5.151E-29         6
     7.50150   1.261E-28         7
     7.50250   3.480E-29         4
     7.50350   4.092E-29         9
     7.50450   1.027E-28        11
     7.50550   6.520E-29        10
     7.50650   9.597E-29         9
     7.50750   3.789E-29         7
     7.50850   7.929E-29         7
     7.50950   1.562E-28        14
     7.51050   3.122E-29         6
     7.51150   3.607E-29         6
     7.51250   1.480E-28        15
     7.51350   3.115E-29         5
     7.51450   8.966E-29        11
     7.51550   9.071E-30         3
     7.51650   4.261E-29         4
     7.51750   4.249E-29         4
     7.51850   9.196E-29        12
     7.51950   4.034E-29        12
     7.52050   2.109E-29         8
     7.52150   8.176E-30         3
     7.52250   2.235E-29         4
     7.52350   6.520E-29        10
     7.52450   6.409E-29         6
     7.52550   1.507E-28         9
     7.52650   5.905E-29         9
     7.52750   1.132E-28         9
     7.52850   1.427E-28        12
     7.52950   3.649E-29         5
     7.53050   3.712E-28        15
     7.53150   1.622E-28        12
     7.53250   7.303E-29        11
     7.53350   8.029E-29        17
     7.53450   1.139E-28        10
     7.53550   3.768E-29         7
     7.53650   1.365E-28        22
     7.53750   2.945E-29         7
     7.53850   1.639E-28        12
     7.53950   1.004E-28         9
     7.54050   3.614E-29         9
     7.54150   1.596E-28        15
     7.54250   1.308E-29         3
     7.54350   3.921E-28         6
     7.54450   2.969E-29         7
     7.54550   2.812E-29         4
     7.54650   8.070E-29        16
     7.54750   4.550E-28        12
     7.54850   1.536E-28        13
     7.54950   6.352E-29        10
     7.55050   1.565E-28        13
     7.55150   3.648E-29         8
     7.55250   8.704E-28        11
     7.55350   1.619E-28         9
     7.55450   4.449E-29         7
     7.55550   5.550E-29         6
     7.55650   6.801E-29         6
     7.55750   6.270E-29         7
     7.55850   6.444E-29         7
     7.55950   5.860E-29         6
     7.56050   3.705E-29         8
     7.56150   2.393E-29         4
     7.56250   2.210E-29         6
     7.56350   2.347E-29         2
     7.56450   5.043E-29         5
     7.56550   1.113E-28        11
     7.56650   3.438E-29         4
     7.56750   4.166E-29        10
     7.56850   2.335E-28        14
     7.56950   7.047E-29         7
     7.57050   2.553E-28         8
     7.57150   3.172E-29         8
     7.57250   1.684E-28        12
     7.57350   2.434E-28        22
     7.57450   7.714E-29         6
     7.57550   2.130E-29         6
     7.57650   5.253E-29        12
     7.57750   4.591E-29         8
     7.57850   7.575E-29        16
     7.57950   1.018E-28        10
     7.58050   1.800E-28        12
     7.58150   9.695E-29        15
     7.58250   1.335E-28        11
     7.58350   4.460E-29         7
     7.58450   1.822E-28        16
     7.58550   7.009E-29        10
     7.58650   1.417E-28        24
     7.58750   4.162E-29         7
     7.58850   1.220E-28        13
     7.58950   5.890E-29         9
     7.59050   7.885E-29        18
     7.59150   3.187E-29         4
     7.59250   6.177E-29         5
     7.59350   1.361E-28         9
     7.59450   8.314E-29        11
     7.59550   1.587E-28        11
     7.59650   4.089E-29        10
     7.59750   7.957E-29         7
     7.59850   8.138E-29        12
     7.59950   5.185E-29         4
     7.60050   3.847E-29        13
     7.60150   1.428E-28        14
     7.60250   9.650E-29        12
     7.60350   1.954E-28        16
     7.60450   1.061E-29         4
     7.60550   2.585E-29         7
     7.60650   1.552E-28        10
     7.60750   2.511E-29         4
     7.60850   4.075E-29         6
     7.60950   6.720E-29        10
     7.61050   7.548E-29        12
     7.61150   8.122E-29        11
     7.61250   5.556E-29         5
     7.61350   2.070E-28        14
     7.61450   2.435E-28        19
     7.61550   1.324E-28         9
     7.61650   1.864E-29         3
     7.61750   2.842E-29         9
     7.61850   5.376E-29        10
     7.61950   6.828E-29        10
     7.62050   2.704E-29         5
     7.62150   1.266E-29         4
     7.62250   8.178E-29         8
     7.62350   1.613E-28        11
     7.62450   7.985E-29        11
     7.62550   1.030E-28        10
     7.62650   6.086E-29        12
     7.62750   1.911E-28        13
     7.62850   1.284E-28         7
     7.62950   1.280E-29         6
     7.63050   4.719E-29        12
     7.63150   3.789E-29         7
     7.63250   8.989E-29        18
     7.63350   9.047E-29         7
     7.63450   9.531E-29         5
     7.63550   1.353E-28         7
     7.63650   3.942E-29        11
     7.63750   5.815E-29        13
     7.63850   1.204E-29         2
     7.63950   2.338E-29         3
     7.64050   3.801E-28        15
     7.64150   1.263E-28         8
     7.64250   6.556E-29         4
     7.64350   1.914E-29         5
     7.64450   8.396E-29        10
     7.64550   1.825E-29         4
     7.64650   7.411E-29         8
     7.64750   4.091E-29         8
     7.64850   3.250E-29        10
     7.64950   7.064E-29        10
     7.65050   8.390E-30         3
     7.65150   1.754E-28        13
     7.65250   4.947E-28        21
     7.65350   1.564E-28        11
     7.65450   1.508E-28        10
     7.65550   2.863E-29         9
     7.65650   8.376E-30         2
     7.65750   8.357E-30         3
     7.65850   1.623E-28         7
     7.65950   5.054E-29        13
     7.66050   6.154E-29         6
     7.66150   9.449E-29        11
     7.66250   1.590E-28        11
     7.66350   9.171E-29        13
     7.66450   3.160E-28        10
     7.66550   6.232E-29        16
     7.66650   1.563E-28        10
     7.66750   1.813E-29         4
     7.66850   3.038E-28        12
     7.66950   2.983E-29         5
     7.67050   1.469E-28        10
     7.67150   1.273E-28         5
     7.67250   8.192E-29         9
     7.67350   1.496E-28         8
     7.67450   1.147E-28         5
     7.67550   1.668E-28        11
     7.67650   1.048E-28        10
     7.67750   1.035E-28        17
     7.67850   7.358E-29         7
     7.67950   8.140E-29         5
     7.68050   2.196E-29         5
     7.68150   7.941E-29        10
     7.68250   8.106E-29        12
     7.68350   2.804E-28        13
     7.68450   1.674E-28        11
     7.68550   8.871E-29         8
     7.68650   8.392E-29        11
     7.68750   1.245E-28        12
     7.68850   1.347E-28         9
     7.68950   4.585E-29         5
     7.69050   4.481E-29         5
     7.69150   3.512E-29         8
     7.69250   1.163E-28         7
     7.69350   4.389E-29         6
     7.69450   1.862E-28        16
     7.69550   6.619E-29        12
     7.69650   1.036E-28        14
     7.69750   1.116E-28        13
     7.69850   7.266E-29         6
     7.69950   4.198E-29         7
     7.70050   2.777E-29         6
     7.70150   4.369E-29         6
     7.70250   1.407E-28         5
     7.70350   4.283E-30         2
     7.70450   6.822E-29         4
     7.70550   3.980E-29         7
     7.70650   9.252E-29         8
     7.70750   7.654E-29        14
     7.70850   1.590E-28        22
     7.70950   2.907E-28        20
     7.71050   1.935E-28        16
     7.71150   1.720E-28        19
     7.71250   1.201E-28        10
     7.71350   7.264E-29        12
     7.71450   1.617E-28        20
     7.71550   2.856E-29         7
     7.71650   2.867E-29         6
     7.71750   1.694E-28        16
     7.71850   5.172E-29         9
     7.71950   7.273E-29         9
     7.72050   2.432E-29         3
     7.72150   1.474E-28        21
     7.72250   7.327E-29        19
     7.72350   1.029E-28        14
     7.72450   4.164E-29         8
     7.72550   3.225E-29         9
     7.72650   8.628E-29        11
     7.72750   2.616E-28         9
     7.72850   4.229E-29         7
     7.72950   3.241E-29         9
     7.73050   2.811E-28        28
     7.73150   3.337E-29         7
     7.73250   1.659E-28        12
     7.73350   8.772E-29        12
     7.73450   5.322E-29         9
     7.73550   5.412E-28        18
     7.73650   2.155E-28        15
     7.73750   1.723E-28        10
     7.73850   2.375E-28        16
     7.73950   2.047E-29         3
     7.74050   1.741E-28        11
     7.74150   1.244E-28        17
     7.74250   2.298E-28        10
     7.74350   1.615E-28         8
     7.74450   1.876E-28        17
     7.74550   5.688E-30         2
     7.74650   4.193E-29        13
     7.74750   1.365E-28        11
     7.74850   4.441E-29         9
     7.74950   3.388E-29        10
     7.75050   3.180E-29         3
     7.75150   1.300E-28        15
     7.75250   9.669E-29        13
     7.75350   3.356E-29         5
     7.75450   8.175E-29         9
     7.75550   1.168E-29         3
     7.75650   1.057E-28        14
     7.75750   1.195E-28        13
     7.75850   1.304E-28        19
     7.75950   1.330E-28        12
     7.76050   6.761E-29         6
     7.76150   2.228E-29         5
     7.76250   4.992E-29         7
     7.76350   1.264E-29         3
     7.76450   8.642E-29        13
     7.76550   2.968E-29         7
     7.76650   5.566E-29         7
     7.76750   8.614E-29        16
     7.76850   2.039E-28        15
     7.76950   1.994E-29         5
     7.77050   1.184E-28         7
     7.77150   1.038E-28        10
     7.77250   9.953E-29         7
     7.77350   8.037E-29        10
     7.77450   5.810E-29        13
     7.77550   1.409E-28        13
     7.77650   1.457E-29         6
     7.77750   7.860E-29        13
     7.77850   2.075E-28        12
     7.77950   2.889E-28        15
     7.78050   5.873E-29         3
     7.78150   9.966E-29        11
     7.78250   4.279E-29         4
     7.78350   1.050E-28         4
     7.78450   4.910E-29         6
     7.78550   2.020E-28         7
     7.78650   7.758E-30         3
     7.78750   4.147E-29         7
     7.78850   6.025E-29        11
     7.78950   1.453E-29         6
     7.79050   2.576E-29         5
     7.79150   4.318E-28         7
     7.79250   5.229E-29         7
     7.79350   1.176E-28        15
     7.79450   8.562E-29         9
     7.79550   1.162E-28        13
     7.79650   1.743E-28         7
     7.79750   1.588E-28        11
     7.79850   2.154E-28        14
     7.79950   1.065E-29         1
     7.80050   1.165E-28         9
     7.80150   9.411E-29        14
     7.80250   3.093E-29         6
     7.80350   7.012E-29         8
     7.80450   1.495E-28         7
     7.80550   7.202E-29         8
     7.80650   4.216E-29         8
     7.80750   6.641E-29        14
     7.80850   7.781E-29        12
     7.80950   9.610E-29        15
     7.81050   7.309E-29        14
     7.81150   5.359E-29        10
     7.81250   1.057E-28        16
     7.81350   3.110E-29         6
     7.81450   3.986E-29         6
     7.81550   8.762E-29        10
     7.81650   5.780E-29         9
     7.81750   8.494E-29        10
     7.81850   8.190E-29        15
     7.81950   2.110E-28        13
     7.82050   1.093E-29         5
     7.82150   1.346E-28        13
     7.82250   2.918E-28        18
     7.82350   7.331E-29        13
     7.82450   4.140E-29        11
     7.82550   6.218E-29        11
     7.82650   6.676E-29         9
     7.82750   8.679E-29        12
     7.82850   3.098E-28        15
     7.82950   8.401E-29         7
     7.83050   1.070E-28         9
     7.83150   2.242E-28        14
     7.83250   2.410E-28         7
     7.83350   8.539E-29        13
     7.83450   5.081E-28        15
     7.83550   1.572E-28         4
     7.83650   1.897E-28        11
     7.83750   4.471E-28        11
     7.83850   2.147E-28        13
     7.83950   3.804E-28        21
     7.84050   1.439E-28         7
     7.84150   1.043E-28        10
     7.84250   4.619E-29         8
     7.84350   1.822E-29         6
     7.84450   7.565E-28        20
     7.84550   1.615E-29         6
     7.84650   4.690E-29         9
     7.84750   2.743E-28        12
     7.84850   6.310E-28        14
     7.84950   9.710E-29        11
     7.85050   1.806E-29         7
     7.85150   3.586E-29         7
     7.85250   4.257E-29         8
     7.85350   8.377E-29        22
     7.85450   4.851E-29         8
     7.85550   1.953E-28        14
     7.85650   3.620E-29         5
     7.85750   1.044E-28        13
     7.85850   1.002E-28        13
     7.85950   6.816E-29         9
     7.86050   2.967E-29        11
     7.86150   1.255E-28        11
     7.86250   1.295E-28        17
     7.86350   1.447E-28        10
     7.86450   1.226E-28         8
     7.86550   1.250E-28        21
     7.86650   1.361E-28        20
     7.86750   4.688E-29        12
     7.86850   2.765E-28        19
     7.86950   9.223E-29        10
     7.87050   1.887E-29         5
     7.87150   1.284E-28        19
     7.87250   4.145E-29         7
     7.87350   7.720E-29        11
     7.87450   1.892E-28         9
     7.87550   7.133E-29        10
     7.87650   1.248E-29         3
     7.87750   1.641E-28         9
     7.87850   5.334E-29         3
     7.87950   1.042E-28         7
     7.88050   3.682E-29         5
     7.88150   9.044E-29        17
     7.88250   1.361E-28        12
     7.88350   6.933E-29         6
     7.88450   1.194E-28         7
     7.88550   3.361E-29         4
     7.88650   8.870E-29        12
     7.88750   1.439E-29         4
     7.88850   3.317E-29        10
     7.88950   1.324E-28        15
     7.89050   8.652E-29        13
     7.89150   7.167E-29        12
     7.89250   5.990E-28        15
     7.89350   1.259E-28        12
     7.89450   3.810E-29         8
     7.89550   2.647E-29         6
     7.89650   4.078E-29         6
     7.89750   1.330E-29         4
     7.89850   2.548E-28        13
     7.89950   7.037E-29        15
     7.90050   2.723E-29         3
     7.90150   5.262E-30         2
     7.90250   4.567E-29         7
     7.90350   4.894E-29        12
     7.90450   8.503E-29         7
     7.90550   2.089E-28        17
     7.90650   1.497E-28        11
     7.90750   2.496E-29         5
     7.90850   9.703E-29         8
     7.90950   8.584E-29         9
     7.91050   7.767E-29         6
     7.91150   2.471E-28        14
     7.91250   1.499E-28         9
     7.91350   1.252E-28        12
     7.91450   8.077E-29         7
     7.91550   1.632E-29         6
     7.91650   1.444E-28        11
     7.91750   1.188E-28         5
     7.91850   3.374E-29         9
     7.91950   4.620E-29        10
     7.92050   6.871E-29         7
     7.92150   9.666E-29         7
     7.92250   8.719E-29         5
     7.92350   1.267E-28         9
     7.92450   2.579E-28        19
     7.92550   1.872E-28        12
     7.92650   5.552E-29        10
     7.92750   4.719E-29         4
     7.92850   3.808E-29         6
     7.92950   6.610E-29         8
     7.93050   2.657E-29         6
     7.93150   6.459E-30         3
     7.93250   8.304E-29         9
     7.93350   3.295E-28        11
     7.93450   4.292E-29         5
     7.93550   7.410E-29        12
     7.93650   2.784E-28        18
     7.93750   1.244E-28        17
     7.93850   2.359E-28        18
     7.93950   3.926E-29         5
     7.94050   1.294E-28        11
     7.94150   1.323E-29         7
     7.94250   1.316E-29         4
     7.94350   2.104E-28        10
     7.94450   1.008E-28         9
     7.94550   1.832E-28        13
     7.94650   1.653E-28        10
     7.94750   1.225E-28         7
     7.94850   3.773E-29         3
     7.94950   2.997E-28        12
     7.95050   9.252E-29        12
     7.95150   3.741E-29         5
     7.95250   9.296E-30         4
     7.95350   7.192E-29        12
     7.95450   6.644E-29        11
     7.95550   7.484E-29        11
     7.95650   8.251E-29         7
     7.95750   2.009E-28        13
     7.95850   1.253E-28        10
     7.95950   3.712E-29         3
     7.96050   2.740E-29         7
     7.96150   5.023E-29         8
     7.96250   9.515E-29        15
     7.96350   1.783E-28        13
     7.96450   1.697E-29         2
     7.96550   2.733E-28        13
     7.96650   1.217E-28        15
     7.96750   1.974E-28        21
     7.96850   6.530E-29        17
     7.96950   8.699E-29        25
     7.97050   1.169E-28        14
     7.97150   4.986E-29        10
     7.97250   1.735E-28        13
     7.97350   1.555E-28        21
     7.97450   2.482E-29         6
     7.97550   3.495E-29         4
     7.97650   1.145E-28        10
     7.97750   7.251E-29        11
     7.97850   1.655E-27        14
     7.97950   3.683E-29         9
     7.98050   6.158E-29         9
     7.98150   2.957E-28         9
     7.98250   4.853E-28        19
     7.98350   5.093E-28        24
     7.98450   5.137E-28        16
     7.98550   1.177E-28        10
     7.98650   2.101E-28        21
     7.98750   2.568E-28        20
     7.98850   1.442E-28        18
     7.98950   4.989E-29        13
     7.99050   5.054E-29         5
     7.99150   3.338E-29        10
     7.99250   1.537E-28        13
     7.99350   1.743E-28         7
     7.99450   8.793E-29        16
     7.99550   1.032E-28        10
     7.99650   2.778E-28        15
     7.99750   1.123E-28        10
     7.99850   3.582E-29        11
     7.99950   1.160E-29         4
     8.00050   4.119E-29         8
     8.00150   2.249E-29        10
     8.00250   9.851E-29         7
     8.00350   1.108E-28        16
     8.00450   6.685E-29        15
     8.00550   4.548E-29         7
     8.00650   2.740E-29         6
     8.00750   1.551E-28        20
     8.00850   4.976E-29        11
     8.00950   5.852E-29         9
     8.01050   4.542E-29         8
     8.01150   7.735E-29        17
     8.01250   7.167E-29        15
     8.01350   5.861E-29         6
     8.01450   4.941E-29         5
     8.01550   2.375E-28        15
     8.01650   2.297E-28         8
     8.01750   4.369E-29        10
     8.01850   1.157E-29         4
     8.01950   3.842E-29         7
     8.02050   7.063E-29        10
     8.02150   1.542E-28        11
     8.02250   3.734E-29         7
     8.02350   4.419E-29         7
     8.02450   1.544E-28        11
     8.02550   3.677E-29         5
     8.02650   3.387E-29         5
     8.02750   2.761E-29         2
     8.02850   7.571E-29        15
     8.02950   9.862E-29         7
     8.03050   1.697E-29         6
     8.03150   1.004E-29         2
     8.03250   3.578E-29         5
     8.03350   2.939E-29         8
     8.03450   9.606E-29        14
     8.03550   2.242E-28        10
     8.03650   5.919E-29         9
     8.03750   1.514E-28        16
     8.03850   3.666E-29         2
     8.03950   1.841E-28        11
     8.04050   8.029E-29        11
     8.04150   8.544E-30         3
     8.04250   3.063E-29         7
     8.04350   4.957E-29         6
     8.04450   1.479E-28        13
     8.04550   9.758E-29         8
     8.04650   5.949E-29        12
     8.04750   6.520E-29        15
     8.04850   6.488E-29        11
     8.04950   1.585E-28        15
     8.05150   5.172E-29         7
     8.05250   4.844E-29        11
     8.05350   7.138E-29        15
     8.05450   1.637E-28         9
     8.05550   4.002E-29         7
     8.05650   4.216E-29         7
     8.05750   1.957E-29         4
     8.05850   5.096E-29         7
     8.05950   1.783E-29         2
     8.06050   4.355E-29         6
     8.06150   2.424E-29         8
     8.06250   1.953E-28        13
     8.06350   2.612E-29         7
     8.06450   2.056E-29         5
     8.06550   9.132E-29         7
     8.06650   1.974E-29         5
     8.06750   5.701E-29        12
     8.06850   4.972E-29         7
     8.06950   3.038E-29         7
     8.07050   1.409E-29         4
     8.07150   1.954E-29         8
     8.07250   3.913E-29         9
     8.07350   8.858E-29         8
     8.07450   1.753E-29         2
     8.07550   9.049E-29        10
     8.07650   1.486E-28         8
     8.07750   1.450E-28         8
     8.07850   1.784E-28        16
     8.07950   4.353E-29         6
     8.08050   1.416E-28        12
     8.08150   1.154E-28        14
     8.08250   6.961E-29        17
     8.08350   1.334E-28        10
     8.08450   9.930E-29        12
     8.08550   2.269E-28        13
     8.08650   3.580E-29         8
     8.08750   2.068E-29         4
     8.08850   1.829E-29         5
     8.08950   7.572E-29        17
     8.09050   5.678E-29        14
     8.09150   1.431E-28         5
     8.09250   1.151E-28        11
     8.09350   8.346E-29        21
     8.09450   7.656E-29        17
     8.09550   1.095E-28        18
     8.09650   3.781E-28        14
     8.09750   5.089E-29        12
     8.09850   6.680E-29         9
     8.09950   9.424E-29        13
     8.10050   2.700E-29         7
     8.10150   1.707E-28        12
     8.10250   7.709E-29         9
     8.10350   1.354E-28        11
     8.10450   4.077E-29         4
     8.10550   2.264E-29         9
     8.10650   1.018E-28         5
     8.10750   3.787E-28        13
     8.10850   1.414E-28        16
     8.10950   9.690E-29        18
     8.11050   1.031E-28        16
     8.11150   1.945E-29         4
     8.11250   1.548E-28        13
     8.11350   1.399E-29         6
     8.11450   2.244E-28        14
     8.11550   2.044E-28        14
     8.11650   6.085E-29         5
     8.11750   4.750E-29         5
     8.11850   1.478E-28         9
     8.11950   4.957E-29         8
     8.12050   6.657E-29         7
     8.12150   5.955E-29         8
     8.12250   4.398E-29         8
     8.12350   4.282E-29        13
     8.12450   1.680E-28        13
     8.12550   1.852E-28        16
     8.12650   2.179E-28        10
     8.12750   1.516E-28        13
     8.12850   4.844E-29         5
     8.12950   1.386E-28        10
     8.13050   1.775E-28        12
     8.13150   2.537E-28        15
     8.13250   1.625E-28        23
     8.13350   1.309E-28        19
     8.13450   1.038E-28        10
     8.13550   5.810E-28        14
     8.13650   9.194E-29        10
     8.13750   7.953E-29         8
     8.13850   1.616E-28        10
     8.13950   6.361E-29         8
     8.14050   1.300E-27        20
     8.14150   6.876E-29        15
     8.14250   3.890E-29        11
     8.14350   8.484E-29        16
     8.14450   1.027E-27        11
     8.14550   2.590E-28        12
     8.14650   7.903E-29        10
     8.14750   5.543E-29         7
     8.14850   5.314E-29         7
     8.14950   4.219E-29         4
     8.15050   1.449E-28        15
     8.15150   9.635E-29        11
     8.15250   1.063E-28        12
     8.15350   1.333E-28        16
     8.15450   2.143E-28        17
     8.15550   3.542E-29         7
     8.15650   5.329E-29         8
     8.15750   1.631E-28        21
     8.15850   3.431E-29         7
     8.15950   1.358E-28        13
     8.16050   4.035E-29         9
     8.16150   9.811E-29        10
     8.16250   2.862E-28        16
     8.16350   1.304E-28        14
     8.16450   9.315E-29         8
     8.16550   2.481E-28        16
     8.16650   3.580E-29        12
     8.16750   9.210E-29        12
     8.16850   3.095E-29         8
     8.16950   4.626E-28        12
     8.17050   1.235E-29         4
     8.17150   1.681E-28        21
     8.17250   9.362E-29        14
     8.17350   1.046E-28        10
     8.17450   2.039E-28         9
     8.17550   7.531E-29        12
     8.17650   2.009E-28        10
     8.17750   1.006E-28         8
     8.17850   1.639E-29         5
     8.17950   1.132E-28        12
     8.18050   4.572E-29         7
     8.18150   9.775E-29         5
     8.18250   2.922E-28        14
     8.18350   1.466E-28         2
     8.18450   5.052E-30         2
     8.18550   3.314E-29         6
     8.18650   4.858E-29         8
     8.18750   2.166E-29         4
     8.18850   9.060E-29         8
     8.18950   2.345E-29         4
     8.19050   1.894E-29         5
     8.19150   2.651E-29         8
     8.19250   8.486E-29        13
     8.19350   7.370E-29         8
     8.19450   1.923E-28        12
     8.19550   9.216E-29         5
     8.19650   1.270E-28         7
     8.19750   5.677E-29         6
     8.19850   9.511E-29        14
     8.19950   3.015E-28         8
     8.20050   5.729E-29         9
     8.20150   1.739E-28        10
     8.20250   3.868E-28        13
     8.20350   6.710E-29        10
     8.20450   5.187E-29         9
     8.20550   9.563E-29        13
     8.20650   1.377E-28         8
     8.20750   1.743E-28        15
     8.20850   1.631E-29         2
     8.20950   2.144E-28        11
     8.21050   4.793E-29         7
     8.21150   5.104E-29         5
     8.21250   3.076E-29         6
     8.21350   1.431E-29         3
     8.21450   2.330E-28        19
     8.21550   1.367E-28        13
     8.21650   1.066E-28         5
     8.21750   2.177E-28        16
     8.21850   3.118E-28        17
     8.21950   6.676E-29        12
     8.22050   1.432E-28        18
     8.22150   1.231E-28         6
     8.22250   1.084E-28        12
     8.22350   1.418E-28        10
     8.22450   1.433E-28        19
     8.22550   4.943E-29        11
     8.22650   3.405E-28        10
     8.22750   1.161E-28        10
     8.22850   4.588E-29         6
     8.22950   3.313E-28        13
     8.23050   3.654E-28        16
     8.23150   8.181E-29         7
     8.23250   6.662E-29         9
     8.23350   7.240E-29         8
     8.23450   4.993E-29         5
     8.23550   1.072E-28         8
     8.23650   1.143E-28        13
     8.23750   1.611E-28         8
     8.23850   8.795E-29        12
     8.23950   1.490E-28        13
     8.24050   6.049E-29        11
     8.24150   1.373E-28        11
     8.24250   4.554E-29        11
     8.24350   5.858E-29        20
     8.24450   4.862E-28        30
     8.24550   1.621E-28        12
     8.24650   6.636E-29         9
     8.24750   5.939E-29         9
     8.24850   8.138E-29        12
     8.24950   1.965E-28        23
     8.25050   3.005E-29         7
     8.25150   5.977E-29        11
     8.25250   1.440E-28        11
     8.25350   4.149E-29         9
     8.25450   1.262E-28        17
     8.25550   9.491E-29         5
     8.25650   1.197E-28        10
     8.25750   1.040E-28        17
     8.25850   3.078E-28        28
     8.25950   2.309E-28        11
     8.26050   1.892E-28        13
     8.26150   2.227E-28        17
     8.26250   1.589E-28         9
     8.26350   4.661E-29        15
     8.26450   5.968E-29        14
     8.26550   9.382E-30         4
     8.26650   2.425E-28        15
     8.26750   3.327E-29        12
     8.26850   3.094E-29         9
     8.26950   1.256E-28         8
     8.27050   7.551E-30         3
     8.27150   3.053E-29         7
     8.27250   2.073E-29         9
     8.27350   4.054E-28        15
     8.27450   1.159E-28        11
     8.27550   9.825E-29        10
     8.27650   7.883E-29        13
     8.27750   2.626E-29         6
     8.27850   1.652E-28         7
     8.27950   1.343E-28        13
     8.28050   1.408E-28        10
     8.28150   5.876E-29        14
     8.28250   6.025E-29         8
     8.28350   3.331E-29         5
     8.28450   4.154E-29         8
     8.28550   2.796E-29         6
     8.28650   3.240E-29         5
     8.28750   2.425E-28        16
     8.28850   1.293E-28        14
     8.28950   7.464E-29         7
     8.29050   1.241E-28         9
     8.29150   1.436E-28        16
     8.29250   6.755E-29        10
     8.29350   3.636E-29         8
     8.29450   3.468E-29         7
     8.29550   9.542E-29        13
     8.29650   1.110E-28        12
     8.29750   1.029E-28        11
     8.29850   5.319E-29         8
     8.29950   1.210E-28         5
     8.30050   8.276E-30         4
     8.30150   7.907E-29         9
     8.30250   7.871E-29        12
     8.30350   3.013E-29         6
     8.30450   1.841E-29         6
     8.30550   9.346E-29        14
     8.30650   3.529E-28        12
     8.30750   1.487E-28        17
     8.30850   3.715E-29         7
     8.30950   7.004E-29        11
     8.31050   4.357E-29         8
     8.31150   1.009E-28        12
     8.31250   5.219E-29         9
     8.31350   2.937E-30         1
     8.31450   6.417E-30         3
     8.31550   5.370E-29        14
     8.31650   1.268E-28         7
     8.31750   9.513E-29        11
     8.31850   1.005E-28         5
     8.31950   3.540E-29         8
     8.32050   1.300E-29         4
     8.32150   4.705E-29         4
     8.32250   2.071E-28        14
     8.32350   1.141E-28        10
     8.32450   1.993E-28        13
     8.32550   7.061E-29         7
     8.32650   1.081E-28         7
     8.32750   1.991E-28        14
     8.32850   1.293E-28        15
     8.32950   1.710E-28        14
     8.33050   1.754E-28        12
     8.33150   1.335E-29         4
     8.33250   1.039E-27        13
     8.33350   9.739E-29         9
     8.33450   2.317E-28         8
     8.33550   1.453E-28        17
     8.33650   1.631E-28        14
     8.33750   2.219E-28        10
     8.33850   1.465E-28        18
     8.33950   1.237E-28         9
     8.34050   2.393E-28        12
     8.34150   9.693E-29        11
     8.34250   9.402E-29        12
     8.34350   3.325E-29         7
     8.34450   1.281E-28        12
     8.34550   1.607E-29         4
     8.34650   2.079E-28        23
     8.34750   3.610E-29        12
     8.34850   1.593E-28        13
     8.34950   3.222E-29         4
     8.35050   2.831E-29         6
     8.35150   2.062E-29         5
     8.35250   3.975E-29        10
     8.35350   1.315E-28        11
     8.35450   5.622E-29         6
     8.35550   4.154E-29        11
     8.35650   4.485E-29        11
     8.35750   1.039E-28         7
     8.35850   1.163E-28        20
     8.35950   9.250E-29        13
     8.36050   8.721E-29        11
     8.36150   4.170E-29        12
     8.36250   1.985E-28        22
     8.36350   1.344E-28        16
     8.36450   1.259E-28        15
     8.36550   1.073E-28        12
     8.36650   6.346E-29        12
     8.36750   7.753E-29         8
     8.36850   1.106E-28        12
     8.36950   2.270E-29         7
     8.37050   5.768E-29        13
     8.37150   7.111E-29        10
     8.37250   7.298E-29        10
     8.37350   1.363E-28        14
     8.37450   1.444E-29         3
     8.37550   1.047E-28         8
     8.37650   3.971E-29        12
     8.37750   6.980E-29         9
     8.37850   7.295E-29         6
     8.37950   7.766E-29         9
     8.38050   7.862E-29         7
     8.38150   1.267E-28         9
     8.38250   2.471E-28        14
     8.38350   1.869E-28        13
     8.38450   8.897E-29        16
     8.38550   6.069E-29         7
     8.38650   2.267E-28        17
     8.38750   1.835E-28        14
     8.38850   1.004E-28        10
     8.38950   2.274E-28        14
     8.39050   3.322E-29         4
     8.39150   5.603E-29         6
     8.39250   2.459E-29         6
     8.39350   1.954E-29         6
     8.39450   1.352E-28        15
     8.39550   1.083E-28        11
     8.39650   2.734E-28        10
     8.39750   3.951E-29        11
     8.39850   7.384E-29        18
     8.39950   3.632E-29        10
     8.40050   1.499E-28        12
     8.40150   4.044E-29         6
     8.40250   3.523E-28        15
     8.40350   1.156E-28         7
     8.40450   3.232E-29         3
     8.40550   1.138E-28         9
     8.40650   1.625E-28        14
     8.40750   1.663E-28        16
     8.40850   1.268E-28        17
     8.40950   1.526E-28         8
     8.41050   1.936E-28        12
     8.41150   1.982E-28         8
     8.41250   1.645E-28        13
     8.41350   1.364E-28        16
     8.41450   1.565E-28        15
     8.41550   1.406E-28        11
     8.41650   2.058E-28        17
     8.41750   4.795E-29        11
     8.41850   1.294E-28        17
     8.41950   1.662E-28        21
     8.42050   8.986E-29        10
     8.42150   1.893E-28         8
     8.42250   1.212E-28         8
     8.42350   1.419E-28         7
     8.42450   1.190E-28         8
     8.42550   2.619E-28        21
     8.42650   1.882E-28        22
     8.42750   3.249E-28         7
     8.42850   9.282E-29        10
     8.42950   2.032E-28        10
     8.43050   1.093E-28        10
     8.43150   4.248E-28        16
     8.43250   8.457E-29        16
     8.43350   1.653E-29         6
     8.43450   4.769E-29        15
     8.43550   2.773E-29         6
     8.43650   8.856E-28        13
     8.43750   2.580E-29         7
     8.43850   7.510E-29        16
     8.43950   1.598E-28        11
     8.44050   8.810E-28         8
     8.44150   1.664E-28        16
     8.44250   9.131E-29        16
     8.44350   2.196E-28        14
     8.44450   4.839E-29         5
     8.44550   3.509E-29         4
     8.44650   8.260E-29        10
     8.44750   9.016E-29        10
     8.44850   6.022E-29         9
     8.44950   1.319E-28         9
     8.45050   9.776E-29         7
     8.45150   6.819E-29        15
     8.45250   4.707E-29         6
     8.45350   3.038E-28        19
     8.45450   5.946E-29        12
     8.45550   2.705E-29         7
     8.45650   2.665E-29         8
     8.45750   5.903E-29        14
     8.45850   4.259E-29         7
     8.45950   8.557E-29        16
     8.46050   1.465E-29         5
     8.46150   3.555E-29         7
     8.46250   1.522E-29         4
     8.46350   1.288E-28         8
     8.46450   3.373E-29         6
     8.46550   3.241E-28         6
     8.46650   2.105E-28        10
     8.46750   7.009E-29        14
     8.46850   5.187E-29         8
     8.46950   5.447E-29         5
     8.47050   4.862E-29        12
     8.47150   1.908E-28        10
     8.47250   2.579E-29         4
     8.47350   3.647E-29         7
     8.47450   7.650E-29        12
     8.47550   5.877E-29         9
     8.47650   5.428E-29         6
     8.47750   1.348E-28         7
     8.47850   1.547E-28         8
     8.47950   7.001E-29         5
     8.48050   1.293E-28         3
     8.48150   9.885E-29        11
     8.48250   1.178E-28         8
     8.48350   1.468E-29         5
     8.48450   6.810E-29        12
     8.48550   1.457E-28         8
     8.48650   2.138E-28        13
     8.48750   9.646E-29         9
     8.48850   1.724E-28         9
     8.48950   2.323E-29         3
     8.49050   2.973E-29         6
     8.49150   7.322E-29        14
     8.49250   1.378E-28         4
     8.49350   3.774E-28         5
     8.49450   1.564E-28        13
     8.49550   2.039E-28        12
     8.49650   1.802E-28        18
     8.49750   1.158E-28        16
     8.49850   1.893E-28         6
     8.49950   1.614E-28        13
     8.50050   8.752E-29        18
     8.50150   1.832E-28        18
     8.50250   2.952E-29         8
     8.50350   1.256E-28        11
     8.50450   7.666E-29        14
     8.50550   1.924E-28        16
     8.50650   1.267E-28        11
     8.50750   1.422E-28         9
     8.50850   5.893E-29         8
     8.50950   2.643E-28        19
     8.51050   7.110E-29        13
     8.51150   2.242E-28        13
     8.51250   9.791E-29        11
     8.51350   6.402E-29         8
     8.51450   2.676E-29         7
     8.51550   3.982E-29         9
     8.51650   6.534E-29        14
     8.51750   4.257E-28        33
     8.51850   1.446E-28        33
     8.51950   1.038E-28        17
     8.52050   7.616E-29        11
     8.52150   3.245E-28        17
     8.52250   9.342E-29         5
     8.52350   7.551E-29        11
     8.52450   3.934E-29         5
     8.52550   1.288E-28        10
     8.52650   6.757E-29        12
     8.52750   6.455E-29        11
     8.52850   2.073E-29         6
     8.52950   3.533E-29        10
     8.53050   1.393E-28        12
     8.53150   1.741E-28        12
     8.53250   2.177E-28        17
     8.53350   3.093E-28        26
     8.53450   1.446E-28        11
     8.53550   1.259E-28         8
     8.53650   2.298E-28        12
     8.53750   1.989E-28        13
     8.53850   1.353E-28        14
     8.53950   7.859E-29        16
     8.54050   1.089E-28        21
     8.54150   3.925E-29        11
     8.54250   1.152E-28        19
     8.54350   5.328E-29        13
     8.54450   5.719E-28        13
     8.54550   1.006E-28        14
     8.54650   8.295E-30         4
     8.54750   4.187E-29        11
     8.54850   1.026E-27        17
     8.54950   5.809E-29        10
     8.55050   7.909E-29        17
     8.55150   9.542E-28        12
     8.55250   7.500E-28        11
     8.55350   5.012E-28        11
     8.55450   3.202E-28         9
     8.55550   4.144E-29         7
     8.55650   1.025E-28        15
     8.55750   2.314E-29         3
     8.55850   6.442E-29         9
     8.55950   1.563E-28        13
     8.56050   1.419E-28        12
     8.56150   3.171E-28        15
     8.56250   2.225E-28        13
     8.56350   1.015E-28        13
     8.56450   5.878E-29        12
     8.56550   4.866E-29         7
     8.56650   4.494E-29         6
     8.56750   9.884E-29         8
     8.56850   1.314E-28        11
     8.56950   1.073E-28        16
     8.57050   1.626E-29         6
     8.57150   5.091E-29         8
     8.57250   1.484E-28        22
     8.57350   5.441E-29        10
     8.57450   5.177E-29        12
     8.57550   3.123E-29         9
     8.57650   2.102E-29         6
     8.57750   9.300E-30         3
     8.57850   1.828E-29         4
     8.57950   1.460E-28        18
     8.58050   1.835E-29         4
     8.58150   4.246E-29        11
     8.58250   5.029E-29         6
     8.58350   7.907E-29        11
     8.58450   1.245E-28        10
     8.58550   1.089E-28        10
     8.58650   1.056E-28        13
     8.58750   2.429E-29         6
     8.58850   7.948E-29        17
     8.58950   1.672E-29         7
     8.59050   8.347E-29         9
     8.59150   8.600E-29         8
     8.59250   3.139E-29         5
     8.59350   1.210E-28        17
     8.59450   4.934E-30         3
     8.59550   2.367E-28        16
     8.59650   3.346E-29         8
     8.59750   3.230E-29         8
     8.59850   8.507E-29         7
     8.59950   4.096E-29         5
     8.60050   5.041E-29         5
     8.60150   6.241E-29        12
     8.60250   2.527E-28        15
     8.60350   7.632E-29        11
     8.60450   2.177E-29         3
     8.60550   1.578E-29         2
     8.60650   3.983E-29         6
     8.60750   6.000E-28         9
     8.60850   5.350E-29         3
     8.60950   8.724E-29         8
     8.61050   2.140E-29         4
     8.61150   8.699E-29        13
     8.61250   3.211E-28        14
     8.61350   2.549E-28        11
     8.61450   9.493E-29        12
     8.61550   2.090E-29         6
     8.61650   1.360E-28         6
     8.61750   2.396E-28        10
     8.61850   9.393E-29         6
     8.61950   6.457E-29         8
     8.62050   3.037E-28        14
     8.62150   3.605E-29        10
     8.62250   6.204E-29        10
     8.62350   1.066E-28        10
     8.62450   4.200E-29        13
     8.62550   1.682E-28        11
     8.62650   8.138E-29         8
     8.62750   1.138E-28         9
     8.62850   3.224E-29         4
     8.62950   9.240E-29        10
     8.63050   1.359E-28        11
     8.63150   6.228E-29         9
     8.63250   9.639E-29        13
     8.63350   4.934E-29        12
     8.63450   3.190E-29        10
     8.63550   1.201E-28        19
     8.63650   8.418E-29        15
     8.63750   5.607E-29         9
     8.63850   4.628E-29        10
     8.63950   4.013E-29         9
     8.64050   1.094E-28         6
     8.64150   5.830E-29        11
     8.64250   6.141E-29        13
     8.64350   5.941E-29        11
     8.64450   7.546E-29        10
     8.64550   9.050E-29        16
     8.64650   1.351E-28        17
     8.64750   3.050E-29         9
     8.64850   1.172E-28        16
     8.64950   2.141E-29         3
     8.65050   9.857E-29        11
     8.65150   1.756E-28        14
     8.65250   2.383E-29         8
     8.65350   9.242E-29        10
     8.65450   6.181E-29        11
     8.65550   3.238E-28        12
     8.65650   7.050E-29         4
     8.65750   1.210E-28        11
     8.65850   1.822E-28         9
     8.65950   1.149E-28        12
     8.66050   1.222E-28        14
     8.66150   6.675E-29         9
     8.66250   2.777E-28        20
     8.66350   2.105E-28        14
     8.66450   7.315E-29        12
     8.66550   2.348E-29         7
     8.66650   1.939E-28        16
     8.66750   7.132E-29         6
     8.66850   1.522E-28        10
     8.66950   2.245E-29         6
     8.67050   1.270E-28        14
     8.67150   7.144E-29         5
     8.67250   7.094E-29         9
     8.67350   1.112E-29         4
     8.67450   1.850E-29         5
     8.67550   3.055E-29         7
     8.67650   1.975E-28        12
     8.67750   4.461E-28        32
     8.67850   6.395E-29        10
     8.67950   1.424E-28        16
     8.68050   1.443E-28        10
     8.68150   1.164E-28         7
     8.68250   2.743E-29         3
     8.68350   1.718E-28        14
     8.68450   8.837E-29         9
     8.68550   6.134E-28        18
     8.68650   9.567E-29        10
     8.68750   1.629E-28        10
     8.68850   7.451E-29        14
     8.68950   1.652E-28        14
     8.69050   2.838E-28        11
     8.69150   2.036E-28        19
     8.69250   1.303E-28        26
     8.69350   1.374E-28        17
     8.69450   7.242E-29        13
     8.69550   1.748E-28        18
     8.69650   4.511E-28        14
     8.69750   1.949E-28        10
     8.69850   1.228E-28        14
     8.69950   2.130E-28        13
     8.70050   8.595E-29        16
     8.70150   8.226E-29        11
     8.70250   6.186E-29        11
     8.70350   8.828E-29         9
     8.70450   1.102E-28        10
     8.70550   6.760E-29        12
     8.70650   1.115E-28         9
     8.70750   7.118E-29        13
     8.70850   5.495E-29         6
     8.70950   1.418E-28        10
     8.71050   9.555E-28        22
     8.71150   9.312E-29        13
     8.71250   1.653E-28        16
     8.71350   8.238E-29        15
     8.71450   1.287E-28        16
     8.71550   4.463E-29        13
     8.71650   1.416E-28        14
     8.71750   1.798E-28         7
     8.71850   1.876E-28        14
     8.71950   1.290E-28        15
     8.72050   5.424E-29         9
     8.72150   8.361E-29         9
     8.72250   2.843E-29         9
     8.72350   2.733E-28         7
     8.72450   3.991E-28         9
     8.72550   2.493E-29         9
     8.72650   3.435E-29         5
     8.72750   9.399E-29        11
     8.72850   7.132E-28        10
     8.72950   3.292E-29         9
     8.73050   6.628E-29         8
     8.73150   4.884E-29        13
     8.73250   5.273E-28         7
     8.73350   6.896E-29        10
     8.73450   4.160E-29         5
     8.73550   9.632E-29        10
     8.73650   1.247E-27         7
     8.73750   1.639E-28         5
     8.73850   1.401E-28         9
     8.73950   1.430E-28         5
     8.74050   1.330E-28        12
     8.74150   4.911E-29         2
     8.74250   2.002E-28        12
     8.74350   1.031E-28        14
     8.74450   4.378E-29        10
     8.74550   5.559E-29        12
     8.74650   8.817E-29        10
     8.74750   1.014E-28         9
     8.74850   8.226E-29         5
     8.74950   2.330E-28        13
     8.75050   9.402E-29         8
     8.75150   1.170E-28        14
     8.75250   3.238E-28        16
     8.75350   1.250E-28        10
     8.75450   2.839E-28        16
     8.75550   6.134E-29        10
     8.75650   1.744E-28        16
     8.75750   1.708E-28         9
     8.75850   1.900E-28        12
     8.75950   8.117E-29        11
     8.76050   1.004E-28        13
     8.76150   1.316E-28        16
     8.76250   1.300E-28         4
     8.76350   1.658E-28         6
     8.76450   2.360E-28        13
     8.76550   1.271E-28         8
     8.76650   1.175E-28         5
     8.76750   1.345E-29         2
     8.76850   5.087E-28        21
     8.76950   1.043E-28        10
     8.77050   2.215E-28         7
     8.77150   1.281E-28        13
     8.77250   7.488E-28         9
     8.77350   7.811E-29         8
     8.77450   7.059E-29        10
     8.77550   4.163E-29         7
     8.77650   1.165E-28        12
     8.77750   5.445E-29        11
     8.77850   1.486E-28        19
     8.77950   1.310E-28        19
     8.78050   1.606E-28        12
     8.78150   1.348E-29         5
     8.78250   4.342E-28        12
     8.78350   6.545E-29        14
     8.78450   5.001E-29         8
     8.78550   1.413E-28        11
     8.78650   7.773E-29         7
     8.78750   2.092E-28        13
     8.78850   1.043E-28        16
     8.78950   2.347E-29         9
     8.79050   1.726E-28        21
     8.79150   1.443E-28        27
     8.79250   1.092E-28        29
     8.79350   1.123E-28        21
     8.79450   7.959E-29        11
     8.79550   6.399E-29        11
     8.79650   1.403E-28        12
     8.79750   1.140E-28        10
     8.79850   1.686E-28        11
     8.79950   5.753E-29        11
     8.80050   1.786E-28        11
     8.80150   5.815E-29         7
     8.80250   1.253E-28         5
     8.80350   1.256E-28        12
     8.80450   6.397E-29         4
     8.80550   2.191E-28        17
     8.80650   1.227E-28        22
     8.80750   2.782E-28        24
     8.80850   3.083E-28        23
     8.80950   1.508E-28        10
     8.81050   1.506E-28         8
     8.81150   2.623E-28        13
     8.81250   2.828E-28        14
     8.81350   8.272E-29        16
     8.81450   8.884E-29        15
     8.81550   1.552E-28        13
     8.81650   2.455E-29         6
     8.81750   6.825E-29        12
     8.81850   4.930E-29         8
     8.81950   4.770E-29        15
     8.82050   6.368E-29        13
     8.82150   1.595E-29         6
     8.82250   1.200E-28        10
     8.82350   4.109E-29         8
     8.82450   5.927E-29         6
     8.82550   1.009E-28        15
     8.82650   1.628E-28        19
     8.82750   1.732E-28        16
     8.82850   3.516E-29        11
     8.82950   1.341E-28        22
     8.83050   1.562E-28        20
     8.83150   8.554E-29        11
     8.83250   3.539E-29         9
     8.83350   1.231E-28        22
     8.83450   1.591E-28        11
     8.83550   1.949E-28        15
     8.83650   9.589E-29        13
     8.83750   6.135E-29         8
     8.83850   2.431E-28        16
     8.83950   5.612E-29         6
     8.84050   7.051E-29        14
     8.84150   2.244E-29         4
     8.84250   5.709E-29        11
     8.84350   7.464E-30         4
     8.84450   1.134E-28         8
     8.84550   1.279E-28        13
     8.84650   1.456E-29         5
     8.84750   9.206E-30         4
     8.84850   5.607E-29        14
     8.84950   6.358E-29         6
     8.85050   2.833E-29         5
     8.85150   9.948E-29        15
     8.85250   4.469E-29         7
     8.85350   7.598E-29        15
     8.85450   8.440E-29         8
     8.85550   4.860E-29         8
     8.85650   1.003E-28        13
     8.85750   3.110E-29         5
     8.85850   7.595E-29         8
     8.85950   1.034E-29         4
     8.86050   1.239E-28         6
     8.86150   2.124E-28        13
     8.86250   1.227E-28         8
     8.86350   2.399E-28        10
     8.86450   2.380E-28         6
     8.86550   3.554E-29         8
     8.86650   9.966E-29        12
     8.86750   2.080E-28         8
     8.86850   2.135E-28        11
     8.86950   5.781E-29         9
     8.87050   8.421E-29        17
     8.87150   4.639E-29         8
     8.87250   6.436E-29         8
     8.87350   6.985E-29        12
     8.87450   1.221E-28        20
     8.87550   5.309E-29         9
     8.87650   2.340E-29         6
     8.87750   2.213E-28        12
     8.87850   7.531E-29         9
     8.87950   4.107E-29        13
     8.88050   1.792E-29         4
     8.88150   1.102E-28        12
     8.88250   1.157E-28        16
     8.88350   9.250E-29         8
     8.88450   5.763E-29         6
     8.88550   2.025E-29         5
     8.88650   4.858E-28        17
     8.88750   1.924E-28        16
     8.88850   9.095E-29        16
     8.88950   4.873E-29        12
     8.89050   1.063E-29         5
     8.89150   4.107E-29         5
     8.89250   6.404E-29         7
     8.89350   9.093E-29        13
     8.89450   1.234E-28        13
     8.89550   2.139E-28        14
     8.89650   6.684E-29        13
     8.89750   1.836E-29         2
     8.89850   1.305E-28        12
     8.89950   1.143E-28        10
     8.90050   5.226E-29        12
     8.90150   1.571E-28        15
     8.90250   3.018E-29         8
     8.90350   2.533E-28        14
     8.90450   1.092E-28         5
     8.90550   1.125E-28        15
     8.90650   4.571E-29         9
     8.90750   7.896E-29        15
     8.90850   7.051E-29        10
     8.90950   1.130E-28         9
     8.91050   6.884E-29         3
     8.91150   3.679E-29         6
     8.91250   2.246E-28        13
     8.91350   1.448E-28        15
     8.91450   7.869E-29        11
     8.91550   7.996E-29        11
     8.91650   7.511E-29         9
     8.91750   7.877E-29         9
     8.91850   3.469E-29         5
     8.91950   1.661E-28        17
     8.92050   8.302E-29        11
     8.92150   1.851E-28        23
     8.92250   8.922E-29        18
     8.92350   2.573E-28        14
     8.92450   1.041E-28        13
     8.92550   1.504E-28        14
     8.92650   1.422E-28        10
     8.92750   5.498E-29         5
     8.92850   1.940E-29         7
     8.92950   9.150E-30         4
     8.93050   2.153E-28        18
     8.93150   1.565E-28        15
     8.93250   1.670E-28         8
     8.93350   7.181E-29         9
     8.93450   2.251E-28        17
     8.93550   5.067E-29         6
     8.93650   2.143E-28        14
     8.93750   1.114E-28        16
     8.93850   1.065E-28         9
     8.93950   8.860E-29        10
     8.94050   8.639E-29         9
     8.94150   2.360E-28        22
     8.94250   1.669E-28        10
     8.94350   1.872E-28        13
     8.94450   3.927E-29        10
     8.94550   4.239E-29         7
     8.94650   1.304E-28        15
     8.94750   1.056E-27        16
     8.94850   1.818E-28        16
     8.94950   6.459E-29         8
     8.95050   5.692E-29         5
     8.95150   5.460E-29         7
     8.95250   9.150E-29         9
     8.95350   1.061E-28        11
     8.95450   4.796E-29         8
     8.95550   1.157E-28        12
     8.95650   4.831E-29         7
     8.95750   1.551E-28        15
     8.95850   1.202E-28        18
     8.95950   8.651E-29         7
     8.96050   1.827E-28        14
     8.96150   1.893E-28        19
     8.96250   9.914E-29        14
     8.96350   3.361E-28        15
     8.96450   8.381E-29         9
     8.96550   2.226E-28        15
     8.96650   1.193E-28         9
     8.96750   1.535E-28        14
     8.96850   1.099E-28        16
     8.96950   1.671E-28        18
     8.97050   6.065E-29        12
     8.97150   9.489E-29        12
     8.97250   1.188E-28        14
     8.97350   4.127E-29         6
     8.97450   2.804E-28        14
     8.97550   1.064E-28        19
     8.97650   3.208E-28        19
     8.97750   1.408E-29         4
     8.97850   3.084E-28        10
     8.97950   1.448E-28        15
     8.98050   1.338E-28        16
     8.98150   3.010E-28        11
     8.98250   4.985E-29         8
     8.98350   2.406E-28        18
     8.98450   5.604E-29         9
     8.98550   5.932E-29        11
     8.98650   2.415E-28        15
     8.98750   6.551E-29        14
     8.98850   1.495E-28        16
     8.98950   1.097E-28        10
     8.99050   1.715E-28        10
     8.99150   8.973E-29        12
     8.99250   2.931E-29         6
     8.99350   7.779E-29        12
     8.99450   1.488E-28        11
     8.99550   2.424E-28        10
     8.99650   8.651E-29         9
     8.99750   9.967E-29        11
     8.99850   2.270E-28        25
     8.99950   2.586E-28        15
     9.00050   2.039E-29         5
     9.00150   2.398E-29         6
     9.00250   6.587E-29        16
     9.00350   8.532E-29         8
     9.00450   4.924E-29         8
     9.00550   2.611E-28        13
     9.00650   1.521E-28        12
     9.00750   9.221E-29         6
     9.00850   5.876E-28        23
     9.00950   1.479E-28        12
     9.01050   1.671E-28        17
     9.01150   5.207E-29         7
     9.01250   6.724E-29         8
     9.01350   2.075E-29         6
     9.01450   6.640E-28        15
     9.01550   1.501E-28        16
     9.01650   1.042E-28        11
     9.01750   4.980E-29         9
     9.01850   1.320E-28        15
     9.01950   6.471E-28        19
     9.02050   9.162E-30         1
     9.02150   1.405E-28         6
     9.02250   1.661E-28         9
     9.02350   2.032E-29         6
     9.02450   5.081E-28        12
     9.02550   2.577E-28         9
     9.02650   1.603E-28        16
     9.02750   7.598E-29         7
     9.02850   9.471E-28        15
     9.02950   6.359E-29         7
     9.03050   4.365E-29         7
     9.03150   7.891E-28        16
     9.03250   1.971E-28         9
     9.03350   1.960E-28        10
     9.03450   1.062E-28         4
     9.03550   2.183E-28        15
     9.03650   2.235E-28        10
     9.03750   4.374E-28        10
     9.03850   3.810E-29         9
     9.03950   1.095E-28         4
     9.04050   2.310E-28        11
     9.04150   1.743E-28         9
     9.04250   1.206E-28        11
     9.04350   7.029E-29        11
     9.04450   2.926E-29         6
     9.04550   4.837E-29         4
     9.04650   6.802E-29         5
     9.04750   3.616E-29         4
     9.04850   4.755E-28        17
     9.04950   9.864E-29        15
     9.05050   8.207E-29        12
     9.05150   1.319E-28        16
     9.05250   5.798E-29        12
     9.05350   9.247E-29        13
     9.05450   1.331E-28         7
     9.05550   7.096E-29        10
     9.05650   1.359E-28        22
     9.05750   1.095E-28         9
     9.05850   7.661E-29         5
     9.05950   5.378E-29        14
     9.06050   1.761E-28        18
     9.06150   1.188E-28        11
     9.06250   1.775E-28        15
     9.06350   7.844E-29        11
     9.06450   1.896E-28        18
     9.06550   7.186E-29        13
     9.06650   5.395E-28        36
     9.06750   2.319E-28        29
     9.06850   1.479E-28        16
     9.06950   1.019E-28        14
     9.07050   7.076E-29         9
     9.07150   9.789E-29         9
     9.07250   8.985E-29        11
     9.07350   1.127E-28        17
     9.07450   1.692E-28        13
     9.07550   1.361E-28        12
     9.07650   7.938E-29         7
     9.07750   3.054E-28        17
     9.07850   6.462E-29         6
     9.07950   1.336E-28        22
     9.08050   8.529E-29        12
     9.08150   1.955E-28        13
     9.08250   2.613E-28        18
     9.08350   1.384E-28        17
     9.08450   1.895E-28        11
     9.08550   2.054E-28        11
     9.08650   2.444E-28        17
     9.08750   3.343E-28        12
     9.08850   8.829E-29        21
     9.08950   1.258E-28        16
     9.09050   1.221E-28        17
     9.09150   1.524E-28        25
     9.09250   4.404E-29         9
     9.09350   4.433E-29         9
     9.09450   1.289E-28        20
     9.09550   1.050E-28        15
     9.09650   4.883E-28        23
     9.09750   2.364E-28        20
     9.09850   1.026E-28         9
     9.09950   1.191E-28        16
     9.10050   6.722E-29        11
     9.10150   5.003E-29         9
     9.10250   1.806E-28        18
     9.10350   2.404E-28         7
     9.10450   1.167E-28        14
     9.10550   1.793E-28        12
     9.10650   1.041E-28        18
     9.10750   9.490E-29        11
     9.10850   3.390E-29         8
     9.10950   6.874E-29        11
     9.11050   1.050E-28        16
     9.11150   9.231E-29        13
     9.11250   1.674E-28        17
     9.11350   4.630E-29         6
     9.11450   1.641E-28        13
     9.11550   8.909E-29        11
     9.11650   5.034E-29        10
     9.11750   1.165E-27         7
     9.11850   8.781E-29        12
     9.11950   3.378E-29         8
     9.12050   1.520E-28        17
     9.12150   7.743E-28        16
     9.12250   4.171E-28        11
     9.12350   1.169E-27        12
     9.12450   6.091E-28        22
     9.12550   6.441E-29        10
     9.12650   5.936E-29        11
     9.12750   3.887E-29        13
     9.12850   1.201E-28         8
     9.12950   3.945E-29         8
     9.13050   7.404E-29        11
     9.13150   1.341E-28        10
     9.13250   1.070E-28        21
     9.13350   6.758E-29        15
     9.13450   2.386E-29         8
     9.13550   9.886E-29        17
     9.13650   1.127E-28        16
     9.13750   1.623E-28        12
     9.13850   8.451E-29        12
     9.13950   5.475E-29         9
     9.14050   1.105E-29         5
     9.14150   4.432E-29         7
     9.14250   5.434E-29        12
     9.14350   1.504E-29         1
     9.14450   7.991E-30         2
     9.14550   1.323E-29         3
     9.14650   5.096E-29         8
     9.14750   3.013E-29        10
     9.14850   5.024E-28         6
     9.14950   9.049E-30         1
     9.15050   4.310E-29        10
     9.15150   4.086E-29         9
     9.15250   3.295E-29         6
     9.15350   1.212E-28        10
     9.15450   4.203E-29        10
     9.15550   2.828E-29         8
     9.15650   1.224E-28         8
     9.15750   4.251E-30         2
     9.15850   1.720E-29         6
     9.15950   4.152E-29         8
     9.16050   3.358E-29         8
     9.16150   1.065E-28        11
     9.16250   5.370E-29        16
     9.16350   3.900E-29         9
     9.16450   7.456E-29        12
     9.16550   2.634E-29         6
     9.16650   5.295E-29         8
     9.16750   1.317E-28        15
     9.16850   1.142E-28        14
     9.16950   6.378E-29         7
     9.17050   8.703E-29         3
     9.17150   2.380E-29         6
     9.17250   4.526E-29         9
     9.17350   1.088E-28         7
     9.17450   2.397E-28         8
     9.17550   1.275E-28        14
     9.17650   3.476E-28        15
     9.17750   1.726E-28        13
     9.17850   1.812E-29         5
     9.17950   7.304E-29        12
     9.18050   7.079E-29        10
     9.18150   1.242E-28        20
     9.18250   1.717E-28        21
     9.18350   7.429E-29        12
     9.18450   8.119E-29        10
     9.18550   9.452E-29         9
     9.18650   9.531E-29        13
     9.18750   4.120E-29         4
     9.18850   1.018E-28        12
     9.18950   6.538E-29        13
     9.19050   3.992E-28        12
     9.19150   6.729E-29         9
     9.19250   1.775E-28         6
     9.19350   4.246E-28        13
     9.19450   5.024E-29         8
     9.19550   3.344E-29         9
     9.19650   5.742E-29        13
     9.19750   1.024E-28        11
     9.19850   3.919E-29         9
     9.19950   4.284E-29        11
     9.20050   1.009E-28        17
     9.20150   3.631E-29        10
     9.20250   1.804E-28        18
     9.20350   8.439E-29         7
     9.20450   1.658E-28         8
     9.20550   8.132E-29        14
     9.20650   2.260E-28        13
     9.20750   6.948E-29        13
     9.20850   1.658E-28        16
     9.20950   1.132E-28        18
     9.21050   3.844E-29        10
     9.21150   1.586E-28        17
     9.21250   8.974E-29        11
     9.21350   2.047E-28        13
     9.21450   1.349E-27        13
     9.21550   2.318E-28        19
     9.21650   1.209E-28        14
     9.21750   2.061E-28        13
     9.21850   5.533E-29         6
     9.21950   4.273E-29         8
     9.22050   2.280E-29         5
     9.22150   1.581E-28        16
     9.22250   9.206E-29        12
     9.22350   1.101E-28         7
     9.22450   2.183E-28        18
     9.22550   2.757E-29         6
     9.22650   1.758E-28        15
     9.22750   1.983E-28        15
     9.22850   8.893E-29        12
     9.22950   1.952E-29         3
     9.23050   6.988E-29        10
     9.23150   1.790E-28        14
     9.23250   5.985E-29         7
     9.23350   5.373E-29         5
     9.23450   1.241E-28        17
     9.23550   6.158E-29         5
     9.23650   2.737E-28        15
     9.23750   9.894E-29         8
     9.23850   1.182E-28        10
     9.23950   1.150E-28         7
     9.24050   1.291E-28        16
     9.24150   9.600E-29        11
     9.24250   1.744E-28        17
     9.24350   1.288E-28        17
     9.24450   6.035E-29        12
     9.24550   3.781E-29         6
     9.24650   4.577E-29        12
     9.24750   1.377E-28         8
     9.24850   2.745E-28        12
     9.24950   4.460E-29        13
     9.25050   9.449E-29        11
     9.25150   2.276E-28         8
     9.25250   5.043E-29         4
     9.25350   6.839E-29        10
     9.25450   1.441E-28        14
     9.25550   1.633E-28        15
     9.25650   8.570E-29        12
     9.25750   6.276E-29         7
     9.25850   1.816E-29         7
     9.25950   2.771E-29        10
     9.26050   7.824E-29        13
     9.26150   1.639E-28        14
     9.26250   7.078E-29        11
     9.26350   5.181E-28        23
     9.26450   4.458E-29        11
     9.26550   4.480E-28        12
     9.26650   2.299E-28         6
     9.26750   5.667E-29        10
     9.26850   1.021E-28        12
     9.26950   1.255E-28        10
     9.27050   2.436E-29         3
     9.27150   3.470E-28        19
     9.27250   6.746E-29        14
     9.27350   2.854E-29        10
     9.27450   3.580E-29         3
     9.27550   4.864E-29         6
     9.27650   1.413E-28        10
     9.27750   1.845E-28         9
     9.27850   1.707E-28         7
     9.27950   3.009E-28        17
     9.28050   6.776E-29         7
     9.28150   3.561E-29        11
     9.28250   1.264E-28        16
     9.28350   1.507E-28        11
     9.28450   3.044E-28        14
     9.28550   1.388E-28        10
     9.28650   1.834E-29         5
     9.28750   8.140E-29        13
     9.28850   1.931E-28         6
     9.28950   2.386E-28         7
     9.29050   3.632E-29         8
     9.29150   2.518E-28        16
     9.29250   1.248E-28         8
     9.29350   8.403E-29        10
     9.29450   3.443E-29         5
     9.29550   1.345E-28        10
     9.29650   1.175E-28        10
     9.29750   2.074E-28        15
     9.29850   9.614E-29         7
     9.29950   1.956E-28        11
     9.30050   3.339E-29         6
     9.30150   4.066E-29         9
     9.30250   2.760E-28        13
     9.30350   9.628E-29        12
     9.30450   1.495E-28         6
     9.30550   2.617E-28        18
     9.30650   8.321E-29        11
     9.30750   6.826E-29         8
     9.30850   4.652E-29         8
     9.30950   1.245E-28         5
     9.31050   3.989E-28        17
     9.31150   4.599E-28        19
     9.31250   1.795E-28        19
     9.31350   7.965E-29        10
     9.31450   1.008E-28        16
     9.31550   4.696E-28        22
     9.31650   4.706E-29         8
     9.31750   1.187E-28         9
     9.31850   3.707E-28        10
     9.31950   8.862E-29         9
     9.32050   9.400E-28        16
     9.32150   1.197E-28        11
     9.32250   3.625E-29         8
     9.32350   1.534E-28        18
     9.32450   6.556E-28        12
     9.32550   4.511E-29         5
     9.32650   4.089E-29         8
     9.32750   1.412E-27        17
     9.32850   5.269E-29        11
     9.32950   6.897E-29        10
     9.33050   2.313E-28        16
     9.33150   9.075E-29        12
     9.33250   3.302E-29         8
     9.33350   1.491E-28        15
     9.33450   3.836E-29         7
     9.33550   6.807E-29        12
     9.33650   2.603E-28        17
     9.33750   7.521E-29        12
     9.33850   8.168E-29        13
     9.33950   6.425E-29        16
     9.34050   2.882E-28        39
     9.34150   2.069E-28        33
     9.34250   1.237E-28        17
     9.34350   1.322E-28        16
     9.34450   1.330E-28        17
     9.34550   1.236E-28        17
     9.34650   1.954E-28        22
     9.34750   1.839E-28        16
     9.34850   1.060E-27        18
     9.34950   9.244E-29        10
     9.35050   1.565E-28         6
     9.35150   2.410E-28        20
     9.35250   2.670E-28        22
     9.35350   3.001E-28        17
     9.35450   1.908E-28        17
     9.35550   3.678E-28        24
     9.35650   8.368E-29        10
     9.35750   3.741E-28        21
     9.35850   1.439E-28        10
     9.35950   2.942E-28        19
     9.36050   1.475E-28        13
     9.36150   6.048E-28        19
     9.36250   3.206E-28        24
     9.36350   1.593E-28        17
     9.36450   9.566E-29        15
     9.36550   9.962E-29        22
     9.36650   9.445E-29        12
     9.36750   3.940E-29        11
     9.36850   1.163E-28        15
     9.36950   1.549E-28        17
     9.37050   7.312E-29        11
     9.37150   8.970E-29        11
     9.37250   1.010E-28        17
     9.37350   8.198E-29        11
     9.37450   5.030E-29        14
     9.37550   1.245E-28         8
     9.37650   1.598E-28        16
     9.37750   5.912E-29        15
     9.37850   6.620E-29        17
     9.37950   3.079E-29        11
     9.38050   8.351E-29        14
     9.38150   3.970E-29         9
     9.38250   1.730E-28        22
     9.38350   1.010E-28        16
     9.38450   1.673E-28        15
     9.38550   1.073E-28        12
     9.38650   8.607E-29        12
     9.38750   3.564E-29         6
     9.38850   6.195E-29         7
     9.38950   7.662E-29         8
     9.39050   2.100E-28         9
     9.39150   1.209E-28        13
     9.39250   1.308E-28        11
     9.39350   1.003E-28        13
     9.39450   6.613E-30         3
     9.39550   6.381E-29        11
     9.39650   6.036E-29         9
     9.39750   4.489E-29         9
     9.39850   2.763E-28        16
     9.39950   9.131E-29        14
     9.40050   9.189E-29        16
     9.40150   9.077E-29        11
     9.40250   1.954E-29         4
     9.40350   8.991E-29         9
     9.40450   1.146E-28         7
     9.40550   2.387E-29         8
     9.40650   1.293E-29         5
     9.40750   3.021E-29        10
     9.40850   8.577E-29        11
     9.40950   1.772E-29         2
     9.41050   1.478E-28         8
     9.41150   2.447E-28        13
     9.41250   1.413E-28         6
     9.41350   2.380E-29         6
     9.41450   1.169E-28         9
     9.41550   1.345E-29         6
     9.41650   1.271E-28         9
     9.41750   3.102E-29         9
     9.41850   8.601E-29        12
     9.41950   7.893E-28        10
     9.42050   4.431E-29         9
     9.42150   7.061E-29        11
     9.42250   1.898E-28         7
     9.42350   1.044E-28         7
     9.42450   3.174E-29         6
     9.42550   1.899E-28        18
     9.42650   3.761E-29         9
     9.42750   1.367E-29         6
     9.42850   3.902E-29         7
     9.42950   7.907E-29        12
     9.43050   1.687E-28        14
     9.43150   3.484E-29         7
     9.43250   5.619E-29        12
     9.43350   2.761E-28        15
     9.43450   1.654E-28        13
     9.43550   9.741E-29        14
     9.43650   2.439E-28         9
     9.43750   2.980E-28        17
     9.43850   1.429E-28        14
     9.43950   5.589E-29        10
     9.44050   2.937E-29         7
     9.44150   2.077E-28        11
     9.44250   1.027E-28        17
     9.44350   1.040E-28        11
     9.44450   2.297E-28        12
     9.44550   3.578E-29         7
     9.44650   2.887E-28        11
     9.44750   4.796E-29         4
     9.44850   5.991E-29         7
     9.44950   6.458E-29        18
     9.45050   6.654E-29        18
     9.45150   1.222E-28        21
     9.45250   2.657E-28        17
     9.45350   5.978E-29         8
     9.45450   1.406E-28        19
     9.45550   9.125E-29        15
     9.45650   1.253E-28        15
     9.45750   1.970E-28        19
     9.45850   6.549E-29        13
     9.45950   7.924E-29        17
     9.46050   5.115E-29        10
     9.46150   1.739E-28        15
     9.46250   7.732E-29         9
     9.46350   1.225E-28        16
     9.46450   1.308E-28        16
     9.46550   3.336E-29         7
     9.46650   1.652E-30         1
     9.46750   3.603E-28         7
     9.46850   8.908E-29        11
     9.46950   1.015E-28        11
     9.47050   1.426E-28        12
     9.47150   6.538E-29        12
     9.47250   2.519E-28        23
     9.47350   1.170E-28        13
     9.47450   2.947E-28        13
     9.47550   3.634E-28        13
     9.47650   1.487E-28        16
     9.47750   6.867E-29        14
     9.47850   6.183E-29         6
     9.47950   1.802E-28         9
     9.48050   9.784E-29        11
     9.48150   2.490E-28        12
     9.48250   1.158E-28        11
     9.48350   8.334E-29         9
     9.48450   4.333E-28        28
     9.48550   9.834E-29        18
     9.48650   5.225E-28        22
     9.48750   1.620E-28        13
     9.48850   9.358E-29        13
     9.48950   2.426E-28        18
     9.49050   8.984E-29        20
     9.49150   1.252E-28        10
     9.49250   2.569E-28         9
     9.49350   5.210E-28        25
     9.49450   1.964E-28        16
     9.49550   1.200E-28         9
     9.49650   1.283E-28        10
     9.49750   1.569E-28        16
     9.49850   1.937E-29         7
     9.49950   5.813E-30         2
     9.50050   6.157E-29        11
     9.50150   3.186E-29         8
     9.50250   1.650E-28        10
     9.50350   2.024E-28        10
     9.50450   6.976E-29        11
     9.50550   6.416E-29         7
     9.50650   6.481E-29         2
     9.50750   2.533E-28        12
     9.50850   8.062E-29        10
     9.50950   9.183E-29        10
     9.51050   1.543E-28        11
     9.51150   9.504E-29        10
     9.51250   9.965E-29        10
     9.51350   1.061E-28        11
     9.51450   1.148E-28        10
     9.51550   6.876E-29        10
     9.51650   8.613E-29        11
     9.51750   2.494E-28        17
     9.51850   3.969E-28        26
     9.51950   2.895E-28        17
     9.52050   9.361E-29        11
     9.52150   1.106E-28        12
     9.52250   4.530E-28        19
     9.52350   3.305E-29         8
     9.52450   1.356E-28         9
     9.52550   7.783E-29        10
     9.52650   2.740E-28        21
     9.52750   1.078E-28        10
     9.52850   3.906E-29         2
     9.52950   3.150E-28        12
     9.53050   5.432E-29         7
     9.53150   4.028E-28        13
     9.53250   2.771E-28        10
     9.53350   1.195E-28        16
     9.53450   3.138E-29         6
     9.53550   1.647E-29         4
     9.53650   3.308E-28        12
     9.53750   1.256E-28        11
     9.53850   3.692E-29         4
     9.53950   9.319E-29        12
     9.54050   3.005E-29        10
     9.54150   3.893E-29         8
     9.54250   4.006E-29         4
     9.54350   5.527E-29         7
     9.54450   1.242E-28        15
     9.54550   2.954E-29         8
     9.54650   9.442E-29         9
     9.54750   5.832E-29         7
     9.54850   1.022E-28        14
     9.54950   4.118E-28        10
     9.55050   9.195E-29        17
     9.55150   6.199E-29         7
     9.55250   2.373E-28         6
     9.55350   2.029E-29         5
     9.55450   1.014E-28        12
     9.55550   4.113E-28        14
     9.55650   9.541E-29        16
     9.55750   6.936E-29        15
     9.55850   1.512E-28         9
     9.55950   1.133E-28        15
     9.56050   4.438E-29         9
     9.56150   1.752E-28         8
     9.56250   1.130E-28        13
     9.56350   3.699E-28        14
     9.56450   1.366E-28        13
     9.56550   1.120E-28        10
     9.56650   4.395E-28        18
     9.56750   4.635E-29         6
     9.56850   7.445E-29        15
     9.56950   2.200E-28        16
     9.57050   1.711E-28        12
     9.57150   1.008E-28         6
     9.57250   3.242E-28        19
     9.57350   3.388E-29         8
     9.57450   3.511E-28        11
     9.57550   2.139E-28        13
     9.57650   4.060E-29         8
     9.57750   1.769E-29         3
     9.57850   3.763E-28        11
     9.57950   1.744E-28         6
     9.58050   3.190E-28        16
     9.58150   1.662E-28        17
     9.58250   1.090E-28        11
     9.58350   2.150E-28        14
     9.58450   7.770E-29         6
     9.58550   7.140E-29         7
     9.58650   1.191E-27         7
     9.58750   1.242E-28        15
     9.58850   8.880E-29        13
     9.58950   2.421E-28         7
     9.59050   6.138E-29         6
     9.59150   1.418E-28        10
     9.59250   4.017E-28        12
     9.59350   1.230E-28        11
     9.59450   3.245E-28        11
     9.59550   1.831E-28        14
     9.59650   5.623E-29         7
     9.59750   1.129E-28        11
     9.59850   1.325E-28        14
     9.59950   8.245E-29        11
     9.60050   1.712E-28         7
     9.60150   9.486E-29         9
     9.60250   1.424E-28        12
     9.60350   1.510E-28        17
     9.60450   2.570E-28        20
     9.60550   6.752E-29        12
     9.60650   2.413E-28        15
     9.60750   3.077E-28        19
     9.60850   1.026E-28        16
     9.60950   9.027E-29        19
     9.61050   5.326E-29        14
     9.61150   6.653E-28        18
     9.61250   6.105E-29        14
     9.61350   1.364E-28        26
     9.61450   1.418E-28        32
     9.61550   2.472E-28        32
     9.61650   5.240E-28        20
     9.61750   1.498E-28        27
     9.61850   1.310E-28        13
     9.61950   9.056E-29        16
     9.62050   1.100E-27        16
     9.62150   1.196E-28        16
     9.62250   1.912E-28         8
     9.62350   8.907E-28         8
     9.62450   2.040E-28        19
     9.62550   9.042E-29        15
     9.62650   4.497E-29        10
     9.62750   2.305E-28        19
     9.62850   1.300E-28        14
     9.62950   1.069E-28        17
     9.63050   2.341E-28        21
     9.63150   2.444E-28        23
     9.63250   3.625E-28        22
     9.63350   1.727E-28        14
     9.63450   1.600E-28        10
     9.63550   4.970E-28        23
     9.63650   3.921E-28        19
     9.63750   2.187E-28        21
     9.63850   4.657E-29        12
     9.63950   6.758E-29        23
     9.64050   1.288E-28        18
     9.64150   8.801E-29        17
     9.64250   6.827E-29        16
     9.64350   4.488E-29        12
     9.64450   1.450E-28        19
     9.64550   3.466E-29         7
     9.64650   6.457E-29        13
     9.64750   1.011E-28        14
     9.64850   8.136E-29        16
     9.64950   3.983E-29        15
     9.65050   3.604E-29        14
     9.65150   8.933E-29        16
     9.65250   1.030E-28        15
     9.65350   1.186E-28        19
     9.65450   5.080E-29        11
     9.65550   7.664E-29        12
     9.65650   8.779E-28        10
     9.65750   2.957E-28        14
     9.65850   6.561E-29        14
     9.65950   6.673E-29         9
     9.66050   7.392E-29         5
     9.66150   3.299E-29         4
     9.66250   4.422E-29         9
     9.66350   7.749E-29        15
     9.66450   9.973E-29        14
     9.66550   1.152E-28        13
     9.66650   1.303E-28        18
     9.66750   1.165E-28        14
     9.66850   6.926E-29         9
     9.66950   9.106E-29        11
     9.67050   9.678E-29         7
     9.67150   6.425E-29         5
     9.67250   5.230E-29         9
     9.67350   1.527E-28        13
     9.67450   6.192E-29         6
     9.67550   1.064E-28        21
     9.67650   2.492E-29         4
     9.67750   6.688E-29         9
     9.67850   2.531E-29         6
     9.67950   6.533E-29        10
     9.68050   1.190E-28        20
     9.68150   6.900E-29        13
     9.68250   8.731E-30         3
     9.68350   9.387E-29        15
     9.68450   1.061E-28         6
     9.68550   4.629E-29        11
     9.68650   1.005E-28        13
     9.68750   2.751E-27        17
     9.68850   1.388E-28        15
     9.68950   3.476E-29         2
     9.69050   4.676E-29         9
     9.69150   1.243E-27        12
     9.69250   1.117E-28         8
     9.69350   9.676E-28        11
     9.69450   5.320E-28         2
     9.69550   4.375E-28        12
     9.69650   4.298E-29         8
     9.69750   1.120E-29         3
     9.69850   3.018E-29         7
     9.69950   2.179E-28        16
     9.70050   4.971E-29         8
     9.70150   3.861E-29         8
     9.70250   2.057E-29         7
     9.70350   6.168E-29         3
     9.70450   3.947E-29         5
     9.70550   7.719E-29         9
     9.70650   2.330E-29         6
     9.70750   1.366E-28        12
     9.70850   2.249E-29         5
     9.70950   1.200E-28        14
     9.71050   1.913E-28        14
     9.71150   2.331E-28        17
     9.71250   2.964E-29         7
     9.71350   7.240E-29        11
     9.71450   6.596E-29         7
     9.71550   5.664E-30         2
     9.71650   1.713E-28        23
     9.71750   2.677E-29         6
     9.71850   1.098E-29         4
     9.71950   4.468E-29         8
     9.72050   4.308E-29         4
     9.72150   5.086E-29        11
     9.72250   2.283E-29         4
     9.72350   9.320E-29        10
     9.72450   1.047E-29         5
     9.72550   3.056E-29         7
     9.72650   8.490E-29         7
     9.72750   9.252E-29        10
     9.72850   9.326E-29        13
     9.72950   6.892E-29         7
     9.73050   5.971E-29        12
     9.73150   9.777E-29        14
     9.73250   1.296E-28        17
     9.73350   5.821E-29         6
     9.73450   6.932E-29         9
     9.73550   1.363E-28        14
     9.73650   7.992E-29        15
     9.73750   6.173E-29         9
     9.73850   1.034E-28        13
     9.73950   8.691E-29        15
     9.74050   1.080E-28        17
     9.74150   1.662E-29         6
     9.74250   9.614E-29        12
     9.74350   2.303E-29         3
     9.74450   5.411E-29         8
     9.74550   5.211E-29         6
     9.74650   2.623E-29         9
     9.74750   3.604E-28        29
     9.74850   3.145E-28        26
     9.74950   1.318E-27        10
     9.75050   1.187E-28        18
     9.75150   7.954E-29         8
     9.75250   7.308E-29         5
     9.75350   6.922E-29        13
     9.75450   1.662E-28        11
     9.75550   8.189E-29        11
     9.75650   9.607E-29        16
     9.75750   1.246E-28        11
     9.75850   4.267E-28        18
     9.75950   1.023E-28        16
     9.76050   7.567E-29         5
     9.76150   1.047E-28        12
     9.76250   1.516E-28        13
     9.76350   1.571E-28        19
     9.76450   1.241E-28        18
     9.76550   1.300E-28        12
     9.76650   5.343E-29        10
     9.76750   5.400E-29        11
     9.76850   1.247E-28        12
     9.76950   1.851E-28        12
     9.77050   2.155E-28        21
     9.77150   3.334E-29         5
     9.77250   8.045E-29         6
     9.77350   5.887E-29        11
     9.77450   5.537E-29        11
     9.77550   3.081E-28        12
     9.77650   8.954E-29         5
     9.77750   2.641E-28        13
     9.77850   9.925E-29        12
     9.77950   1.218E-28        15
     9.78050   2.314E-28        12
     9.78150   7.000E-29        13
     9.78250   1.105E-28         8
     9.78350   2.354E-28        24
     9.78450   1.943E-28         9
     9.78550   2.681E-28        16
     9.78650   5.076E-29         9
     9.78750   2.038E-28        12
     9.78850   1.439E-28        12
     9.78950   2.641E-28        17
     9.79050   5.913E-29        10
     9.79150   1.864E-28        11
     9.79250   2.077E-28        10
     9.79350   1.605E-28        18
     9.79450   1.917E-28        22
     9.79550   6.859E-29        10
     9.79650   1.123E-28        12
     9.79750   9.826E-29         9
     9.79850   9.123E-29        10
     9.79950   2.259E-29         9
     9.80050   5.681E-29         6
     9.80150   3.478E-29         8
     9.80250   1.198E-28        13
     9.80350   2.203E-28        13
     9.80450   1.065E-28        19
     9.80550   4.206E-29         9
     9.80650   5.185E-28        16
     9.80750   3.970E-29         8
     9.80850   8.343E-29        11
     9.80950   7.035E-29         6
     9.81050   1.793E-28        13
     9.81150   1.227E-28        10
     9.81250   5.464E-29         8
     9.81350   1.361E-28        18
     9.81450   1.606E-28        18
     9.81550   7.191E-29         9
     9.81650   1.426E-28        12
     9.81750   9.548E-29        11
     9.81850   3.885E-29         7
     9.81950   1.822E-29         4
     9.82050   3.376E-28        12
     9.82150   3.386E-29         7
     9.82250   5.876E-29        10
     9.82350   1.149E-28         9
     9.82450   5.473E-28        13
     9.82550   1.455E-29         3
     9.82650   1.597E-28        15
     9.82750   1.938E-28        13
     9.82850   6.852E-29        12
     9.82950   2.551E-29         4
     9.83050   2.293E-29         6
     9.83150   2.984E-29         5
     9.83250   1.247E-28        11
     9.83350   2.098E-28         8
     9.83450   3.574E-28         7
     9.83550   1.957E-28        14
     9.83650   1.946E-28        13
     9.83750   4.075E-29         5
     9.83850   6.362E-29         9
     9.83950   1.696E-28        10
     9.84050   4.323E-29        10
     9.84150   7.280E-29        11
     9.84250   6.187E-28        20
     9.84350   2.797E-28         7
     9.84450   3.151E-28        17
     9.84550   2.529E-29         5
     9.84650   5.460E-28        13
     9.84750   1.532E-28         6
     9.84850   4.128E-29         6
     9.84950   8.201E-30         3
     9.85050   3.397E-28        18
     9.85150   1.549E-28         8
     9.85250   1.157E-28         9
     9.85350   7.874E-29        13
     9.85450   1.305E-28        16
     9.85550   1.626E-28        10
     9.85650   8.862E-29         9
     9.85750   1.793E-28         6
     9.85850   2.457E-28        11
     9.85950   2.955E-28        17
     9.86050   2.946E-28         9
     9.86150   4.661E-28        21
     9.86250   1.613E-28        14
     9.86350   4.304E-28        15
     9.86450   6.061E-29        11
     9.86550   2.525E-28        13
     9.86650   1.557E-28        16
     9.86750   1.879E-28        14
     9.86850   3.645E-28        14
     9.86950   2.807E-29         7
     9.87050   1.723E-28        17
     9.87150   8.128E-29        18
     9.87250   1.137E-28         7
     9.87350   6.248E-29         6
     9.87450   8.204E-29        13
     9.87550   1.847E-28        15
     9.87650   1.837E-28        11
     9.87750   3.039E-28        20
     9.87850   7.212E-29        16
     9.87950   2.180E-28        27
     9.88050   1.755E-28        13
     9.88150   1.836E-28        22
     9.88250   1.945E-28        21
     9.88350   1.005E-27        30
     9.88450   1.709E-28        15
     9.88550   1.163E-28        14
     9.88650   7.113E-29        13
     9.88750   2.431E-28        23
     9.88850   1.433E-28        25
     9.88950   2.199E-28        32
     9.89050   1.345E-28        23
     9.89150   2.088E-28        28
     9.89250   1.359E-28        13
     9.89350   1.913E-28        19
     9.89450   1.368E-28        16
     9.89550   8.150E-29        15
     9.89650   1.603E-28        22
     9.89750   2.280E-28        20
     9.89850   5.425E-29        14
     9.89950   2.786E-28        15
     9.90050   1.260E-28         6
     9.90150   1.604E-28        14
     9.90250   4.626E-28        16
     9.90350   2.634E-28        13
     9.90450   2.365E-28        23
     9.90550   3.536E-28        29
     9.90650   2.328E-28        16
     9.90750   4.823E-28        19
     9.90850   4.890E-28        16
     9.90950   1.226E-28        14
     9.91050   4.062E-28        21
     9.91150   4.264E-28        17
     9.91250   1.453E-27        24
     9.91350   5.482E-29        14
     9.91450   4.789E-29        14
     9.91550   5.741E-29        19
     9.91650   7.260E-28        23
     9.91750   6.820E-29        17
     9.91850   5.333E-29        14
     9.91950   1.439E-27        13
     9.92050   1.197E-28        27
     9.92150   1.429E-28        21
     9.92250   1.648E-28        13
     9.92350   7.104E-29        16
     9.92450   1.847E-28        19
     9.92550   4.000E-28        23
     9.92650   8.620E-29        17
     9.92750   1.299E-28        20
     9.92850   3.127E-28        22
     9.92950   1.435E-28        12
     9.93050   6.666E-29        11
     9.93150   6.197E-29        12
     9.93250   1.345E-28         9
     9.93350   1.814E-28        11
     9.93450   9.493E-29        11
     9.93550   7.589E-29         6
     9.93650   1.008E-28         6
     9.93750   1.091E-28        17
     9.93850   7.492E-29        10
     9.93950   6.601E-29         8
     9.94050   1.742E-28         5
     9.94150   5.525E-29         8
     9.94250   9.843E-29        12
     9.94350   8.801E-29        12
     9.94450   1.282E-28        13
     9.94550   1.443E-28         7
     9.94650   1.206E-28        14
     9.94750   1.077E-28        13
     9.94850   7.655E-29        10
     9.94950   3.761E-29         8
     9.95050   5.294E-29        12
     9.95150   1.422E-28        28
     9.95250   1.515E-28        12
     9.95350   3.183E-28        13
     9.95450   1.052E-28        10
     9.95550   4.476E-29        11
     9.95650   2.132E-29         7
     9.95750   2.995E-28        12
     9.95850   2.235E-28        11
     9.95950   7.072E-29         7
     9.96050   1.801E-28         7
     9.96150   2.683E-28        11
     9.96250   2.080E-28        15
     9.96350   7.654E-29        10
     9.96450   3.083E-28        15
     9.96550   1.375E-28         8
     9.96650   1.040E-28         8
     9.96750   4.237E-28        17
     9.96850   3.883E-28         9
     9.96950   6.515E-29        11
     9.97050   9.258E-29        13
     9.97150   3.526E-29        12
     9.97250   7.047E-29        10
     9.97350   6.792E-29        11
     9.97450   5.631E-29        16
     9.97550   2.127E-28        16
     9.97650   5.195E-29         8
     9.97750   1.441E-28         7
     9.97850   7.407E-29         7
     9.97950   2.966E-28        17
     9.98050   1.599E-28        18
     9.98150   1.665E-28        11
     9.98250   1.403E-29         2
     9.98350   2.271E-29         4
     9.98450   7.457E-29         5
     9.98550   1.193E-28        11
     9.98650   2.869E-28        17
     9.98750   1.839E-28         7
     9.98850   2.360E-29         3
     9.98950   1.266E-28        16
     9.99050   4.335E-29         9
     9.99150   1.921E-28        13
     9.99250   7.046E-29        11
     9.99350   1.831E-28        12
     9.99450   4.035E-28        10
     9.99550   2.575E-28         8
     9.99650   5.811E-29        12
     9.99750   2.646E-28        20
     9.99850   9.363E-29         5
     9.99950   2.381E-28        19
    10.00050   1.158E-28        10
    10.00150   1.169E-28        10
    10.00250   4.719E-29         8
    10.00350   6.203E-29         5
    10.00450   5.601E-29        10
    10.00550   1.926E-28        15
    10.00650   8.808E-29        11
    10.00750   1.780E-28        11
    10.00850   1.310E-28         9
    10.00950   1.428E-28         8
    10.01050   2.229E-28        24
    10.01150   8.674E-29        12
    10.01250   8.803E-29        11
    10.01350   1.334E-28        10
    10.01450   1.188E-28        16
    10.01550   7.989E-29        11
    10.01650   4.384E-29         6
    10.01750   6.037E-30         3
    10.01850   6.214E-29         8
    10.01950   1.086E-28        10
    10.02050   1.050E-28        19
    10.02150   1.045E-28        12
    10.02250   4.664E-29         9
    10.02350   9.133E-29         9
    10.02450   5.992E-29        11
    10.02550   4.094E-29         9
    10.02650   7.304E-28        18
    10.02750   7.202E-29        13
    10.02850   3.211E-28        25
    10.02950   6.253E-29         4
    10.03050   1.754E-28        12
    10.03150   1.343E-28        15
    10.03250   5.475E-29        11
    10.03350   1.456E-28        21
    10.03450   1.188E-28        13
    10.03550   1.285E-28         9
    10.03650   2.023E-28        22
    10.03750   1.240E-28        17
    10.03850   1.637E-28        10
    10.03950   9.059E-29         9
    10.04050   8.953E-29        11
    10.04150   3.487E-29         6
    10.04250   8.624E-29        11
    10.04350   8.500E-29         7
    10.04450   5.010E-29         5
    10.04550   1.043E-28        13
    10.04650   4.115E-29         8
    10.04750   2.949E-28        24
    10.04850   8.127E-29        16
    10.04950   5.621E-29         5
    10.05050   4.852E-28        11
    10.05150   1.044E-28         8
    10.05250   1.932E-28        17
    10.05350   3.417E-29         8
    10.05450   6.332E-29         8
    10.05550   1.584E-28         9
    10.05650   1.221E-28         8
    10.05750   1.025E-28        10
    10.05850   1.602E-28        14
    10.05950   2.814E-28        13
    10.06050   1.195E-28         9
    10.06150   1.376E-28         9
    10.06250   3.516E-28        15
    10.06350   1.580E-28        13
    10.06450   3.252E-28        23
    10.06550   2.858E-29         9
    10.06650   2.375E-28         9
    10.06750   1.310E-28        15
    10.06850   1.778E-28        18
    10.06950   5.710E-29        10
    10.07050   9.221E-29        11
    10.07150   7.170E-29        13
    10.07250   8.683E-29        10
    10.07350   1.269E-28        16
    10.07450   1.418E-28        12
    10.07550   2.877E-28        17
    10.07650   1.511E-28        17
    10.07750   3.309E-28        11
    10.07850   2.124E-28        16
    10.07950   9.845E-29        12
    10.08050   1.394E-28        10
    10.08150   1.240E-28         5
    10.08250   1.724E-28         8
    10.08350   4.304E-29         9
    10.08450   1.090E-28         9
    10.08550   3.573E-29         9
    10.08650   1.529E-28         7
    10.08750   4.203E-29        11
    10.08850   7.311E-29        16
    10.08950   5.630E-29         4
    10.09050   5.023E-28        19
    10.09150   6.529E-29        12
    10.09250   3.511E-29        11
    10.09350   5.542E-29         9
    10.09450   6.605E-29         5
    10.09550   8.371E-29         9
    10.09650   8.766E-29        12
    10.09750   1.185E-28        10
    10.09850   7.371E-29        14
    10.09950   1.672E-27        17
    10.10050   8.427E-29        10
    10.10150   5.972E-29         9
    10.10250   1.286E-28         7
    10.10350   2.981E-28        11
    10.10450   2.050E-28         9
    10.10550   1.043E-28        14
    10.10650   4.392E-29         7
    10.10750   2.208E-28        16
    10.10850   7.727E-29         7
    10.10950   5.239E-29        10
    10.11050   1.049E-29         3
    10.11150   9.503E-29         8
    10.11250   3.370E-28        18
    10.11350   8.899E-29         6
    10.11450   4.233E-29         7
    10.11550   1.965E-28         9
    10.11650   2.910E-28        16
    10.11750   2.705E-28        16
    10.11850   4.387E-29         6
    10.11950   1.169E-28         6
    10.12050   8.180E-29         7
    10.12150   4.299E-29         4
    10.12250   1.335E-28        12
    10.12350   2.112E-28        15
    10.12450   9.911E-30         2
    10.12550   2.767E-29         8
    10.12650   7.080E-29         7
    10.12750   3.128E-28        14
    10.12850   9.230E-29         7
    10.12950   2.406E-28        13
    10.13050   2.173E-28        11
    10.13150   5.759E-28        23
    10.13250   4.151E-28        14
    10.13350   5.750E-29         7
    10.13450   4.115E-29        10
    10.13550   1.709E-28         9
    10.13650   2.007E-28        14
    10.13750   2.765E-28        16
    10.13850   3.202E-28        11
    10.13950   1.131E-28         7
    10.14050   2.652E-28        11
    10.14150   4.144E-28        11
    10.14250   1.173E-28         8
    10.14350   1.708E-28        11
    10.14450   1.915E-28        19
    10.14550   1.104E-28        11
    10.14650   9.443E-29         7
    10.14750   8.533E-29        11
    10.14850   1.335E-28         9
    10.14950   9.498E-28        13
    10.15050   1.161E-28        12
    10.15150   1.263E-28        26
    10.15250   8.651E-29        17
    10.15350   3.512E-28        23
    10.15450   1.259E-28        24
    10.15550   7.953E-29        17
    10.15650   2.049E-28        16
    10.15750   1.196E-28        21
    10.15850   1.886E-28        30
    10.15950   1.556E-28        16
    10.16050   4.670E-29         9
    10.16150   1.691E-28        20
    10.16250   1.242E-28        21
    10.16350   2.802E-28        39
    10.16450   1.362E-28        22
    10.16550   2.059E-28        31
    10.16650   1.540E-28        28
    10.16750   2.294E-28        27
    10.16850   9.912E-29        16
    10.16950   1.536E-28        22
    10.17050   3.513E-28        21
    10.17150   1.541E-28        13
    10.17250   2.320E-28        17
    10.17350   4.172E-29        11
    10.17450   1.040E-28        16
    10.17550   9.389E-29        11
    10.17650   2.518E-28        19
    10.17750   1.137E-28        11
    10.17850   2.416E-28        18
    10.17950   3.117E-28        25
    10.18050   4.267E-28        27
    10.18150   4.544E-28        23
    10.18250   2.133E-28        23
    10.18350   1.269E-28        11
    10.18450   3.606E-28        16
    10.18550   5.980E-28        17
    10.18650   3.368E-28        22
    10.18750   3.430E-28        11
    10.18850   3.346E-28        24
    10.18950   1.023E-28        17
    10.19050   8.181E-29        15
    10.19150   1.091E-28        16
    10.19250   1.529E-28        25
    10.19350   1.300E-28        16
    10.19450   1.970E-28        22
    10.19550   1.253E-28        22
    10.19650   2.634E-28        17
    10.19750   8.193E-29        15
    10.19850   1.634E-28        20
    10.19950   3.712E-28        21
    10.20050   1.592E-28        33
    10.20150   1.382E-28        21
    10.20250   7.544E-29        16
    10.20350   8.817E-29        15
    10.20450   6.994E-28        15
    10.20550   7.538E-29        14
    10.20650   5.425E-29        10
    10.20750   6.075E-29        12
    10.20850   5.880E-28        14
    10.20950   2.372E-28        16
    10.21050   5.954E-29        13
    10.21150   2.153E-29         8
    10.21250   1.400E-27        20
    10.21350   8.337E-29        10
    10.21450   2.132E-28        14
    10.21550   9.460E-28         9
    10.21650   2.980E-29         6
    10.21750   1.051E-28        12
    10.21850   1.391E-28        12
    10.21950   2.341E-29         5
    10.22050   7.281E-29        15
    10.22150   1.206E-28        13
    10.22250   3.409E-29         9
    10.22350   3.858E-29        10
    10.22450   1.742E-28        17
    10.22550   4.524E-29        10
    10.22650   4.224E-29        11
    10.22750   1.122E-27        33
    10.22850   9.008E-30         3
    10.22950   1.111E-28        16
    10.23050   3.704E-29        13
    10.23150   4.041E-29        11
    10.23250   1.910E-29         5
    10.23350   2.584E-29         7
    10.23450   4.448E-29         9
    10.23550   9.283E-29        16
    10.23650   1.271E-28         8
    10.23750   8.688E-29         7
    10.23850   4.020E-29         9
    10.23950   6.119E-29         9
    10.24050   3.293E-29        11
    10.24150   3.425E-29         9
    10.24250   1.383E-28        19
    10.24350   6.782E-29         6
    10.24450   6.153E-29        10
    10.24550   3.816E-29        11
    10.24650   3.598E-29         4
    10.24750   1.131E-29         5
    10.24850   1.489E-28        12
    10.24950   2.798E-28        23
    10.25050   9.505E-29         7
    10.25150   1.268E-28         8
    10.25250   1.291E-28        12
    10.25350   2.267E-29         7
    10.25450   6.441E-29         9
    10.25550   8.056E-29        13
    10.25650   1.070E-27        11
    10.25750   6.320E-28         5
    10.25850   5.338E-29        10
    10.25950   4.457E-29         6
    10.26050   8.205E-29         8
    10.26150   2.838E-27        17
    10.26250   5.455E-28        14
    10.26350   7.025E-28        10
    10.26450   4.109E-28         9
    10.26550   7.415E-28        11
    10.26650   5.928E-29        10
    10.26750   1.126E-28        17
    10.26850   5.291E-29        11
    10.26950   2.008E-28        16
    10.27050   3.590E-29        10
    10.27150   3.340E-29         7
    10.27250   1.266E-28        14
    10.27350   5.942E-29        15
    10.27450   2.007E-28        12
    10.27550   1.288E-28         9
    10.27650   4.929E-29        11
    10.27750   6.982E-29        12
    10.27850   2.969E-29         6
    10.27950   1.709E-28        27
    10.28050   1.299E-28        15
    10.28150   5.785E-29         8
    10.28250   3.759E-29         9
    10.28350   8.767E-29        10
    10.28450   7.885E-29        13
    10.28550   1.167E-29         4
    10.28650   7.050E-29         9
    10.28750   1.603E-28        11
    10.28850   8.010E-29        10
    10.28950   9.482E-29        15
    10.29050   5.572E-28        14
    10.29150   1.297E-28         9
    10.29250   3.364E-29         3
    10.29350   4.444E-29        11
    10.29450   7.704E-29         7
    10.29550   7.114E-29        11
    10.29650   1.854E-28        14
    10.29750   1.483E-28        18
    10.29850   2.022E-28        27
    10.29950   1.802E-28        13
    10.30050   8.627E-29         9
    10.30150   2.053E-28        18
    10.30250   1.974E-28        20
    10.30350   7.258E-29         6
    10.30450   9.551E-29        18
    10.30550   4.010E-29         3
    10.30650   1.640E-28        18
    10.30750   1.004E-28        13
    10.30850   1.677E-28        15
    10.30950   7.901E-29        14
    10.31050   9.068E-29         8
    10.31150   2.013E-28        24
    10.31250   4.600E-29         9
    10.31350   6.291E-29         5
    10.31450   9.470E-29         8
    10.31550   2.797E-29         7
    10.31650   2.494E-29         9
    10.31750   2.155E-28        14
    10.31850   3.022E-28        10
    10.31950   2.297E-29         3
    10.32050   8.566E-29        11
    10.32150   2.416E-29         4
    10.32250   1.598E-28        11
    10.32350   3.857E-29         9
    10.32450   7.697E-29         7
    10.32550   1.291E-28        11
    10.32650   7.963E-29         8
    10.32750   2.540E-28        15
    10.32850   2.403E-29         6
    10.32950   8.309E-29         5
    10.33050   4.727E-29         6
    10.33150   1.968E-28        11
    10.33250   2.598E-28        11
    10.33350   1.849E-28        16
    10.33450   1.371E-28         8
    10.33550   9.820E-29         5
    10.33650   6.724E-29         8
    10.33750   1.010E-28        15
    10.33850   8.666E-29        10
    10.33950   4.013E-28         8
    10.34050   2.900E-28        20
    10.34150   3.263E-28         8
    10.34250   8.183E-29        11
    10.34350   2.436E-28        21
    10.34450   1.749E-28        20
    10.34550   9.152E-29         7
    10.34650   3.684E-29         9
    10.34750   4.489E-28        15
    10.34850   7.784E-28        22
    10.34950   1.660E-28        10
    10.35050   1.120E-28        10
    10.35150   3.698E-28        15
    10.35250   6.891E-29         8
    10.35350   7.526E-29        12
    10.35450   5.501E-29        13
    10.35550   3.231E-28        14
    10.35650   3.207E-28        24
    10.35750   5.639E-28        18
    10.35850   5.320E-29         7
    10.35950   6.917E-29         9
    10.36050   4.687E-29         9
    10.36150   3.277E-28        13
    10.36250   6.565E-29         6
    10.36350   1.925E-28         9
    10.36450   2.300E-28        22
    10.36550   5.078E-28        16
    10.36650   3.212E-28        17
    10.36750   5.724E-29        11
    10.36850   2.358E-28        13
    10.36950   2.329E-28        14
    10.37050   3.432E-29         5
    10.37150   8.993E-29        18
    10.37250   1.018E-28         8
    10.37350   2.725E-28         9
    10.37450   4.280E-28        18
    10.37550   7.174E-29        15
    10.37650   1.309E-28         6
    10.37750   7.800E-29         8
    10.37850   5.503E-29         6
    10.37950   1.398E-28         8
    10.38050   4.938E-29         6
    10.38150   7.170E-29         8
    10.38250   4.485E-29        13
    10.38350   6.236E-29         7
    10.38450   3.712E-29         9
    10.38550   2.310E-28        13
    10.38650   3.803E-28        17
    10.38750   2.251E-28        17
    10.38850   7.530E-28        14
    10.38950   1.267E-28        10
    10.39050   8.355E-29        11
    10.39150   2.120E-29         6
    10.39250   9.219E-29        15
    10.39350   5.364E-28        17
    10.39450   1.744E-29         2
    10.39550   8.924E-29        16
    10.39650   1.137E-28         6
    10.39750   5.603E-29         7
    10.39850   3.673E-28        11
    10.39950   1.562E-28         4
    10.40050   2.949E-28        11
    10.40150   2.256E-28        19
    10.40250   3.047E-28        17
    10.40350   2.602E-28        14
    10.40450   7.947E-28        17
    10.40550   5.878E-29         7
    10.40650   6.066E-29        17
    10.40750   1.745E-28        12
    10.40850   1.909E-28        13
    10.40950   1.416E-28        15
    10.41050   1.361E-28         9
    10.41150   2.159E-28         7
    10.41250   1.934E-28        11
    10.41350   3.564E-28        25
    10.41450   1.372E-28        14
    10.41550   6.049E-29         5
    10.41650   3.381E-29         6
    10.41750   6.701E-29         9
    10.41850   7.505E-29        14
    10.41950   8.722E-29        11
    10.42050   1.997E-28        21
    10.42150   7.165E-28        12
    10.42250   3.412E-28        10
    10.42350   4.549E-28        15
    10.42450   1.864E-28        25
    10.42550   1.131E-28        16
    10.42650   2.803E-28        14
    10.42750   3.528E-29         8
    10.42850   3.815E-29         8
    10.42950   3.180E-28        21
    10.43050   3.939E-29        11
    10.43150   2.130E-28        22
    10.43250   2.546E-28        19
    10.43350   2.227E-28        12
    10.43450   1.555E-28        17
    10.43550   1.277E-28        25
    10.43650   1.686E-28        21
    10.43750   2.397E-28        30
    10.43850   2.176E-28        27
    10.43950   2.609E-28        39
    10.44050   1.418E-28        19
    10.44150   1.634E-28        14
    10.44250   5.602E-29        17
    10.44350   1.895E-28        18
    10.44450   1.181E-28         9
    10.44550   2.206E-28        21
    10.44650   1.289E-28        10
    10.44750   2.946E-29        12
    10.44850   8.642E-29        20
    10.44950   1.383E-28        19
    10.45050   2.458E-28        23
    10.45150   5.821E-29        14
    10.45250   3.870E-28        17
    10.45350   2.579E-28        19
    10.45450   5.333E-28        19
    10.45550   4.627E-28        34
    10.45650   2.234E-28        28
    10.45750   3.977E-28        16
    10.45850   3.005E-28        15
    10.45950   3.486E-28        17
    10.46050   7.700E-28        24
    10.46150   4.585E-28        23
    10.46250   8.760E-29        20
    10.46350   9.260E-29        22
    10.46450   1.027E-28        30
    10.46550   1.175E-28        24
    10.46650   1.236E-28        28
    10.46750   1.337E-27        23
    10.46850   2.593E-28        28
    10.46950   8.820E-29        22
    10.47050   1.019E-28        13
    10.47150   8.319E-29        16
    10.47250   7.077E-29        14
    10.47350   5.359E-29        17
    10.47450   1.782E-28        26
    10.47550   2.111E-28        27
    10.47650   9.003E-29        20
    10.47750   1.362E-28        19
    10.47850   6.238E-29        13
    10.47950   7.037E-29        12
    10.48050   2.543E-29         7
    10.48150   4.849E-29         8
    10.48250   4.397E-28        20
    10.48350   2.668E-29         6
    10.48450   9.681E-29        12
    10.48550   1.755E-28        14
    10.48650   7.913E-29         7
    10.48750   1.075E-28        13
    10.48850   2.076E-28         9
    10.48950   1.069E-28        10
    10.49050   2.196E-28        16
    10.49150   2.441E-28        18
    10.49250   3.808E-29         4
    10.49350   1.024E-28         8
    10.49450   5.731E-29        13
    10.49550   6.030E-28        15
    10.49650   1.319E-28        11
    10.49750   3.496E-29         9
    10.49850   6.870E-29        11
    10.49950   1.300E-28         8
    10.50050   5.526E-28        12
    10.50150   7.807E-29         9
    10.50250   1.600E-28        33
    10.50350   4.873E-29        14
    10.50450   9.855E-28        11
    10.50550   1.590E-28        19
    10.50650   2.314E-29         7
    10.50750   8.216E-29         9
    10.50850   7.760E-28        10
    10.50950   1.089E-28        12
    10.51050   1.610E-27        15
    10.51150   5.549E-29         8
    10.51250   4.173E-28         9
    10.51350   3.416E-28         7
    10.51450   3.180E-28         8
    10.51550   6.152E-29         9
    10.51650   8.450E-30         4
    10.51750   1.709E-28        13
    10.51850   2.046E-28        17
    10.51950   7.654E-29        12
    10.52050   3.707E-29         4
    10.52150   1.403E-28         6
    10.52250   2.979E-29         4
    10.52350   1.184E-28        18
    10.52450   5.010E-29        15
    10.52550   2.211E-29         5
    10.52650   7.455E-29         9
    10.52750   9.602E-29        10
    10.52850   1.466E-28        10
    10.52950   2.554E-28        13
    10.53050   4.785E-29         8
    10.53150   7.166E-29        14
    10.53250   5.471E-29         5
    10.53350   1.718E-29         7
    10.53450   3.703E-29         9
    10.53550   6.738E-29        15
    10.53650   1.655E-28        16
    10.53750   2.462E-29         9
    10.53850   2.742E-28        10
    10.53950   2.460E-28         9
    10.54050   9.275E-29        12
    10.54150   8.908E-29         9
    10.54250   5.409E-29        10
    10.54350   7.989E-29        12
    10.54450   1.338E-27        16
    10.54550   2.751E-28        11
    10.54650   3.302E-29         6
    10.54750   1.583E-27         6
    10.54850   2.906E-28        14
    10.54950   1.945E-28         8
    10.55050   3.987E-29        10
    10.55150   1.449E-28         6
    10.55250   6.798E-29        11
    10.55350   1.358E-28        14
    10.55450   7.871E-29        17
    10.55550   1.184E-28        13
    10.55650   1.289E-28         8
    10.55750   1.204E-28         9
    10.55850   1.428E-28        12
    10.55950   5.227E-29        12
    10.56050   2.368E-29         5
    10.56150   2.439E-28        20
    10.56250   1.968E-28        16
    10.56350   1.436E-28        14
    10.56450   7.338E-29        11
    10.56550   1.317E-28        16
    10.56650   8.537E-29        12
    10.56750   1.192E-28        16
    10.56850   1.419E-28        11
    10.56950   1.995E-28        14
    10.57050   2.881E-28         9
    10.57150   1.080E-28        16
    10.57250   8.021E-29        10
    10.57350   5.526E-29        10
    10.57450   1.832E-28        12
    10.57550   7.460E-29        10
    10.57650   7.030E-29        14
    10.57750   8.727E-29         9
    10.57850   1.200E-28        11
    10.57950   1.929E-28        15
    10.58050   1.594E-28        14
    10.58150   2.351E-28        24
    10.58250   2.188E-28        27
    10.58350   1.175E-28         6
    10.58450   2.023E-28        21
    10.58550   1.732E-28        15
    10.58650   5.296E-29         5
    10.58750   1.071E-28         6
    10.58850   4.096E-29         7
    10.58950   2.506E-28        17
    10.59050   3.846E-29         8
    10.59150   1.325E-29         4
    10.59250   5.254E-29        11
    10.59350   1.186E-28        11
    10.59450   7.876E-29         9
    10.59550   7.072E-29         6
    10.59650   1.025E-28         8
    10.59750   4.694E-28        19
    10.59850   9.327E-29        14
    10.59950   4.001E-29        10
    10.60050   2.645E-29         8
    10.60150   2.117E-28        14
    10.60250   1.951E-28        17
    10.60350   3.646E-28        10
    10.60450   1.263E-28        10
    10.60550   1.171E-28        14
    10.60650   1.448E-28        14
    10.60750   1.154E-28        12
    10.60850   1.786E-28        14
    10.60950   1.121E-28         5
    10.61050   1.490E-28        17
    10.61150   1.580E-28        18
    10.61250   1.271E-28        19
    10.61350   2.059E-28        18
    10.61450   9.579E-29        14
    10.61550   2.180E-28        20
    10.61650   2.376E-28        14
    10.61750   3.538E-28        19
    10.61850   1.016E-28        14
    10.61950   2.493E-28        23
    10.62050   6.227E-29         8
    10.62150   9.335E-29        17
    10.62250   9.169E-29        12
    10.62350   1.330E-28        19
    10.62450   6.408E-29        12
    10.62550   6.684E-29        10
    10.62650   1.195E-28         8
    10.62750   1.773E-28        17
    10.62850   2.499E-29         7
    10.62950   4.407E-29         9
    10.63050   6.966E-28        11
    10.63150   5.202E-28        16
    10.63250   1.920E-28        11
    10.63350   4.867E-28        11
    10.63450   6.284E-29        11
    10.63550   5.367E-29         9
    10.63650   9.573E-29        11
    10.63750   1.991E-28        19
    10.63850   2.611E-28        12
    10.63950   2.514E-28        12
    10.64050   5.853E-29        12
    10.64150   1.039E-28        10
    10.64250   1.477E-28        10
    10.64350   9.917E-29         5
    10.64450   2.527E-28        11
    10.64550   3.156E-28        23
    10.64650   8.362E-29        11
    10.64750   3.921E-29         9
    10.64850   1.539E-29         5
    10.64950   2.570E-28         9
    10.65050   1.828E-28        15
    10.65150   1.095E-28        19
    10.65250   1.172E-28        10
    10.65350   1.014E-28        12
    10.65450   6.152E-29         7
    10.65550   1.971E-28        11
    10.65650   1.399E-28         6
    10.65750   4.189E-28        15
    10.65850   3.424E-28        12
    10.65950   3.967E-28         9
    10.66050   2.185E-28        10
    10.66150   2.494E-28        15
    10.66250   8.428E-29         9
    10.66350   3.697E-29         8
    10.66450   1.147E-28        14
    10.66550   8.756E-30         4
    10.66650   1.763E-28         9
    10.66750   3.218E-28         6
    10.66850   4.932E-29         9
    10.66950   1.288E-28         8
    10.67050   1.481E-29         3
    10.67150   1.235E-28         7
    10.67250   1.027E-28        12
    10.67350   2.475E-28         6
    10.67450   2.164E-28        13
    10.67550   2.996E-29         9
    10.67650   1.060E-28         7
    10.67750   1.587E-28         9
    10.67850   1.597E-28        10
    10.67950   8.857E-29        14
    10.68050   2.149E-28        12
    10.68150   1.819E-28        14
    10.68250   2.299E-28        18
    10.68350   3.216E-28        10
    10.68450   1.546E-28        11
    10.68550   1.601E-28        18
    10.68650   5.744E-29         9
    10.68750   3.679E-29         6
    10.68850   3.693E-28        15
    10.68950   1.808E-29         7
    10.69050   2.952E-28        23
    10.69150   1.995E-28        16
    10.69250   1.179E-29         4
    10.69350   3.409E-29         5
    10.69450   6.827E-29         8
    10.69550   1.066E-28        15
    10.69650   8.733E-29        15
    10.69750   8.638E-28        21
    10.69850   1.258E-28        19
    10.69950   2.930E-29        11
    10.70050   8.750E-29        15
    10.70150   3.303E-29         9
    10.70250   6.713E-29         9
    10.70350   1.893E-28        21
    10.70450   1.044E-28        11
    10.70550   1.512E-28        23
    10.70650   4.373E-29         8
    10.70750   2.977E-29         6
    10.70850   1.565E-28        19
    10.70950   1.306E-28        20
    10.71050   3.147E-28        35
    10.71150   7.880E-28        32
    10.71250   4.049E-28        31
    10.71350   3.153E-28        33
    10.71450   4.113E-28        21
    10.71550   1.318E-28        18
    10.71650   8.105E-29        16
    10.71750   3.008E-28        22
    10.71850   2.193E-28        21
    10.71950   6.532E-29        14
    10.72050   2.773E-28        19
    10.72150   1.197E-28        19
    10.72250   7.488E-29        19
    10.72350   1.051E-28        20
    10.72450   2.087E-28        17
    10.72550   1.465E-28        31
    10.72650   3.913E-28        25
    10.72750   3.519E-28        19
    10.72850   2.840E-28        30
    10.72950   5.405E-28        30
    10.73050   2.754E-28        43
    10.73150   4.200E-28        28
    10.73250   1.944E-28        20
    10.73350   3.769E-28        13
    10.73450   9.817E-28        28
    10.73550   5.885E-28        36
    10.73650   5.437E-28        20
    10.73750   1.230E-28        21
    10.73850   5.564E-28        24
    10.73950   9.561E-29        22
    10.74050   1.503E-28        26
    10.74150   9.658E-29        22
    10.74250   1.887E-28        27
    10.74350   1.355E-28        22
    10.74450   7.866E-29        15
    10.74550   2.020E-28        24
    10.74650   1.380E-28        18
    10.74750   6.353E-29        17
    10.74850   1.335E-28        33
    10.74950   2.792E-28        23
    10.75050   3.981E-28        28
    10.75150   2.711E-28        29
    10.75250   2.962E-28        28
    10.75350   1.109E-28        16
    10.75450   4.133E-28        16
    10.75550   9.076E-29        11
    10.75650   1.026E-28        19
    10.75750   3.068E-28        18
    10.75850   8.392E-29        11
    10.75950   1.541E-28        11
    10.76050   3.246E-28        13
    10.76150   2.320E-28        17
    10.76250   1.770E-28        18
    10.76350   1.927E-28        10
    10.76450   8.612E-29        12
    10.76550   1.051E-28         8
    10.76650   1.748E-28        12
    10.76750   5.148E-29         9
    10.76850   9.499E-29         9
    10.76950   1.907E-28        18
    10.77050   9.037E-29        11
    10.77150   4.567E-29         9
    10.77250   9.661E-29         9
    10.77350   5.776E-29         7
    10.77450   1.176E-28        15
    10.77550   5.725E-29         8
    10.77650   1.374E-28        14
    10.77750   2.582E-28        25
    10.77850   9.896E-29        19
    10.77950   7.897E-29        16
    10.78050   1.529E-28         9
    10.78150   3.207E-29         9
    10.78250   8.443E-29         7
    10.78350   1.308E-28        11
    10.78450   4.018E-29         6
    10.78550   2.365E-28         8
    10.78650   2.249E-28        10
    10.78750   2.310E-28         9
    10.78850   1.129E-28        14
    10.78950   1.029E-28        11
    10.79050   1.952E-28        10
    10.79150   6.591E-28        12
    10.79250   9.387E-28        13
    10.79350   2.458E-29         5
    10.79450   3.374E-30         2
    10.79550   7.318E-29        11
    10.79650   7.358E-28         3
    10.79750   4.986E-29        11
    10.79850   5.352E-29         9
    10.79950   4.455E-29        12
    10.80050   6.495E-28        14
    10.80150   1.632E-28        15
    10.80250   3.558E-29         5
    10.80350   6.681E-29        13
    10.80450   1.293E-27        10
    10.80550   2.892E-29         9
    10.80650   1.348E-27        15
    10.80750   9.028E-29         7
    10.80850   3.527E-29         7
    10.80950   1.605E-28         6
    10.81050   7.263E-29        10
    10.81150   3.931E-29         6
    10.81250   9.770E-29         9
    10.81350   1.871E-29         8
    10.81450   3.256E-29        10
    10.81550   1.507E-28        17
    10.81650   4.049E-29         7
    10.81750   5.452E-29         9
    10.81850   9.628E-29        14
    10.81950   2.480E-29         4
    10.82050   1.072E-29         5
    10.82150   3.423E-28         9
    10.82250   2.495E-29         7
    10.82350   5.507E-29         9
    10.82450   1.027E-28        12
    10.82550   4.405E-29        14
    10.82650   1.834E-27        11
    10.82750   8.718E-29        13
    10.82850   8.670E-29        12
    10.82950   9.441E-29        17
    10.83050   1.061E-27        12
    10.83150   7.241E-28         9
    10.83250   1.464E-27         7
    10.83350   6.360E-28        11
    10.83450   1.354E-27        13
    10.83550   4.873E-28        11
    10.83650   7.836E-29        14
    10.83750   3.705E-29         7
    10.83850   1.233E-28        17
    10.83950   7.897E-29        11
    10.84050   6.620E-29        10
    10.84150   1.793E-28         6
    10.84250   9.391E-28        13
    10.84350   8.156E-29        13
    10.84450   5.202E-29         5
    10.84550   1.030E-28        15
    10.84650   7.902E-29        10
    10.84750   1.051E-28        19
    10.84850   1.590E-28        21
    10.84950   1.002E-28        11
    10.85050   1.012E-28        17
    10.85150   1.589E-28        17
    10.85250   1.908E-28        12
    10.85350   1.509E-28         7
    10.85450   8.523E-29        15
    10.85550   1.521E-28        16
    10.85650   2.888E-28        14
    10.85750   3.910E-28        21
    10.85850   8.420E-29        19
    10.85950   2.172E-28        16
    10.86050   1.272E-28        12
    10.86150   4.007E-29         8
    10.86250   6.543E-29        14
    10.86350   4.441E-29        11
    10.86450   9.979E-29         6
    10.86550   4.531E-29        11
    10.86650   2.987E-28        14
    10.86750   2.294E-28        17
    10.86850   1.803E-28        15
    10.86950   3.915E-29         4
    10.87050   8.091E-29         5
    10.87150   2.816E-29        10
    10.87250   2.839E-28        16
    10.87350   1.075E-28         6
    10.87450   4.842E-29         7
    10.87550   1.409E-29         3
    10.87650   4.740E-29         2
    10.87750   1.674E-28        15
    10.87850   8.820E-29         5
    10.87950   7.397E-29         8
    10.88050   9.025E-29        10
    10.88150   1.357E-28         9
    10.88250   1.491E-28        11
    10.88350   1.674E-28        12
    10.88450   1.411E-28         6
    10.88550   9.406E-29        11
    10.88650   1.065E-28        12
    10.88750   4.152E-28         7
    10.88850   1.091E-28        14
    10.88950   3.744E-29         7
    10.89050   1.713E-28         9
    10.89150   7.565E-29        12
    10.89250   9.467E-29        18
    10.89350   1.875E-28        13
    10.89450   3.105E-28        25
    10.89550   5.872E-29         8
    10.89650   6.368E-29        10
    10.89750   1.429E-28        15
    10.89850   8.521E-29         8
    10.89950   1.287E-28        15
    10.90050   1.368E-28        12
    10.90150   3.758E-28        17
    10.90250   3.224E-29         6
    10.90350   5.347E-29        14
    10.90450   1.074E-28        10
    10.90550   6.467E-29        16
    10.90650   2.139E-28        13
    10.90750   1.361E-28        11
    10.90850   9.037E-28        15
    10.90950   4.738E-29         5
    10.91050   2.209E-28        18
    10.91150   2.240E-29         7
    10.91250   2.809E-29         7
    10.91350   2.086E-28        16
    10.91450   2.132E-28        20
    10.91550   4.996E-28        17
    10.91650   6.441E-29        10
    10.91750   2.297E-29         2
    10.91850   6.140E-30         1
    10.91950   9.295E-29         5
    10.92050   3.345E-29         9
    10.92150   2.552E-29         5
    10.92250   9.107E-29        16
    10.92350   1.072E-28        10
    10.92450   1.818E-29         3
    10.92550   2.862E-28         8
    10.92650   1.188E-28        13
    10.92750   2.734E-28        17
    10.92850   3.000E-28        12
    10.92950   2.910E-28        14
    10.93050   1.374E-28         5
    10.93150   8.951E-29        13
    10.93250   1.383E-28        10
    10.93350   1.253E-28         3
    10.93450   1.601E-28         9
    10.93550   3.109E-28         7
    10.93650   1.341E-28        11
    10.93750   7.481E-29         6
    10.93850   3.691E-29         6
    10.93950   2.916E-28        12
    10.94050   1.558E-28        17
    10.94150   7.346E-28         9
    10.94250   1.777E-28        18
    10.94350   1.874E-28        15
    10.94450   1.656E-28        14
    10.94550   1.015E-27         8
    10.94650   3.310E-28        14
    10.94750   2.592E-28        13
    10.94850   2.053E-29         9
    10.94950   1.721E-28        16
    10.95050   4.224E-28        21
    10.95150   2.610E-28         8
    10.95250   2.718E-28        13
    10.95350   4.080E-28        10
    10.95450   1.079E-28        14
    10.95550   1.539E-28        10
    10.95650   1.263E-28        12
    10.95750   5.360E-29        14
    10.95850   1.478E-28        15
    10.95950   3.763E-28         8
    10.96050   5.332E-28        15
    10.96150   3.101E-28        21
    10.96250   5.740E-29         9
    10.96350   1.175E-28        11
    10.96450   3.961E-28        14
    10.96550   1.021E-28         5
    10.96650   2.364E-28        21
    10.96750   1.721E-28        19
    10.96850   9.745E-29        11
    10.96950   1.443E-28        15
    10.97050   1.239E-28        11
    10.97150   1.464E-28        22
    10.97250   1.078E-28        18
    10.97350   2.765E-28        19
    10.97450   1.104E-28        14
    10.97550   1.729E-28        19
    10.97650   8.634E-29        11
    10.97750   4.389E-29        11
    10.97850   2.007E-28        27
    10.97950   2.305E-28        18
    10.98050   1.102E-28        13
    10.98150   2.715E-28        16
    10.98250   9.176E-29        13
    10.98350   1.839E-28        18
    10.98450   3.250E-28        31
    10.98550   2.252E-28        30
    10.98650   3.581E-28        33
    10.98750   3.109E-28        28
    10.98850   1.925E-28        25
    10.98950   1.999E-27        15
    10.99050   2.216E-28        22
    10.99150   1.907E-28        18
    10.99250   1.189E-28        13
    10.99350   1.197E-28        10
    10.99450   1.896E-28        19
    10.99550   6.139E-29        14
    10.99650   2.866E-28        26
    10.99750   2.286E-28        22
    10.99850   2.394E-28        24
    10.99950   2.400E-28        23
    11.00050   6.592E-28        26
    11.00150   9.075E-28        20
    11.00250   3.919E-28        31
    11.00350   4.451E-28        30
    11.00450   3.858E-28        18
    11.00550   9.360E-28        23
    11.00650   4.899E-28        23
    11.00750   7.531E-28        37
    11.00850   7.550E-28        21
    11.00950   4.105E-28        18
    11.01050   6.435E-28        28
    11.01150   5.391E-28        20
    11.01250   1.373E-28        19
    11.01350   1.618E-28        21
    11.01450   5.115E-29        11
    11.01550   8.496E-29        22
    11.01650   1.259E-28        22
    11.01750   1.165E-28        25
    11.01850   8.964E-29        18
    11.01950   1.256E-28        27
    11.02050   7.877E-29        19
    11.02150   5.117E-29        17
    11.02250   1.467E-28        24
    11.02350   1.989E-28        17
    11.02450   1.737E-28        15
    11.02550   1.546E-28        20
    11.02650   1.144E-28        23
    11.02750   1.256E-28        21
    11.02850   6.963E-29        16
    11.02950   7.758E-29        12
    11.03050   5.428E-29         7
    11.03150   1.312E-27        20
    11.03250   3.604E-29         7
    11.03350   1.091E-28        17
    11.03450   1.353E-28        13
    11.03550   1.479E-28         9
    11.03650   5.935E-29        12
    11.03750   6.733E-29         7
    11.03850   1.481E-28        11
    11.03950   2.678E-28        12
    11.04050   2.730E-28        10
    11.04150   2.665E-28        21
    11.04250   2.438E-28        25
    11.04350   3.827E-29         7
    11.04450   1.949E-28        13
    11.04550   2.185E-28        17
    11.04650   6.707E-29        13
    11.04750   1.723E-28        12
    11.04850   1.040E-28        14
    11.04950   3.978E-29         8
    11.05050   3.419E-29         6
    11.05150   1.023E-28        12
    11.05250   1.644E-29         6
    11.05350   1.272E-28        22
    11.05450   1.172E-28        23
    11.05550   2.353E-29         7
    11.05650   1.301E-28        12
    11.05750   1.009E-28         5
    11.05850   1.416E-28        10
    11.05950   1.800E-29         4
    11.06050   4.642E-29        10
    11.06150   3.324E-29         6
    11.06250   7.208E-29         9
    11.06350   9.920E-29        11
    11.06450   5.083E-29         9
    11.06550   3.655E-29         9
    11.06650   5.879E-28        13
    11.06750   4.230E-29         9
    11.06850   2.758E-29         9
    11.06950   5.264E-29        10
    11.07050   1.650E-28        13
    11.07150   1.227E-28         4
    11.07250   2.119E-28         7
    11.07350   2.385E-28         8
    11.07450   2.866E-29        11
    11.07550   3.978E-29         9
    11.07650   1.327E-28        13
    11.07750   1.496E-28         9
    11.07850   4.837E-29         8
    11.07950   9.820E-29        11
    11.08050   2.238E-28        14
    11.08150   7.111E-29         8
    11.08250   1.585E-28        10
    11.08350   2.246E-28        12
    11.08450   1.345E-28        17
    11.08550   1.201E-28        10
    11.08650   1.913E-28        19
    11.08750   6.755E-28        21
    11.08850   3.236E-29         9
    11.08950   2.493E-28        24
    11.09050   7.983E-30         4
    11.09150   1.663E-28         8
    11.09250   5.618E-28        17
    11.09350   1.798E-28         7
    11.09450   1.019E-29         4
    11.09550   6.552E-29        13
    11.09650   1.083E-27        13
    11.09750   3.520E-28        14
    11.09850   1.861E-28        13
    11.09950   2.844E-29         8
    11.10050   8.142E-28         6
    11.10150   2.419E-28        16
    11.10250   2.316E-27        17
    11.10350   4.238E-28        13
    11.10450   3.387E-28         7
    11.10550   1.045E-28        13
    11.10650   1.452E-28         8
    11.10750   7.983E-29        10
    11.10850   7.735E-29         7
    11.10950   9.505E-30         3
    11.11050   7.051E-29        11
    11.11150   6.226E-29        11
    11.11250   4.739E-29         8
    11.11350   1.958E-28        22
    11.11450   2.358E-28         9
    11.11550   4.254E-29         7
    11.11650   5.631E-29         6
    11.11750   4.003E-29         5
    11.11850   1.293E-28        15
    11.11950   8.975E-29        12
    11.12050   7.287E-29        10
    11.12150   3.611E-29         3
    11.12250   2.608E-28        22
    11.12350   6.219E-29         9
    11.12450   2.529E-28        14
    11.12550   1.507E-28        13
    11.12650   1.498E-28        14
    11.12750   1.171E-28         8
    11.12850   5.921E-28        11
    11.12950   1.885E-28        28
    11.13050   2.057E-28        18
    11.13150   1.492E-28        21
    11.13250   1.380E-28        18
    11.13350   1.219E-28        11
    11.13450   1.947E-28        17
    11.13550   1.950E-28        15
    11.13650   5.028E-29         9
    11.13750   2.545E-28         5
    11.13850   1.948E-28        16
    11.13950   1.592E-28        14
    11.14050   5.408E-29        12
    11.14150   8.867E-29        10
    11.14250   5.287E-28        17
    11.14350   2.174E-28        11
    11.14450   1.605E-28         9
    11.14550   7.902E-29        14
    11.14650   9.114E-29        11
    11.14750   1.815E-28        13
    11.14850   2.845E-28        16
    11.14950   8.167E-29         9
    11.15050   6.276E-29        10
    11.15150   2.528E-28        16
    11.15250   1.746E-28        11
    11.15350   1.235E-28        11
    11.15450   2.529E-28        13
    11.15550   1.294E-28        13
    11.15650   2.012E-28        16
    11.15750   4.544E-28        19
    11.15850   6.096E-28        10
    11.15950   3.754E-28         9
    11.16050   8.719E-29        14
    11.16150   2.524E-28        21
    11.16250   2.449E-28        20
    11.16350   7.916E-29         9
    11.16450   5.615E-29        13
    11.16550   1.914E-28        13
    11.16650   9.903E-29        10
    11.16750   2.461E-28        16
    11.16850   2.283E-28        23
    11.16950   1.754E-28        14
    11.17050   4.211E-28        18
    11.17150   4.476E-29        12
    11.17250   5.125E-28        13
    11.17350   4.779E-29         8
    11.17450   1.457E-28        21
    11.17550   1.317E-28        13
    11.17650   1.739E-28        16
    11.17750   5.986E-29        16
    11.17850   8.271E-29        12
    11.17950   3.235E-28        14
    11.18050   1.135E-28        13
    11.18150   2.003E-28        13
    11.18250   2.472E-28        21
    11.18350   1.734E-29         6
    11.18450   6.592E-29        11
    11.18550   4.389E-28        16
    11.18650   4.929E-29        11
    11.18750   5.470E-29         9
    11.18850   1.411E-28         8
    11.18950   1.668E-28        17
    11.19050   3.800E-28        15
    11.19150   6.179E-29         7
    11.19250   3.703E-29         3
    11.19350   1.661E-28         9
    11.19450   1.589E-28        15
    11.19550   6.726E-29        11
    11.19650   5.297E-29         8
    11.19750   4.189E-28        15
    11.19850   3.275E-28        14
    11.19950   1.318E-28        11
    11.20050   4.639E-29        11
    11.20150   1.043E-28         6
    11.20250   2.820E-28        15
    11.20350   1.335E-28         8
    11.20450   3.184E-28        11
    11.20550   1.869E-28        12
    11.20650   2.092E-28        13
    11.20750   5.239E-29        10
    11.20850   5.214E-29        13
    11.20950   2.813E-28        11
    11.21050   9.681E-29        15
    11.21150   1.529E-28        12
    11.21250   2.719E-28         9
    11.21350   2.000E-28         5
    11.21450   4.638E-29         6
    11.21550   1.398E-28         9
    11.21650   2.000E-28        10
    11.21750   6.599E-28        19
    11.21850   3.339E-29         9
    11.21950   3.772E-28        13
    11.22050   3.622E-28        12
    11.22150   1.325E-28        11
    11.22250   2.286E-28         7
    11.22350   1.388E-28        10
    11.22450   2.131E-28        14
    11.22550   3.802E-28        11
    11.22650   3.888E-28         8
    11.22750   3.353E-29        11
    11.22850   3.411E-28         7
    11.22950   2.249E-28        11
    11.23050   1.393E-28        10
    11.23150   1.975E-28        12
    11.23250   9.914E-29         8
    11.23350   3.129E-28        11
    11.23450   6.003E-29         6
    11.23550   5.656E-28        11
    11.23650   2.640E-28        17
    11.23750   6.676E-29         9
    11.23850   1.977E-28        15
    11.23950   1.065E-28        13
    11.24050   1.039E-28        14
    11.24150   2.046E-28        19
    11.24250   3.258E-28         9
    11.24350   3.470E-29         8
    11.24450   2.400E-28        27
    11.24550   2.799E-28        25
    11.24650   1.160E-28        20
    11.24750   5.830E-29        12
    11.24850   6.766E-28        26
    11.24950   6.891E-29        14
    11.25050   5.552E-29        11
    11.25150   1.212E-28        20
    11.25250   2.754E-28        30
    11.25350   1.897E-28        26
    11.25450   1.222E-28        19
    11.25550   6.388E-28        28
    11.25650   6.566E-29        14
    11.25750   2.603E-28        22
    11.25850   1.856E-28        20
    11.25950   3.473E-28        37
    11.26050   2.427E-28        35
    11.26150   2.220E-28        31
    11.26250   2.121E-28        25
    11.26350   2.537E-28        25
    11.26450   1.829E-28        16
    11.26550   5.519E-29         7
    11.26650   7.955E-29         9
    11.26750   1.679E-28        18
    11.26850   1.500E-28        21
    11.26950   2.080E-28        14
    11.27050   8.732E-29        13
    11.27150   1.599E-28        20
    11.27250   1.868E-28        24
    11.27350   4.096E-28        21
    11.27450   9.281E-29        18
    11.27550   4.069E-28        19
    11.27650   1.531E-28        21
    11.27750   4.790E-28        15
    11.27850   4.017E-28        27
    11.27950   5.108E-28        20
    11.28050   1.727E-28        26
    11.28150   1.179E-27        22
    11.28250   4.173E-28        23
    11.28350   6.494E-28        18
    11.28450   7.804E-28        23
    11.28550   7.521E-28        13
    11.28650   1.150E-28        19
    11.28750   1.195E-28        23
    11.28850   3.900E-29        10
    11.28950   6.996E-28        32
    11.29050   3.396E-28        24
    11.29150   4.076E-28        17
    11.29250   1.681E-28        18
    11.29350   1.757E-28        28
    11.29450   1.160E-28        15
    11.29550   2.355E-28        24
    11.29650   1.520E-28        18
    11.29750   2.118E-28        23
    11.29850   1.112E-28        20
    11.29950   1.701E-28        18
    11.30050   2.010E-28        25
    11.30150   1.488E-28        22
    11.30250   1.573E-28        26
    11.30350   2.334E-28        29
    11.30450   5.788E-29        11
    11.30550   4.883E-29         8
    11.30650   2.991E-28        23
    11.30750   9.351E-29        13
    11.30850   7.520E-29         9
    11.30950   1.261E-28        16
    11.31050   2.604E-28        17
    11.31150   2.306E-28        15
    11.31250   4.030E-29         8
    11.31350   1.958E-28        18
    11.31450   4.612E-28        25
    11.31550   8.114E-29         7
    11.31650   1.039E-28        12
    11.31750   3.734E-28        29
    11.31850   1.803E-28        12
    11.31950   5.760E-29        14
    11.32050   3.093E-28        27
    11.32150   8.152E-29        12
    11.32250   1.481E-28        15
    11.32350   1.271E-28        10
    11.32450   1.379E-28        13
    11.32550   2.890E-29         7
    11.32650   1.728E-28         9
    11.32750   5.942E-29         8
    11.32850   1.167E-28        12
    11.32950   2.058E-28        31
    11.33050   2.669E-29         9
    11.33150   8.525E-29         8
    11.33250   8.314E-29        17
    11.33350   1.803E-29         5
    11.33450   4.869E-29         9
    11.33550   1.538E-29         4
    11.33650   1.140E-28         9
    11.33750   2.505E-28        13
    11.33850   2.192E-28        12
    11.33950   1.027E-28         9
    11.34050   4.754E-29         7
    11.34150   1.798E-27         7
    11.34250   8.601E-29         8
    11.34350   3.332E-29         6
    11.34450   1.070E-28         9
    11.34550   3.769E-29        11
    11.34650   9.325E-29        11
    11.34750   6.164E-29         7
    11.34850   7.743E-29         8
    11.34950   9.765E-29        12
    11.35050   2.326E-28         9
    11.35150   1.491E-27         9
    11.35250   1.879E-28        11
    11.35350   1.774E-29         7
    11.35450   1.532E-28        10
    11.35550   1.123E-29         4
    11.35650   9.880E-29        12
    11.35750   1.378E-28        16
    11.35850   7.688E-29        11
    11.35950   8.572E-29        12
    11.36050   4.406E-29        10
    11.36150   4.289E-29        12
    11.36250   1.250E-28        14
    11.36350   4.652E-29        12
    11.36450   1.184E-28         8
    11.36550   5.734E-29        12
    11.36650   5.071E-29        11
    11.36750   2.737E-29         8
    11.36850   2.592E-29         7
    11.36950   5.347E-29         6
    11.37050   2.616E-29         8
    11.37150   2.850E-29         5
    11.37250   2.230E-28        15
    11.37350   3.712E-29         5
    11.37450   2.369E-28        14
    11.37550   3.562E-29         7
    11.37650   2.185E-28        20
    11.37750   1.615E-28        17
    11.37850   2.701E-28        10
    11.37950   2.932E-28         5
    11.38050   1.059E-28        12
    11.38150   6.311E-29         7
    11.38250   3.243E-29         4
    11.38350   4.236E-28        10
    11.38450   1.394E-28        21
    11.38550   4.567E-29        10
    11.38650   5.245E-29         8
    11.38750   7.742E-29        13
    11.38850   1.068E-27        18
    11.38950   4.509E-29         8
    11.39050   6.602E-29        11
    11.39150   1.326E-28        15
    11.39250   6.607E-28        10
    11.39350   1.217E-28        10
    11.39450   3.938E-29         6
    11.39550   4.174E-27        12
    11.39650   1.551E-27        15
    11.39750   1.105E-27        17
    11.39850   7.731E-29        15
    11.39950   6.092E-29        11
    11.40050   1.958E-27        16
    11.40150   2.157E-28        22
    11.40250   1.112E-27        15
    11.40350   6.431E-28         9
    11.40450   1.906E-27        19
    11.40550   1.076E-27        20
    11.40650   2.731E-28        19
    11.40750   1.691E-28        11
    11.40850   2.252E-28        11
    11.40950   2.276E-28        15
    11.41050   1.312E-28         6
    11.41150   4.098E-29         9
    11.41250   1.883E-28         7
    11.41350   2.075E-28        10
    11.41450   1.039E-28        13
    11.41550   1.612E-29         5
    11.41650   5.012E-29        11
    11.41750   1.552E-28        10
    11.41850   2.192E-29         3
    11.41950   5.607E-29         8
    11.42050   4.435E-29         6
    11.42150   8.882E-29         9
    11.42250   1.642E-28        11
    11.42350   7.447E-30         2
    11.42450   2.170E-28        11
    11.42550   1.656E-28         8
    11.42650   2.539E-28        15
    11.42750   4.063E-28         8
    11.42850   1.158E-28        11
    11.42950   7.010E-29         7
    11.43050   1.212E-28        11
    11.43150   1.031E-27        20
    11.43250   1.668E-28        18
    11.43350   2.895E-28        14
    11.43450   5.942E-29         7
    11.43550   1.330E-27        12
    11.43650   2.889E-28        19
    11.43750   1.463E-28        11
    11.43850   8.894E-29        16
    11.43950   2.167E-29         6
    11.44050   1.633E-28         9
    11.44150   2.151E-28        12
    11.44250   3.379E-28        14
    11.44350   1.582E-28        10
    11.44450   5.515E-29        11
    11.44550   1.933E-28        20
    11.44650   3.301E-29         7
    11.44750   2.337E-28        16
    11.44850   4.747E-29        10
    11.44950   9.415E-29        17
    11.45050   1.728E-28        11
    11.45150   1.108E-28        13
    11.45250   1.068E-28        13
    11.45350   4.984E-29         7
    11.45450   5.382E-29         9
    11.45550   5.169E-28        10
    11.45650   1.375E-28        16
    11.45750   1.159E-28        21
    11.45850   1.584E-28        16
    11.45950   2.846E-29         6
    11.46050   1.533E-28        16
    11.46150   7.246E-29        11
    11.46250   9.141E-29         9
    11.46350   2.076E-28        23
    11.46450   4.279E-29         9
    11.46550   6.910E-29         8
    11.46650   8.597E-29        12
    11.46750   7.648E-29        13
    11.46850   2.377E-28        16
    11.46950   2.152E-28        14
    11.47050   5.293E-29        10
    11.47150   5.658E-29        16
    11.47250   6.444E-29        10
    11.47350   1.290E-28        11
    11.47450   7.099E-29        13
    11.47550   2.078E-28        16
    11.47650   1.050E-29         4
    11.47750   1.189E-28        10
    11.47850   1.337E-28         9
    11.47950   7.083E-29         6
    11.48050   2.139E-28        13
    11.48150   4.128E-28        18
    11.48250   3.951E-29         6
    11.48350   5.861E-29         8
    11.48450   3.928E-28        11
    11.48550   5.128E-28        15
    11.48650   2.410E-28        14
    11.48750   2.691E-28        11
    11.48850   1.096E-28        10
    11.48950   2.083E-28        11
    11.49050   2.190E-28        12
    11.49150   8.702E-30         3
    11.49250   1.286E-28         8
    11.49350   3.202E-28         9
    11.49450   1.800E-28        24
    11.49550   1.108E-28         8
    11.49650   7.211E-29         9
    11.49750   1.154E-29         5
    11.49850   3.575E-28         7
    11.49950   1.359E-29         5
    11.50050   3.898E-29         7
    11.50150   6.254E-29        12
    11.50250   2.010E-28        11
    11.50350   1.618E-28        20
    11.50450   1.923E-28        16
    11.50550   5.252E-28        11
    11.50650   1.175E-27        18
    11.50750   2.145E-29         9
    11.50850   8.094E-29         9
    11.50950   9.624E-29        14
    11.51050   5.377E-28        18
    11.51150   1.356E-28        10
    11.51250   2.826E-28        19
    11.51350   3.113E-28        19
    11.51450   1.094E-28        21
    11.51550   5.921E-29        13
    11.51650   4.269E-28        15
    11.51750   9.107E-29        11
    11.51850   8.411E-29        18
    11.51950   8.219E-29        13
    11.52050   1.434E-28        15
    11.52150   1.411E-28        19
    11.52250   6.470E-29        10
    11.52350   3.334E-29         9
    11.52450   9.499E-29        19
    11.52550   5.432E-28        20
    11.52650   4.529E-28        31
    11.52750   3.705E-28        16
    11.52850   7.878E-29         9
    11.52950   2.268E-28        28
    11.53050   2.857E-28        31
    11.53150   2.322E-28        33
    11.53250   7.599E-28        34
    11.53350   2.577E-28        24
    11.53450   7.033E-28        44
    11.53550   2.380E-28        29
    11.53650   1.644E-28        27
    11.53750   7.775E-28        24
    11.53850   4.678E-28        32
    11.53950   1.705E-28        18
    11.54050   5.988E-28        27
    11.54150   1.684E-28        18
    11.54250   4.441E-28        21
    11.54350   2.680E-28        19
    11.54450   2.056E-28        15
    11.54550   2.198E-28        30
    11.54650   4.158E-29         8
    11.54750   3.533E-28        18
    11.54850   8.049E-29         9
    11.54950   5.445E-28        22
    11.55050   2.109E-28        13
    11.55150   4.648E-28        31
    11.55250   1.736E-28        15
    11.55350   9.624E-28        31
    11.55450   2.330E-28        31
    11.55550   5.622E-28        25
    11.55650   1.918E-28        20
    11.55750   8.002E-28        24
    11.55850   8.349E-28        20
    11.55950   5.673E-28        17
    11.56050   9.676E-28        19
    11.56150   3.725E-28        31
    11.56250   2.526E-28        14
    11.56350   1.501E-28        15
    11.56450   7.201E-29        17
    11.56550   1.196E-28        26
    11.56650   5.679E-28        32
    11.56750   7.808E-29        14
    11.56850   1.372E-28        25
    11.56950   1.651E-28        25
    11.57050   1.675E-28        23
    11.57150   1.573E-28        30
    11.57250   2.730E-28        38
    11.57350   4.807E-29         9
    11.57450   1.354E-28        29
    11.57550   1.408E-28        18
    11.57650   5.737E-29        14
    11.57750   1.068E-28        22
    11.57850   1.005E-28        17
    11.57950   7.833E-28        18
    11.58050   8.183E-28        22
    11.58150   1.292E-28        20
    11.58250   2.486E-28        27
    11.58350   2.285E-28        19
    11.58450   1.515E-28        18
    11.58550   2.519E-28        14
    11.58650   6.357E-28        14
    11.58750   2.448E-28        13
    11.58850   4.664E-29         8
    11.58950   1.200E-28        15
    11.59050   1.243E-28        14
    11.59150   1.814E-28        10
    11.59250   1.579E-28         8
    11.59350   1.016E-28         7
    11.59450   4.024E-29        13
    11.59550   2.344E-28        16
    11.59650   4.242E-28        20
    11.59750   9.833E-29        14
    11.59850   1.554E-28         9
    11.59950   8.416E-29        14
    11.60050   3.264E-29        11
    11.60150   2.487E-29         9
    11.60250   1.148E-28         9
    11.60350   3.997E-29         9
    11.60450   1.848E-28        29
    11.60550   1.129E-28        12
    11.60650   1.681E-28        14
    11.60750   8.811E-29         8
    11.60850   1.865E-28        12
    11.60950   1.473E-28        13
    11.61050   3.232E-29         7
    11.61150   4.459E-29         9
    11.61250   2.436E-28        17
    11.61350   4.333E-28        15
    11.61450   1.013E-28        10
    11.61550   3.607E-29         8
    11.61650   1.411E-28         4
    11.61750   1.534E-28        11
    11.61850   4.543E-29         7
    11.61950   2.117E-29         8
    11.62050   3.832E-28        10
    11.62150   5.499E-28        10
    11.62250   1.231E-28        11
    11.62350   6.870E-29        15
    11.62450   5.029E-29        17
    11.62550   2.264E-29         9
    11.62650   4.599E-29         5
    11.62750   4.633E-29         6
    11.62850   4.709E-28        15
    11.62950   8.054E-29        10
    11.63050   5.388E-29         6
    11.63150   9.355E-29        10
    11.63250   6.874E-30         3
    11.63350   1.214E-28        16
    11.63450   6.336E-29        17
    11.63550   5.048E-29         8
    11.63650   2.401E-29         6
    11.63750   6.709E-29        16
    11.63850   3.959E-29         6
    11.63950   4.180E-29        12
    11.64050   3.720E-29         6
    11.64150   2.064E-29         5
    11.64250   2.148E-29         7
    11.64350   4.553E-29         4
    11.64450   5.720E-29         9
    11.64550   3.335E-28         9
    11.64650   1.127E-28        16
    11.64750   1.198E-28        11
    11.64850   2.807E-28         6
    11.64950   3.656E-28         9
    11.65050   1.450E-28        11
    11.65150   2.411E-28        23
    11.65250   1.119E-28        14
    11.65350   8.053E-29        17
    11.65450   8.426E-29        12
    11.65550   5.956E-29         9
    11.65650   2.726E-28        14
    11.65750   2.050E-28        15
    11.65850   3.902E-28         9
    11.65950   3.118E-28        17
    11.66050   1.416E-28        11
    11.66150   2.701E-28        11
    11.66250   5.933E-28        10
    11.66350   2.466E-28        18
    11.66450   3.428E-28        20
    11.66550   1.141E-28         6
    11.66650   2.163E-28        18
    11.66750   9.552E-29         9
    11.66850   2.765E-28        13
    11.66950   2.091E-28         6
    11.67050   8.652E-29         7
    11.67150   1.387E-28        12
    11.67250   8.952E-29        13
    11.67350   2.325E-28        14
    11.67450   3.469E-28        14
    11.67550   1.900E-28        17
    11.67650   1.986E-28        12
    11.67750   1.225E-28         7
    11.67850   6.866E-28        15
    11.67950   7.638E-28        22
    11.68050   3.223E-28        21
    11.68150   1.642E-28        17
    11.68250   3.353E-28        20
    11.68350   1.288E-28        13
    11.68450   6.773E-28        18
    11.68550   5.886E-29         6
    11.68650   1.094E-28        12
    11.68750   1.194E-28         6
    11.68850   1.387E-27        15
    11.68950   7.117E-29        13
    11.69050   2.854E-28         9
    11.69150   1.223E-27        11
    11.69250   1.301E-28        13
    11.69350   1.777E-27        12
    11.69450   1.606E-28        17
    11.69550   4.279E-29        10
    11.69650   3.859E-28        19
    11.69750   2.495E-28         5
    11.69850   1.991E-28        10
    11.69950   2.470E-28        13
    11.70050   2.507E-28        14
    11.70150   1.316E-28        12
    11.70250   1.499E-28        10
    11.70350   9.748E-29        13
    11.70450   1.366E-28        13
    11.70550   1.328E-28        12
    11.70650   3.007E-28        16
    11.70750   1.320E-28        18
    11.70850   1.096E-28        10
    11.70950   1.040E-28        13
    11.71050   1.325E-28         5
    11.71150   4.164E-28        12
    11.71250   5.446E-28        14
    11.71350   1.316E-28        15
    11.71450   1.189E-28        15
    11.71550   1.171E-28        14
    11.71650   1.036E-28        11
    11.71750   2.705E-28        25
    11.71850   1.775E-28        11
    11.71950   2.136E-28        23
    11.72050   5.884E-29         9
    11.72150   1.249E-27        19
    11.72250   9.285E-29        13
    11.72350   2.443E-28        14
    11.72450   1.536E-28        15
    11.72550   4.583E-28        11
    11.72650   1.411E-28        18
    11.72750   8.884E-29        12
    11.72850   1.912E-28        14
    11.72950   3.822E-28        15
    11.73050   8.936E-29         6
    11.73150   1.781E-28        12
    11.73250   1.052E-28        19
    11.73350   4.882E-29        10
    11.73450   2.002E-28         8
    11.73550   4.466E-29         7
    11.73650   1.475E-27        17
    11.73750   2.041E-28        15
    11.73850   1.949E-28         9
    11.73950   9.492E-28        25
    11.74050   9.457E-29        12
    11.74150   1.162E-28        17
    11.74250   1.307E-28        19
    11.74350   9.150E-29         8
    11.74450   5.939E-29         6
    11.74550   1.721E-28        17
    11.74650   9.165E-29         5
    11.74750   8.926E-29         9
    11.74850   8.665E-29        13
    11.74950   2.213E-28        15
    11.75050   4.931E-28        11
    11.75150   1.031E-28        10
    11.75250   5.226E-29        10
    11.75350   2.137E-28        15
    11.75450   1.750E-28         9
    11.75550   3.851E-28        17
    11.75650   3.798E-28        10
    11.75750   4.238E-29         7
    11.75850   1.625E-28        11
    11.75950   8.487E-29        11
    11.76050   1.955E-28        13
    11.76150   8.927E-29         9
    11.76250   3.829E-28        13
    11.76350   2.291E-28        19
    11.76450   2.622E-28        15
    11.76550   4.889E-28        11
    11.76650   4.261E-29        10
    11.76750   1.595E-28         7
    11.76850   1.610E-28         8
    11.76950   4.150E-29        11
    11.77050   1.774E-28         6
    11.77150   6.331E-29         8
    11.77250   8.721E-29        10
    11.77350   1.641E-28        12
    11.77450   1.592E-29         6
    11.77550   4.982E-28        19
    11.77650   1.007E-28        12
    11.77750   1.973E-28         7
    11.77850   1.334E-28        11
    11.77950   1.440E-28        13
    11.78050   1.520E-28        10
    11.78150   4.697E-29         7
    11.78250   2.005E-28        22
    11.78350   6.144E-29         6
    11.78450   1.316E-28        14
    11.78550   4.699E-28         9
    11.78650   9.118E-29        15
    11.78750   7.085E-29        10
    11.78850   2.111E-28        22
    11.78950   1.277E-28        13
    11.79050   2.374E-28        25
    11.79150   1.656E-28        16
    11.79250   8.076E-29        12
    11.79350   4.450E-29        10
    11.79450   1.025E-27        11
    11.79550   7.378E-29        14
    11.79650   1.145E-28        17
    11.79750   9.218E-29        11
    11.79850   1.578E-28         9
    11.79950   7.979E-29        16
    11.80050   4.043E-28        29
    11.80150   8.468E-29        14
    11.80250   6.121E-28        18
    11.80350   1.882E-28        21
    11.80450   1.195E-28        17
    11.80550   2.078E-28        22
    11.80650   3.960E-28        34
    11.80750   2.654E-28        32
    11.80850   4.545E-28        29
    11.80950   1.625E-28        28
    11.81050   1.984E-28        27
    11.81150   2.213E-28        20
    11.81250   1.330E-28        16
    11.81350   1.437E-28        23
    11.81450   3.225E-28        14
    11.81550   1.605E-28        12
    11.81650   3.261E-28        18
    11.81750   2.735E-28        29
    11.81850   3.959E-28        23
    11.81950   1.725E-28        19
    11.82050   3.892E-28        18
    11.82150   1.822E-28        15
    11.82250   5.002E-28        26
    11.82350   5.226E-29        12
    11.82450   2.904E-28        26
    11.82550   7.863E-28        27
    11.82650   4.389E-28        16
    11.82750   8.166E-28        31
    11.82850   3.732E-28        20
    11.82950   9.788E-28        29
    11.83050   5.481E-28        22
    11.83150   2.508E-27        30
    11.83250   5.196E-28        26
    11.83350   7.333E-28        28
    11.83450   6.256E-28        16
    11.83550   5.882E-28        23
    11.83650   1.135E-28        23
    11.83750   7.746E-29        18
    11.83850   8.644E-29        10
    11.83950   7.578E-29        15
    11.84050   2.406E-28        32
    11.84150   1.063E-28        18
    11.84250   1.077E-28        20
    11.84350   8.448E-29        20
    11.84450   2.425E-28        27
    11.84550   1.835E-28        25
    11.84650   1.021E-28        13
    11.84750   1.117E-28        19
    11.84850   9.452E-29        15
    11.84950   1.043E-28        17
    11.85050   1.591E-28        18
    11.85150   1.451E-28        22
    11.85250   1.337E-28        19
    11.85350   9.536E-29         8
    11.85450   1.527E-28        15
    11.85550   1.090E-28        20
    11.85650   1.201E-28        23
    11.85750   1.648E-28        17
    11.85850   1.401E-28        16
    11.85950   3.388E-29         8
    11.86050   1.732E-28        12
    11.86150   1.950E-28        10
    11.86250   1.359E-28        14
    11.86350   1.817E-28        16
    11.86450   8.756E-29        10
    11.86550   2.032E-28        15
    11.86650   1.409E-28        12
    11.86750   3.793E-28        24
    11.86850   6.271E-28        22
    11.86950   5.880E-28        20
    11.87050   4.671E-28        12
    11.87150   3.331E-28        20
    11.87250   8.990E-29        18
    11.87350   2.359E-28        23
    11.87450   1.091E-28        12
    11.87550   6.584E-29        14
    11.87650   3.271E-29         7
    11.87750   1.561E-28         7
    11.87850   1.630E-28        17
    11.87950   1.214E-28        16
    11.88050   1.737E-28        34
    11.88150   1.101E-28        11
    11.88250   1.368E-28        12
    11.88350   2.308E-27        14
    11.88450   5.156E-29         8
    11.88550   6.240E-29        12
    11.88650   6.210E-30         3
    11.88750   9.018E-29        11
    11.88850   4.924E-29         8
    11.88950   1.272E-28        15
    11.89050   2.663E-29         8
    11.89150   6.481E-29         8
    11.89250   9.857E-29        15
    11.89350   1.380E-28        12
    11.89450   6.973E-29        10
    11.89550   9.547E-29        10
    11.89650   7.790E-29        14
    11.89750   8.617E-29         7
    11.89850   1.268E-28        11
    11.89950   3.156E-29         7
    11.90050   1.258E-29         5
    11.90150   3.529E-29         8
    11.90250   9.723E-29        11
    11.90350   2.045E-29         4
    11.90450   5.946E-28         8
    11.90550   3.924E-29         9
    11.90650   7.642E-29        10
    11.90750   1.117E-28        11
    11.90850   6.146E-29         7
    11.90950   6.999E-28        17
    11.91050   1.279E-28        17
    11.91150   1.503E-28        18
    11.91250   1.875E-29         8
    11.91350   1.276E-28        16
    11.91450   3.743E-29        12
    11.91550   6.634E-29        11
    11.91650   1.614E-28        10
    11.91750   2.555E-28        15
    11.91850   4.325E-29         6
    11.91950   5.880E-29        12
    11.92050   1.016E-28        16
    11.92150   2.342E-29         5
    11.92250   4.488E-29         6
    11.92350   8.400E-29         9
    11.92450   1.550E-28        13
    11.92550   1.114E-28        14
    11.92650   7.415E-29         9
    11.92750   6.747E-29         9
    11.92850   5.177E-29        10
    11.92950   2.492E-28        16
    11.93050   2.873E-28        10
    11.93150   1.064E-28        11
    11.93250   9.713E-29        11
    11.93350   8.216E-29        11
    11.93450   1.007E-28        10
    11.93550   2.482E-28        14
    11.93650   1.501E-28        19
    11.93750   1.273E-28        14
    11.93850   1.523E-28        12
    11.93950   7.611E-29         6
    11.94050   7.926E-29        12
    11.94150   1.923E-28        11
    11.94250   1.940E-28        13
    11.94350   5.840E-29         7
    11.94450   5.106E-29        11
    11.94550   4.201E-29         8
    11.94650   9.041E-29        16
    11.94750   1.039E-28        15
    11.94850   1.990E-28        13
    11.94950   6.386E-29        17
    11.95050   3.021E-28        22
    11.95150   2.220E-28        11
    11.95250   1.846E-28        15
    11.95350   9.823E-29        14
    11.95450   7.736E-29        11
    11.95550   3.268E-28        28
    11.95650   1.950E-28        13
    11.95750   6.392E-29        11
    11.95850   1.598E-28        13
    11.95950   2.271E-28        12
    11.96050   9.398E-29        10
    11.96150   2.990E-29         8
    11.96250   3.958E-29        11
    11.96350   1.166E-28        11
    11.96450   1.883E-28        13
    11.96550   2.898E-27        21
    11.96650   2.553E-28        10
    11.96750   4.881E-28        11
    11.96850   2.312E-29         5
    11.96950   5.012E-29         6
    11.97050   4.609E-27         9
    11.97150   1.702E-28         8
    11.97250   1.372E-27        17
    11.97350   1.954E-27        12
    11.97450   8.254E-28         7
    11.97550   1.481E-27        20
    11.97650   6.128E-28        12
    11.97750   1.582E-28        11
    11.97850   1.148E-28        12
    11.97950   7.681E-29         8
    11.98050   1.036E-27        19
    11.98150   7.362E-28        17
    11.98250   2.023E-28        14
    11.98350   1.541E-28        11
    11.98450   7.253E-28        14
    11.98550   1.764E-28        10
    11.98650   2.693E-28        20
    11.98750   1.504E-27        12
    11.98850   1.116E-27        12
    11.98950   1.516E-28        13
    11.99050   8.143E-29        10
    11.99150   5.475E-29        11
    11.99250   2.527E-28        17
    11.99350   2.093E-28        12
    11.99450   2.061E-28        21
    11.99550   5.751E-28        17
    11.99650   2.588E-28        23
    11.99750   7.004E-29        10
    11.99850   8.200E-29        15
    11.99950   1.031E-28        16
    12.00050   1.124E-28         9
    12.00150   4.770E-29        14
    12.00250   8.187E-29        16
    12.00350   7.934E-29         9
    12.00450   9.698E-29        11
    12.00550   1.083E-28        13
    12.00650   1.272E-28        17
    12.00750   1.277E-28        15
    12.00850   1.988E-28        12
    12.00950   3.074E-28        17
    12.01050   7.277E-29         8
    12.01150   1.082E-28        15
    12.01250   1.926E-28        16
    12.01350   1.023E-28        15
    12.01450   1.549E-28        23
    12.01550   1.831E-28         9
    12.01650   7.896E-29        11
    12.01750   6.507E-29         9
    12.01850   3.190E-29         8
    12.01950   3.020E-28         7
    12.02050   2.153E-28        12
    12.02150   1.029E-28         8
    12.02250   3.720E-28        12
    12.02350   3.033E-28         8
    12.02450   4.476E-28        16
    12.02550   5.149E-29         8
    12.02650   3.194E-29        11
    12.02750   7.760E-29        11
    12.02850   1.012E-28         8
    12.02950   8.898E-29        17
    12.03050   3.388E-28         9
    12.03150   1.078E-28        15
    12.03250   1.987E-28        13
    12.03350   3.601E-28         9
    12.03450   1.274E-28        13
    12.03550   3.353E-28        12
    12.03650   1.396E-29         5
    12.03750   2.313E-28        12
    12.03850   1.862E-28         9
    12.03950   1.242E-28         9
    12.04050   7.331E-29        14
    12.04150   3.702E-29         9
    12.04250   2.065E-28        13
    12.04350   3.242E-29         6
    12.04450   1.819E-28         8
    12.04550   1.361E-28         9
    12.04650   4.518E-28        16
    12.04750   1.579E-28        12
    12.04850   2.563E-28        11
    12.04950   3.315E-28        11
    12.05050   2.809E-28        10
    12.05150   9.154E-29        11
    12.05250   1.165E-28        13
    12.05350   4.080E-28        10
    12.05450   5.161E-29         5
    12.05550   1.026E-28        13
    12.05650   3.598E-28        17
    12.05750   5.154E-29         9
    12.05850   1.440E-28        15
    12.05950   2.492E-28        18
    12.06050   1.226E-28        18
    12.06150   7.396E-29        10
    12.06250   1.457E-28        16
    12.06350   8.519E-29        19
    12.06450   2.739E-28        17
    12.06550   2.143E-28        22
    12.06650   2.787E-28        17
    12.06750   4.358E-28        24
    12.06850   9.500E-29        24
    12.06950   5.418E-29         9
    12.07050   1.733E-28        16
    12.07150   8.558E-29        16
    12.07250   1.279E-28        16
    12.07350   2.161E-28        23
    12.07450   1.189E-28        20
    12.07550   1.420E-28        27
    12.07650   1.938E-28        21
    12.07750   1.250E-28        20
    12.07850   2.303E-28        35
    12.07950   6.188E-28        35
    12.08050   3.240E-28        32
    12.08150   5.140E-28        35
    12.08250   3.169E-28        39
    12.08350   9.590E-29        18
    12.08450   2.813E-28        20
    12.08550   1.956E-28        22
    12.08650   5.812E-28        21
    12.08750   1.604E-28        21
    12.08850   1.920E-28        15
    12.08950   1.306E-28        25
    12.09050   5.004E-28        26
    12.09150   8.518E-28        28
    12.09250   1.785E-28        19
    12.09350   2.834E-28        15
    12.09450   3.391E-28        24
    12.09550   6.236E-28        17
    12.09650   8.373E-28        19
    12.09750   4.996E-29        12
    12.09850   9.860E-28        14
    12.09950   5.630E-28        13
    12.10050   7.361E-28        19
    12.10150   4.373E-28        17
    12.10250   9.043E-28        34
    12.10350   1.666E-28        25
    12.10450   6.379E-28        19
    12.10550   2.615E-28        16
    12.10650   1.117E-27        41
    12.10750   1.116E-27        36
    12.10850   6.829E-28        23
    12.10950   7.350E-28        20
    12.11050   4.976E-28        17
    12.11150   1.148E-28        22
    12.11250   1.210E-28        16
    12.11350   2.074E-28        32
    12.11450   2.546E-28        30
    12.11550   5.868E-28        24
    12.11650   3.704E-28        26
    12.11750   1.358E-28        22
    12.11850   1.067E-28        17
    12.11950   5.095E-28        36
    12.12050   1.553E-28        24
    12.12150   1.098E-28        16
    12.12250   4.612E-28        23
    12.12350   6.106E-28        19
    12.12450   1.379E-28        16
    12.12550   1.799E-28        29
    12.12650   1.899E-28        19
    12.12750   9.111E-28        32
    12.12850   1.073E-28         9
    12.12950   1.797E-28        24
    12.13050   1.469E-28        19
    12.13150   2.189E-27        17
    12.13250   2.111E-28        18
    12.13350   1.180E-28        12
    12.13450   6.880E-29        10
    12.13550   8.118E-28        15
    12.13650   7.033E-29         9
    12.13750   2.933E-28        20
    12.13850   9.551E-29         7
    12.13950   1.354E-28        16
    12.14050   1.607E-28        15
    12.14150   3.940E-28        11
    12.14250   9.958E-29        10
    12.14350   2.103E-28         9
    12.14450   1.416E-28        10
    12.14550   9.187E-29        15
    12.14650   2.292E-28        15
    12.14750   6.872E-29        17
    12.14850   2.260E-28        12
    12.14950   3.041E-29         9
    12.15050   4.882E-29        13
    12.15150   6.750E-29        11
    12.15250   1.440E-28        11
    12.15350   8.493E-29        13
    12.15450   1.304E-28        20
    12.15550   3.024E-28        27
    12.15650   2.056E-28        23
    12.15750   7.011E-28        13
    12.15850   3.603E-28        13
    12.15950   3.063E-29         9
    12.16050   6.858E-28        18
    12.16150   3.446E-28        14
    12.16250   8.309E-28        10
    12.16350   1.584E-28        10
    12.16450   8.943E-29         8
    12.16550   6.876E-29        12
    12.16650   1.327E-28        11
    12.16750   6.106E-29        10
    12.16850   6.219E-29        11
    12.16950   3.111E-28        22
    12.17050   4.677E-29         6
    12.17150   7.436E-29        10
    12.17250   1.094E-28         9
    12.17350   2.187E-28        10
    12.17450   1.012E-28         8
    12.17550   4.114E-28         3
    12.17650   1.022E-27        18
    12.17750   6.034E-29         6
    12.17850   4.451E-29        12
    12.17950   6.771E-29        19
    12.18050   5.187E-29        11
    12.18150   3.993E-29        14
    12.18250   6.445E-29         9
    12.18350   6.537E-29         8
    12.18450   9.718E-29         5
    12.18550   4.223E-28        11
    12.18650   1.498E-28        13
    12.18750   9.700E-29        12
    12.18850   1.104E-28        13
    12.18950   5.048E-29         9
    12.19050   3.611E-29         6
    12.19150   8.517E-29        14
    12.19250   2.981E-29         5
    12.19350   3.966E-29         8
    12.19450   5.391E-29        12
    12.19550   7.442E-29        12
    12.19650   1.087E-28        13
    12.19750   4.569E-29        11
    12.19850   5.403E-29         8
    12.19950   1.303E-28        16
    12.20050   2.031E-28         6
    12.20150   6.027E-29        11
    12.20250   9.689E-29         9
    12.20350   1.979E-28         5
    12.20450   1.567E-28         7
    12.20550   3.834E-28        16
    12.20650   1.717E-28        11
    12.20750   6.805E-29        14
    12.20850   1.296E-28        13
    12.20950   1.227E-28         9
    12.21050   8.244E-29        11
    12.21150   1.282E-28        15
    12.21250   2.637E-28         6
    12.21350   5.698E-29         6
    12.21450   3.536E-28         9
    12.21550   4.179E-28         7
    12.21650   4.346E-28        12
    12.21750   3.363E-29         5
    12.21850   1.117E-28        15
    12.21950   2.668E-28         9
    12.22050   5.754E-29        11
    12.22150   4.930E-28        24
    12.22250   1.037E-28        11
    12.22350   2.039E-28        20
    12.22450   8.166E-29        13
    12.22550   3.016E-28        21
    12.22650   2.139E-28        16
    12.22750   2.065E-28        17
    12.22850   2.788E-28        26
    12.22950   1.026E-27        17
    12.23050   4.189E-28        21
    12.23150   2.600E-28        17
    12.23250   5.290E-29         5
    12.23350   2.509E-29         8
    12.23450   1.361E-28        13
    12.23550   4.618E-29         8
    12.23650   4.423E-28        18
    12.23750   3.679E-28        17
    12.23850   6.650E-29         8
    12.23950   1.858E-27        10
    12.24050   3.038E-28        17
    12.24150   1.160E-28        14
    12.24250   4.054E-29         4
    12.24350   8.029E-29         5
    12.24450   6.678E-29         9
    12.24550   3.778E-28        20
    12.24650   2.258E-28        10
    12.24750   2.134E-28        12
    12.24850   1.007E-28        11
    12.24950   2.305E-28        13
    12.25050   1.286E-28         9
    12.25150   6.054E-28        17
    12.25250   8.452E-29         5
    12.25350   1.286E-28        13
    12.25450   2.251E-28        12
    12.25550   3.529E-28        15
    12.25650   1.220E-28        13
    12.25750   2.575E-28        21
    12.25850   1.115E-28         7
    12.25950   3.276E-28        24
    12.26050   1.441E-28        15
    12.26150   4.022E-28        12
    12.26250   2.686E-28        16
    12.26350   1.202E-28        10
    12.26450   1.384E-28        12
    12.26550   4.529E-28        17
    12.26650   4.224E-28        18
    12.26750   1.792E-28        21
    12.26850   1.670E-28        14
    12.26950   9.119E-29        14
    12.27050   1.489E-28        15
    12.27150   9.010E-28        20
    12.27250   1.053E-28        13
    12.27350   1.709E-28        12
    12.27450   7.519E-29         8
    12.27550   1.380E-28        14
    12.27650   6.351E-28        12
    12.27750   4.181E-29         7
    12.27850   3.385E-28         7
    12.27950   3.370E-28        16
    12.28050   1.232E-27        14
    12.28150   1.635E-28        11
    12.28250   7.992E-29        12
    12.28350   9.541E-28        14
    12.28450   2.008E-27        19
    12.28550   3.460E-28        13
    12.28650   6.069E-29        12
    12.28750   5.317E-29        11
    12.28850   1.209E-28        13
    12.28950   2.559E-28        19
    12.29050   7.154E-29        15
    12.29150   6.503E-28        14
    12.29250   1.088E-28        16
    12.29350   3.788E-28        18
    12.29450   2.532E-28        14
    12.29550   5.885E-29        10
    12.29650   6.778E-29        11
    12.29750   4.971E-29        14
    12.29850   6.061E-29         9
    12.29950   1.373E-28        11
    12.30050   2.082E-29         4
    12.30150   8.183E-29        16
    12.30250   1.438E-29         5
    12.30350   3.454E-28        12
    12.30450   2.089E-28        13
    12.30550   1.515E-28         9
    12.30650   5.433E-28        14
    12.30750   1.384E-28        10
    12.30850   1.307E-28        12
    12.30950   1.784E-28        22
    12.31050   3.317E-28         9
    12.31150   1.454E-27         9
    12.31250   9.915E-29        15
    12.31350   8.197E-29        12
    12.31450   1.247E-28         6
    12.31550   1.989E-28        13
    12.31650   1.250E-28        14
    12.31750   6.837E-29         8
    12.31850   3.573E-28        10
    12.31950   1.831E-28         9
    12.32050   4.039E-28        16
    12.32150   7.100E-29         8
    12.32250   4.903E-28         6
    12.32350   1.929E-28         8
    12.32450   1.484E-28        12
    12.32550   3.098E-28        15
    12.32650   1.834E-28        14
    12.32750   2.868E-28        14
    12.32850   1.233E-28        15
    12.32950   2.324E-28        17
    12.33050   2.481E-28        17
    12.33150   1.572E-27        13
    12.33250   1.671E-28        15
    12.33350   1.190E-28        18
    12.33450   5.575E-29        11
    12.33550   7.063E-29        14
    12.33650   2.020E-28        27
    12.33750   1.248E-28        14
    12.33850   6.028E-29        11
    12.33950   1.267E-28        24
    12.34050   1.227E-28        20
    12.34150   1.216E-28        20
    12.34250   1.343E-28        16
    12.34350   1.446E-28        17
    12.34450   9.002E-29        13
    12.34550   1.150E-28        15
    12.34650   1.863E-28        15
    12.34750   1.766E-28        30
    12.34850   1.207E-28        15
    12.34950   5.769E-28        28
    12.35050   1.188E-28        17
    12.35150   1.279E-28        18
    12.35250   4.422E-28        32
    12.35350   4.407E-28        33
    12.35450   2.145E-28        27
    12.35550   5.115E-28        37
    12.35650   2.706E-28        23
    12.35750   2.480E-28        24
    12.35850   2.964E-28        19
    12.35950   2.311E-28        23
    12.36050   1.582E-28        15
    12.36150   1.790E-28        26
    12.36250   1.952E-28        18
    12.36350   4.196E-28        26
    12.36450   2.114E-28        22
    12.36550   2.341E-28        16
    12.36650   4.431E-28        17
    12.36750   5.475E-28        23
    12.36850   5.404E-29         7
    12.36950   5.874E-28        23
    12.37050   1.425E-28        19
    12.37150   1.517E-28        11
    12.37250   6.630E-28        20
    12.37350   3.610E-28        20
    12.37450   5.730E-28        22
    12.37550   7.950E-28        19
    12.37650   1.860E-27        28
    12.37750   2.886E-28        23
    12.37850   5.785E-28        28
    12.37950   5.116E-28        17
    12.38050   7.289E-28        29
    12.38150   1.550E-27        31
    12.38250   7.648E-28        30
    12.38350   1.140E-27        25
    12.38450   8.247E-29        18
    12.38550   1.068E-28        23
    12.38650   7.700E-29        21
    12.38750   6.434E-28        24
    12.38850   7.595E-29        23
    12.38950   1.166E-28        18
    12.39050   1.613E-28        22
    12.39150   1.113E-28        18
    12.39250   2.122E-28        24
    12.39350   1.074E-28        16
    12.39450   1.164E-28        20
    12.39550   1.037E-28        16
    12.39650   1.974E-28        21
    12.39750   2.700E-28        17
    12.39850   1.344E-28        22
    12.39950   2.319E-28        15
    12.40050   1.464E-28        17
    12.40150   1.550E-28        16
    12.40250   1.883E-28        19
    12.40350   4.494E-28        25
    12.40450   2.285E-28        26
    12.40550   1.250E-28        15
    12.40650   1.784E-28        15
    12.40750   1.994E-28        27
    12.40850   1.498E-28        17
    12.40950   8.217E-29        11
    12.41050   2.138E-28        10
    12.41150   4.162E-28        20
    12.41250   5.265E-28        14
    12.41350   2.126E-28        12
    12.41450   6.085E-29         9
    12.41550   4.442E-28        13
    12.41650   3.553E-28         9
    12.41750   2.505E-28        21
    12.41850   1.381E-28        11
    12.41950   1.393E-28        16
    12.42050   8.169E-29        13
    12.42150   2.726E-28        16
    12.42250   1.751E-28        20
    12.42350   1.360E-28        11
    12.42450   6.196E-29        11
    12.42550   4.141E-29        14
    12.42650   3.193E-29         4
    12.42750   2.193E-28        14
    12.42850   4.286E-29        11
    12.42950   1.191E-28        21
    12.43050   2.093E-28        25
    12.43150   2.228E-28        25
    12.43250   1.795E-28         8
    12.43350   5.942E-28        12
    12.43450   1.118E-28        16
    12.43550   1.255E-28        10
    12.43650   4.197E-29         8
    12.43750   6.906E-29        20
    12.43850   1.617E-29         4
    12.43950   2.338E-28        18
    12.44050   6.360E-29         5
    12.44150   1.298E-28         8
    12.44250   8.697E-29        11
    12.44350   1.782E-29         7
    12.44450   6.152E-29        11
    12.44550   6.816E-29        12
    12.44650   6.055E-28        20
    12.44750   3.492E-28        15
    12.44850   5.228E-28        14
    12.44950   8.399E-29        11
    12.45050   4.090E-28        14
    12.45150   1.565E-28        20
    12.45250   7.684E-29         8
    12.45350   2.395E-28        18
    12.45450   4.087E-29         7
    12.45550   4.743E-29         8
    12.45650   2.610E-29         4
    12.45750   9.230E-29        13
    12.45850   1.557E-28        16
    12.45950   4.056E-29        14
    12.46050   1.042E-28        19
    12.46150   1.533E-28        24
    12.46250   5.311E-29        16
    12.46350   1.236E-28        14
    12.46450   7.603E-29        14
    12.46550   1.211E-28        16
    12.46650   2.509E-28        21
    12.46750   4.493E-29         8
    12.46850   4.315E-29        12
    12.46950   2.470E-29         5
    12.47050   7.090E-29         9
    12.47150   8.286E-29        15
    12.47250   1.479E-28        16
    12.47350   3.159E-28        15
    12.47450   1.592E-28        13
    12.47550   1.764E-28        18
    12.47650   1.457E-29         4
    12.47750   4.787E-29         8
    12.47850   5.021E-29         7
    12.47950   5.980E-29        12
    12.48050   6.158E-29         9
    12.48150   8.849E-29        18
    12.48250   2.053E-28        14
    12.48350   1.882E-28        11
    12.48450   2.685E-28        14
    12.48550   3.847E-28        11
    12.48650   2.415E-28        23
    12.48750   2.879E-29         9
    12.48850   9.335E-29        10
    12.48950   3.907E-29        10
    12.49050   2.463E-28        15
    12.49150   2.637E-29         4
    12.49250   2.838E-28        22
    12.49350   2.243E-29         3
    12.49450   2.121E-28        17
    12.49550   2.876E-28        21
    12.49650   2.044E-28        22
    12.49750   2.059E-28        15
    12.49850   1.730E-28        17
    12.49950   1.230E-28        20
    12.50050   1.297E-28        13
    12.50150   2.430E-28        20
    12.50250   2.051E-28        19
    12.50350   1.497E-28        14
    12.50450   1.637E-28        19
    12.50550   1.290E-28        11
    12.50650   4.401E-28        21
    12.50750   1.298E-28         9
    12.50850   5.402E-28        13
    12.50950   5.128E-29         6
    12.51050   9.618E-29        13
    12.51150   1.927E-28        12
    12.51250   2.213E-28        12
    12.51350   1.018E-28        15
    12.51450   4.200E-29         5
    12.51550   7.207E-28        21
    12.51650   5.592E-29         7
    12.51750   6.904E-29         8
    12.51850   7.049E-29         8
    12.51950   1.895E-28         9
    12.52050   9.851E-29        11
    12.52150   5.010E-28        11
    12.52250   3.316E-28        22
    12.52350   1.740E-28        13
    12.52450   1.514E-27        17
    12.52550   7.483E-29        13
    12.52650   6.857E-29         9
    12.52750   9.895E-29         4
    12.52850   1.274E-28        11
    12.52950   1.689E-28        12
    12.53050   2.120E-28        11
    12.53150   1.971E-28         9
    12.53250   6.485E-29         6
    12.53350   7.620E-29        11
    12.53450   2.690E-27        14
    12.53550   6.915E-28        19
    12.53650   1.154E-28        12
    12.53750   7.317E-28        10
    12.53850   2.042E-28        18
    12.53950   2.383E-27         9
    12.54050   8.419E-29        11
    12.54150   2.157E-28        18
    12.54250   3.418E-27        17
    12.54350   1.929E-27        26
    12.54450   6.179E-28        17
    12.54550   1.187E-27        19
    12.54650   1.024E-27        17
    12.54750   2.162E-28        21
    12.54850   4.049E-29         9
    12.54950   5.434E-28        19
    12.55050   2.373E-28        10
    12.55150   1.736E-28        21
    12.55250   1.964E-28        19
    12.55350   1.842E-28        12
    12.55450   7.573E-29        10
    12.55550   2.638E-28        17
    12.55650   1.275E-29         6
    12.55750   3.082E-28        10
    12.55850   6.926E-29        15
    12.55950   6.957E-29         7
    12.56050   5.322E-29         9
    12.56150   2.259E-28        11
    12.56250   7.637E-28        14
    12.56350   3.225E-28        13
    12.56450   1.089E-28        10
    12.56550   1.260E-28        10
    12.56650   6.326E-28        18
    12.56750   5.647E-28        12
    12.56850   2.256E-28        20
    12.56950   7.694E-28        18
    12.57050   5.555E-29        12
    12.57150   1.313E-28         7
    12.57250   1.153E-27        15
    12.57350   6.363E-28        11
    12.57450   4.389E-29         8
    12.57550   2.084E-28         9
    12.57650   8.492E-28        13
    12.57750   2.973E-28         9
    12.57850   1.941E-27        12
    12.57950   1.132E-27         7
    12.58050   4.975E-28         7
    12.58150   3.046E-29         6
    12.58250   1.239E-28         8
    12.58350   6.189E-29         6
    12.58450   2.483E-28        13
    12.58550   1.359E-28        12
    12.58650   2.270E-28        12
    12.58750   3.713E-29        10
    12.58850   1.681E-28         9
    12.58950   2.686E-29         8
    12.59050   2.045E-28         6
    12.59150   9.400E-29        15
    12.59250   2.568E-28        15
    12.59350   2.455E-28        12
    12.59450   1.309E-28         6
    12.59550   3.292E-28         5
    12.59650   5.614E-29         9
    12.59750   2.611E-28        13
    12.59850   1.187E-28         9
    12.59950   6.424E-29        12
    12.60050   1.889E-28        12
    12.60150   1.476E-28         8
    12.60250   8.302E-29        16
    12.60350   1.466E-27        15
    12.60450   3.387E-28         6
    12.60550   2.804E-28        13
    12.60650   2.763E-28        16
    12.60750   4.260E-29         6
    12.60850   9.018E-29        19
    12.60950   2.357E-28        18
    12.61050   9.276E-29        17
    12.61150   1.737E-28        16
    12.61250   2.195E-28        28
    12.61350   1.078E-28        20
    12.61450   8.591E-29        15
    12.61550   2.486E-28        16
    12.61650   1.779E-28        27
    12.61750   1.311E-28        22
    12.61850   9.710E-29        10
    12.61950   1.878E-28        14
    12.62050   3.584E-28        24
    12.62150   4.380E-28        29
    12.62250   2.484E-28        23
    12.62350   1.715E-28        21
    12.62450   1.073E-28        18
    12.62550   4.774E-28        32
    12.62650   1.964E-27        42
    12.62750   2.502E-28        17
    12.62850   4.515E-28        34
    12.62950   2.457E-28        24
    12.63050   5.482E-28        33
    12.63150   3.949E-28        33
    12.63250   1.231E-28        16
    12.63350   4.748E-28        15
    12.63450   6.148E-28        25
    12.63550   2.519E-28        21
    12.63650   4.847E-28        31
    12.63750   3.105E-28        21
    12.63850   3.417E-28        20
    12.63950   1.821E-28         9
    12.64050   4.303E-28        32
    12.64150   2.431E-28        18
    12.64250   8.466E-28        15
    12.64350   1.614E-28        14
    12.64450   1.103E-28        21
    12.64550   6.894E-28        24
    12.64650   5.629E-28        21
    12.64750   8.773E-28        22
    12.64850   5.491E-28        24
    12.64950   2.640E-28        22
    12.65050   1.335E-27        24
    12.65150   4.588E-28        31
    12.65250   1.162E-27        20
    12.65350   7.421E-29        17
    12.65450   1.649E-27        43
    12.65550   5.521E-28        23
    12.65650   9.713E-28        36
    12.65750   8.085E-28        23
    12.65850   6.082E-28        29
    12.65950   1.424E-28        23
    12.66050   8.618E-29        17
    12.66150   2.278E-28        29
    12.66250   7.716E-29        17
    12.66350   5.227E-29         8
    12.66450   1.670E-28        23
    12.66550   1.931E-28        24
    12.66650   1.778E-28        21
    12.66750   1.383E-28        24
    12.66850   1.359E-28        24
    12.66950   1.943E-28        26
    12.67050   2.735E-28        33
    12.67150   1.106E-27        19
    12.67250   5.021E-28        17
    12.67350   2.914E-28        22
    12.67450   1.145E-28        14
    12.67550   2.929E-28        22
    12.67650   2.811E-28        22
    12.67750   1.073E-28        15
    12.67850   7.819E-28        18
    12.67950   2.371E-28        16
    12.68050   4.122E-28        16
    12.68150   1.341E-28        12
    12.68250   2.766E-28        20
    12.68350   2.086E-28        17
    12.68450   1.319E-27        13
    12.68550   3.557E-28        27
    12.68650   3.662E-29         9
    12.68750   3.943E-28        19
    12.68850   2.359E-28        14
    12.68950   2.000E-28        12
    12.69050   8.562E-29        12
    12.69150   3.142E-28        18
    12.69250   1.795E-28        11
    12.69350   1.266E-28        11
    12.69450   3.072E-28        19
    12.69550   2.831E-29         8
    12.69650   6.255E-28        20
    12.69750   2.157E-28        21
    12.69850   2.306E-28        14
    12.69950   1.220E-28        16
    12.70050   1.234E-28        12
    12.70150   2.549E-28        21
    12.70250   1.607E-28        16
    12.70350   3.041E-29         6
    12.70450   9.102E-29        14
    12.70550   4.826E-28        32
    12.70650   3.269E-28        35
    12.70750   3.757E-29         7
    12.70850   6.795E-28        17
    12.70950   1.491E-28        15
    12.71050   9.343E-29        14
    12.71150   4.358E-29         6
    12.71250   9.323E-28        18
    12.71350   2.478E-29         6
    12.71450   1.719E-28        16
    12.71550   3.372E-28        13
    12.71650   3.620E-29         9
    12.71750   3.567E-29         7
    12.71850   4.284E-29         6
    12.71950   8.192E-29        11
    12.72050   1.052E-28         8
    12.72150   1.636E-28        16
    12.72250   7.469E-29        13
    12.72350   4.933E-29         8
    12.72450   1.349E-28        11
    12.72550   5.131E-29         5
    12.72650   1.098E-28         9
    12.72750   2.479E-29         5
    12.72850   1.090E-28         9
    12.72950   4.081E-29        11
    12.73050   2.692E-29         8
    12.73150   5.010E-29         7
    12.73250   7.640E-28        15
    12.73350   7.646E-29         9
    12.73450   7.975E-29        17
    12.73550   6.079E-28        18
    12.73650   5.115E-28        17
    12.73750   7.292E-29        10
    12.73850   3.688E-28        14
    12.73950   6.565E-29         6
    12.74050   7.116E-28        13
    12.74150   1.376E-28        19
    12.74250   1.473E-28         8
    12.74350   3.447E-29         4
    12.74450   3.214E-28         7
    12.74550   8.889E-29        13
    12.74650   1.634E-28         9
    12.74750   1.047E-28        12
    12.74850   1.660E-28        17
    12.74950   1.070E-28        10
    12.75050   3.340E-29         7
    12.75150   1.771E-28        15
    12.75250   7.536E-29        12
    12.75350   1.437E-28        21
    12.75450   4.918E-29         8
    12.75550   2.432E-28        13
    12.75650   5.747E-29        15
    12.75750   3.828E-29         7
    12.75850   1.812E-28        14
    12.75950   5.135E-28        17
    12.76050   5.305E-29         9
    12.76150   1.665E-28        10
    12.76250   4.006E-28        13
    12.76350   4.035E-28        10
    12.76450   2.343E-29         8
    12.76550   5.324E-28        15
    12.76650   6.216E-29        10
    12.76750   7.451E-29        11
    12.76850   4.531E-28        22
    12.76950   6.285E-28        16
    12.77050   4.785E-28        29
    12.77150   3.086E-28        12
    12.77250   4.484E-28        14
    12.77350   6.657E-28        20
    12.77450   3.232E-28        27
    12.77550   3.381E-28        12
    12.77650   1.581E-28        14
    12.77750   5.599E-28        16
    12.77850   2.492E-28        16
    12.77950   1.740E-28         9
    12.78050   2.766E-27        18
    12.78150   6.132E-29        11
    12.78250   5.290E-29        13
    12.78350   9.763E-28        11
    12.78450   1.089E-29         4
    12.78550   2.551E-29         4
    12.78650   2.314E-28        17
    12.78750   1.560E-28         6
    12.78850   3.854E-29         7
    12.78950   2.667E-28        27
    12.79050   5.862E-28        15
    12.79150   2.351E-28        16
    12.79250   7.946E-29         5
    12.79350   1.139E-28        10
    12.79450   4.128E-28        26
    12.79550   1.227E-28        10
    12.79650   4.090E-29         8
    12.79750   2.498E-29         5
    12.79850   2.485E-28        16
    12.79950   1.678E-28        17
    12.80050   1.050E-28         8
    12.80150   4.368E-29         4
    12.80250   1.814E-28        13
    12.80350   1.169E-28        16
    12.80450   2.773E-28        14
    12.80550   6.588E-28        28
    12.80650   1.565E-28         8
    12.80750   6.271E-29        10
    12.80850   1.597E-28        15
    12.80950   1.515E-28        16
    12.81050   2.417E-28        12
    12.81150   7.652E-29        10
    12.81250   5.917E-29         9
    12.81350   1.558E-28        15
    12.81450   2.496E-28        13
    12.81550   1.220E-28         9
    12.81650   2.680E-28        20
    12.81750   8.561E-29        18
    12.81850   2.949E-28        22
    12.81950   8.120E-28        20
    12.82050   1.239E-28         9
    12.82150   1.517E-28        17
    12.82250   3.933E-28        12
    12.82350   5.233E-29        12
    12.82450   2.735E-28        26
    12.82550   6.563E-29         4
    12.82650   1.487E-29         5
    12.82750   8.484E-29        12
    12.82850   6.223E-29         8
    12.82950   1.387E-28        13
    12.83050   1.478E-28         8
    12.83150   1.933E-28         7
    12.83250   2.207E-28        14
    12.83350   2.749E-28        11
    12.83450   2.525E-29         6
    12.83550   8.798E-29        11
    12.83650   1.390E-28         8
    12.83750   2.745E-29         7
    12.83850   2.279E-28        14
    12.83950   5.563E-29         6
    12.84050   4.281E-29         7
    12.84150   4.426E-28        12
    12.84250   4.275E-28        12
    12.84350   1.914E-28        12
    12.84450   1.791E-28        16
    12.84550   1.944E-28        17
    12.84650   3.679E-28        12
    12.84750   2.510E-28         9
    12.84850   1.733E-28         8
    12.84950   3.371E-28        11
    12.85050   2.010E-28         7
    12.85150   1.457E-29         1
    12.85250   2.912E-28        16
    12.85350   3.686E-28        15
    12.85450   1.608E-28         9
    12.85550   2.764E-28        12
    12.85650   8.585E-29        11
    12.85750   2.022E-28         9
    12.85850   4.295E-28        17
    12.85950   3.828E-29        10
    12.86050   1.579E-28        16
    12.86150   2.809E-28        13
    12.86250   2.166E-28        16
    12.86350   8.676E-28        15
    12.86450   4.921E-28        18
    12.86550   1.176E-28        10
    12.86650   4.710E-29         7
    12.86750   9.062E-29        12
    12.86850   6.873E-28        12
    12.86950   2.455E-28        18
    12.87050   1.332E-28         7
    12.87150   6.567E-28        23
    12.87250   1.416E-27        23
    12.87350   4.930E-28        18
    12.87450   3.206E-27        24
    12.87550   4.425E-28        10
    12.87650   3.629E-28        16
    12.87750   1.134E-28         9
    12.87850   6.778E-29         7
    12.87950   1.660E-28        19
    12.88050   2.273E-28         9
    12.88150   1.474E-28        18
    12.88250   1.197E-28        18
    12.88350   2.457E-28        21
    12.88450   3.025E-28        19
    12.88550   5.313E-28        30
    12.88650   2.141E-28        25
    12.88750   1.820E-28        18
    12.88850   1.984E-28        22
    12.88950   4.395E-29        10
    12.89050   2.628E-28        32
    12.89150   1.640E-28        18
    12.89250   7.307E-29        15
    12.89350   1.352E-28        21
    12.89450   2.733E-28        31
    12.89550   2.628E-28        19
    12.89650   2.044E-28        27
    12.89750   4.241E-29        10
    12.89850   3.586E-28        35
    12.89950   3.431E-28        36
    12.90050   2.932E-28        26
    12.90150   5.443E-28        37
    12.90250   4.466E-28        32
    12.90350   7.765E-28        39
    12.90450   2.246E-28        20
    12.90550   2.397E-28        24
    12.90650   1.757E-28        17
    12.90750   3.965E-28        23
    12.90850   3.224E-28        18
    12.90950   4.109E-28        32
    12.91050   4.058E-28        22
    12.91150   5.924E-28        19
    12.91250   1.630E-28        17
    12.91350   8.719E-28        24
    12.91450   3.636E-28        17
    12.91550   6.527E-29        15
    12.91650   2.939E-27        21
    12.91750   7.638E-29        15
    12.91850   1.115E-27        17
    12.91950   7.816E-29        10
    12.92050   5.936E-28        20
    12.92150   6.056E-28        13
    12.92250   3.097E-28        22
    12.92350   1.266E-27        24
    12.92450   9.359E-28        31
    12.92550   5.879E-28        35
    12.92650   3.780E-28        26
    12.92750   7.243E-28        18
    12.92850   1.023E-27        38
    12.92950   1.059E-27        27
    12.93050   9.156E-28        25
    12.93150   9.296E-28        21
    12.93250   7.594E-28        30
    12.93350   3.789E-28        17
    12.93450   1.219E-28        18
    12.93550   1.779E-28        28
    12.93650   6.006E-29        11
    12.93750   1.849E-28        21
    12.93850   6.452E-29        12
    12.93950   3.445E-28        26
    12.94050   2.240E-28        17
    12.94150   2.204E-28        14
    12.94250   1.238E-28        14
    12.94350   1.225E-28        24
    12.94450   1.691E-28        16
    12.94550   2.029E-28        17
    12.94650   1.383E-28        26
    12.94750   6.293E-29        12
    12.94850   2.273E-28        19
    12.94950   1.457E-28        21
    12.95050   2.469E-28        27
    12.95150   2.293E-28        25
    12.95250   2.769E-28        19
    12.95350   4.850E-29         4
    12.95450   2.679E-28         7
    12.95550   1.803E-28        13
    12.95650   1.849E-28        20
    12.95750   1.536E-28        19
    12.95850   1.008E-28        12
    12.95950   1.143E-28        11
    12.96050   2.003E-28        18
    12.96150   2.245E-28        18
    12.96250   3.175E-28        19
    12.96350   4.654E-28        18
    12.96450   1.914E-28        15
    12.96550   3.351E-28        16
    12.96650   1.987E-28        10
    12.96750   3.730E-28        15
    12.96850   2.131E-28        19
    12.96950   2.550E-28        11
    12.97050   4.099E-29         6
    12.97150   3.174E-28        20
    12.97250   1.485E-28        11
    12.97350   6.827E-28        12
    12.97450   2.796E-29        10
    12.97550   4.985E-29         8
    12.97650   1.194E-27         9
    12.97750   3.467E-29         4
    12.97850   1.363E-28         6
    12.97950   1.219E-28        16
    12.98050   1.541E-28        14
    12.98150   1.317E-28        21
    12.98250   1.747E-28        24
    12.98350   9.846E-29        15
    12.98450   4.594E-29        10
    12.98550   3.437E-29         6
    12.98650   1.531E-29         3
    12.98750   5.175E-29        12
    12.98850   3.556E-28         7
    12.98950   3.145E-28        20
    12.99050   3.081E-28         7
    12.99150   1.407E-28        19
    12.99250   7.869E-29        12
    12.99350   1.061E-28        11
    12.99450   1.121E-28         8
    12.99550   7.334E-29        13
    12.99650   1.646E-28        12
    12.99750   3.697E-28        10
    12.99850   2.710E-28        14
    12.99950   1.567E-28         7
    13.00050   9.633E-29        11
    13.00150   6.223E-28        21
    13.00250   1.529E-28        10
    13.00350   4.970E-29         3
    13.00450   6.161E-29         9
    13.00550   1.831E-28        13
    13.00650   7.590E-28        13
    13.00750   1.196E-28        17
    13.00850   4.126E-29        10
    13.00950   7.940E-29        11
    13.01050   7.388E-29        14
    13.01150   1.716E-28        11
    13.01250   5.720E-29        11
    13.01350   6.577E-29         9
    13.01450   4.026E-28        12
    13.01550   4.354E-29        10
    13.01650   5.942E-28        20
    13.01750   8.922E-29         8
    13.01850   1.236E-28        15
    13.01950   7.846E-29        13
    13.02050   1.210E-28        17
    13.02150   1.650E-28        19
    13.02250   1.177E-27        17
    13.02350   4.120E-28        17
    13.02450   4.436E-28        16
    13.02550   1.347E-28        18
    13.02650   1.146E-27        19
    13.02750   1.977E-28        14
    13.02850   7.074E-28        17
    13.02950   8.529E-29        14
    13.03050   3.685E-28        18
    13.03150   1.092E-28        11
    13.03250   2.371E-28        17
    13.03350   1.015E-28        20
    13.03450   3.992E-29        11
    13.03550   6.573E-29         8
    13.03650   1.745E-29         5
    13.03750   7.739E-29        13
    13.03850   1.065E-28        11
    13.03950   9.792E-29        15
    13.04050   1.117E-28        13
    13.04150   3.034E-29         8
    13.04250   6.428E-29        13
    13.04350   1.940E-28        24
    13.04450   6.426E-28        25
    13.04550   1.849E-28        18
    13.04650   9.430E-28        14
    13.04750   2.078E-28        16
    13.04850   2.463E-28        18
    13.04950   1.631E-28        19
    13.05050   1.618E-28        23
    13.05150   1.572E-28        11
    13.05250   2.642E-28        12
    13.05350   9.487E-29        16
    13.05450   1.700E-28        11
    13.05550   1.518E-29         5
    13.05650   2.664E-29         9
    13.05750   1.700E-28        11
    13.05850   1.082E-28         9
    13.05950   1.811E-28        13
    13.06050   3.731E-28        11
    13.06150   5.823E-29         4
    13.06250   9.321E-29         9
    13.06350   5.805E-28        13
    13.06450   2.352E-28        18
    13.06550   1.804E-28        16
    13.06650   9.435E-29        11
    13.06750   5.555E-29         6
    13.06850   9.368E-29         8
    13.06950   2.048E-28        14
    13.07050   6.145E-29        12
    13.07150   1.401E-28        10
    13.07250   1.843E-28        13
    13.07350   1.661E-28        11
    13.07450   6.194E-28        13
    13.07550   6.511E-29        10
    13.07650   4.238E-29         9
    13.07750   1.582E-28         7
    13.07850   1.123E-28         8
    13.07950   1.240E-28        12
    13.08050   2.863E-28        21
    13.08150   1.577E-28        15
    13.08250   1.325E-28        12
    13.08350   4.731E-29        11
    13.08450   2.416E-28        21
    13.08550   1.745E-28        15
    13.08650   1.350E-28         8
    13.08750   1.528E-28         9
    13.08850   3.700E-28        14
    13.08950   2.408E-28        17
    13.09050   1.433E-28        13
    13.09150   9.895E-29        13
    13.09250   3.368E-28        20
    13.09350   1.338E-28        12
    13.09450   5.166E-29        12
    13.09550   9.927E-29        10
    13.09650   5.864E-29        10
    13.09750   5.571E-28        22
    13.09850   1.754E-28        22
    13.09950   2.609E-28        18
    13.10050   1.174E-28         9
    13.10150   3.601E-28        14
    13.10250   3.184E-28        12
    13.10350   4.068E-27        14
    13.10450   1.902E-27        11
    13.10550   1.211E-28        10
    13.10650   6.756E-29        15
    13.10750   8.563E-29        15
    13.10850   4.910E-29         8
    13.10950   3.041E-27        21
    13.11050   2.635E-28        12
    13.11150   2.438E-28        12
    13.11250   3.769E-27        15
    13.11350   2.348E-27        15
    13.11450   9.707E-28        13
    13.11550   1.870E-27        12
    13.11650   6.302E-28        12
    13.11750   3.623E-28        10
    13.11850   6.682E-29        11
    13.11950   1.580E-28        15
    13.12050   1.046E-28         7
    13.12150   2.038E-28        12
    13.12250   4.633E-29        11
    13.12350   9.646E-29         5
    13.12450   3.198E-28        10
    13.12550   2.313E-28        13
    13.12650   2.301E-28        10
    13.12750   1.674E-28        10
    13.12850   1.515E-28         8
    13.12950   1.941E-28         7
    13.13050   2.098E-27         4
    13.13150   3.673E-28        12
    13.13250   8.013E-29         9
    13.13350   1.139E-28        11
    13.13450   6.869E-28        17
    13.13550   2.209E-28        13
    13.13650   1.324E-28        15
    13.13750   4.500E-28        14
    13.13850   9.602E-29         6
    13.13950   6.441E-29         9
    13.14050   1.319E-28        11
    13.14150   2.380E-28        15
    13.14250   1.388E-28        13
    13.14350   1.929E-28         7
    13.14450   2.137E-29         8
    13.14550   5.097E-28         9
    13.14650   2.867E-28        19
    13.14750   2.895E-29         8
    13.14850   2.537E-28        19
    13.14950   5.499E-28        22
    13.15050   4.012E-30         1
    13.15150   8.771E-29         9
    13.15250   1.708E-28        26
    13.15350   7.824E-29        11
    13.15450   7.775E-28        19
    13.15550   6.498E-29        19
    13.15650   9.634E-29        15
    13.15750   2.772E-28        29
    13.15850   1.882E-28        21
    13.15950   9.919E-28        27
    13.16050   7.499E-28        18
    13.16150   1.715E-28        22
    13.16250   1.165E-28        18
    13.16350   3.444E-28        17
    13.16450   1.738E-27        41
    13.16550   2.633E-28        16
    13.16650   2.041E-28        26
    13.16750   1.077E-27        25
    13.16850   2.159E-28        29
    13.16950   1.384E-28        24
    13.17050   3.019E-27        24
    13.17150   2.044E-28        24
    13.17250   2.355E-28        31
    13.17350   3.229E-28        22
    13.17450   4.180E-28        26
    13.17550   4.253E-28        30
    13.17650   4.207E-28        36
    13.17750   9.925E-28        29
    13.17850   2.397E-28        22
    13.17950   2.243E-28        18
    13.18050   3.330E-28        23
    13.18150   4.196E-28        26
    13.18250   2.897E-28        24
    13.18350   4.161E-28        16
    13.18450   2.810E-28        17
    13.18550   1.924E-28        14
    13.18650   5.681E-28        26
    13.18750   9.310E-28        27
    13.18850   4.534E-28        19
    13.18950   8.979E-28        20
    13.19050   3.236E-28        24
    13.19150   7.482E-28        20
    13.19250   1.733E-28        21
    13.19350   2.768E-28        19
    13.19450   9.099E-28        13
    13.19550   3.988E-28        22
    13.19650   2.088E-28        19
    13.19750   1.080E-27        24
    13.19850   1.014E-27        25
    13.19950   1.550E-27        34
    13.20050   4.635E-29         9
    13.20150   4.170E-28        22
    13.20250   7.579E-28        27
    13.20350   1.259E-27        29
    13.20450   1.954E-27        35
    13.20550   9.705E-28        34
    13.20650   1.405E-27        24
    13.20750   1.413E-28        24
    13.20850   4.813E-28        24
    13.20950   7.178E-28        32
    13.21050   1.028E-28        23
    13.21150   7.493E-29        12
    13.21250   1.246E-28        18
    13.21350   2.773E-28        34
    13.21450   2.403E-28        33
    13.21550   1.408E-28        17
    13.21650   2.093E-28        28
    13.21750   2.913E-28        18
    13.21850   2.935E-28        23
    13.21950   8.842E-29        12
    13.22050   1.638E-28        18
    13.22150   1.635E-28        23
    13.22250   1.306E-28        10
    13.22350   2.525E-28        24
    13.22450   1.746E-28        26
    13.22550   1.919E-28        19
    13.22650   1.429E-28        12
    13.22750   2.450E-28        14
    13.22850   8.716E-28        14
    13.22950   2.078E-28        19
    13.23050   1.972E-27        19
    13.23150   1.313E-28        13
    13.23250   8.513E-29        10
    13.23350   1.987E-28        10
    13.23450   9.910E-29        15
    13.23550   1.306E-28        13
    13.23650   2.260E-28         9
    13.23750   3.246E-28        15
    13.23850   2.943E-28        25
    13.23950   2.644E-28        16
    13.24050   2.181E-28        17
    13.24150   2.591E-28        16
    13.24250   3.115E-28        14
    13.24350   3.951E-28        23
    13.24450   6.812E-29        15
    13.24550   2.112E-28        15
    13.24650   8.553E-30         3
    13.24750   3.479E-28        16
    13.24850   6.666E-28         8
    13.24950   1.462E-28        13
    13.25050   1.631E-28         8
    13.25150   4.527E-29        10
    13.25250   1.547E-28         7
    13.25350   2.239E-29         6
    13.25450   2.083E-28        14
    13.25550   2.251E-28        15
    13.25650   2.308E-28        25
    13.25750   1.581E-28        25
    13.25850   4.018E-29        11
    13.25950   2.134E-29         6
    13.26050   8.573E-29        12
    13.26150   4.065E-29        10
    13.26250   2.756E-29         9
    13.26350   1.488E-28        13
    13.26450   2.106E-28        13
    13.26550   6.457E-29        14
    13.26650   7.653E-28        13
    13.26750   5.970E-29        12
    13.26850   9.315E-29         6
    13.26950   7.807E-28        14
    13.27050   6.864E-29         7
    13.27150   7.420E-29         9
    13.27250   5.214E-29        12
    13.27350   1.093E-28        17
    13.27450   9.541E-29        18
    13.27550   2.395E-29         8
    13.27650   4.139E-28        15
    13.27750   7.741E-29         9
    13.27850   6.740E-29        11
    13.27950   7.000E-29        17
    13.28050   1.536E-28         9
    13.28150   4.739E-28        11
    13.28250   7.058E-29        10
    13.28350   3.062E-29         7
    13.28450   6.698E-29         8
    13.28550   5.639E-29        12
    13.28650   2.581E-28        19
    13.28750   9.435E-29        15
    13.28850   9.455E-29        10
    13.28950   1.366E-27        18
    13.29050   9.293E-29        14
    13.29150   3.017E-28        10
    13.29250   1.821E-28        15
    13.29350   6.615E-29         7
    13.29450   6.827E-28        23
    13.29550   3.108E-28        22
    13.29650   9.868E-29        10
    13.29750   5.174E-28        17
    13.29850   4.636E-29         9
    13.29950   5.199E-29        10
    13.30050   1.964E-28        16
    13.30150   3.771E-29         6
    13.30250   1.496E-28        11
    13.30350   1.744E-28        20
    13.30450   6.604E-28        19
    13.30550   7.856E-29        13
    13.30650   6.979E-29        15
    13.30750   1.936E-27        20
    13.30850   1.496E-28        11
    13.30950   1.145E-28        12
    13.31050   2.955E-28        15
    13.31150   6.164E-29        12
    13.31250   4.991E-28        13
    13.31350   1.366E-28        12
    13.31450   4.487E-28        15
    13.31550   4.549E-28        14
    13.31650   9.553E-29        14
    13.31750   3.642E-28        22
    13.31850   6.096E-28        36
    13.31950   2.781E-28        22
    13.32050   8.136E-28        16
    13.32150   3.370E-28        15
    13.32250   3.631E-28        24
    13.32350   1.457E-28        18
    13.32450   1.398E-28        15
    13.32550   1.742E-28        17
    13.32650   1.323E-28         8
    13.32750   1.516E-28        17
    13.32850   6.281E-28        14
    13.32950   8.043E-28        12
    13.33050   2.579E-28         9
    13.33150   3.983E-28        11
    13.33250   4.522E-28         7
    13.33350   7.038E-29         9
    13.33450   2.174E-28         8
    13.33550   4.498E-28        18
    13.33650   2.856E-28         6
    13.33750   9.617E-29        16
    13.33850   5.460E-28         6
    13.33950   1.719E-28         8
    13.34050   1.279E-28         8
    13.34150   2.386E-28         9
    13.34250   2.367E-28        11
    13.34350   2.939E-29         7
    13.34450   4.492E-28        13
    13.34550   1.786E-28        12
    13.34650   1.445E-28        10
    13.34750   9.330E-29         9
    13.34850   3.074E-28         7
    13.34950   6.421E-29         2
    13.35050   3.747E-28        20
    13.35150   4.218E-28        21
    13.35250   1.963E-28        16
    13.35350   3.846E-28        10
    13.35450   5.398E-28        11
    13.35550   3.274E-28        10
    13.35650   2.436E-28        15
    13.35750   9.390E-29        11
    13.35850   7.145E-28        19
    13.35950   1.864E-28        11
    13.36050   1.633E-28        16
    13.36150   1.207E-28         8
    13.36250   1.152E-28        12
    13.36350   2.348E-28        11
    13.36450   1.408E-28        14
    13.36550   1.173E-28        19
    13.36650   2.820E-28        19
    13.36750   3.725E-28        20
    13.36850   8.711E-29        12
    13.36950   3.953E-28        19
    13.37050   1.884E-28        12
    13.37150   2.773E-28        16
    13.37250   2.805E-28        14
    13.37350   6.359E-29        13
    13.37450   9.009E-29        11
    13.37550   7.244E-29         7
    13.37650   6.061E-29        11
    13.37750   1.606E-28        21
    13.37850   2.932E-29         6
    13.37950   1.563E-28        17
    13.38050   1.375E-28         8
    13.38150   2.079E-28        12
    13.38250   2.914E-28        11
    13.38350   1.127E-28        14
    13.38450   2.105E-28        11
    13.38550   3.538E-28        11
    13.38650   9.566E-29         9
    13.38750   3.679E-28         8
    13.38850   3.750E-29        10
    13.38950   9.006E-29         4
    13.39050   1.687E-28        14
    13.39150   3.877E-28        17
    13.39250   1.366E-28         9
    13.39350   1.152E-28         6
    13.39450   1.352E-28        17
    13.39550   2.193E-28         8
    13.39650   5.035E-29         3
    13.39750   4.324E-28        10
    13.39850   2.175E-29         4
    13.39950   4.101E-29         8
    13.40050   6.775E-28        12
    13.40150   9.828E-29        17
    13.40250   2.087E-28        13
    13.40350   2.741E-28        16
    13.40450   1.439E-28         6
    13.40550   1.126E-29         3
    13.40650   8.870E-29        11
    13.40750   5.784E-29         4
    13.40850   4.891E-28        19
    13.40950   1.971E-28        15
    13.41050   9.924E-29        10
    13.41150   1.217E-28         3
    13.41250   1.436E-28        13
    13.41350   4.637E-28        14
    13.41450   1.330E-29         4
    13.41550   3.221E-28        11
    13.41650   9.422E-28        16
    13.41750   2.036E-27        12
    13.41850   1.594E-28         8
    13.41950   1.171E-28         8
    13.42050   1.277E-28        13
    13.42150   1.259E-28        17
    13.42250   4.540E-29         4
    13.42350   3.666E-28        13
    13.42450   1.456E-28        19
    13.42550   1.852E-29         6
    13.42650   1.433E-28         9
    13.42750   1.221E-28        11
    13.42850   1.452E-28        22
    13.42950   1.499E-28        25
    13.43050   1.903E-28        24
    13.43150   2.912E-28        18
    13.43250   2.144E-28        25
    13.43350   2.254E-28        18
    13.43450   1.991E-28        18
    13.43550   2.049E-28        28
    13.43650   1.837E-28        11
    13.43750   1.254E-28        16
    13.43850   4.530E-28        16
    13.43950   7.585E-28        34
    13.44050   5.166E-28        26
    13.44150   6.582E-28        32
    13.44250   2.065E-28        22
    13.44350   5.138E-28        12
    13.44450   3.706E-28        15
    13.44550   1.109E-27        39
    13.44650   5.668E-28        26
    13.44750   7.988E-28        39
    13.44850   9.606E-28        27
    13.44950   5.751E-28        34
    13.45050   7.224E-28        32
    13.45150   4.631E-28        31
    13.45250   5.124E-28        30
    13.45350   2.611E-28        16
    13.45450   2.570E-28        22
    13.45550   1.420E-27        26
    13.45650   3.451E-28        12
    13.45750   6.558E-28        33
    13.45850   7.141E-28        16
    13.45950   2.105E-28        24
    13.46050   1.218E-27        26
    13.46150   9.804E-29        18
    13.46250   8.416E-28        26
    13.46350   1.468E-27        28
    13.46450   1.196E-27        31
    13.46550   3.840E-27        33
    13.46650   3.689E-28        20
    13.46750   7.482E-28        23
    13.46850   2.357E-28        31
    13.46950   2.052E-28        14
    13.47050   1.399E-27        27
    13.47150   1.117E-28        15
    13.47250   1.644E-27        34
    13.47350   9.899E-28        25
    13.47450   1.763E-28        19
    13.47550   1.280E-27        23
    13.47650   7.550E-28        25
    13.47750   1.516E-27        31
    13.47850   7.423E-28        34
    13.47950   5.799E-28        24
    13.48050   1.368E-27        24
    13.48150   8.181E-28        28
    13.48250   1.670E-28        28
    13.48350   1.815E-28        24
    13.48450   1.453E-28        28
    13.48550   3.385E-28        22
    13.48650   2.334E-28        22
    13.48750   1.543E-28        23
    13.48850   2.205E-28        28
    13.48950   1.026E-27        22
    13.49050   9.926E-28        28
    13.49150   1.764E-28        12
    13.49250   1.384E-28        20
    13.49350   1.812E-28        23
    13.49450   1.119E-28        15
    13.49550   2.000E-28        17
    13.49650   1.198E-28        19
    13.49750   1.303E-28        16
    13.49850   1.001E-28        19
    13.49950   2.986E-28        23
    13.50050   1.375E-28        14
    13.50150   4.235E-28        17
    13.50250   1.637E-28        15
    13.50350   2.594E-28        18
    13.50450   3.056E-28        14
    13.50550   1.561E-28        11
    13.50650   8.636E-29         9
    13.50750   2.161E-28        11
    13.50850   2.236E-28        18
    13.50950   2.730E-28        17
    13.51050   9.114E-29        16
    13.51150   1.192E-27        18
    13.51250   2.540E-28        17
    13.51350   1.170E-28        10
    13.51450   2.875E-28        23
    13.51550   2.478E-28        10
    13.51650   2.820E-28        14
    13.51750   3.066E-28        15
    13.51850   2.590E-28        15
    13.51950   1.748E-28        16
    13.52050   2.684E-28        10
    13.52150   5.416E-29        10
    13.52250   3.795E-28        20
    13.52350   1.060E-28        15
    13.52450   4.724E-29         9
    13.52550   2.721E-28        15
    13.52650   5.899E-29        12
    13.52750   1.142E-28        12
    13.52850   9.752E-29        13
    13.52950   4.093E-28        26
    13.53050   3.806E-29        12
    13.53150   1.129E-28        19
    13.53250   1.616E-28        19
    13.53350   4.324E-29         8
    13.53450   1.644E-29         6
    13.53550   2.927E-29         8
    13.53650   1.387E-28        11
    13.53750   8.058E-29         9
    13.53850   3.649E-28        15
    13.53950   4.443E-28        11
    13.54050   7.993E-29         8
    13.54150   6.905E-29        13
    13.54250   1.589E-28         8
    13.54350   4.415E-29         8
    13.54450   3.218E-28        19
    13.54550   2.792E-28         9
    13.54650   1.545E-29         3
    13.54750   9.520E-29        13
    13.54850   2.352E-28         8
    13.54950   2.260E-28         6
    13.55050   2.402E-29         6
    13.55150   4.655E-28        12
    13.55250   8.790E-30         3
    13.55350   6.713E-29         8
    13.55450   1.327E-29         6
    13.55550   2.669E-29         9
    13.55650   1.984E-28        27
    13.55750   2.982E-28        13
    13.55850   5.684E-28        10
    13.55950   6.947E-29         5
    13.56050   2.324E-28        29
    13.56150   5.861E-28        11
    13.56250   1.646E-28        14
    13.56350   2.389E-28         8
    13.56450   8.595E-29        10
    13.56550   4.882E-29         6
    13.56650   2.671E-28        19
    13.56750   8.681E-29        12
    13.56850   3.098E-28        26
    13.56950   1.611E-28        16
    13.57050   8.072E-29        11
    13.57150   1.710E-29         5
    13.57250   1.576E-28        16
    13.57350   2.243E-28        13
    13.57450   3.801E-28        10
    13.57550   8.634E-29         8
    13.57650   1.424E-28        13
    13.57750   9.967E-29        12
    13.57850   1.454E-27        12
    13.57950   1.505E-28        17
    13.58050   1.079E-28         8
    13.58150   1.091E-28        10
    13.58250   1.074E-28        13
    13.58350   4.120E-28         9
    13.58450   4.982E-28        21
    13.58550   1.649E-28        13
    13.58650   7.256E-29        14
    13.58750   6.390E-29         8
    13.58850   5.461E-28        20
    13.58950   9.450E-29         9
    13.59050   1.090E-27        10
    13.59150   2.044E-28        23
    13.59250   2.975E-28        32
    13.59350   2.906E-28        27
    13.59450   3.110E-28        18
    13.59550   1.030E-28        20
    13.59650   1.278E-28        12
    13.59750   1.534E-28        17
    13.59850   3.849E-28        15
    13.59950   1.798E-28        10
    13.60050   1.647E-28        17
    13.60150   4.290E-28        19
    13.60250   4.742E-28        17
    13.60350   5.543E-28        23
    13.60450   1.540E-28        10
    13.60550   4.431E-28        23
    13.60650   1.691E-28        16
    13.60750   1.332E-28         9
    13.60850   6.850E-28        19
    13.60950   7.295E-29         9
    13.61050   3.687E-28         9
    13.61150   7.175E-30         3
    13.61250   2.019E-28        12
    13.61350   5.128E-28        10
    13.61450   3.406E-29         8
    13.61550   2.304E-28        15
    13.61650   2.359E-28        18
    13.61750   1.264E-28        15
    13.61850   1.582E-28         7
    13.61950   1.641E-28        12
    13.62050   1.740E-28        12
    13.62150   2.501E-28        11
    13.62250   3.621E-28        26
    13.62350   8.439E-29        11
    13.62450   7.241E-29        13
    13.62550   1.602E-28        15
    13.62650   1.178E-28        12
    13.62750   2.731E-28        15
    13.62850   6.485E-28        16
    13.62950   2.108E-28        15
    13.63050   7.451E-29         6
    13.63150   3.725E-29         7
    13.63250   1.465E-28        19
    13.63350   2.016E-28        17
    13.63450   8.980E-29         8
    13.63550   2.105E-28        16
    13.63650   2.017E-28        19
    13.63750   6.510E-29         9
    13.63850   2.505E-28        14
    13.63950   7.206E-29        11
    13.64050   1.920E-28        19
    13.64150   4.360E-28        23
    13.64250   4.718E-28        13
    13.64350   2.019E-29         6
    13.64450   3.957E-29         6
    13.64550   8.836E-29        18
    13.64650   1.272E-28        18
    13.64750   1.262E-28        18
    13.64850   1.805E-28        15
    13.64950   1.699E-28        17
    13.65050   5.917E-29         6
    13.65150   2.501E-28        12
    13.65250   8.440E-29         8
    13.65350   2.790E-28        14
    13.65450   3.082E-28         8
    13.65550   8.168E-28        17
    13.65650   2.135E-28        11
    13.65750   6.825E-29         5
    13.65850   3.284E-29         5
    13.65950   1.705E-28        12
    13.66050   1.169E-28        11
    13.66150   1.621E-28         8
    13.66250   2.623E-28         7
    13.66350   4.762E-28         8
    13.66450   3.772E-28        18
    13.66550   2.635E-28        13
    13.66650   1.051E-28         6
    13.66750   1.976E-28        12
    13.66850   8.341E-29        11
    13.66950   2.437E-28        12
    13.67050   1.105E-28         7
    13.67150   2.165E-28         8
    13.67250   1.606E-28         5
    13.67350   3.231E-27         9
    13.67450   8.418E-29         4
    13.67550   4.015E-28        15
    13.67650   2.131E-28        13
    13.67750   9.602E-29         5
    13.67850   5.797E-27        10
    13.67950   1.940E-28         7
    13.68050   1.514E-28        16
    13.68150   4.209E-27        18
    13.68250   1.798E-27        14
    13.68350   1.184E-27        16
    13.68450   2.901E-27        17
    13.68550   1.288E-27        26
    13.68650   1.229E-27        16
    13.68750   1.198E-28         9
    13.68850   6.210E-29        14
    13.68950   1.524E-28        15
    13.69050   1.888E-28        13
    13.69150   4.733E-29         9
    13.69250   1.674E-28        17
    13.69350   2.851E-28        15
    13.69450   1.866E-28        17
    13.69550   1.692E-28        15
    13.69650   7.347E-29        12
    13.69750   3.065E-27        18
    13.69850   2.752E-28        12
    13.69950   3.788E-28        12
    13.70050   1.202E-28        15
    13.70150   2.461E-28        19
    13.70250   1.732E-28        26
    13.70350   1.671E-28        14
    13.70450   3.594E-28        28
    13.70550   2.341E-28        30
    13.70650   3.209E-28        20
    13.70750   4.267E-28        24
    13.70850   1.851E-28        23
    13.70950   3.044E-28        19
    13.71050   1.137E-28         7
    13.71150   2.142E-28        28
    13.71250   3.746E-28        32
    13.71350   1.439E-28        26
    13.71450   1.901E-28        24
    13.71550   4.696E-29        13
    13.71650   4.057E-28        26
    13.71750   6.067E-28        20
    13.71850   2.897E-28        34
    13.71950   4.884E-28        28
    13.72050   3.635E-28        31
    13.72150   6.520E-28        28
    13.72250   8.658E-28        36
    13.72350   2.094E-28        19
    13.72450   2.072E-28        22
    13.72550   4.876E-28        33
    13.72650   2.232E-28        22
    13.72750   2.764E-28        26
    13.72850   6.171E-28        25
    13.72950   5.271E-28        20
    13.73050   5.093E-28        25
    13.73150   5.549E-28        21
    13.73250   3.975E-28        17
    13.73350   5.236E-28        22
    13.73450   1.331E-27        34
    13.73550   6.170E-28        24
    13.73650   1.195E-28        20
    13.73750   8.629E-28        20
    13.73850   2.640E-28        24
    13.73950   8.575E-29        13
    13.74050   1.426E-27        19
    13.74150   3.775E-28        18
    13.74250   5.685E-28        20
    13.74350   8.347E-28        28
    13.74450   6.753E-28        20
    13.74550   6.795E-28        24
    13.74650   3.233E-27        32
    13.74750   4.850E-28        16
    13.74850   8.697E-28        26
    13.74950   1.986E-28        15
    13.75050   1.027E-27        32
    13.75150   2.528E-27        35
    13.75250   4.209E-28        26
    13.75350   2.267E-27        28
    13.75450   1.985E-28        23
    13.75550   1.874E-27        29
    13.75650   7.993E-28        20
    13.75750   5.610E-28        14
    13.75850   1.918E-28        17
    13.75950   1.183E-27        27
    13.76050   2.956E-27        35
    13.76150   1.694E-28        26
    13.76250   1.941E-28        29
    13.76350   6.076E-28        38
    13.76450   3.523E-28        21
    13.76550   3.820E-28        19
    13.76650   5.283E-28        28
    13.76750   1.880E-28        26
    13.76850   2.040E-28        18
    13.76950   2.461E-28        19
    13.77050   1.103E-28        19
    13.77150   1.840E-28        23
    13.77250   1.272E-28        14
    13.77350   4.026E-28        31
    13.77450   1.061E-28        10
    13.77550   2.682E-28        11
    13.77650   2.484E-28        14
    13.77750   2.427E-28        20
    13.77850   2.093E-28        17
    13.77950   1.223E-28        10
    13.78050   3.692E-28        16
    13.78150   1.025E-28         8
    13.78250   2.268E-28        19
    13.78350   1.483E-28        13
    13.78450   3.641E-28        10
    13.78550   9.693E-28        26
    13.78650   1.203E-28         6
    13.78750   4.259E-28        18
    13.78850   2.751E-28        15
    13.78950   1.812E-28         9
    13.79050   3.256E-28        16
    13.79150   3.439E-28        15
    13.79250   4.102E-28        12
    13.79350   6.367E-28        12
    13.79450   1.670E-28        10
    13.79550   6.279E-29        14
    13.79650   4.764E-28        20
    13.79750   1.168E-28        14
    13.79850   5.268E-29        11
    13.79950   2.923E-28        11
    13.80050   5.812E-29        11
    13.80150   1.950E-28        16
    13.80250   6.170E-29        15
    13.80350   1.922E-28        10
    13.80450   9.575E-29        18
    13.80550   3.027E-29         9
    13.80650   1.348E-28        13
    13.80750   2.337E-28        26
    13.80850   1.328E-28         9
    13.80950   6.263E-29         9
    13.81050   1.849E-28        15
    13.81150   1.231E-27         6
    13.81250   1.578E-28        15
    13.81350   3.074E-28         7
    13.81450   8.145E-30         2
    13.81550   2.428E-29         7
    13.81650   4.071E-29         4
    13.81750   1.294E-28         6
    13.81850   1.049E-28         9
    13.81950   4.151E-29         8
    13.82050   6.309E-29         9
    13.82150   2.091E-28        16
    13.82250   9.121E-29        15
    13.82350   1.142E-28         7
    13.82450   6.609E-29         8
    13.82550   4.372E-29         5
    13.82650   1.660E-28        10
    13.82750   1.731E-28        10
    13.82850   1.553E-28        14
    13.82950   8.134E-29        14
    13.83050   7.324E-29        13
    13.83150   3.333E-28        11
    13.83250   4.405E-28         9
    13.83350   7.299E-30         3
    13.83450   2.732E-29         9
    13.83550   3.606E-28        14
    13.83650   2.041E-28        11
    13.83750   8.123E-29         8
    13.83850   3.462E-28         8
    13.83950   5.231E-29         8
    13.84050   6.982E-29         7
    13.84150   1.543E-28        17
    13.84250   1.305E-28         9
    13.84350   6.819E-29         9
    13.84450   1.295E-28        10
    13.84550   1.220E-28        14
    13.84650   4.066E-29        10
    13.84750   1.789E-27        13
    13.84850   2.980E-28        17
    13.84950   1.071E-28        12
    13.85050   1.293E-28        18
    13.85150   8.165E-28        18
    13.85250   4.288E-29        10
    13.85350   1.562E-28        12
    13.85450   1.004E-28         9
    13.85550   5.795E-29         7
    13.85650   6.888E-28        10
    13.85750   6.687E-28        10
    13.85850   2.286E-28        12
    13.85950   5.959E-29         7
    13.86050   1.519E-28        14
    13.86150   7.494E-29         9
    13.86250   1.742E-28        18
    13.86350   1.323E-28        10
    13.86450   4.327E-28        21
    13.86550   2.484E-28        28
    13.86650   9.907E-29        18
    13.86750   9.893E-28        22
    13.86850   1.398E-28        11
    13.86950   1.668E-28        14
    13.87050   1.365E-28        12
    13.87150   2.772E-28        23
    13.87250   2.001E-28        13
    13.87350   1.032E-27        22
    13.87450   2.478E-28         9
    13.87550   5.266E-29        10
    13.87650   4.881E-28        25
    13.87750   6.751E-28        17
    13.87850   3.884E-28        16
    13.87950   3.926E-28        17
    13.88050   4.690E-28        14
    13.88150   8.718E-28        20
    13.88250   2.820E-28        10
    13.88350   2.841E-28        17
    13.88450   1.179E-28         6
    13.88550   2.361E-28        13
    13.88650   9.221E-29         7
    13.88750   6.922E-29         7
    13.88850   3.535E-28         9
    13.88950   6.340E-28        22
    13.89050   1.881E-27        22
    13.89150   3.381E-28         9
    13.89250   5.329E-28        16
    13.89350   2.481E-28        16
    13.89450   5.394E-28         8
    13.89550   4.765E-28        15
    13.89650   2.783E-28        25
    13.89750   8.838E-28        17
    13.89850   9.009E-28        13
    13.89950   2.055E-28        20
    13.90050   7.369E-28        19
    13.90150   7.767E-29         4
    13.90250   3.658E-28        19
    13.90350   1.964E-28        12
    13.90450   2.699E-28        20
    13.90550   4.585E-29         9
    13.90650   1.676E-28        10
    13.90750   1.474E-28        12
    13.90850   2.233E-28        21
    13.90950   1.870E-27        13
    13.91050   7.747E-29        11
    13.91150   5.605E-28        18
    13.91250   1.689E-28        15
    13.91350   2.129E-28        20
    13.91450   7.393E-28        15
    13.91550   2.179E-28        21
    13.91650   2.437E-28        29
    13.91750   1.811E-28        17
    13.91850   1.310E-28        19
    13.91950   1.450E-28        12
    13.92050   1.439E-28        18
    13.92150   9.396E-28        11
    13.92250   2.662E-28        12
    13.92350   4.560E-28        10
    13.92450   1.300E-28         9
    13.92550   4.282E-28        10
    13.92650   8.099E-29        17
    13.92750   6.170E-29        11
    13.92850   5.625E-29         9
    13.92950   1.313E-28        16
    13.93050   2.354E-28        14
    13.93150   4.195E-29         7
    13.93250   2.883E-29         8
    13.93350   1.099E-28         8
    13.93450   1.128E-27        12
    13.93550   3.247E-28        18
    13.93650   1.805E-28        13
    13.93750   2.439E-28        12
    13.93850   5.018E-29         6
    13.93950   1.016E-28        12
    13.94050   7.700E-28        13
    13.94150   6.144E-28         9
    13.94250   1.405E-28        14
    13.94350   3.813E-29         8
    13.94450   1.126E-28         8
    13.94550   8.656E-29        10
    13.94650   1.615E-28         3
    13.94750   2.875E-28        15
    13.94850   2.515E-28        12
    13.94950   3.368E-28         7
    13.95050   7.889E-29        13
    13.95150   1.493E-28        14
    13.95250   5.678E-28        17
    13.95350   4.444E-29         6
    13.95450   3.390E-28        14
    13.95550   1.411E-28         8
    13.95650   1.580E-28        15
    13.95750   3.880E-28        18
    13.95850   9.547E-29         7
    13.95950   5.676E-28        14
    13.96050   1.508E-28        12
    13.96150   1.262E-28        10
    13.96250   1.645E-28        15
    13.96350   2.034E-28        12
    13.96450   7.930E-28        19
    13.96550   2.378E-28        14
    13.96650   1.380E-28        13
    13.96750   2.716E-28        19
    13.96850   2.869E-28        11
    13.96950   1.275E-28        14
    13.97050   1.560E-28        20
    13.97150   4.765E-29         9
    13.97250   1.437E-28        16
    13.97350   1.821E-28        17
    13.97450   1.887E-28        26
    13.97550   4.239E-28        27
    13.97650   1.311E-28        16
    13.97750   5.867E-28        29
    13.97850   9.952E-29        18
    13.97950   1.300E-28        18
    13.98050   2.082E-28        26
    13.98150   2.335E-28        15
    13.98250   1.175E-28        10
    13.98350   1.244E-28        19
    13.98450   7.635E-29        19
    13.98550   4.680E-28        26
    13.98650   2.288E-28        21
    13.98750   3.726E-28        13
    13.98850   2.819E-28        22
    13.98950   2.820E-28        17
    13.99050   2.614E-28        34
    13.99150   4.917E-28        26
    13.99250   1.011E-27        35
    13.99350   3.293E-28        26
    13.99450   3.342E-28        22
    13.99550   6.476E-28        31
    13.99650   3.466E-28        22
    13.99750   3.769E-28        21
    13.99850   5.401E-28        28
    13.99950   5.356E-28        33
    14.00050   3.472E-28        26
    14.00150   1.997E-28        21
    14.00250   9.533E-28        23
    14.00350   3.781E-28        18
    14.00450   9.692E-28        24
    14.00550   6.892E-28        20
    14.00650   1.961E-28        25
    14.00750   8.594E-28        29
    14.00850   3.485E-28        25
    14.00950   9.651E-29        21
    14.01050   1.525E-27        26
    14.01150   5.352E-28        28
    14.01250   1.733E-28        16
    14.01350   1.083E-27        25
    14.01450   5.010E-29        13
    14.01550   3.186E-28        25
    14.01650   1.219E-27        18
    14.01750   5.179E-28        23
    14.01850   2.505E-28        24
    14.01950   1.228E-27        25
    14.02050   1.008E-27        34
    14.02150   1.718E-27        26
    14.02250   3.847E-28        22
    14.02350   4.329E-28        27
    14.02450   1.094E-27        24
    14.02550   1.302E-27        27
    14.02650   3.522E-27        28
    14.02750   1.447E-27        30
    14.02850   9.974E-28        27
    14.02950   1.253E-27        31
    14.03050   2.220E-28        19
    14.03150   2.690E-28        20
    14.03250   2.192E-28        19
    14.03350   3.848E-28        36
    14.03450   3.788E-29         9
    14.03550   1.299E-28        23
    14.03650   1.174E-27        38
    14.03750   3.569E-28        32
    14.03850   3.179E-28        28
    14.03950   1.518E-28        15
    14.04050   3.139E-28        31
    14.04150   1.863E-28        24
    14.04250   7.730E-28        27
    14.04350   1.139E-28        16
    14.04450   1.110E-28        16
    14.04550   4.880E-28        22
    14.04650   2.372E-28        13
    14.04750   1.073E-27        26
    14.04850   2.553E-28        21
    14.04950   3.949E-28        20
    14.05050   2.154E-28        13
    14.05150   8.488E-28        16
    14.05250   9.399E-29         7
    14.05350   3.006E-28        18
    14.05450   1.603E-27        21
    14.05550   1.984E-27        11
    14.05650   1.096E-27        12
    14.05750   2.163E-28        11
    14.05850   1.769E-28        11
    14.05950   1.822E-28        10
    14.06050   1.286E-27        22
    14.06150   8.133E-28        16
    14.06250   4.638E-28        14
    14.06350   3.426E-28        19
    14.06450   4.159E-28        21
    14.06550   1.649E-28         7
    14.06650   4.909E-28        17
    14.06750   3.778E-28        14
    14.06850   3.052E-28        12
    14.06950   3.306E-29         8
    14.07050   1.795E-28        11
    14.07150   4.542E-29        12
    14.07250   1.677E-28        18
    14.07350   2.360E-28         7
    14.07450   1.080E-28        10
    14.07550   4.468E-29        10
    14.07650   1.797E-28        19
    14.07750   2.733E-28        15
    14.07850   3.037E-28        16
    14.07950   3.495E-29        11
    14.08050   3.458E-29         8
    14.08150   1.174E-28        17
    14.08250   1.696E-28        17
    14.08350   1.330E-28        11
    14.08450   7.523E-29         9
    14.08550   1.786E-28        12
    14.08650   1.748E-27         7
    14.08750   2.480E-29         6
    14.08850   5.457E-29        11
    14.08950   7.622E-29        12
    14.09050   9.593E-30         3
    14.09150   5.988E-28        24
    14.09250   6.125E-28        17
    14.09350   3.312E-29         5
    14.09450   4.114E-29        12
    14.09550   2.655E-28        14
    14.09650   3.892E-29         8
    14.09750   2.612E-29         3
    14.09850   4.698E-29         9
    14.09950   5.119E-29         6
    14.10050   1.993E-29         7
    14.10150   9.319E-29        15
    14.10250   5.667E-29        13
    14.10350   1.877E-28         8
    14.10450   8.608E-29        20
    14.10550   3.007E-29         9
    14.10650   2.737E-29        10
    14.10750   8.012E-29        11
    14.10850   5.198E-29         6
    14.10950   4.616E-29        11
    14.11050   9.625E-29        12
    14.11150   5.137E-29         7
    14.11250   2.512E-28        18
    14.11350   8.280E-29        13
    14.11450   1.524E-28        15
    14.11550   3.960E-28        15
    14.11650   8.790E-29        10
    14.11750   2.233E-28        16
    14.11850   6.734E-30         2
    14.11950   9.050E-29        12
    14.12050   3.541E-28        12
    14.12150   5.490E-29        15
    14.12250   6.205E-29         7
    14.12350   1.317E-28        13
    14.12450   8.202E-29         8
    14.12550   8.135E-29        16
    14.12650   1.709E-28        17
    14.12750   2.991E-28        14
    14.12850   3.949E-28        20
    14.12950   1.249E-28        15
    14.13050   7.529E-29        17
    14.13150   2.206E-28        13
    14.13250   1.057E-28        12
    14.13350   1.950E-27        17
    14.13450   3.694E-29         5
    14.13550   1.361E-28        17
    14.13650   3.709E-28        19
    14.13750   1.548E-28        11
    14.13850   1.294E-28        14
    14.13950   2.051E-28        24
    14.14050   3.159E-28        32
    14.14150   2.289E-28        12
    14.14250   2.228E-28        15
    14.14350   2.403E-28        14
    14.14450   9.717E-28        21
    14.14550   1.543E-28        13
    14.14650   1.199E-28        10
    14.14750   1.321E-28         9
    14.14850   1.404E-28         8
    14.14950   1.686E-28        17
    14.15050   3.701E-28        20
    14.15150   1.116E-28        13
    14.15250   7.123E-28        14
    14.15350   2.152E-28        10
[truncated: 18,340,945 more chars]
