# Supplementary material for: Elucidation of the Ro-Vibrational Band Structures in the Silicon Tetrafluoride Spectra from Accurate Ab Initio Calculations
Source: Molecules. 2025 Oct 30;30(21):4239. doi: 10.3390/molecules30214239 (PMC12608718; doi:10.3390/molecules30214239)
Supplement: Supplementary file 1 [file molecules-30-04239-s001.zip › Superlines_FilePred_28SiF4_WeakLines__296K.pred]

     0.22950   2.819E-32         1
     0.25750   2.270E-32         1
     0.26750   3.478E-32         1
     0.27450   2.631E-32         1
     0.27550   2.695E-32         1
     0.28850   2.394E-32         1
     0.28950   5.406E-32         1
     0.29450   2.609E-32         1
     0.29550   4.123E-32         2
     0.30350   2.922E-32         1
     0.30950   2.652E-32         1
     0.31050   3.608E-32         1
     0.31350   4.393E-32         2
     0.31650   5.362E-32         1
     0.31750   2.844E-32         1
     0.32450   2.076E-32         1
     0.32550   2.043E-32         1
     0.32950   5.307E-32         1
     0.33050   2.967E-32         1
     0.33150   2.586E-32         1
     0.33250   6.198E-32         2
     0.33650   4.442E-32         1
     0.33850   3.467E-32         1
     0.33950   3.237E-32         1
     0.34750   6.293E-32         2
     0.35050   1.221E-31         2
     0.35250   7.254E-32         3
     0.35350   2.766E-32         1
     0.35450   8.149E-32         2
     0.35950   2.602E-32         1
     0.36150   6.429E-32         2
     0.36250   6.177E-32         1
     0.36550   2.456E-32         1
     0.36750   4.201E-32         1
     0.36850   2.021E-32         1
     0.36950   7.756E-32         3
     0.37150   1.194E-31         3
     0.37450   7.494E-32         2
     0.37550   9.435E-32         1
     0.37650   4.753E-32         1
     0.37750   2.996E-32         1
     0.37950   4.534E-32         2
     0.38050   2.216E-32         1
     0.38350   8.697E-32         2
     0.38650   2.441E-32         1
     0.38850   2.893E-32         1
     0.39150   1.503E-31         3
     0.39250   1.194E-31         3
     0.39350   7.883E-32         2
     0.39650   9.700E-32         2
     0.39750   5.900E-32         1
     0.39950   5.215E-32         1
     0.40350   2.953E-32         1
     0.40550   1.325E-31         2
     0.40650   3.234E-32         1
     0.41050   2.125E-32         1
     0.41150   1.532E-31         2
     0.41250   4.573E-32         1
     0.41350   6.157E-32         2
     0.41450   1.869E-31         4
     0.41550   3.866E-32         1
     0.41850   2.675E-32         1
     0.41950   4.374E-32         1
     0.42050   9.157E-32         2
     0.42150   2.016E-32         1
     0.42250   1.525E-31         2
     0.42350   2.132E-32         1
     0.42550   3.778E-32         1
     0.42750   8.638E-32         2
     0.42850   5.417E-32         1
     0.43050   2.400E-32         1
     0.43250   1.502E-31         3
     0.43350   8.008E-32         2
     0.43550   1.437E-31         1
     0.43650   2.653E-31         6
     0.43750   6.553E-32         2
     0.43850   4.237E-32         2
     0.44050   7.223E-32         3
     0.44150   4.691E-32         2
     0.44250   1.510E-31         4
     0.44350   6.517E-32         1
     0.44450   1.215E-31         1
     0.44650   6.711E-32         3
     0.44750   2.103E-32         1
     0.44950   4.290E-32         2
     0.45050   2.265E-31         4
     0.45150   2.019E-32         1
     0.45350   2.275E-31         3
     0.45450   9.010E-32         2
     0.45550   7.529E-32         2
     0.45650   5.166E-32         2
     0.45750   2.083E-31         3
     0.45850   1.678E-31         5
     0.45950   9.930E-32         2
     0.46150   7.079E-32         2
     0.46250   6.198E-32         2
     0.46350   1.341E-31         1
     0.46450   7.623E-32         1
     0.46550   7.679E-32         2
     0.46650   3.771E-32         1
     0.46750   2.276E-32         1
     0.46850   1.138E-31         3
     0.46950   2.243E-32         1
     0.47150   4.759E-32         2
     0.47250   2.949E-31         3
     0.47350   6.405E-32         2
     0.47450   1.321E-31         4
     0.47550   2.294E-31         4
     0.47650   1.345E-31         4
     0.47750   1.263E-31         4
     0.47950   2.256E-31         5
     0.48050   1.644E-31         4
     0.48150   2.618E-32         1
     0.48250   1.866E-31         3
     0.48650   8.504E-32         1
     0.48750   1.282E-31         2
     0.48850   8.008E-32         3
     0.48950   7.774E-32         3
     0.49050   2.222E-32         1
     0.49150   6.572E-32         2
     0.49250   2.354E-32         1
     0.49350   1.862E-31         4
     0.49450   2.877E-31         5
     0.49550   3.650E-31         5
     0.49650   4.257E-32         2
     0.49750   2.751E-31         5
     0.49850   1.262E-31         4
     0.49950   6.482E-32         2
     0.50050   7.096E-32         2
     0.50150   1.543E-31         3
     0.50250   1.769E-31         3
     0.50350   1.325E-31         3
     0.50450   5.000E-32         2
     0.50550   6.368E-32         3
     0.50650   4.521E-32         1
     0.50750   9.480E-32         3
     0.50850   1.015E-31         2
     0.50950   3.240E-31         5
     0.51050   4.547E-32         1
     0.51150   6.356E-32         2
     0.51250   5.739E-32         2
     0.51350   1.016E-31         4
     0.51450   1.610E-31         3
     0.51550   2.249E-31         3
     0.51650   2.793E-31         5
     0.51750   2.167E-31         3
     0.51850   1.853E-31         4
     0.51950   9.731E-32         3
     0.52050   1.419E-31         3
     0.52150   9.290E-32         3
     0.52250   3.236E-31         6
     0.52350   2.483E-31         5
     0.52450   2.262E-31         4
     0.52550   1.049E-31         4
     0.52650   5.170E-32         2
     0.52850   9.000E-32         3
     0.52950   1.128E-31         4
     0.53050   1.761E-31         7
     0.53150   2.921E-31         5
     0.53250   1.432E-31         4
     0.53350   2.694E-32         1
     0.53450   4.235E-31         6
     0.53550   1.276E-31         2
     0.53650   2.563E-31         5
     0.53750   1.748E-31         3
     0.53850   1.496E-31         3
     0.53950   5.689E-31         8
     0.54050   1.380E-31         4
     0.54150   1.136E-31         4
     0.54250   2.269E-31         2
     0.54350   1.834E-31         5
     0.54450   1.489E-31         5
     0.54550   2.577E-31         5
     0.54650   1.704E-31         3
     0.54750   1.004E-31         2
     0.54850   1.923E-31         6
     0.54950   1.454E-31         5
     0.55050   7.306E-32         3
     0.55150   2.107E-31         5
     0.55350   3.789E-31         4
     0.55450   1.317E-31         4
     0.55550   2.861E-31         7
     0.55650   3.415E-31         4
     0.55750   1.882E-31         4
     0.55850   3.075E-31         8
     0.55950   1.446E-31         2
     0.56050   1.192E-31         5
     0.56150   4.178E-31         4
     0.56250   9.379E-32         3
     0.56350   6.900E-32         2
     0.56450   1.284E-31         4
     0.56550   7.073E-32         2
     0.56650   5.450E-32         2
     0.56750   2.784E-31         6
     0.56850   3.548E-31         6
     0.56950   4.526E-31         6
     0.57050   1.851E-31         5
     0.57250   2.828E-31         6
     0.57350   5.358E-32         2
     0.57450   6.596E-32         2
     0.57550   2.254E-31         2
     0.57650   1.530E-31         2
     0.57750   7.283E-31        12
     0.57850   2.332E-31         6
     0.57950   1.741E-31         3
     0.58050   6.049E-32         2
     0.58150   2.136E-31         4
     0.58250   3.588E-31         4
     0.58350   5.392E-31         6
     0.58450   1.901E-31         4
     0.58550   2.097E-31         6
     0.58650   4.243E-31         5
     0.58750   2.204E-31         5
     0.58850   4.491E-32         2
     0.58950   2.303E-31         3
     0.59050   3.846E-31         9
     0.59150   1.629E-31         4
     0.59250   8.865E-31         4
     0.59350   3.275E-31         5
     0.59450   1.129E-31         3
     0.59550   3.823E-32         1
     0.59650   2.970E-31         4
     0.59750   3.767E-31         5
     0.59850   4.400E-31         6
     0.59950   5.210E-31         6
     0.60050   2.615E-31         6
     0.60150   2.064E-31         6
     0.60250   6.335E-32         2
     0.60350   3.530E-31         6
     0.60450   2.284E-31         2
     0.60550   4.213E-31         7
     0.60650   2.469E-31         3
     0.60750   1.388E-31         4
     0.60850   5.761E-32         2
     0.60950   6.265E-32         2
     0.61050   3.408E-31         9
     0.61150   4.189E-31         6
     0.61250   3.745E-31         4
     0.61350   2.985E-31         5
     0.61450   2.244E-31         7
     0.61550   8.469E-32         2
     0.61650   2.044E-31         6
     0.61750   4.765E-31         3
     0.61850   1.214E-31         2
     0.61950   2.161E-31         5
     0.62050   6.895E-31         9
     0.62150   6.097E-31        10
     0.62250   1.114E-31         3
     0.62350   1.103E-31         3
     0.62450   1.001E-31         3
     0.62550   2.068E-31         5
     0.62650   2.091E-31         4
     0.62750   6.454E-31        12
     0.62850   1.973E-31         2
     0.62950   3.443E-31         3
     0.63050   1.717E-31         3
     0.63150   1.731E-31         5
     0.63250   3.139E-31         8
     0.63350   4.803E-31         8
     0.63450   2.134E-31         3
     0.63550   6.002E-31        11
     0.63650   2.423E-31         6
     0.63750   1.671E-31         4
     0.63850   6.589E-31         7
     0.63950   2.442E-31         5
     0.64050   4.800E-31         8
     0.64150   3.897E-31         3
     0.64250   7.331E-31         7
     0.64350   4.963E-31         8
     0.64450   4.677E-32         1
     0.64650   2.086E-31         5
     0.64750   3.194E-31        10
     0.64850   2.164E-31         5
     0.64950   3.290E-31         5
     0.65050   5.018E-31         7
     0.65150   8.864E-32         3
     0.65250   9.002E-32         2
     0.65350   1.059E-31         2
     0.65450   2.958E-31         6
     0.65550   1.311E-31         2
     0.65650   2.294E-31         4
     0.65750   7.076E-31         7
     0.65850   4.152E-31         6
     0.65950   9.383E-31        14
     0.66050   4.755E-31         8
     0.66150   1.149E-31         3
     0.66250   9.219E-32         3
     0.66350   3.573E-31         6
     0.66450   5.796E-31         5
     0.66550   2.344E-31         5
     0.66650   4.894E-31         8
     0.66750   3.452E-31         7
     0.66850   2.186E-31         5
     0.66950   6.413E-32         1
     0.67050   3.321E-31         2
     0.67150   2.571E-31         4
     0.67250   7.082E-31         9
     0.67350   1.588E-31         4
     0.67450   1.197E-31         4
     0.67550   1.235E-31         4
     0.67650   3.834E-31         7
     0.67750   1.876E-31         3
     0.67850   5.703E-31         6
     0.67950   8.118E-31        11
     0.68050   4.570E-31         8
     0.68150   5.415E-31        10
     0.68250   4.365E-31         5
     0.68350   3.151E-32         1
     0.68450   9.248E-32         2
     0.68550   2.194E-32         1
     0.68650   1.149E-30        13
     0.68750   3.328E-31         9
     0.68850   2.228E-31         6
     0.68950   5.015E-31         7
     0.69050   2.828E-31         7
     0.69150   1.541E-31         3
     0.69250   7.570E-32         2
     0.69350   3.066E-31         4
     0.69450   4.524E-31         4
     0.69550   1.378E-31         4
     0.69650   2.108E-31         6
     0.69750   3.983E-31         7
     0.69850   4.648E-31         7
     0.69950   7.068E-31         7
     0.70050   5.324E-31         9
     0.70150   1.523E-30        14
     0.70250   2.674E-31         5
     0.70350   5.019E-31         8
     0.70450   5.186E-31         9
     0.70550   1.328E-31         3
     0.70650   1.343E-31         3
     0.70750   2.178E-31         4
     0.70850   2.667E-31         3
     0.70950   9.720E-31        17
     0.71050   2.979E-31         8
     0.71150   4.251E-31        12
     0.71250   3.255E-31         7
     0.71350   3.746E-31         9
     0.71450   6.351E-31        15
     0.71550   4.831E-31         9
     0.71650   1.252E-30        15
     0.71750   1.792E-31         5
     0.71850   1.480E-31         4
     0.71950   5.628E-31         7
     0.72050   7.151E-31         9
     0.72150   2.572E-31         3
     0.72250   5.700E-31        12
     0.72350   7.853E-31         8
     0.72450   5.500E-31         7
     0.72550   1.985E-31         5
     0.72650   4.688E-31        10
     0.72750   4.415E-31        12
     0.72850   4.288E-31        10
     0.72950   6.616E-31         7
     0.73050   4.615E-31         7
     0.73150   1.019E-30        12
     0.73250   5.355E-31         6
     0.73350   5.579E-32         1
     0.73450   1.013E-31         2
     0.73550   2.260E-31         6
     0.73650   1.569E-31         5
     0.73750   2.054E-31         5
     0.73850   9.575E-31        10
     0.73950   7.472E-31         8
     0.74050   4.712E-31         8
     0.74150   1.016E-30         5
     0.74250   7.749E-31        20
     0.74350   9.973E-31        15
     0.74450   3.113E-31         9
     0.74550   1.101E-30        16
     0.74650   8.734E-31        10
     0.74750   1.199E-31         2
     0.74850   3.667E-31         5
     0.74950   4.787E-31         4
     0.75050   3.175E-31         6
     0.75150   2.703E-31         5
     0.75250   3.672E-31         4
     0.75350   6.103E-31         5
     0.75450   2.920E-31         7
     0.75550   3.784E-31         9
     0.75650   4.852E-31        11
     0.75750   1.215E-31         3
     0.75850   4.926E-31        12
     0.75950   7.055E-31         9
     0.76050   1.403E-30        11
     0.76150   9.716E-31        11
     0.76250   1.277E-30        12
     0.76350   4.850E-31         8
     0.76450   6.988E-31         7
     0.76550   4.202E-31         8
     0.76650   1.593E-31         3
     0.76750   6.869E-31        10
     0.76850   8.108E-31         8
     0.76950   4.084E-31         9
     0.77050   3.585E-31         9
     0.77150   3.068E-31         7
     0.77250   3.062E-31         7
     0.77350   6.264E-31        13
     0.77450   4.972E-31        10
     0.77550   8.842E-31         7
     0.77650   9.563E-31        14
     0.77750   1.886E-31         6
     0.77850   4.765E-31         7
     0.77950   3.147E-31         8
     0.78050   4.281E-31         9
     0.78150   9.789E-31        10
     0.78250   7.425E-31         5
     0.78350   8.337E-31         9
     0.78450   6.202E-31         9
     0.78550   6.941E-32         1
     0.78650   4.250E-31         6
     0.78750   4.917E-31         8
     0.78850   8.087E-31        10
     0.78950   6.654E-31        14
     0.79050   1.238E-30        13
     0.79150   4.955E-31        10
     0.79250   2.678E-31         5
     0.79350   2.771E-31         5
     0.79450   2.281E-31         4
     0.79550   8.981E-31        12
     0.79650   3.322E-31         9
     0.79750   7.046E-31         8
     0.79850   8.964E-31        14
     0.79950   4.311E-31         8
     0.80050   1.041E-30        13
     0.80150   4.333E-32         1
     0.80250   5.531E-31         6
     0.80350   6.446E-31        13
     0.80450   1.070E-30        14
     0.80550   1.525E-30        12
     0.80650   2.131E-31         3
     0.80750   4.477E-31        10
     0.80850   4.107E-31         9
     0.80950   5.959E-31         6
     0.81050   3.973E-31         9
     0.81150   8.385E-31        12
     0.81250   6.303E-31         9
     0.81350   5.180E-31         8
     0.81450   1.359E-31         3
     0.81550   3.241E-31         5
     0.81650   2.354E-31         5
     0.81750   1.047E-31         3
     0.81850   2.707E-31         6
     0.81950   1.387E-30        15
     0.82050   1.396E-30        15
     0.82150   6.125E-31         9
     0.82250   8.394E-31         6
     0.82350   7.502E-31        12
     0.82450   6.553E-31        11
     0.82550   2.030E-31         6
     0.82650   8.407E-31        16
     0.82750   1.446E-30        12
     0.82850   3.739E-31         8
     0.82950   2.724E-31         7
     0.83050   4.009E-31         6
     0.83150   2.533E-31         4
     0.83250   3.591E-31         7
     0.83350   8.257E-31        14
     0.83450   1.188E-30        15
     0.83550   8.459E-31        14
     0.83650   6.267E-31         6
     0.83750   2.106E-31         5
     0.83850   3.843E-31         8
     0.83950   4.875E-31        11
     0.84050   4.773E-31        11
     0.84150   4.764E-31         8
     0.84250   1.463E-30        14
     0.84350   9.347E-31        15
     0.84450   9.254E-31        12
     0.84550   5.413E-31        14
     0.84650   1.988E-31         5
     0.84750   7.473E-31        13
     0.84850   8.785E-31        12
     0.84950   1.989E-30        21
     0.85050   6.234E-31        12
     0.85150   4.585E-31        11
     0.85250   4.286E-31        10
     0.85350   4.766E-31        12
     0.85450   4.262E-31        10
     0.85550   9.062E-31        13
     0.85650   4.788E-31         9
     0.85750   7.394E-31         6
     0.85850   5.988E-31        12
     0.85950   5.768E-31        12
     0.86050   2.458E-31         6
     0.86150   2.830E-31         8
     0.86250   7.506E-31         7
     0.86350   9.448E-31        14
     0.86450   2.294E-30        24
     0.86550   1.292E-30        15
     0.86650   4.957E-31        12
     0.86750   6.739E-31        16
     0.86850   4.709E-31        11
     0.86950   7.963E-31        12
     0.87050   4.645E-31         5
     0.87150   1.009E-30        12
     0.87250   5.009E-31         7
     0.87350   2.189E-31         6
     0.87450   4.812E-31        13
     0.87550   4.696E-31        13
     0.87650   3.136E-31        10
     0.87750   1.645E-30        15
     0.87850   6.916E-31        10
     0.87950   1.879E-30        21
     0.88050   8.439E-31        21
     0.88150   4.242E-31        11
     0.88250   3.838E-31         6
     0.88350   1.401E-30        15
     0.88450   7.239E-31         6
     0.88550   7.657E-31        11
     0.88650   1.419E-30        13
     0.88750   9.728E-31        11
     0.88850   7.191E-31        13
     0.88950   1.004E-30         9
     0.89050   1.052E-30        11
     0.89150   6.726E-31         8
     0.89250   1.067E-30        12
     0.89350   1.918E-30        25
     0.89450   1.560E-30        22
     0.89550   8.375E-31        12
     0.89650   4.967E-31         8
     0.89750   6.506E-31         8
     0.89850   6.531E-31        15
     0.89950   6.114E-31        16
     0.90050   4.472E-31         6
     0.90150   8.125E-31         8
     0.90250   7.915E-31        13
     0.90350   7.840E-31         9
     0.90450   7.679E-31         7
     0.90550   7.350E-32         2
     0.90650   3.138E-31         9
     0.90750   1.177E-30        15
     0.90850   2.379E-30        27
     0.90950   1.238E-30        20
     0.91050   2.063E-31         6
     0.91150   3.583E-31         8
     0.91250   5.338E-31        11
     0.91350   3.631E-31         7
     0.91450   1.064E-30        18
     0.91550   8.748E-31        10
     0.91650   8.908E-31        13
     0.91750   3.596E-31         8
     0.91850   4.243E-31         8
     0.91950   4.898E-31        10
     0.92050   5.675E-31        13
     0.92150   3.036E-31         6
     0.92250   1.392E-30        19
     0.92350   2.355E-30        22
     0.92450   7.653E-31        12
     0.92550   7.477E-31        13
     0.92650   5.217E-31         6
     0.92750   6.357E-31         9
     0.92850   7.726E-31        16
     0.92950   8.457E-31        10
     0.93050   9.290E-31         9
     0.93150   7.877E-31        13
     0.93250   5.912E-31        11
     0.93350   3.173E-31         7
     0.93450   3.720E-31         7
     0.93550   2.813E-31         8
     0.93650   9.251E-31        12
     0.93750   2.102E-30        30
     0.93850   9.834E-31         8
     0.93950   5.825E-31        12
     0.94050   5.700E-31        12
     0.94150   5.231E-31        11
     0.94250   4.143E-31         7
     0.94350   7.553E-31        11
     0.94450   1.689E-30        19
     0.94550   5.378E-31         7
     0.94650   8.575E-31         8
     0.94750   4.781E-31         6
     0.94850   9.262E-31        15
     0.94950   1.279E-31         4
     0.95050   7.593E-31        15
     0.95150   9.375E-31        16
     0.95250   1.039E-30        14
     0.95350   1.527E-30        17
     0.95450   1.052E-30        14
     0.95550   6.114E-31         9
     0.95650   4.953E-31         9
     0.95750   6.334E-31        14
     0.95850   4.849E-31         6
     0.95950   6.311E-31        10
     0.96050   1.173E-30        12
     0.96150   6.062E-31        13
     0.96250   7.235E-31         8
     0.96350   4.362E-31         7
     0.96450   1.031E-30        17
     0.96550   1.184E-30        23
     0.96650   1.367E-30        21
     0.96750   1.522E-30        12
     0.96850   1.247E-30        13
     0.96950   7.570E-31        11
     0.97050   1.444E-31         5
     0.97150   2.027E-31         5
     0.97250   4.738E-31         8
     0.97350   9.126E-31        13
     0.97450   8.360E-31        12
     0.97550   1.182E-30        10
     0.97650   1.627E-30        14
     0.97750   2.453E-31         8
     0.97850   5.190E-31        11
     0.97950   1.048E-30        21
     0.98050   4.869E-31         9
     0.98150   1.299E-30        13
     0.98250   1.972E-30        19
     0.98350   6.537E-31         9
     0.98450   7.029E-31        12
     0.98550   6.818E-31        12
     0.98650   6.618E-31         7
     0.98750   8.793E-32         1
     0.98850   7.359E-31        10
     0.98950   1.178E-30        12
     0.99050   8.643E-31        13
     0.99150   4.446E-31         6
     0.99250   4.248E-31         9
     0.99350   1.402E-30        22
     0.99450   8.809E-31         8
     0.99550   5.616E-31         9
     0.99650   6.404E-31        10
     0.99750   1.766E-30        16
     0.99850   6.757E-31        14
     0.99950   4.265E-31         7
     1.00050   3.887E-31         7
     1.00150   1.571E-30        25
     1.00250   6.590E-31        13
     1.00350   1.210E-30        15
     1.00450   1.345E-30        14
     1.00550   1.111E-30        16
     1.00650   9.034E-31        14
     1.00750   7.128E-31        14
     1.00850   4.231E-31         6
     1.00950   6.579E-31        12
     1.01050   7.707E-31        12
     1.01150   9.656E-31         9
     1.01250   8.831E-31         7
     1.01350   1.409E-30        23
     1.01450   3.036E-31         6
     1.01550   2.980E-31         6
     1.01650   3.130E-31         6
     1.01750   7.464E-31        11
     1.01850   8.777E-31         8
     1.01950   1.975E-30        12
     1.02050   2.099E-30        27
     1.02150   1.662E-30        17
     1.02250   1.370E-30        11
     1.02350   5.387E-31         9
     1.02450   9.326E-31        10
     1.02550   1.782E-30        17
     1.02650   9.943E-31        18
     1.02750   1.395E-30         8
     1.02850   1.057E-30        18
     1.02950   8.830E-31        13
     1.03050   1.997E-30        18
     1.03150   8.243E-31        15
     1.03250   1.822E-30        21
     1.03350   8.452E-31        11
     1.03450   1.371E-30        17
     1.03550   9.637E-31        17
     1.03650   5.361E-31        12
     1.03750   5.676E-31        11
     1.03850   1.204E-30         9
     1.03950   1.327E-30        17
     1.04050   7.474E-31        12
     1.04150   3.244E-30        18
     1.04250   2.668E-31         7
     1.04350   6.139E-31         9
     1.04450   5.826E-31        10
     1.04550   6.738E-31         8
     1.04650   9.441E-31        10
     1.04750   8.615E-31        12
     1.04850   9.336E-31        16
     1.04950   1.018E-30        12
     1.05050   1.001E-30        16
     1.05150   6.329E-31        11
     1.05250   6.742E-31        14
     1.05350   8.797E-31        12
     1.05450   7.785E-31         9
     1.05550   1.530E-30        16
     1.05650   1.059E-30        11
     1.05750   6.551E-31         9
     1.05850   9.821E-31        16
     1.05950   1.076E-30        16
     1.06050   1.119E-30        19
     1.06150   7.664E-31        14
     1.06250   6.922E-31         9
     1.06350   1.461E-30        16
     1.06450   9.423E-31        10
     1.06550   7.926E-31        13
     1.06650   4.045E-31         6
     1.06750   9.582E-31        12
     1.06850   1.196E-30        13
     1.06950   1.662E-30        17
     1.07050   2.645E-31         5
     1.07150   1.529E-30        22
     1.07250   8.397E-31         6
     1.07350   2.495E-31         6
     1.07450   4.128E-31        10
     1.07550   9.251E-31        18
     1.07650   5.283E-31        13
     1.07750   1.602E-30        18
     1.07850   1.286E-30        13
     1.07950   2.026E-31         6
     1.08050   4.183E-31        11
     1.08150   6.932E-32         3
     1.08250   6.048E-31         8
     1.08350   1.081E-30        11
     1.08450   8.691E-31        13
     1.08550   1.657E-30        13
     1.08650   1.205E-30        16
     1.08750   8.428E-31        17
     1.08850   3.505E-31         7
     1.08950   8.822E-31        14
     1.09050   8.095E-31        11
     1.09150   1.441E-30        18
     1.09250   5.284E-31        10
     1.09350   1.338E-30        16
     1.09450   2.498E-31         6
     1.09550   3.922E-31         8
     1.09650   1.093E-30        17
     1.09750   1.269E-30        12
     1.09850   5.758E-31        12
     1.09950   1.580E-30        12
     1.10050   8.210E-31         9
     1.10150   5.377E-31        12
     1.10250   6.920E-31         9
     1.10350   4.931E-31         8
     1.10450   1.016E-30        13
     1.10550   1.375E-30        14
     1.10650   1.281E-30        16
     1.10750   1.320E-30        13
     1.10850   3.729E-31         7
     1.10950   7.720E-31        16
     1.11050   3.132E-31         3
     1.11150   1.410E-30        13
     1.11250   7.910E-31        12
     1.11350   1.539E-30        17
     1.11450   5.191E-31        11
     1.11550   1.361E-30        15
     1.11650   4.701E-31         9
     1.11750   5.109E-31        10
     1.11850   4.212E-31         5
     1.11950   1.307E-30        20
     1.12050   3.633E-31         8
     1.12150   7.962E-31         6
     1.12250   1.453E-30        21
     1.12350   9.782E-31        16
     1.12450   2.398E-31         5
     1.12550   4.664E-31         6
     1.12650   5.731E-31         5
     1.12750   1.737E-30        20
     1.12850   1.223E-30        15
     1.12950   1.168E-30        14
     1.13050   7.022E-31        12
     1.13150   4.543E-31        13
     1.13250   6.984E-31        11
     1.13350   1.107E-30        12
     1.13450   8.360E-31        14
     1.13550   7.734E-31         7
     1.13650   7.769E-31        15
     1.13750   8.448E-31        14
     1.13850   5.032E-31        12
     1.13950   2.646E-31         7
     1.14050   1.101E-30        11
     1.14150   7.749E-31        12
     1.14250   3.254E-31         6
     1.14350   2.205E-30        19
     1.14450   1.104E-30        11
     1.14550   7.879E-31         8
     1.14650   2.263E-30        12
     1.14750   5.260E-31         9
     1.14850   1.323E-30        19
     1.14950   2.226E-30        13
     1.15050   2.016E-30        18
     1.15150   8.651E-31        10
     1.15250   1.034E-30        21
     1.15350   8.652E-31        15
     1.15450   8.382E-31        10
     1.15550   7.752E-31        12
     1.15650   9.547E-31        16
     1.15750   1.097E-30        12
     1.15850   9.441E-31        14
     1.15950   1.691E-30        15
     1.16050   6.918E-31        10
     1.16150   5.440E-31         9
     1.16250   5.600E-31         8
     1.16350   7.756E-31        14
     1.16450   1.259E-30        12
     1.16550   1.617E-30        15
     1.16650   1.185E-30        17
     1.16750   4.305E-31         9
     1.16850   1.000E-30        16
     1.16950   9.015E-31        11
     1.17050   1.586E-30        14
     1.17150   9.630E-32         2
     1.17250   1.431E-30        15
     1.17350   1.499E-30        16
     1.17450   4.317E-31         9
     1.17550   9.431E-31        17
     1.17650   2.100E-30        12
     1.17750   4.984E-31         9
     1.17850   2.188E-30        26
     1.17950   9.137E-31        12
     1.18050   4.083E-31         7
     1.18150   1.392E-30        19
     1.18250   1.032E-30        16
     1.18350   8.426E-31         8
     1.18450   1.044E-30        11
     1.18550   6.096E-31        10
     1.18650   1.384E-30        21
     1.18750   1.595E-30        13
     1.18850   7.735E-31         8
     1.18950   1.431E-30        14
     1.19050   1.140E-30        12
     1.19150   2.139E-30        14
     1.19250   1.126E-30        16
     1.19350   7.328E-31        12
     1.19450   3.650E-31         8
     1.19550   5.653E-31         5
     1.19650   1.101E-30        16
     1.19750   9.110E-31         7
     1.19850   9.111E-31        14
     1.19950   7.112E-31        12
     1.20050   1.293E-30        13
     1.20150   8.835E-31        16
     1.20250   3.108E-31         7
     1.20350   1.588E-30        13
     1.20450   1.907E-30        33
     1.20550   1.709E-30        29
     1.20650   8.432E-31        21
     1.20750   1.808E-30        26
     1.20850   1.707E-30        20
     1.20950   1.561E-30        25
     1.21050   5.861E-31        12
     1.21150   1.144E-30        20
     1.21250   5.366E-31        13
     1.21350   1.495E-30        13
     1.21450   9.295E-31        15
     1.21550   1.342E-30        16
     1.21650   3.765E-31        10
     1.21750   1.464E-30        17
     1.21850   5.804E-31        13
     1.21950   1.092E-30        18
     1.22050   1.006E-30        20
     1.22150   2.948E-31         7
     1.22250   1.383E-30        19
     1.22350   6.766E-31        10
     1.22450   8.049E-31         8
     1.22550   2.633E-31         8
     1.22650   1.545E-30        15
     1.22750   5.852E-31         9
     1.22850   6.400E-31        17
     1.22950   8.290E-31        11
     1.23050   1.621E-30        19
     1.23150   9.586E-31        12
     1.23250   1.283E-30        19
     1.23350   6.468E-31        10
     1.23450   5.715E-31        11
     1.23550   1.004E-30        15
     1.23650   4.586E-31         8
     1.23750   5.821E-31        12
     1.23850   1.258E-30        17
     1.23950   1.477E-30        19
     1.24050   1.472E-30        16
     1.24150   6.550E-31        11
     1.24250   7.224E-31        12
     1.24350   8.814E-31         7
     1.24450   3.790E-31        10
     1.24550   6.798E-31        15
     1.24650   1.533E-30        14
     1.24750   1.524E-30        26
     1.24850   4.706E-31         9
     1.24950   7.639E-31        11
     1.25050   6.124E-31        10
     1.25150   9.614E-31        12
     1.25250   2.756E-30        29
     1.25350   7.957E-31        13
     1.25450   7.124E-31        14
     1.25550   2.781E-31         8
     1.25650   2.182E-30        16
     1.25750   1.300E-30        13
     1.25850   7.873E-31        11
     1.25950   6.325E-31        10
     1.26050   1.735E-30        21
     1.26150   1.406E-30        18
     1.26250   9.890E-31        20
     1.26350   1.284E-30        16
     1.26450   1.625E-30        12
     1.26550   4.777E-31        12
     1.26650   1.071E-30        16
     1.26750   1.458E-30        15
     1.26850   1.668E-30        18
     1.26950   8.904E-31        11
     1.27050   2.075E-30        12
     1.27150   7.742E-31        15
     1.27250   1.111E-30        22
     1.27350   1.680E-30        25
     1.27450   2.328E-30        15
     1.27550   5.479E-31        13
     1.27650   5.434E-31        12
     1.27750   8.925E-31        15
     1.27850   1.739E-30        20
     1.27950   2.258E-30        17
     1.28050   7.615E-31         8
     1.28150   1.532E-30        19
     1.28250   9.983E-31        12
     1.28350   4.521E-31        12
     1.28450   2.669E-31         5
     1.28550   5.421E-31         7
     1.28650   1.674E-30        15
     1.28750   1.467E-30        15
     1.28850   1.227E-30        17
     1.28950   1.328E-30        14
     1.29050   4.120E-31        10
     1.29150   8.164E-31        11
     1.29250   6.985E-31        13
     1.29350   1.879E-30        21
     1.29450   1.443E-30        22
     1.29550   6.360E-31        10
     1.29650   7.053E-31        13
     1.29750   1.410E-30        26
     1.29850   1.108E-30        14
     1.29950   1.179E-30        21
     1.30050   1.325E-30        20
     1.30150   1.034E-30        15
     1.30250   1.195E-30        16
     1.30350   1.936E-30        23
     1.30450   4.727E-31        13
     1.30550   2.092E-30        16
     1.30650   5.984E-31        10
     1.30750   2.027E-30        20
     1.30850   2.232E-31         5
     1.30950   1.044E-30        13
     1.31050   1.338E-30        17
     1.31150   3.248E-31         8
     1.31250   3.041E-31         8
     1.31350   1.080E-30        13
     1.31450   1.048E-30        20
     1.31550   1.189E-30        16
     1.31650   1.756E-30        16
     1.31750   1.565E-31         5
     1.31850   5.597E-31         6
     1.31950   1.356E-30        15
     1.32050   5.994E-31         7
     1.32150   2.142E-30        19
     1.32250   1.422E-30        18
     1.32350   2.785E-30        16
     1.32450   1.506E-30        19
     1.32550   1.107E-30        17
     1.32650   1.235E-30        13
     1.32750   2.459E-30        27
     1.32850   6.754E-31        15
     1.32950   5.005E-31        11
     1.33050   2.152E-30        19
     1.33150   1.865E-30        26
     1.33250   2.239E-30        21
     1.33350   9.844E-31        14
     1.33450   1.242E-30        16
     1.33550   6.399E-31        16
     1.33650   7.371E-31        11
     1.33750   9.552E-31        14
     1.33850   2.594E-31         2
     1.33950   1.333E-30        12
     1.34050   1.213E-30        14
     1.34150   2.619E-30        16
     1.34250   2.238E-30        26
     1.34350   6.858E-31        12
     1.34450   1.470E-30        16
     1.34550   1.117E-30        16
     1.34650   9.116E-31        14
     1.34750   7.361E-31        12
     1.34850   1.224E-30        21
     1.34950   2.637E-31         8
     1.35050   1.107E-30        15
     1.35150   6.755E-31        16
     1.35250   1.424E-30        20
     1.35350   6.824E-31        18
     1.35450   7.252E-31        10
     1.35550   6.578E-31        15
     1.35650   1.365E-30        13
     1.35750   1.174E-30        22
     1.35850   1.279E-30        22
     1.35950   1.267E-30        18
     1.36050   1.117E-30        14
     1.36150   1.263E-30        20
     1.36250   2.386E-31         4
     1.36350   1.017E-30        13
     1.36450   8.831E-31        15
     1.36550   1.321E-30        16
     1.36650   1.313E-30        21
     1.36750   1.039E-30        14
     1.36850   2.681E-30        15
     1.36950   1.031E-30        13
     1.37050   1.655E-31         3
     1.37150   1.661E-30        22
     1.37250   1.214E-30        16
     1.37350   1.006E-30        15
     1.37450   9.089E-31        18
     1.37550   9.151E-31        20
     1.37650   1.281E-30        17
     1.37750   1.595E-30        10
     1.37850   1.681E-30        18
     1.37950   8.048E-31        10
     1.38050   4.206E-31        10
     1.38150   8.074E-31        11
     1.38250   2.830E-31         6
     1.38350   1.361E-30        27
     1.38450   6.743E-31        11
     1.38550   1.357E-30        13
     1.38650   7.938E-31        14
     1.38750   1.074E-30        19
     1.38850   1.129E-30        16
     1.38950   1.233E-30        22
     1.39050   6.985E-31        11
     1.39150   1.122E-30        17
     1.39250   1.285E-30        20
     1.39350   7.612E-31        16
     1.39450   4.638E-31         7
     1.39550   1.440E-30        15
     1.39650   1.420E-30        16
     1.39750   1.218E-30         9
     1.39850   2.155E-30        28
     1.39950   1.296E-30        18
     1.40050   6.610E-31        14
     1.40150   9.112E-31        17
     1.40250   8.124E-31        15
     1.40350   4.600E-31         9
     1.40450   6.668E-31        12
     1.40550   4.369E-31        11
     1.40650   1.871E-30        25
     1.40750   3.024E-30        24
     1.40850   2.405E-30         8
     1.40950   2.524E-30        25
     1.41050   4.573E-31         8
     1.41150   1.151E-30        14
     1.41250   8.470E-31        16
     1.41350   1.200E-30        16
     1.41450   4.869E-31        11
     1.41550   1.710E-30        22
     1.41650   1.095E-30        19
     1.41750   3.395E-30        25
     1.41850   1.604E-30        24
     1.41950   1.013E-30        18
     1.42050   4.591E-31        14
     1.42150   8.026E-31        15
     1.42250   1.161E-30        13
     1.42350   1.909E-30        23
     1.42450   1.759E-30        27
     1.42550   7.504E-31        12
     1.42650   9.553E-31        17
     1.42750   7.434E-31        17
     1.42850   1.189E-30        12
     1.42950   7.643E-31         5
     1.43050   1.124E-30        22
     1.43150   1.017E-30        16
     1.43250   1.188E-30        19
     1.43350   2.005E-30        28
     1.43450   4.905E-31        13
     1.43550   8.210E-31        18
     1.43650   8.180E-31        18
     1.43750   1.571E-30        21
     1.43850   6.599E-31        16
     1.43950   1.125E-30        20
     1.44050   9.038E-31        15
     1.44150   8.399E-31        15
     1.44250   1.278E-30        23
     1.44350   2.566E-31         6
     1.44450   8.370E-31        14
     1.44550   1.088E-30        14
     1.44650   1.674E-30        18
     1.44750   2.134E-30        20
     1.44850   1.015E-30        25
     1.44950   1.247E-30        22
     1.45050   1.930E-30        34
     1.45150   9.807E-31        17
     1.45250   1.035E-30        18
     1.45350   1.370E-30         9
     1.45450   8.618E-31        19
     1.45550   1.006E-30        17
     1.45650   1.416E-30        13
     1.45750   1.008E-30        20
     1.45850   1.889E-30        21
     1.45950   1.069E-30        20
     1.46050   9.213E-31        17
     1.46150   1.230E-30        16
     1.46250   1.170E-30        14
     1.46350   1.057E-30        16
     1.46450   1.397E-30        18
     1.46550   1.096E-30        22
     1.46650   1.290E-30        21
     1.46750   8.668E-31        16
     1.46850   2.261E-30        20
     1.46950   5.443E-31        12
     1.47050   2.285E-30        22
     1.47150   2.227E-30        19
     1.47250   1.798E-30        28
     1.47350   9.205E-31        18
     1.47450   3.187E-31         5
     1.47550   9.835E-31        12
     1.47650   1.076E-30        16
     1.47750   2.273E-30        34
     1.47850   1.757E-30        29
     1.47950   8.165E-31        12
     1.48050   1.591E-30        20
     1.48150   1.131E-30        16
     1.48250   4.643E-31        12
     1.48350   9.123E-31        19
     1.48450   4.863E-31         9
     1.48550   4.825E-31        11
     1.48650   9.278E-31        17
     1.48750   1.630E-30        18
     1.48850   9.447E-31        12
     1.48950   6.583E-31        14
     1.49050   6.527E-31        10
     1.49150   6.453E-31        11
     1.49250   1.454E-30        26
     1.49350   1.230E-30        19
     1.49450   2.573E-31         3
     1.49550   5.858E-31        13
     1.49650   7.875E-31        15
     1.49750   8.309E-31        13
     1.49850   1.105E-30        17
     1.49950   1.196E-30        20
     1.50050   7.285E-31        11
     1.50150   1.337E-30        21
     1.50250   1.759E-30        25
     1.50350   1.819E-30        22
     1.50450   1.465E-30        21
     1.50550   5.709E-31        12
     1.50650   7.668E-32         2
     1.50750   1.019E-30        12
     1.50850   2.302E-31         8
     1.50950   7.581E-31        11
     1.51050   9.225E-31        18
     1.51150   7.583E-31        18
     1.51250   7.031E-31        18
     1.51350   5.735E-31        12
     1.51450   1.495E-30        18
     1.51550   8.524E-31        19
     1.51650   8.958E-31        20
     1.51750   8.087E-31         7
     1.51850   8.194E-31        17
     1.51950   6.491E-31        13
     1.52050   5.660E-31        12
     1.52150   2.363E-30        18
     1.52250   4.596E-31        10
     1.52350   2.141E-30        18
     1.52450   7.013E-31        11
     1.52550   6.778E-31        12
     1.52650   1.609E-30        19
     1.52750   9.032E-31        15
     1.52850   2.084E-30        17
     1.52950   5.573E-31        12
     1.53050   8.478E-31        13
     1.53150   4.969E-31        12
     1.53250   1.114E-30        19
     1.53350   1.170E-30        12
     1.53450   4.916E-31         9
     1.53550   3.579E-31         7
     1.53650   5.024E-31        10
     1.53750   9.688E-31        13
     1.53850   7.906E-31        13
     1.53950   1.183E-30        17
     1.54050   6.598E-31         5
     1.54150   6.957E-31        16
     1.54250   6.310E-31        12
     1.54350   4.939E-31        11
     1.54450   2.248E-31         3
     1.54550   7.988E-31        18
     1.54650   8.530E-31        16
     1.54750   4.698E-31        11
     1.54850   7.018E-31        12
     1.54950   3.094E-31         5
     1.55050   5.085E-31         8
     1.55150   8.002E-31        11
     1.55250   1.304E-30        18
     1.55350   9.657E-31        14
     1.55450   4.238E-31        10
     1.55550   7.288E-31         9
     1.55650   5.397E-31        16
     1.55750   1.357E-30        11
     1.55850   1.254E-30        17
     1.55950   8.174E-31         9
     1.56050   1.249E-30        25
     1.56150   1.544E-30        17
     1.56250   1.143E-30        13
     1.56350   1.921E-31         4
     1.56450   4.454E-31        11
     1.56550   9.563E-31        10
     1.56650   6.006E-31        10
     1.56750   1.351E-30        12
     1.56850   7.463E-31         9
     1.56950   5.633E-31        14
     1.57050   7.545E-31        10
     1.57150   7.200E-31        10
     1.57250   5.147E-31        12
     1.57350   1.759E-30        19
     1.57450   6.969E-31         6
     1.57550   1.771E-31         6
     1.57650   4.379E-31         6
     1.57750   1.244E-30        14
     1.57850   8.299E-31        19
     1.57950   7.296E-31        11
     1.58050   5.666E-31        15
     1.58150   6.897E-31        17
     1.58250   3.569E-31         8
     1.58350   5.834E-31        12
     1.58450   7.641E-31         5
     1.58550   5.542E-31         8
     1.58650   7.785E-31         6
     1.58750   1.866E-30        13
     1.58850   7.064E-31         8
     1.58950   2.141E-31         5
     1.59050   5.725E-31        10
     1.59150   9.440E-31        10
     1.59250   5.607E-31         8
     1.59350   1.281E-30        21
     1.59450   6.987E-31        12
     1.59550   1.326E-30        19
     1.59650   7.388E-31        14
     1.59750   9.138E-31         9
     1.59850   1.507E-30        18
     1.59950   5.927E-31        13
     1.60050   9.989E-31        15
     1.60150   7.441E-31        15
     1.60250   7.314E-31        16
     1.60350   5.443E-31         9
     1.60450   1.638E-30        17
     1.60550   1.192E-30        10
     1.60650   7.199E-31         6
     1.60750   7.248E-31        10
     1.60850   4.392E-31        10
     1.60950   9.772E-31        18
     1.61050   3.902E-31        12
     1.61150   9.488E-31        17
     1.61250   1.604E-30        13
     1.61350   5.971E-31        14
     1.61450   1.761E-30        11
     1.61550   2.398E-30        20
     1.61650   6.894E-31         6
     1.61750   1.519E-30        17
     1.61850   2.002E-30        15
     1.61950   1.116E-30        16
     1.62050   4.716E-31         7
     1.62150   6.832E-31         9
     1.62250   1.048E-30        16
     1.62350   1.056E-30        10
     1.62450   8.230E-31        17
     1.62550   1.283E-30        18
     1.62650   1.669E-30        16
     1.62750   1.507E-30        13
     1.62850   2.393E-30        13
     1.62950   7.298E-31        10
     1.63050   1.453E-30        20
     1.63150   6.377E-31        13
     1.63250   1.505E-30        15
     1.63350   2.199E-30        22
     1.63450   5.144E-31        11
     1.63550   3.171E-31         6
     1.63650   1.285E-30        14
     1.63750   1.132E-30        14
     1.63850   5.660E-31        11
     1.63950   2.302E-30        23
     1.64050   1.057E-30        18
     1.64150   2.045E-30        15
     1.64250   2.302E-30        13
     1.64350   5.614E-31        10
     1.64450   1.065E-30        12
     1.64550   7.936E-31         8
     1.64650   2.506E-30        10
     1.64750   1.969E-30        11
     1.64850   1.025E-30         7
     1.64950   9.516E-31        14
     1.65050   1.615E-30        21
     1.65150   1.014E-30        14
     1.65250   3.442E-31         5
     1.65350   4.766E-31         7
     1.65450   6.041E-31         8
     1.65550   1.591E-30        12
     1.65650   1.010E-30        20
     1.65750   8.740E-31        15
     1.65850   5.677E-31        11
     1.65950   1.169E-30        17
     1.66050   7.720E-31        15
     1.66150   7.378E-31        14
     1.66250   1.065E-30        16
     1.66350   2.178E-31         4
     1.66450   4.668E-31         9
     1.66550   5.158E-31        12
     1.66650   3.682E-31         9
     1.66750   2.770E-30        18
     1.66850   6.299E-31        13
     1.66950   9.441E-31        12
     1.67050   9.302E-31        14
     1.67150   9.258E-31        20
     1.67250   5.384E-31         7
     1.67350   1.747E-31         6
     1.67450   1.162E-30        21
     1.67550   4.251E-31        12
     1.67650   4.889E-31        11
     1.67750   6.378E-31         8
     1.67850   6.093E-31         9
     1.67950   7.591E-31         7
     1.68050   1.222E-30        16
     1.68150   3.779E-31        11
     1.68250   1.275E-30        16
     1.68350   2.978E-31         5
     1.68450   7.020E-31         5
     1.68550   1.272E-30        15
     1.68650   5.749E-31        11
     1.68750   1.122E-30        19
     1.68850   1.405E-30        17
     1.68950   5.236E-31        13
     1.69050   7.094E-31        13
     1.69150   5.445E-31         8
     1.69250   3.101E-31         5
     1.69350   5.330E-31        11
     1.69450   1.252E-30        14
     1.69550   2.158E-30        12
     1.69650   7.478E-31        12
     1.69750   7.313E-31        12
     1.69850   2.245E-31         6
     1.69950   1.466E-30        10
     1.70050   1.390E-30        20
     1.70150   6.056E-31        13
     1.70250   8.372E-31        18
     1.70350   5.717E-31        12
     1.70450   1.498E-30        10
     1.70550   3.238E-31        11
     1.70650   1.490E-30        11
     1.70750   3.404E-31         7
     1.70850   1.655E-30        15
     1.70950   7.301E-31         9
     1.71050   1.091E-30         6
     1.71150   1.225E-30        11
     1.71250   1.564E-30         9
     1.71350   1.483E-30        17
     1.71450   2.024E-31         5
     1.71550   1.651E-30        18
     1.71650   5.521E-31        15
     1.71750   3.855E-31         8
     1.71850   3.140E-31         7
     1.71950   6.037E-31        12
     1.72050   1.102E-30        17
     1.72150   1.149E-30        13
     1.72250   1.555E-30        11
     1.72350   4.769E-31        10
     1.72450   1.035E-30         7
     1.72550   1.057E-30         8
     1.72650   1.935E-30        19
     1.72750   1.014E-30         9
     1.72850   7.142E-31        11
     1.72950   5.342E-31        15
     1.73050   3.066E-31         7
     1.73150   9.729E-31        16
     1.73250   4.470E-31        12
     1.73350   9.412E-31        14
     1.73450   1.493E-30         8
     1.73550   9.349E-31        19
     1.73650   8.996E-31        12
     1.73750   5.118E-31        11
     1.73850   1.852E-30        12
     1.73950   1.061E-30        10
     1.74050   1.500E-30         9
     1.74150   4.903E-31         8
     1.74250   1.501E-30         8
     1.74350   9.192E-31        16
     1.74450   7.078E-31        12
     1.74550   8.227E-31        10
     1.74650   5.319E-31        12
     1.74750   6.240E-31        13
     1.74850   9.809E-31         9
     1.74950   1.527E-30        14
     1.75050   1.473E-30        16
     1.75150   8.378E-31         7
     1.75250   8.474E-31        12
     1.75350   1.637E-30         8
     1.75450   5.891E-31        13
     1.75550   1.029E-30        22
     1.75650   5.500E-31        10
     1.75750   6.739E-31        11
     1.75850   1.665E-30        13
     1.75950   1.673E-30        14
     1.76050   9.294E-31        12
     1.76150   1.314E-30        15
     1.76250   2.142E-30        18
     1.76350   4.113E-31         7
     1.76450   2.096E-30        19
     1.76550   1.151E-30        11
     1.76650   7.529E-31         8
     1.76750   7.847E-31        12
     1.76850   5.466E-31         8
     1.76950   2.356E-30        12
     1.77050   2.057E-30        13
     1.77150   6.315E-31        12
     1.77250   3.588E-30        11
     1.77350   1.137E-30        25
     1.77450   1.317E-30        13
     1.77550   1.046E-30        12
     1.77650   1.597E-31         6
     1.77750   7.769E-31        11
     1.77850   1.021E-30         8
     1.77950   9.861E-31        20
     1.78050   1.582E-30        18
     1.78150   1.691E-30        10
     1.78250   8.150E-31        12
     1.78350   1.284E-30        13
     1.78450   5.002E-31         9
     1.78550   8.691E-31        11
     1.78650   9.539E-31        12
     1.78750   5.983E-31         6
     1.78850   4.756E-31        11
     1.78950   7.187E-31         9
     1.79050   1.508E-30        14
     1.79150   1.379E-30        12
     1.79250   1.070E-30        14
     1.79350   9.938E-31        11
     1.79450   2.434E-30        20
     1.79550   1.190E-30         6
     1.79650   2.466E-31         4
     1.79750   7.345E-31        17
     1.79850   1.305E-30        17
     1.79950   1.068E-30        12
     1.80050   1.660E-30        17
     1.80150   4.971E-31        10
     1.80250   5.679E-31         7
     1.80350   1.179E-30        15
     1.80450   2.449E-30        11
     1.80550   2.436E-30        12
     1.80650   9.938E-31        15
     1.80750   1.398E-30        15
     1.80850   8.915E-31        11
     1.80950   7.455E-31        18
     1.81050   1.070E-30        11
     1.81150   3.382E-31         5
     1.81250   2.133E-31         7
     1.81350   2.482E-30         9
     1.81450   6.640E-31         9
     1.81550   4.874E-31        10
     1.81650   1.114E-30        11
     1.81750   8.652E-31         8
     1.81850   1.623E-30        10
     1.81950   9.373E-31        16
     1.82050   1.708E-30        10
     1.82150   2.631E-30        17
     1.82250   1.548E-30        13
     1.82350   1.658E-30        14
     1.82450   5.576E-31        10
     1.82550   1.393E-30        19
     1.82650   8.873E-31        15
     1.82750   1.835E-30        16
     1.82850   2.717E-30         7
     1.82950   4.864E-31        13
     1.83050   1.972E-30        10
     1.83150   1.685E-31         6
     1.83250   9.450E-31        14
     1.83350   6.055E-31        11
     1.83450   8.883E-31        10
     1.83550   5.986E-31        14
     1.83650   8.044E-31        15
     1.83750   1.257E-30         9
     1.83850   5.778E-31        12
     1.83950   4.419E-31        14
     1.84050   1.696E-30         9
     1.84150   6.153E-31         9
     1.84250   1.070E-30        13
     1.84350   7.818E-31         4
     1.84450   3.245E-31         8
     1.84550   1.365E-30        19
     1.84650   1.755E-30         7
     1.84750   8.218E-31         7
     1.84850   1.849E-30        17
     1.84950   1.330E-30         9
     1.85050   7.970E-31        19
     1.85150   2.939E-30        10
     1.85250   7.916E-31        16
     1.85350   5.609E-31         7
     1.85450   1.065E-30        10
     1.85550   1.520E-30         5
     1.85650   2.202E-30        11
     1.85750   5.818E-31         7
     1.85850   8.793E-31        13
     1.85950   5.046E-31         9
     1.86050   1.086E-30         7
     1.86150   5.390E-31        11
     1.86250   8.577E-31         8
     1.86350   1.173E-30         6
     1.86450   1.991E-30        13
     1.86550   1.011E-30        20
     1.86650   1.038E-30        21
     1.86750   1.088E-30         8
     1.86850   1.196E-30        11
     1.86950   9.626E-31        12
     1.87050   7.221E-31        12
     1.87150   2.366E-31         5
     1.87250   6.076E-31         9
     1.87350   1.663E-30         7
     1.87450   5.135E-31        14
     1.87550   1.218E-30        18
     1.87650   8.630E-31        13
     1.87750   5.299E-31         5
     1.87850   8.679E-31        12
     1.87950   1.093E-30        15
     1.88050   1.204E-30         8
     1.88150   1.102E-30        26
     1.88250   3.088E-31         6
     1.88350   4.566E-31        12
     1.88450   3.066E-30        15
     1.88550   2.266E-30        16
     1.88650   2.474E-30        16
     1.88750   2.059E-30        15
     1.88850   6.908E-31        11
     1.88950   2.647E-30        14
     1.89050   7.102E-31        10
     1.89150   3.270E-31         4
     1.89250   2.634E-30        11
     1.89350   1.398E-30         9
     1.89450   1.409E-30        13
     1.89550   9.179E-31         6
     1.89650   1.931E-30        18
     1.89750   2.651E-30        19
     1.89850   1.102E-30        10
     1.89950   2.151E-30        19
     1.90050   3.144E-30        18
     1.90150   1.196E-30        12
     1.90250   2.360E-30        10
     1.90350   1.224E-30        10
     1.90450   9.934E-31         9
     1.90550   2.069E-30        12
     1.90650   2.761E-31         8
     1.90750   1.102E-30        10
     1.90850   1.874E-30        10
     1.90950   2.008E-30        14
     1.91050   2.287E-30        11
     1.91150   1.265E-30        22
     1.91250   4.065E-31        10
     1.91350   8.758E-31        13
     1.91450   2.426E-30        19
     1.91550   1.018E-30        12
     1.91650   7.886E-31        15
     1.91750   1.650E-30        20
     1.91850   1.480E-30        21
     1.91950   1.080E-30        10
     1.92050   1.007E-30        16
     1.92150   1.720E-30        12
     1.92250   3.947E-30        16
     1.92350   1.316E-30        13
     1.92450   1.772E-30         9
     1.92550   1.978E-30        12
     1.92650   4.476E-31         6
     1.92750   1.738E-30        14
     1.92850   2.181E-30        14
     1.92950   2.247E-30        13
     1.93050   2.940E-31         5
     1.93150   2.310E-30        15
     1.93250   1.940E-30        19
     1.93350   8.873E-31        15
     1.93450   1.042E-30        11
     1.93550   6.862E-31         8
     1.93650   5.922E-31        11
     1.93750   1.719E-30        14
     1.93850   1.359E-30        11
     1.93950   1.439E-30         7
     1.94050   1.325E-31         4
     1.94150   1.008E-30        14
     1.94250   1.806E-30        15
     1.94350   5.311E-31         7
     1.94450   9.831E-31        16
     1.94550   1.639E-30        10
     1.94650   6.010E-31         8
     1.94750   9.307E-31         9
     1.94850   7.032E-31        14
     1.94950   1.757E-30        16
     1.95050   4.297E-31        11
     1.95150   6.621E-31         9
     1.95250   6.134E-31        10
     1.95350   1.192E-30        10
     1.95450   1.872E-30        15
     1.95550   9.456E-31        19
     1.95650   1.112E-30         9
     1.95750   1.297E-30        16
     1.95850   2.902E-31         6
     1.95950   1.594E-30         7
     1.96050   8.955E-31        18
     1.96150   1.898E-30        11
     1.96250   2.709E-31         5
     1.96350   4.200E-31         5
     1.96450   1.076E-30        18
     1.96550   1.157E-30        13
     1.96650   7.012E-31        10
     1.96750   1.143E-30         7
     1.96850   1.928E-30        18
     1.96950   4.421E-31        11
     1.97050   1.367E-30        11
     1.97150   6.869E-31         7
     1.97250   9.530E-31        13
     1.97350   8.162E-31        17
     1.97450   8.198E-31        11
     1.97550   2.718E-30        14
     1.97650   8.323E-31        13
     1.97750   1.210E-30         8
     1.97850   2.355E-31         4
     1.97950   9.158E-31        12
     1.98050   5.209E-31         9
     1.98150   5.632E-31         6
     1.98250   1.174E-30         3
     1.98350   7.328E-31        10
     1.98450   1.936E-31         5
     1.98550   9.064E-31        14
     1.98650   3.581E-31         7
     1.98750   4.307E-31        10
     1.98850   5.554E-31         7
     1.98950   1.062E-30        10
     1.99050   1.414E-30         8
     1.99150   1.172E-30         4
     1.99250   3.584E-30        11
     1.99350   3.782E-30        16
     1.99450   2.571E-30        17
     1.99550   1.660E-31         5
     1.99650   5.345E-31         9
     1.99750   1.317E-30        17
     1.99850   2.102E-30        19
     1.99950   7.507E-31        15
     2.00050   3.321E-31         6
     2.00150   6.619E-31        17
     2.00250   2.211E-30        12
     2.00350   3.581E-31         6
     2.00450   1.016E-30        14
     2.00550   9.915E-31         7
     2.00650   1.114E-30        15
     2.00750   1.379E-30        13
     2.00850   3.336E-31         9
     2.00950   1.283E-30        16
     2.01050   4.331E-31         6
     2.01150   1.852E-30        18
     2.01250   1.999E-30        12
     2.01350   8.193E-31        12
     2.01450   1.002E-30         6
     2.01550   7.192E-31         9
     2.01650   1.719E-30        13
     2.01750   8.148E-31        13
     2.01850   9.301E-31        11
     2.01950   1.988E-30        22
     2.02050   2.203E-30        19
     2.02150   8.446E-31        14
     2.02250   6.351E-31        16
     2.02350   6.372E-31        10
     2.02450   1.855E-30        14
     2.02550   8.484E-31         7
     2.02650   1.365E-30        12
     2.02750   6.765E-31        13
     2.02850   9.840E-31         9
     2.02950   1.581E-30        12
     2.03050   2.019E-30         7
     2.03150   3.440E-31         4
     2.03250   2.258E-30        16
     2.03350   1.987E-30        11
     2.03450   9.118E-31        13
     2.03550   2.120E-30         8
     2.03650   1.108E-30        10
     2.03750   2.036E-30        12
     2.03850   4.148E-31         9
     2.03950   1.965E-30        15
     2.04050   1.569E-30        11
     2.04150   3.078E-30        17
     2.04250   7.255E-31        12
     2.04350   1.854E-30        14
     2.04450   1.084E-30         5
     2.04550   8.999E-31        12
     2.04650   2.307E-30        14
     2.04750   1.224E-30        20
     2.04850   4.152E-31         6
     2.04950   1.799E-30        14
     2.05050   1.105E-30         8
     2.05150   6.525E-31        14
     2.05250   2.400E-30        10
     2.05350   1.573E-30         8
     2.05450   3.846E-30        10
     2.05550   1.265E-30        10
     2.05650   2.264E-30        12
     2.05750   2.806E-30        10
     2.05850   8.301E-31        15
     2.05950   8.480E-31        13
     2.06050   1.964E-30        13
     2.06150   3.247E-31        10
     2.06250   1.934E-30         4
     2.06350   8.683E-31        11
     2.06450   2.710E-30         9
     2.06550   1.309E-30        11
     2.06650   1.737E-30        21
     2.06750   8.785E-31        11
     2.06850   1.417E-30        11
     2.06950   1.267E-30         8
     2.07050   2.025E-30        23
     2.07150   7.914E-31        13
     2.07250   1.772E-30        15
     2.07350   8.601E-31        14
     2.07450   1.881E-30        12
     2.07550   1.862E-30        10
     2.07650   1.142E-30        13
     2.07750   5.868E-31         8
     2.07850   2.209E-30        18
     2.07950   1.631E-30         9
     2.08050   1.166E-30        12
     2.08150   2.488E-30        10
     2.08250   2.443E-30        17
     2.08350   1.091E-30        16
     2.08450   1.349E-30        14
     2.08550   5.843E-31         7
     2.08650   5.435E-31        11
     2.08750   1.057E-30        14
     2.08850   2.894E-31         7
     2.08950   1.169E-30        14
     2.09050   2.518E-30        11
     2.09150   7.157E-31        10
     2.09250   5.750E-31        11
     2.09350   2.325E-30        15
     2.09450   1.674E-30        10
     2.09550   7.423E-31        10
     2.09650   2.516E-31         7
     2.09750   1.286E-30        15
     2.09850   1.595E-30        14
     2.09950   2.545E-30        10
     2.10050   8.108E-31         8
     2.10150   1.888E-30         7
     2.10250   9.377E-31         8
     2.10350   2.759E-30         8
     2.10450   2.430E-30        13
     2.10550   1.662E-30        15
     2.10650   1.946E-30         9
     2.10750   2.231E-30        11
     2.10850   2.584E-30         8
     2.10950   4.727E-31         7
     2.11050   2.707E-30        18
     2.11150   6.671E-31        12
     2.11250   2.901E-30        11
     2.11350   7.580E-31        11
     2.11450   1.046E-30        11
     2.11550   1.399E-30        11
     2.11650   9.063E-31        14
     2.11750   1.302E-30         8
     2.11850   1.405E-30         6
     2.11950   6.983E-31         9
     2.12050   1.770E-30         8
     2.12150   1.074E-30        14
     2.12250   4.975E-31        10
     2.12350   2.713E-31         9
     2.12450   7.932E-31        13
     2.12550   2.328E-30        19
     2.12650   1.677E-30         9
     2.12750   2.892E-31         6
     2.12850   6.322E-31        11
     2.12950   3.737E-31         3
     2.13050   1.028E-30        10
     2.13150   1.946E-30        13
     2.13250   2.779E-30        12
     2.13350   1.645E-30        10
     2.13450   3.522E-31         6
     2.13550   6.218E-31         9
     2.13650   7.121E-31         6
     2.13750   7.133E-31         8
     2.13850   9.166E-31        10
     2.13950   9.503E-31         8
     2.14050   1.632E-30         8
     2.14150   2.596E-30         8
     2.14250   4.961E-31         8
     2.14350   1.834E-30         8
     2.14450   1.483E-30        10
     2.14550   2.287E-30        17
     2.14650   1.685E-30        13
     2.14750   9.088E-31         9
     2.14850   1.226E-30        12
     2.14950   2.933E-30        15
     2.15050   1.800E-30         9
     2.15150   3.557E-30         7
     2.15250   1.389E-30         8
     2.15350   8.268E-31        10
     2.15450   1.747E-30        11
     2.15550   6.443E-31         8
     2.15650   5.092E-30        13
     2.15750   9.892E-31         8
     2.15850   1.049E-30        10
     2.15950   1.759E-30        12
     2.16050   2.765E-30         9
     2.16150   9.040E-31        16
     2.16250   5.474E-31         8
     2.16350   6.954E-31         8
     2.16450   1.495E-30        13
     2.16550   8.274E-31        11
     2.16650   9.578E-31        12
     2.16750   2.747E-30        12
     2.16850   1.500E-30         8
     2.16950   1.072E-30        10
     2.17050   1.069E-30         9
     2.17150   8.798E-31         7
     2.17250   1.289E-30        11
     2.17350   1.405E-30         7
     2.17450   1.954E-30        13
     2.17550   1.984E-30        18
     2.17650   4.213E-31         7
     2.17750   1.340E-30        13
     2.17850   1.476E-30         8
     2.17950   1.001E-30         7
     2.18050   1.022E-30         8
     2.18150   7.395E-31         7
     2.18250   4.382E-30        13
     2.18350   9.146E-31        13
     2.18450   2.162E-31         6
     2.18550   1.540E-30        10
     2.18650   1.110E-30         7
     2.18750   3.986E-31         6
     2.18850   2.643E-30        13
     2.18950   3.078E-30        15
     2.19050   1.332E-30        16
     2.19150   1.906E-30         9
     2.19250   5.269E-31        10
     2.19350   3.013E-30        13
     2.19450   1.005E-30        11
     2.19550   3.193E-31         8
     2.19650   1.175E-30         9
     2.19750   1.086E-30         5
     2.19850   1.757E-30        12
     2.19950   3.505E-30        19
     2.20050   2.822E-30        14
     2.20150   1.638E-30        13
     2.20250   9.555E-31        13
     2.20350   1.116E-30         9
     2.20450   2.558E-30         9
     2.20550   3.461E-30         9
     2.20650   2.689E-30        17
     2.20750   1.008E-30        11
     2.20850   2.585E-30        11
     2.20950   1.190E-30        11
     2.21050   2.372E-30        10
     2.21150   3.410E-30        15
     2.21250   1.670E-30        15
     2.21350   1.679E-30        12
     2.21450   3.444E-30        11
     2.21550   5.387E-31         8
     2.21650   1.004E-30         6
     2.21750   9.917E-31         5
     2.21850   1.740E-30        11
     2.21950   1.712E-30        10
     2.22050   1.773E-30        11
     2.22150   1.277E-30         7
     2.22250   1.710E-30         9
     2.22350   1.049E-30        11
     2.22450   1.845E-30         9
     2.22550   1.744E-30         7
     2.22650   1.399E-30        11
     2.22750   8.070E-31         8
     2.22850   2.570E-30        14
     2.22950   1.265E-30        13
     2.23050   1.942E-30         8
     2.23150   1.530E-30         9
     2.23250   2.088E-30        10
     2.23350   1.139E-30         7
     2.23450   1.201E-30         8
     2.23550   1.998E-30        12
     2.23650   4.341E-31         4
     2.23750   2.801E-30        12
     2.23850   2.997E-30        12
     2.23950   6.367E-31         7
     2.24050   3.096E-31         6
     2.24150   1.009E-30         4
     2.24250   4.089E-31         4
     2.24350   1.819E-30         7
     2.24450   2.343E-30         7
     2.24550   3.652E-30        10
     2.24650   1.021E-30        11
     2.24750   3.490E-30        16
     2.24850   4.505E-30        17
     2.24950   4.712E-31         4
     2.25050   4.122E-31         6
     2.25150   5.246E-31         9
     2.25250   1.140E-30         7
     2.25350   1.068E-30         9
     2.25450   7.632E-31         7
     2.25550   1.040E-30        13
     2.25650   1.543E-30        12
     2.25750   1.365E-30        12
     2.25850   1.045E-30         8
     2.25950   2.108E-30         9
     2.26050   1.647E-30         8
     2.26150   5.352E-31         8
     2.26250   1.540E-30         6
     2.26350   1.395E-30        13
     2.26450   2.531E-30        15
     2.26550   1.065E-30         6
     2.26650   1.606E-31         6
     2.26750   1.267E-30         7
     2.26850   1.131E-30        12
     2.26950   2.815E-32         1
     2.27050   2.334E-30        11
     2.27150   1.548E-30        12
     2.27250   4.078E-31         6
     2.27350   3.246E-30        13
     2.27450   3.576E-30         8
     2.27550   3.302E-30        14
     2.27650   2.866E-30         8
     2.27750   7.415E-31        12
     2.27850   6.177E-31        11
     2.27950   1.604E-30        13
     2.28050   1.133E-30        11
     2.28150   1.821E-30         7
     2.28250   1.169E-30        11
     2.28350   1.277E-30         8
     2.28450   2.831E-30        19
     2.28550   3.031E-30         9
     2.28650   9.418E-31         7
     2.28750   1.079E-30         8
     2.28850   9.178E-31         2
     2.28950   3.663E-30        17
     2.29050   1.403E-30        10
     2.29150   2.180E-30        11
     2.29250   1.849E-30         9
     2.29350   3.976E-31         8
     2.29450   1.064E-30        12
     2.29550   3.136E-31         2
     2.29650   2.395E-30        13
     2.29750   1.502E-30         5
     2.29850   1.832E-30         9
     2.29950   6.519E-31        10
     2.30050   1.270E-30         8
     2.30150   3.038E-30         8
     2.30250   1.884E-30         8
     2.30350   2.789E-30         8
     2.30450   5.997E-31        12
     2.30550   2.305E-30        16
     2.30650   3.308E-30        15
     2.30750   2.443E-31         6
     2.30850   3.607E-31         5
     2.30950   1.152E-30        15
     2.31050   3.312E-30        21
     2.31150   4.965E-31         7
     2.31250   4.770E-31         7
     2.31350   1.880E-30         9
     2.31450   3.411E-31         7
     2.31550   2.430E-30         9
     2.31650   3.378E-30        11
     2.31750   1.922E-30        16
     2.31850   1.993E-30         8
     2.31950   1.558E-30        12
     2.32050   1.402E-30         7
     2.32150   3.611E-30        14
     2.32250   2.733E-30        12
     2.32350   8.968E-31        12
     2.32450   8.496E-31        12
     2.32550   1.356E-30         5
     2.32650   1.199E-30        10
     2.32750   1.591E-30        12
     2.32850   1.685E-30        11
     2.32950   1.642E-30         4
     2.33050   1.496E-30         7
     2.33150   1.400E-30         7
     2.33250   1.725E-30         6
     2.33350   4.849E-30        13
     2.33450   1.062E-30         9
     2.33550   3.548E-30        15
     2.33650   2.047E-30        14
     2.33750   5.083E-30        18
     2.33850   4.579E-31         9
     2.33950   1.697E-30         9
     2.34050   2.998E-30        10
     2.34150   1.224E-30        11
     2.34250   4.398E-30        11
     2.34350   3.145E-30        12
     2.34450   1.565E-30         5
     2.34550   3.110E-30        10
     2.34650   2.407E-30         7
     2.34750   1.786E-30         9
     2.34850   1.005E-30        12
     2.34950   1.198E-30        14
     2.35050   1.995E-30        12
     2.35150   5.866E-31         9
     2.35250   2.305E-30        13
     2.35350   3.119E-30        12
     2.35450   1.229E-30        14
     2.35550   5.613E-31         8
     2.35650   1.231E-30        13
     2.35750   8.420E-31        11
     2.35850   3.407E-30        17
     2.35950   2.699E-30        16
     2.36050   1.339E-30        10
     2.36150   1.707E-30         9
     2.36250   1.578E-30        11
     2.36350   3.257E-30         8
     2.36450   1.276E-30         8
     2.36550   3.575E-30        17
     2.36650   2.101E-30        15
     2.36750   1.888E-30        10
     2.36850   4.819E-30        14
     2.36950   4.247E-31         5
     2.37050   1.806E-30        14
     2.37150   1.034E-30        11
     2.37250   1.752E-30        11
     2.37350   3.204E-30        11
     2.37450   8.614E-31         9
     2.37550   2.349E-30         8
     2.37650   1.756E-30         6
     2.37750   2.388E-31         3
     2.37850   6.590E-31         6
     2.37950   1.770E-30        15
     2.38050   2.477E-30        13
     2.38150   3.227E-30        15
     2.38250   7.498E-31        12
     2.38350   1.805E-30        12
     2.38450   1.225E-30         7
     2.38550   2.102E-30        13
     2.38650   2.190E-30        11
     2.38750   2.353E-30         8
     2.38850   3.050E-30        13
     2.38950   2.374E-30        13
     2.39050   1.918E-31         4
     2.39150   9.843E-31        10
     2.39250   1.422E-30        17
     2.39350   1.097E-30         9
     2.39450   9.307E-31        10
     2.39550   2.127E-30         7
     2.39650   2.993E-30        12
     2.39750   7.893E-31        12
     2.39850   1.465E-30        10
     2.39950   1.053E-30         8
     2.40050   1.342E-30         8
     2.40150   1.119E-30        11
     2.40250   3.138E-30        15
     2.40350   6.095E-30        14
     2.40450   1.330E-30        14
     2.40550   2.090E-30        13
     2.40650   1.491E-30        12
     2.40750   1.976E-30        11
     2.40850   3.232E-31         4
     2.40950   4.488E-31         6
     2.41050   1.671E-30        11
     2.41150   2.309E-30        10
     2.41250   3.259E-30        18
     2.41350   1.741E-30         9
     2.41450   1.387E-30         9
     2.41550   3.362E-31         4
     2.41650   2.100E-30         6
     2.41750   1.579E-30         7
     2.41850   1.855E-30        11
     2.41950   2.969E-31         5
     2.42050   1.749E-30        12
     2.42150   1.133E-30         9
     2.42250   4.633E-31         8
     2.42350   1.585E-30         3
     2.42450   5.092E-31         6
     2.42550   4.607E-31         7
     2.42650   6.020E-31         9
     2.42750   3.551E-30         9
     2.42850   3.101E-30        18
     2.42950   1.449E-30        10
     2.43050   1.876E-30        12
     2.43150   8.346E-31         3
     2.43250   1.181E-30         7
     2.43350   9.036E-31         7
     2.43450   1.601E-30         5
     2.43550   1.085E-30        10
     2.43650   1.170E-30         6
     2.43750   2.020E-30        21
     2.43850   1.669E-30        19
     2.43950   2.269E-30        12
     2.44050   3.693E-30        14
     2.44150   2.820E-30        16
     2.44250   1.998E-30        10
     2.44350   1.271E-30        11
     2.44450   2.237E-30         8
     2.44550   1.176E-30        11
     2.44650   6.579E-31         7
     2.44750   9.069E-31         8
     2.44850   3.596E-31         8
     2.44950   2.555E-31         4
     2.45050   1.386E-30         8
     2.45150   2.289E-30        10
     2.45250   8.708E-31         6
     2.45350   4.036E-30        11
     2.45450   1.802E-30         7
     2.45550   1.247E-30         8
     2.45650   7.205E-31         5
     2.45750   2.431E-30        10
     2.45850   2.309E-30        12
     2.45950   1.948E-30        13
     2.46050   1.018E-30        17
     2.46150   3.534E-30        14
     2.46250   1.936E-30        15
     2.46350   2.456E-30        16
     2.46450   1.661E-30        15
     2.46550   2.061E-30        13
     2.46650   5.297E-31         5
     2.46750   1.621E-30         9
     2.46850   6.673E-31         4
     2.46950   2.752E-31         4
     2.47050   1.557E-30         8
     2.47150   1.525E-30        17
     2.47250   3.137E-30        13
     2.47350   2.968E-30        13
     2.47450   1.668E-30        14
     2.47550   1.272E-30        10
     2.47650   1.132E-30         7
     2.47750   1.028E-30         9
     2.47850   6.144E-31        14
     2.47950   5.844E-30        12
     2.48050   2.325E-30         9
     2.48150   1.907E-30         8
     2.48250   2.650E-30        14
     2.48350   1.874E-30        11
     2.48450   3.143E-30         9
     2.48550   2.589E-30         8
     2.48650   7.922E-31         8
     2.48750   2.326E-30        11
     2.48850   1.447E-30         8
     2.48950   1.349E-30         9
     2.49050   4.388E-30        10
     2.49150   3.903E-30        16
     2.49250   2.104E-30        11
     2.49350   2.425E-30        12
     2.49450   3.349E-30        15
     2.49550   5.085E-30        18
     2.49650   3.054E-30        12
     2.49750   2.586E-30        13
     2.49850   3.738E-30        19
     2.49950   4.587E-30        16
     2.50050   7.343E-31         9
     2.50150   9.811E-31        13
     2.50250   2.055E-30        12
     2.50350   1.685E-30        11
     2.50450   8.281E-31        14
     2.50550   3.090E-30        17
     2.50650   1.496E-30         7
     2.50750   3.453E-30        15
     2.50850   2.078E-30        18
     2.50950   1.879E-30        11
     2.51050   1.026E-30         8
     2.51150   1.275E-30        14
     2.51250   2.955E-30         9
     2.51350   3.892E-30        13
     2.51450   1.154E-30        16
     2.51550   1.201E-30        15
     2.51650   1.527E-30         8
     2.51750   2.702E-30         9
     2.51850   2.293E-30        12
     2.51950   3.164E-30        10
     2.52050   2.405E-30        11
     2.52150   4.860E-30        18
     2.52250   2.123E-30        11
     2.52350   1.038E-30        14
     2.52450   1.194E-30         7
     2.52550   8.162E-31        11
     2.52650   1.910E-30         8
     2.52750   3.228E-30        11
     2.52850   1.220E-30        11
     2.52950   1.734E-30        13
     2.53050   9.722E-31         9
     2.53150   2.373E-31         5
     2.53250   2.097E-30        10
     2.53350   3.244E-30        10
     2.53450   1.285E-30        13
     2.53550   1.248E-30        10
     2.53650   5.025E-31         4
     2.53750   3.225E-31         6
     2.53850   3.699E-30        14
     2.53950   1.527E-30        11
     2.54050   1.011E-30         7
     2.54150   2.312E-30        11
     2.54250   1.729E-30        11
     2.54350   2.542E-30         8
     2.54450   1.683E-30         7
     2.54550   2.542E-31         7
     2.54650   4.648E-30        12
     2.54750   2.238E-30        10
     2.54850   6.268E-31         5
     2.54950   2.808E-30         9
     2.55050   4.574E-30        10
     2.55150   1.141E-30         9
     2.55250   3.220E-30        10
     2.55350   1.327E-30         5
     2.55450   3.151E-30        18
     2.55550   3.555E-30        14
     2.55650   8.513E-31        13
     2.55750   1.955E-30        12
     2.55850   6.362E-31        10
     2.55950   1.105E-30        15
     2.56050   1.737E-30        10
     2.56150   3.841E-30        12
     2.56250   2.369E-30        14
     2.56350   1.875E-30         9
     2.56450   9.921E-31         8
     2.56550   2.639E-30        11
     2.56650   1.569E-30         9
     2.56750   9.696E-31        12
     2.56850   5.735E-31        11
     2.56950   2.015E-30         8
     2.57050   1.312E-30        14
     2.57150   2.438E-30         5
     2.57250   1.054E-30        11
     2.57350   4.128E-31         6
     2.57450   1.034E-30        12
     2.57550   8.773E-31         9
     2.57650   3.796E-31         4
     2.57750   1.679E-30         9
     2.57850   2.650E-30         8
     2.57950   1.498E-30         9
     2.58050   1.935E-30        15
     2.58150   1.667E-30        20
     2.58250   2.114E-30        10
     2.58350   8.648E-31        11
     2.58450   2.675E-30        15
     2.58550   1.370E-30        10
     2.58650   2.863E-30        10
     2.58750   2.419E-30         8
     2.58850   1.749E-30        14
     2.58950   2.817E-30         8
     2.59050   1.190E-30         8
     2.59150   1.703E-30        10
     2.59250   3.443E-30        16
     2.59350   2.474E-30        13
     2.59450   3.183E-30        19
     2.59550   2.496E-30         9
     2.59650   4.606E-30        13
     2.59750   2.432E-30        17
     2.59850   2.420E-30        15
     2.59950   3.314E-30         9
     2.60050   1.753E-30         8
     2.60150   1.472E-30        10
     2.60250   2.600E-30        17
     2.60350   3.294E-30        14
     2.60450   3.966E-30        15
     2.60550   3.009E-30        16
     2.60650   6.138E-30        19
     2.60750   3.577E-30        11
     2.60850   1.621E-30        11
     2.60950   1.413E-30        12
     2.61050   2.868E-30        15
     2.61150   7.068E-31        10
     2.61250   2.153E-30        16
     2.61350   4.014E-30        13
     2.61450   2.589E-30         9
     2.61550   6.815E-30        23
     2.61650   1.431E-30         9
     2.61750   2.422E-30        11
     2.61850   6.036E-31         8
     2.61950   1.886E-30        14
     2.62050   2.661E-30        12
     2.62150   1.189E-30         4
     2.62250   1.649E-30         6
     2.62350   1.561E-30         7
     2.62450   2.768E-30        12
     2.62550   1.483E-30         8
     2.62650   2.030E-30        17
     2.62750   2.453E-30        12
     2.62850   7.090E-31         7
     2.62950   3.467E-30        10
     2.63050   1.266E-30        14
     2.63150   2.601E-30        12
     2.63250   6.046E-30        16
     2.63350   3.345E-30        12
     2.63450   2.393E-30         7
     2.63550   1.426E-30         8
     2.63650   1.282E-30         5
     2.63750   2.249E-30        17
     2.63850   6.680E-30        22
     2.63950   1.723E-30        15
     2.64050   3.472E-30        14
     2.64150   2.753E-30        11
     2.64250   2.994E-30        11
     2.64350   3.006E-30        16
     2.64450   1.540E-30        14
     2.64550   3.744E-30        14
     2.64650   5.487E-30        18
     2.64750   2.557E-30         7
     2.64850   3.011E-30        10
     2.64950   4.838E-30        17
     2.65050   5.832E-30        22
     2.65150   3.936E-30        18
     2.65250   2.276E-30        12
     2.65350   6.257E-31         6
     2.65450   2.052E-30        13
     2.65550   2.818E-30         9
     2.65650   1.812E-30        14
     2.65750   2.728E-30        15
     2.65850   2.794E-30        10
     2.65950   5.544E-31         8
     2.66050   2.320E-30         9
     2.66150   4.977E-30        11
     2.66250   1.877E-30        12
     2.66350   2.608E-30         9
     2.66450   2.341E-30         9
     2.66550   2.727E-30        13
     2.66650   2.588E-30        12
     2.66750   9.634E-31         7
     2.66850   3.858E-31         8
     2.66950   3.151E-30        14
     2.67050   2.163E-30        10
     2.67150   2.854E-30        11
     2.67250   2.543E-30         6
     2.67350   3.942E-30        14
     2.67450   1.316E-30        10
     2.67550   2.037E-30        10
     2.67650   1.925E-30        12
     2.67750   1.692E-30        11
     2.67850   2.729E-30        18
     2.67950   9.365E-31         8
     2.68050   2.591E-30        15
     2.68150   1.128E-30         7
     2.68250   7.098E-30        23
     2.68350   1.170E-30        12
     2.68450   5.679E-30        15
     2.68550   1.163E-30        14
     2.68650   1.903E-30        14
     2.68750   1.256E-30         6
     2.68850   1.552E-30        11
     2.68950   5.009E-30        11
     2.69050   3.096E-30        17
     2.69150   2.754E-30         6
     2.69250   2.404E-30        13
     2.69350   6.978E-31         8
     2.69450   2.452E-30        11
     2.69550   1.057E-30         6
     2.69650   1.021E-30        11
     2.69750   2.987E-30        15
     2.69850   2.123E-30         6
     2.69950   9.194E-31        10
     2.70050   8.194E-31        11
     2.70150   1.453E-31         3
     2.70250   1.368E-30         9
     2.70350   2.852E-30        11
     2.70450   1.307E-30         6
     2.70550   1.873E-30        15
     2.70650   1.430E-30         6
     2.70750   1.635E-30        13
     2.70850   1.011E-30         7
     2.70950   3.775E-30        17
     2.71050   1.707E-30        16
     2.71150   2.782E-30        17
     2.71250   2.684E-30        17
     2.71350   3.824E-30        14
     2.71450   1.670E-30        15
     2.71550   1.096E-30        10
     2.71650   2.588E-30        10
     2.71750   2.304E-30        12
     2.71850   2.470E-30        10
     2.71950   1.792E-30         8
     2.72050   2.862E-30        11
     2.72150   2.608E-30        15
     2.72250   1.990E-30        12
     2.72350   3.606E-30        18
     2.72450   2.629E-30        17
     2.72550   4.515E-30        17
     2.72650   6.760E-31        11
     2.72750   1.883E-30        10
     2.72850   1.281E-30        14
     2.72950   2.447E-30        12
     2.73050   4.600E-30        11
     2.73150   2.420E-30        15
     2.73250   2.768E-30        11
     2.73350   2.860E-30         8
     2.73450   3.744E-30        11
     2.73550   1.620E-30         6
     2.73650   4.147E-30        13
     2.73750   1.603E-30        15
     2.73850   2.446E-30         9
     2.73950   6.872E-31        12
     2.74050   2.494E-30         8
     2.74150   1.245E-30        10
     2.74250   2.133E-30        10
     2.74350   1.829E-30        13
     2.74450   2.578E-30        16
     2.74550   2.276E-30        12
     2.74650   4.910E-30        21
     2.74750   6.699E-31        14
     2.74850   6.150E-30        16
     2.74950   2.137E-30        11
     2.75050   3.393E-30        17
     2.75150   1.141E-30         4
     2.75250   3.380E-30        10
     2.75350   3.393E-30        10
     2.75450   2.383E-30        11
     2.75550   2.990E-30        19
     2.75650   4.031E-30        16
     2.75750   1.962E-30        12
     2.75850   1.391E-30        10
     2.75950   3.911E-30        15
     2.76050   5.477E-30        16
     2.76150   2.789E-30        15
     2.76250   3.621E-30        16
     2.76350   2.815E-30         9
     2.76450   4.392E-30        16
     2.76550   2.384E-30        12
     2.76650   4.326E-30        24
     2.76750   2.511E-30        20
     2.76850   4.107E-30        24
     2.76950   2.517E-30        11
     2.77050   3.878E-30        22
     2.77150   2.529E-30        14
     2.77250   5.621E-30        14
     2.77350   3.046E-30        18
     2.77450   1.721E-30         9
     2.77550   4.777E-30        25
     2.77650   4.993E-30        12
     2.77750   4.318E-30        15
     2.77850   4.592E-30        21
     2.77950   1.005E-30         9
     2.78050   3.262E-30        16
     2.78150   2.154E-30        13
     2.78250   2.482E-30         9
     2.78350   9.971E-32         3
     2.78450   1.713E-30        17
     2.78550   2.815E-30        10
     2.78650   3.437E-30        11
     2.78750   4.046E-30        14
     2.78850   3.742E-30        13
     2.78950   8.631E-31         7
     2.79050   1.893E-30         7
     2.79150   1.646E-30        11
     2.79250   1.286E-30         6
     2.79350   5.639E-30        20
     2.79450   2.357E-30        14
     2.79550   3.443E-30        13
     2.79650   2.133E-30        17
     2.79750   3.121E-30        19
     2.79850   6.172E-31         5
     2.79950   2.553E-30        12
     2.80050   1.454E-30         7
     2.80150   1.132E-30        10
     2.80250   1.106E-30         8
     2.80350   2.418E-30        12
     2.80450   1.895E-30         9
     2.80550   1.036E-30        11
     2.80650   1.871E-30        10
     2.80750   2.577E-30        11
     2.80850   1.372E-30         9
     2.80950   1.871E-30        10
     2.81050   2.317E-30         9
     2.81150   3.254E-30        15
     2.81250   1.157E-30        15
     2.81350   2.186E-30        15
     2.81450   6.660E-31         6
     2.81550   2.603E-30        11
     2.81650   2.880E-30        11
     2.81750   4.364E-30        14
     2.81850   2.171E-30        10
     2.81950   2.953E-30        12
     2.82050   1.755E-30        12
     2.82150   5.322E-30        15
     2.82250   2.441E-30        20
     2.82350   2.113E-30        15
     2.82450   1.178E-30        13
     2.82550   4.182E-30        15
     2.82650   2.727E-30         9
     2.82750   5.267E-30        11
     2.82850   4.148E-30        20
     2.82950   2.325E-30         9
     2.83050   2.953E-30        14
     2.83150   2.356E-30        10
     2.83250   2.592E-30        13
     2.83350   2.599E-30        18
     2.83450   3.410E-30        15
     2.83550   3.242E-30        11
     2.83650   2.597E-30         9
     2.83750   6.845E-31         6
     2.83850   9.222E-31        11
     2.83950   2.755E-30        12
     2.84050   1.676E-30        11
     2.84150   6.725E-31         5
     2.84250   2.313E-30        16
     2.84350   1.352E-30         6
     2.84450   1.252E-30        15
     2.84550   4.021E-30        14
     2.84650   2.587E-30         9
     2.84750   4.068E-30        19
     2.84850   7.706E-31        10
     2.84950   1.031E-30        11
     2.85050   9.556E-31         8
     2.85150   3.423E-30        16
     2.85250   1.909E-30        14
     2.85350   1.701E-30        10
     2.85450   1.699E-30        13
     2.85550   4.546E-30        14
     2.85650   1.818E-30        11
     2.85750   4.179E-30        15
     2.85850   7.547E-31        11
     2.85950   1.529E-30        11
     2.86050   3.669E-30        21
     2.86150   1.040E-30         8
     2.86250   2.570E-30        11
     2.86350   1.297E-30         9
     2.86450   1.948E-30         6
     2.86550   3.961E-30        12
     2.86650   2.457E-30        11
     2.86750   1.358E-30        13
     2.86850   1.986E-30        10
     2.86950   3.060E-30        11
     2.87050   6.773E-30        15
     2.87150   1.236E-30        11
     2.87250   4.035E-30        24
     2.87350   2.726E-30        17
     2.87450   3.403E-30        12
     2.87550   2.870E-30        17
     2.87650   2.085E-30        10
     2.87750   3.300E-30        14
     2.87850   2.446E-30        19
     2.87950   1.970E-30        14
     2.88050   1.134E-30        13
     2.88150   3.128E-30        18
     2.88250   4.682E-30        21
     2.88350   2.457E-30        16
     2.88450   1.371E-30        11
     2.88550   6.419E-30        24
     2.88650   1.755E-30        15
     2.88750   6.331E-30        17
     2.88850   3.188E-30        22
     2.88950   2.589E-30        20
     2.89050   1.573E-30        12
     2.89150   4.810E-30        19
     2.89250   1.149E-30        17
     2.89350   3.561E-30        19
     2.89450   3.601E-30        11
     2.89550   3.483E-30        13
     2.89650   2.362E-30        12
     2.89750   4.312E-30        15
     2.89850   1.359E-30        20
     2.89950   3.678E-30        16
     2.90050   6.796E-30        23
     2.90150   3.104E-30        10
     2.90250   4.898E-30        20
     2.90350   3.448E-30        18
     2.90450   3.469E-30        13
     2.90550   2.297E-30        16
     2.90650   4.636E-30        20
     2.90750   1.149E-30        14
     2.90850   3.464E-30        11
     2.90950   1.469E-30         9
     2.91050   1.897E-30        12
     2.91150   2.273E-30         9
     2.91250   2.831E-30        13
     2.91350   1.307E-30        12
     2.91450   7.168E-30        18
     2.91550   1.440E-30         7
     2.91650   1.368E-30        10
     2.91750   2.084E-30        15
     2.91850   2.955E-30        14
     2.91950   8.170E-31         9
     2.92050   6.338E-30        15
     2.92150   1.644E-30        11
     2.92250   3.154E-30        18
     2.92350   1.890E-30        15
     2.92450   1.332E-30        11
     2.92550   1.033E-30        11
     2.92650   3.555E-30        11
     2.92750   1.385E-30        11
     2.92850   1.795E-30        10
     2.92950   1.621E-30        10
     2.93050   1.470E-30         8
     2.93150   2.039E-30        13
     2.93250   2.435E-30        18
     2.93350   1.314E-30         9
     2.93450   3.714E-30        18
     2.93550   1.868E-30        15
     2.93650   1.698E-30        13
     2.93750   3.697E-30        21
     2.93850   2.016E-30         8
     2.93950   3.299E-30        17
     2.94050   2.429E-30        13
     2.94150   4.173E-30        13
     2.94250   7.725E-30        20
     2.94350   3.793E-30        15
     2.94450   1.825E-30        14
     2.94550   1.086E-30        10
     2.94650   4.416E-30         9
     2.94750   2.513E-30        10
     2.94850   4.491E-30        13
     2.94950   1.761E-30         9
     2.95050   1.686E-30        13
     2.95150   1.592E-30        11
     2.95250   1.374E-30         6
     2.95350   2.391E-30        13
     2.95450   1.996E-30        13
     2.95550   1.404E-30        11
     2.95650   3.516E-30        13
     2.95750   3.598E-30        15
     2.95850   5.190E-30        20
     2.95950   4.413E-30        21
     2.96050   3.309E-30        15
     2.96150   1.260E-30         8
     2.96250   2.935E-30        11
     2.96350   4.554E-30        19
     2.96450   8.760E-32         3
     2.96550   2.191E-30        12
     2.96650   1.494E-30        10
     2.96750   1.009E-30         5
     2.96850   4.848E-30        14
     2.96950   1.014E-30        10
     2.97050   2.019E-30        12
     2.97150   3.404E-30         9
     2.97250   1.196E-30        10
     2.97350   2.220E-30        15
     2.97450   2.921E-30        18
     2.97550   1.460E-30         9
     2.97650   2.940E-30         7
     2.97750   2.188E-30        15
     2.97850   3.150E-30        13
     2.97950   2.601E-30        13
     2.98050   5.200E-30        17
     2.98150   1.370E-30         5
     2.98250   1.887E-30        13
     2.98350   2.298E-30        13
     2.98450   1.869E-30        11
     2.98550   4.620E-31        10
     2.98650   3.846E-30        10
     2.98750   2.381E-30         9
     2.98850   3.561E-30        14
     2.98950   3.165E-30        15
     2.99050   7.240E-31         8
     2.99150   3.224E-30        14
     2.99250   5.558E-31         5
     2.99350   4.525E-30        14
     2.99450   5.210E-30        16
     2.99550   2.915E-30        12
     2.99650   3.722E-30        11
     2.99750   2.030E-30         9
     2.99850   4.952E-30        10
     2.99950   1.447E-30        15
     3.00050   1.773E-30        15
     3.00150   1.882E-30         9
     3.00250   3.175E-30        15
     3.00350   1.700E-30        12
     3.00450   3.856E-30        24
     3.00550   2.191E-30        14
     3.00650   8.669E-30        28
     3.00750   1.073E-30        10
     3.00850   2.227E-30        16
     3.00950   5.034E-30        16
     3.01050   4.601E-30        13
     3.01150   3.320E-30        16
     3.01250   2.923E-30        19
     3.01350   5.720E-30        28
     3.01450   4.836E-30        21
     3.01550   2.533E-30        21
     3.01650   4.982E-30        21
     3.01750   3.655E-30        20
     3.01850   4.208E-30        28
     3.01950   5.180E-30        24
     3.02050   2.199E-30         8
     3.02150   4.486E-30        27
     3.02250   3.436E-30        26
     3.02350   3.183E-30        13
     3.02450   1.728E-30        20
     3.02550   5.188E-30        22
     3.02650   3.853E-30        12
     3.02750   6.332E-30        31
     3.02850   3.687E-30        20
     3.02950   6.191E-31         8
     3.03050   2.019E-30        17
     3.03150   4.687E-30        37
     3.03250   2.882E-30        10
     3.03350   4.858E-30        16
     3.03450   1.219E-30         9
     3.03550   6.903E-30        20
     3.03650   3.977E-30        21
     3.03750   1.797E-30        16
     3.03850   3.003E-30        12
     3.03950   3.514E-30        18
     3.04050   3.708E-30        19
     3.04150   5.207E-30        14
     3.04250   1.048E-30        11
     3.04350   4.218E-30        19
     3.04450   2.247E-30         9
     3.04550   3.728E-30        20
     3.04650   3.727E-30        18
     3.04750   2.374E-30         9
     3.04850   2.882E-30        20
     3.04950   1.460E-30         6
     3.05050   2.871E-30        11
     3.05150   2.291E-30        12
     3.05250   2.715E-30        18
     3.05350   3.367E-30        14
     3.05450   2.017E-30        13
     3.05550   1.073E-30        10
     3.05650   2.033E-30        12
     3.05750   5.856E-30        26
     3.05850   2.551E-30         8
     3.05950   2.587E-30        18
     3.06050   2.209E-30         9
     3.06150   1.442E-30        11
     3.06250   3.501E-30        12
     3.06350   4.073E-30        21
     3.06450   1.718E-30        12
     3.06550   4.604E-30        17
     3.06650   3.915E-31         4
     3.06750   3.349E-30        10
     3.06850   3.635E-30        10
     3.06950   2.526E-30         7
     3.07050   1.695E-30        10
     3.07150   3.346E-30        13
     3.07250   4.554E-30        14
     3.07350   2.002E-30        12
     3.07450   4.632E-30        19
     3.07550   1.480E-30        18
     3.07650   1.064E-30         9
     3.07750   2.903E-30        15
     3.07850   1.841E-30        22
     3.07950   2.489E-30        14
     3.08050   1.457E-30        11
     3.08150   2.921E-30        18
     3.08250   4.187E-30        18
     3.08350   3.954E-30        20
     3.08450   4.516E-30        15
     3.08550   2.075E-30        14
     3.08650   4.425E-30        21
     3.08750   4.681E-30        17
     3.08850   2.177E-30        12
     3.08950   3.029E-30        18
     3.09050   2.254E-30        13
     3.09150   2.499E-30        15
     3.09250   2.057E-30        10
     3.09350   5.058E-30        14
     3.09450   2.897E-30        12
     3.09550   9.349E-31        11
     3.09650   2.509E-30        11
     3.09750   4.113E-30        13
     3.09850   6.872E-30        21
     3.09950   4.554E-30        14
     3.10050   2.601E-30         9
     3.10150   2.625E-30        10
     3.10250   3.794E-30        15
     3.10350   2.011E-30         6
     3.10450   7.747E-30        21
     3.10550   4.154E-30        20
     3.10650   5.646E-30        17
     3.10750   4.580E-30        13
     3.10850   6.245E-30        28
     3.10950   2.072E-30         9
     3.11050   3.594E-30        11
     3.11150   1.305E-30        14
     3.11250   7.426E-31        10
     3.11350   4.071E-30        10
     3.11450   2.546E-30         9
     3.11550   1.443E-30        10
     3.11650   2.338E-30        10
     3.11750   2.842E-30        15
     3.11850   2.469E-30         9
     3.11950   4.639E-30        13
     3.12050   2.609E-30        14
     3.12150   3.331E-30        23
     3.12250   4.779E-30        19
     3.12350   2.957E-30        16
     3.12450   1.870E-30        13
     3.12550   2.730E-30        14
     3.12650   1.365E-30        12
     3.12750   3.725E-30        16
     3.12850   1.786E-30         7
     3.12950   4.374E-30        16
     3.13050   4.194E-30        15
     3.13150   1.983E-30        11
     3.13250   3.240E-30        20
     3.13350   4.400E-30        20
     3.13450   2.073E-30        16
     3.13550   1.987E-30        14
     3.13650   3.981E-30        18
     3.13750   3.660E-30        16
     3.13850   6.065E-30        19
     3.13950   2.260E-30        10
     3.14050   3.411E-30        13
     3.14150   4.207E-30        15
     3.14250   1.852E-30         9
     3.14350   6.278E-30        23
     3.14450   6.421E-30        24
     3.14550   3.997E-30        18
     3.14650   2.997E-30        18
     3.14750   4.354E-30        12
     3.14850   6.884E-31        13
     3.14950   2.540E-30        13
     3.15050   3.858E-30        17
     3.15150   3.920E-30        26
     3.15250   4.878E-30        26
     3.15350   4.133E-30        14
     3.15450   3.512E-30        21
     3.15550   8.284E-30        15
     3.15650   6.556E-30        20
     3.15750   3.087E-30        20
     3.15850   4.089E-30        23
     3.15950   2.175E-30         9
     3.16050   9.099E-31         9
     3.16150   6.399E-30        25
     3.16250   3.071E-30         9
     3.16350   1.675E-30        12
     3.16450   2.059E-30        21
     3.16550   9.626E-30        25
     3.16650   1.960E-30        18
     3.16750   4.150E-30        15
     3.16850   3.388E-30        19
     3.16950   3.467E-30        22
     3.17050   3.695E-30        16
     3.17150   6.034E-30        20
     3.17250   2.974E-30        20
     3.17350   1.547E-30         7
     3.17450   3.232E-30        17
     3.17550   4.660E-30        20
     3.17650   4.726E-30        18
     3.17750   6.879E-31         9
     3.17850   4.683E-30        17
     3.17950   4.721E-30        22
     3.18050   4.569E-30        19
     3.18150   1.837E-30        13
     3.18250   5.997E-30        23
     3.18350   3.878E-30        18
     3.18450   3.677E-30        14
     3.18550   6.236E-30        18
     3.18650   4.630E-30        17
     3.18750   3.996E-30        17
     3.18850   3.156E-30        19
     3.18950   4.790E-30        19
     3.19050   2.786E-30        21
     3.19150   3.596E-30        19
     3.19250   4.160E-30        18
     3.19350   4.865E-30        21
     3.19450   2.488E-30        18
     3.19550   4.407E-30        18
     3.19650   2.728E-30        17
     3.19750   1.300E-30        14
     3.19850   2.422E-30        12
     3.19950   1.759E-30        16
     3.20050   1.793E-30        10
     3.20150   2.649E-30        19
     3.20250   3.298E-30        13
     3.20350   3.578E-30        12
     3.20450   2.673E-30        15
     3.20550   4.860E-30        20
     3.20650   3.026E-30        17
     3.20750   2.569E-30        17
     3.20850   1.432E-30        12
     3.20950   3.562E-30        14
     3.21050   3.139E-30        19
     3.21150   7.485E-31         6
     3.21250   2.962E-30        14
     3.21350   1.475E-30         6
     3.21450   4.606E-30        18
     3.21550   4.526E-30        16
     3.21650   1.649E-30        12
     3.21750   3.632E-30        19
     3.21850   3.859E-30        18
     3.21950   4.028E-30        24
     3.22050   2.073E-30        13
     3.22150   3.067E-30        13
     3.22250   8.577E-31         9
     3.22350   4.016E-30         9
     3.22450   2.920E-30        12
     3.22550   8.711E-31         8
     3.22650   2.283E-30        14
     3.22750   2.441E-30        14
     3.22850   4.511E-30        15
     3.22950   4.674E-30        18
     3.23050   5.463E-30        19
     3.23150   4.542E-30        23
     3.23250   8.286E-30        19
     3.23350   3.478E-30        11
     3.23450   5.393E-31         7
     3.23550   4.579E-30        21
     3.23650   3.373E-30        15
     3.23750   5.875E-31        10
     3.23850   6.795E-30        21
     3.23950   2.081E-30        11
     3.24050   1.966E-30        12
     3.24150   4.189E-30        16
     3.24250   1.865E-30        16
     3.24350   1.155E-30        11
     3.24450   3.580E-30         9
     3.24550   3.563E-30        10
     3.24650   1.399E-30         6
     3.24750   2.240E-30        12
     3.24850   4.601E-30        11
     3.24950   4.178E-30        14
     3.25050   3.319E-30        12
     3.25150   3.102E-30        14
     3.25250   4.190E-30        18
     3.25350   5.017E-31         7
     3.25450   2.874E-30        10
     3.25550   9.142E-31        10
     3.25650   1.100E-30        21
     3.25750   2.808E-30        19
     3.25850   4.510E-30        18
     3.25950   2.101E-30        16
     3.26050   7.741E-30        19
     3.26150   1.290E-30        11
     3.26250   4.106E-30        14
     3.26350   1.916E-30        10
     3.26450   3.073E-30        18
     3.26550   4.241E-30        14
     3.26650   2.583E-30        11
     3.26750   3.330E-30        23
     3.26850   2.144E-30        21
     3.26950   6.694E-30        22
     3.27050   3.800E-30        22
     3.27150   2.299E-30        20
     3.27250   4.224E-30        17
     3.27350   1.872E-30        14
     3.27450   2.855E-30        22
     3.27550   5.814E-30        17
     3.27650   5.584E-30        22
     3.27750   4.002E-30        17
     3.27850   2.118E-30        14
     3.27950   2.698E-30        14
     3.28050   1.947E-30        16
     3.28150   4.590E-30        18
     3.28250   8.938E-30        28
     3.28350   3.050E-30        17
     3.28450   8.035E-30        31
     3.28550   8.086E-30        21
     3.28650   3.501E-30        21
     3.28750   3.895E-30        21
     3.28850   2.684E-30        12
     3.28950   2.943E-30        20
     3.29050   3.406E-30        13
     3.29150   3.529E-30        11
     3.29250   1.135E-30        17
     3.29350   2.810E-30        12
     3.29450   2.248E-30        22
     3.29550   7.909E-30        26
     3.29650   3.094E-30        13
     3.29750   2.734E-30        15
     3.29850   4.186E-30        20
     3.29950   6.097E-30        21
     3.30050   3.683E-30        20
     3.30150   2.924E-30        18
     3.30250   2.586E-30        23
     3.30350   3.365E-30        22
     3.30450   4.104E-30        20
     3.30550   6.524E-30        17
     3.30650   1.876E-30        22
     3.30750   9.295E-30        30
     3.30850   2.433E-30        14
     3.30950   1.912E-30        15
     3.31050   5.423E-31         9
     3.31150   2.458E-30        20
     3.31250   5.779E-30        18
     3.31350   4.447E-30        18
     3.31450   3.293E-30        18
     3.31550   6.241E-30        29
     3.31650   5.101E-30        22
     3.31750   3.249E-30        12
     3.31850   2.880E-30        19
     3.31950   7.405E-30        32
     3.32050   2.085E-30         8
     3.32150   7.121E-31         5
     3.32250   5.199E-30        19
     3.32350   5.856E-30        31
     3.32450   2.141E-30        15
     3.32550   1.807E-30        21
     3.32650   3.280E-30        23
     3.32750   2.116E-30        14
     3.32850   3.496E-30        18
     3.32950   5.861E-30        20
     3.33050   5.778E-30        22
     3.33150   4.930E-30        19
     3.33250   4.737E-30        23
     3.33350   1.638E-30        16
     3.33450   2.512E-30        23
     3.33550   4.623E-30        20
     3.33650   3.717E-30        18
     3.33750   3.241E-30        19
     3.33850   7.469E-30        23
     3.33950   1.060E-30         8
     3.34050   2.820E-30        20
     3.34150   3.056E-30        18
     3.34250   9.988E-31        13
     3.34350   2.196E-30         8
     3.34450   2.676E-30        15
     3.34550   4.792E-30        18
     3.34650   3.486E-30        22
     3.34750   6.962E-30        18
     3.34850   2.611E-30        12
     3.34950   3.560E-30        17
     3.35050   3.454E-30        18
     3.35150   2.393E-30        12
     3.35250   5.544E-30        20
     3.35350   2.347E-30        12
     3.35450   3.263E-30        15
     3.35550   5.246E-30        16
     3.35650   4.303E-30        15
     3.35750   5.698E-30        23
     3.35850   3.279E-30        13
     3.35950   1.688E-30         7
     3.36050   1.814E-30        14
     3.36150   2.369E-30        15
     3.36250   2.485E-30        17
     3.36350   3.319E-30        25
     3.36450   4.758E-30        23
     3.36550   1.897E-30        20
     3.36650   6.255E-30        26
     3.36750   2.624E-30        14
     3.36850   1.900E-30        22
     3.36950   2.461E-30         9
     3.37050   5.524E-30        19
     3.37150   1.919E-30        14
     3.37250   7.839E-31        12
     3.37350   6.102E-30        21
     3.37450   4.250E-30        13
     3.37550   4.965E-30        20
     3.37650   2.521E-30        17
     3.37750   3.523E-30        16
     3.37850   1.226E-30         9
     3.37950   5.191E-30        19
     3.38050   6.776E-30        20
     3.38150   4.085E-30        19
     3.38250   4.020E-30        20
     3.38350   8.021E-30        14
     3.38450   2.094E-30        14
     3.38550   2.959E-30        12
     3.38650   6.286E-30        25
     3.38750   2.972E-30        17
     3.38850   6.168E-30        24
     3.38950   7.929E-31        11
     3.39050   3.975E-30        11
     3.39150   3.694E-30        16
     3.39250   3.614E-30        12
     3.39350   3.694E-30        24
     3.39450   7.388E-30        23
     3.39550   1.907E-30         9
     3.39650   2.148E-30        10
     3.39750   3.078E-30        13
     3.39850   4.347E-30        20
     3.39950   5.192E-30        20
     3.40050   5.548E-30        18
     3.40150   2.775E-30        18
     3.40250   3.590E-30        12
     3.40350   2.691E-30        14
     3.40450   1.337E-30        14
     3.40550   2.656E-30        21
     3.40650   6.154E-30        16
     3.40750   4.128E-30        17
     3.40850   2.333E-30        16
     3.40950   2.967E-30        16
     3.41050   2.983E-30        19
     3.41150   4.327E-30        13
     3.41250   2.550E-30        12
     3.41350   3.204E-30        18
     3.41450   6.679E-30        16
     3.41550   4.963E-30        22
     3.41650   2.788E-30        15
     3.41750   3.995E-30        25
     3.41850   7.109E-30        26
     3.41950   3.309E-30        15
     3.42050   5.125E-30        11
     3.42150   5.883E-30        25
     3.42250   4.643E-30        22
     3.42350   7.028E-30        18
     3.42450   6.007E-30        24
     3.42550   4.705E-30        16
     3.42650   4.208E-30        21
     3.42750   3.063E-30        18
     3.42850   1.637E-30        14
     3.42950   2.761E-30        14
     3.43050   2.062E-30        14
     3.43150   4.562E-30        22
     3.43250   4.966E-30        20
     3.43350   2.468E-30        17
     3.43450   2.508E-30        11
     3.43550   2.922E-30        18
     3.43650   5.069E-30        23
     3.43750   2.737E-30        20
     3.43850   5.565E-30        21
     3.43950   4.868E-30        19
     3.44050   8.142E-30        31
     3.44150   8.932E-30        35
     3.44250   5.931E-30        21
     3.44350   4.323E-30        20
     3.44450   2.121E-30        16
     3.44550   4.117E-30        17
     3.44650   1.767E-30        18
     3.44750   2.889E-30        19
     3.44850   1.614E-30        13
     3.44950   6.178E-30        24
     3.45050   2.537E-30        12
     3.45150   5.487E-30        28
     3.45250   4.390E-30        15
     3.45350   2.620E-30        11
     3.45450   5.001E-30        28
     3.45550   4.329E-30        19
     3.45650   3.003E-30        23
     3.45750   5.131E-30        30
     3.45850   3.477E-30        19
     3.45950   6.402E-30        25
     3.46050   2.303E-30        17
     3.46150   3.577E-30        20
     3.46250   6.697E-30        21
     3.46350   3.365E-30        10
     3.46450   5.529E-30        25
     3.46550   4.679E-30        24
     3.46650   3.452E-30        21
     3.46750   3.697E-30        21
     3.46850   3.316E-30        18
     3.46950   4.735E-30        17
     3.47050   3.406E-30        21
     3.47150   4.346E-30        21
     3.47250   2.768E-30        22
     3.47350   6.808E-30        25
     3.47450   4.223E-30        26
     3.47550   4.417E-30        19
     3.47650   4.193E-30        26
     3.47750   6.241E-30        20
     3.47850   2.821E-30        15
     3.47950   3.834E-30        22
     3.48050   2.609E-30        24
     3.48150   2.520E-30        18
     3.48250   3.146E-30        17
     3.48350   2.209E-30        15
     3.48450   3.390E-30        11
     3.48550   2.224E-30        18
     3.48650   3.108E-30        18
     3.48750   1.863E-30        11
     3.48850   3.028E-30        16
     3.48950   5.299E-30        16
     3.49050   2.847E-30        21
     3.49150   1.831E-30        17
     3.49250   5.574E-30        17
     3.49350   3.401E-30        13
     3.49450   3.154E-30        11
     3.49550   3.672E-30        12
     3.49650   3.887E-30        14
     3.49750   4.199E-30        11
     3.49850   4.223E-30        15
     3.49950   2.413E-30        18
     3.50050   3.196E-30        14
     3.50150   4.908E-30        24
     3.50250   3.619E-30        19
     3.50350   3.362E-30        20
     3.50450   1.313E-30        15
     3.50550   3.124E-30        19
     3.50650   4.036E-30        16
     3.50750   2.686E-30        19
     3.50850   3.459E-30        21
     3.50950   3.389E-30        13
     3.51050   4.234E-30        20
     3.51150   6.032E-30        17
     3.51250   5.875E-30        26
     3.51350   2.958E-30        12
     3.51450   3.524E-30        18
     3.51550   5.413E-30        27
     3.51650   4.656E-30        23
     3.51750   6.907E-30        21
     3.51850   2.923E-30        16
     3.51950   2.849E-30        23
     3.52050   5.364E-30        34
     3.52150   4.053E-30        29
     3.52250   1.797E-30        26
     3.52350   3.089E-30        29
     3.52450   2.502E-30        19
     3.52550   2.689E-30         9
     3.52650   1.338E-30        12
     3.52750   5.571E-30        20
     3.52850   7.974E-30        28
     3.52950   5.940E-30        18
     3.53050   7.964E-30        16
     3.53150   2.276E-30        20
     3.53250   4.514E-30        23
     3.53350   4.834E-30        23
     3.53450   2.971E-30        10
     3.53550   4.918E-30        18
     3.53650   7.053E-30        22
     3.53750   4.683E-30        23
     3.53850   4.931E-30        16
     3.53950   4.829E-30        16
     3.54050   2.159E-30        14
     3.54150   5.517E-30        20
     3.54250   1.832E-30        15
     3.54350   7.052E-30        22
     3.54450   5.265E-30        23
     3.54550   3.756E-30        13
     3.54650   6.426E-30        20
     3.54750   3.769E-30        16
     3.54850   4.612E-30        23
     3.54950   6.830E-31        13
     3.55050   7.900E-31         7
     3.55150   1.913E-30        17
     3.55250   1.857E-30         7
     3.55350   2.842E-30        11
     3.55450   3.880E-30        15
     3.55550   4.297E-30        17
     3.55650   2.738E-30        20
     3.55750   2.680E-30        17
     3.55850   1.452E-30        11
     3.55950   8.820E-30        37
     3.56050   5.391E-30        22
     3.56150   1.091E-30        12
     3.56250   7.536E-30        25
     3.56350   2.722E-30        19
     3.56450   5.870E-30        20
     3.56550   6.097E-30        28
     3.56650   7.175E-30        37
     3.56750   6.493E-30        29
     3.56850   4.725E-30        27
     3.56950   4.625E-30        20
     3.57050   2.858E-30        16
     3.57150   4.432E-30        17
     3.57250   3.753E-30        17
     3.57350   5.543E-30        23
     3.57450   6.521E-30        24
     3.57550   4.340E-30        26
     3.57650   3.513E-30        23
     3.57750   2.231E-30        23
     3.57850   3.886E-30        25
     3.57950   3.217E-30        19
     3.58050   3.902E-30        25
     3.58150   7.302E-30        36
     3.58250   3.438E-30        21
     3.58350   4.057E-30        14
     3.58450   5.613E-30        24
     3.58550   3.426E-30        26
     3.58650   7.457E-30        27
     3.58750   4.759E-30        25
     3.58850   8.574E-30        32
     3.58950   2.216E-30        19
     3.59050   7.003E-30        27
     3.59150   4.410E-30        19
     3.59250   4.528E-30        20
     3.59350   4.407E-30        21
     3.59450   7.459E-30        35
     3.59550   7.555E-30        28
     3.59650   3.451E-30        19
     3.59750   3.763E-30        26
     3.59850   4.859E-30        20
     3.59950   2.456E-30        20
     3.60050   2.194E-30        21
     3.60150   3.588E-30        22
     3.60250   2.468E-30        16
     3.60350   2.191E-30        23
     3.60450   2.865E-30        20
     3.60550   3.700E-30        19
     3.60650   2.553E-30        12
     3.60750   3.307E-30        17
     3.60850   8.003E-30        29
     3.60950   2.484E-30        16
     3.61050   9.747E-30        29
     3.61150   2.777E-30        20
     3.61250   5.667E-30        20
     3.61350   5.868E-30        24
     3.61450   3.197E-30        18
     3.61550   4.196E-30        19
     3.61650   2.595E-30        15
     3.61750   1.579E-30        10
     3.61850   1.200E-30        11
     3.61950   4.988E-30        24
     3.62050   5.516E-30        24
     3.62150   3.468E-30        23
     3.62250   5.855E-30        24
     3.62350   3.191E-30        26
     3.62450   3.679E-30        31
     3.62550   4.875E-30        25
     3.62650   5.372E-30        20
     3.62750   6.675E-30        20
     3.62850   8.063E-30        24
     3.62950   4.749E-30        23
     3.63050   4.539E-30        19
     3.63150   5.834E-30        26
     3.63250   2.968E-30        21
     3.63350   3.624E-30        18
     3.63450   2.326E-30        14
     3.63550   4.019E-30        19
     3.63650   4.473E-30        26
     3.63750   4.552E-30        20
     3.63850   2.841E-30        19
     3.63950   5.217E-30        19
     3.64050   3.878E-30        27
     3.64150   6.215E-30        30
     3.64250   1.408E-30        12
     3.64350   2.143E-30        14
     3.64450   7.503E-30        17
     3.64550   5.979E-30        16
     3.64650   6.902E-30        19
     3.64750   5.166E-30        18
     3.64850   1.614E-30        12
     3.64950   3.031E-30        20
     3.65050   1.788E-30        13
     3.65150   6.184E-30        19
     3.65250   6.080E-30        26
     3.65350   2.954E-30        19
     3.65450   3.976E-30        24
     3.65550   1.688E-30        13
     3.65650   2.522E-30        16
     3.65750   4.676E-30        19
     3.65850   4.587E-30        23
     3.65950   2.910E-30        22
     3.66050   3.115E-30        14
     3.66150   4.181E-30        15
     3.66250   1.454E-30        19
     3.66350   2.260E-30        25
     3.66450   2.831E-30        13
     3.66550   9.423E-30        25
     3.66650   7.214E-30        32
     3.66750   4.658E-30        19
     3.66850   4.720E-30        23
     3.66950   4.017E-30        21
     3.67050   6.213E-30        19
     3.67150   6.055E-30        23
     3.67250   3.262E-30        16
     3.67350   3.356E-30        20
     3.67450   7.202E-30        15
     3.67550   9.569E-30        20
     3.67650   5.529E-30        27
     3.67750   3.492E-30         8
     3.67850   3.491E-30         9
     3.67950   6.935E-30        20
     3.68050   6.847E-30        22
     3.68150   3.842E-30        23
     3.68250   4.643E-30        35
     3.68350   3.179E-30        21
     3.68450   4.770E-30        27
     3.68550   4.480E-30        19
     3.68650   6.347E-30        28
     3.68750   9.304E-30        30
     3.68850   2.938E-30        18
     3.68950   2.572E-30        15
     3.69050   4.595E-30        18
     3.69150   7.248E-30        21
     3.69250   3.722E-30        19
     3.69350   5.275E-30        25
     3.69450   5.190E-30        25
     3.69550   6.579E-30        28
     3.69650   6.387E-30        25
     3.69750   4.680E-30        23
     3.69850   3.863E-30        14
     3.69950   5.758E-30        23
     3.70050   2.073E-30        15
     3.70150   4.605E-30        19
     3.70250   2.805E-30        19
     3.70350   6.617E-30        20
     3.70450   4.186E-30        22
     3.70550   3.324E-30        20
     3.70650   3.769E-30        21
     3.70750   3.126E-30        19
     3.70850   5.770E-30        23
     3.70950   4.169E-30        20
     3.71050   8.753E-30        28
     3.71150   5.206E-30        27
     3.71250   4.886E-30        24
     3.71350   5.213E-30        26
     3.71450   5.571E-30        19
     3.71550   5.389E-30        21
     3.71650   2.951E-30        13
     3.71750   3.663E-30        18
     3.71850   4.704E-30        22
     3.71950   4.689E-30        20
     3.72050   2.371E-30        23
     3.72150   6.130E-30        25
     3.72250   4.298E-30        19
     3.72350   3.271E-30        18
     3.72450   2.966E-30        26
     3.72550   8.228E-30        23
     3.72650   3.177E-30        17
     3.72750   6.006E-30        21
     3.72850   4.625E-30        20
     3.72950   4.900E-30        18
     3.73050   2.418E-30        18
     3.73150   6.883E-30        30
     3.73250   3.561E-30        27
     3.73350   3.594E-30        21
     3.73450   6.381E-30        35
     3.73550   3.998E-30        26
     3.73650   5.515E-30        24
     3.73750   4.042E-30        23
     3.73850   9.369E-31        17
     3.73950   4.538E-30        16
     3.74050   2.346E-30        18
     3.74150   2.800E-30        12
     3.74250   4.206E-30        24
     3.74350   4.624E-30        17
     3.74450   5.715E-30        23
     3.74550   8.775E-30        30
     3.74650   4.661E-30        22
     3.74750   4.918E-30        31
     3.74850   7.269E-30        23
     3.74950   8.053E-30        26
     3.75050   4.893E-30        19
     3.75150   3.267E-30        25
     3.75250   5.042E-30        32
     3.75350   4.576E-30        21
     3.75450   3.742E-30        17
     3.75550   3.143E-30        17
     3.75650   3.681E-30        19
     3.75750   2.602E-30        21
     3.75850   4.352E-30        25
     3.75950   4.897E-30        30
     3.76050   3.783E-30        21
     3.76150   4.993E-30        25
     3.76250   6.312E-30        25
     3.76350   4.392E-30        26
     3.76450   3.405E-30        19
     3.76550   2.617E-30        12
     3.76650   6.585E-30        25
     3.76750   5.193E-30        23
     3.76850   6.669E-30        32
     3.76950   5.189E-30        21
     3.77050   3.735E-30        20
     3.77150   5.901E-30        38
     3.77250   5.638E-30        33
     3.77350   4.175E-30        29
     3.77450   2.136E-30        22
     3.77550   8.368E-30        36
     3.77650   3.769E-30        14
     3.77750   1.491E-30        14
     3.77850   1.948E-30        20
     3.77950   2.872E-30        20
     3.78050   3.120E-30        13
     3.78150   4.115E-30        14
     3.78250   2.933E-30        14
     3.78350   2.770E-30        19
     3.78450   2.872E-30        16
     3.78550   2.777E-30        16
     3.78650   8.486E-30        25
     3.78750   1.275E-30        14
     3.78850   2.841E-30        16
     3.78950   2.661E-30        24
     3.79050   1.773E-30        18
     3.79150   2.551E-30        24
     3.79250   3.157E-30        19
     3.79350   2.295E-30        17
     3.79450   2.841E-30        17
     3.79550   2.698E-30        19
     3.79650   2.895E-30        20
     3.79750   4.730E-30        14
     3.79850   3.109E-30        17
     3.79950   3.577E-30        21
     3.80050   3.888E-30        24
     3.80150   5.962E-30        23
     3.80250   4.373E-30        22
     3.80350   4.883E-30        24
     3.80450   5.156E-30        19
     3.80550   5.699E-30        17
     3.80650   7.480E-30        22
     3.80750   7.406E-30        23
     3.80850   2.118E-30        17
     3.80950   3.847E-30        25
     3.81050   4.585E-30        20
     3.81150   7.839E-30        34
     3.81250   2.545E-30        19
     3.81350   2.411E-30        17
     3.81450   4.103E-30        25
     3.81550   3.375E-30        19
     3.81650   5.244E-30        24
     3.81750   6.612E-30        20
     3.81850   3.155E-30        14
     3.81950   4.328E-30        18
     3.82050   5.528E-30        26
     3.82150   8.305E-30        29
     3.82250   3.766E-30        30
     3.82350   3.230E-30        16
     3.82450   8.183E-30        25
     3.82550   8.416E-30        23
     3.82650   2.263E-30        18
     3.82750   4.608E-30        17
     3.82850   7.300E-30        31
     3.82950   4.464E-30        30
     3.83050   4.463E-30        20
     3.83150   3.862E-30        22
     3.83250   6.870E-30        27
     3.83350   4.073E-30        29
     3.83450   5.550E-30        31
     3.83550   2.301E-30        16
     3.83650   6.578E-30        23
     3.83750   5.593E-30        23
     3.83850   7.269E-30        29
     3.83950   4.437E-30        28
     3.84050   3.869E-30        21
     3.84150   7.775E-30        25
     3.84250   6.107E-30        23
     3.84350   7.333E-30        30
     3.84450   6.215E-30        19
     3.84550   6.186E-30        29
     3.84650   5.223E-30        19
     3.84750   4.647E-30        36
     3.84850   7.465E-30        38
     3.84950   4.406E-30        30
     3.85050   3.606E-30        23
     3.85150   6.525E-30        31
     3.85250   7.350E-30        27
     3.85350   4.202E-30        19
     3.85450   5.527E-30        32
     3.85550   3.827E-30        22
     3.85650   5.810E-30        29
     3.85750   6.744E-30        39
     3.85850   4.946E-30        33
     3.85950   3.459E-30        22
     3.86050   4.944E-30        32
     3.86150   3.510E-30        23
     3.86250   5.527E-30        23
     3.86350   7.938E-30        26
     3.86450   5.214E-30        26
     3.86550   5.605E-30        19
     3.86650   7.208E-30        32
     3.86750   4.173E-30        16
     3.86850   3.592E-30        29
     3.86950   5.019E-30        24
     3.87050   7.087E-30        28
     3.87150   5.670E-30        36
     3.87250   6.484E-30        26
     3.87350   5.082E-30        33
     3.87450   2.450E-30        17
     3.87550   2.860E-30        16
     3.87650   5.740E-30        25
     3.87750   3.427E-30        30
     3.87850   5.881E-30        31
     3.87950   2.968E-30        20
     3.88050   5.006E-30        35
     3.88150   3.207E-30        16
     3.88250   4.891E-30        19
     3.88350   5.696E-30        35
     3.88450   6.033E-30        29
     3.88550   7.045E-30        30
     3.88650   6.097E-30        30
     3.88750   6.724E-30        21
     3.88850   5.816E-30        24
     3.88950   4.157E-30        15
     3.89050   3.878E-30        20
     3.89150   8.207E-30        22
     3.89250   3.244E-30        18
     3.89350   5.908E-30        28
     3.89450   8.719E-30        25
     3.89550   8.549E-30        26
     3.89650   4.226E-30        20
     3.89750   4.927E-30        19
     3.89850   6.129E-30        31
     3.89950   3.406E-30        19
     3.90050   1.703E-30        17
     3.90150   6.764E-30        20
     3.90250   7.493E-30        28
     3.90350   2.468E-30        17
     3.90450   4.707E-30        27
     3.90550   7.505E-30        27
     3.90650   2.849E-30        14
     3.90750   3.157E-30        14
     3.90850   3.131E-30        20
     3.90950   4.233E-30        13
     3.91050   5.907E-30        19
     3.91150   3.719E-30        20
     3.91250   3.542E-30        27
     3.91350   6.780E-30        25
     3.91450   5.799E-30        24
     3.91550   2.638E-30        15
     3.91650   2.945E-30        20
     3.91750   2.820E-30        22
     3.91850   3.181E-30        20
     3.91950   4.106E-30        22
     3.92050   4.152E-30        21
     3.92150   2.142E-30        17
     3.92250   5.315E-30        27
     3.92350   3.210E-30        20
     3.92450   1.863E-30        15
     3.92550   3.314E-30        16
     3.92650   4.615E-30        23
     3.92750   5.744E-30        25
     3.92850   3.630E-30        18
     3.92950   6.476E-30        27
     3.93050   4.164E-30        21
     3.93150   8.110E-30        35
     3.93250   5.121E-30        30
     3.93350   3.716E-30        24
     3.93450   3.292E-30        16
     3.93550   3.042E-30        13
     3.93650   4.312E-30        22
     3.93750   4.554E-30        30
     3.93850   5.977E-30        22
     3.93950   5.442E-30        26
     3.94050   5.201E-30        23
     3.94150   6.901E-30        30
     3.94250   4.441E-30        18
     3.94350   8.843E-30        33
     3.94450   6.827E-30        33
     3.94550   2.975E-30        16
     3.94650   5.351E-30        17
     3.94750   3.368E-30        14
     3.94850   4.040E-30        32
     3.94950   5.828E-30        36
     3.95050   1.948E-30        19
     3.95150   5.717E-30        18
     3.95250   4.255E-30        26
     3.95350   3.427E-30        22
     3.95450   3.051E-30        23
     3.95550   2.112E-30        27
     3.95650   4.356E-30        24
     3.95750   3.145E-30        21
     3.95850   8.031E-30        18
     3.95950   4.053E-30        33
     3.96050   3.710E-30        22
     3.96150   5.688E-30        20
     3.96250   6.055E-30        31
     3.96350   2.345E-30        18
     3.96450   4.604E-30        21
     3.96550   2.515E-30        22
     3.96650   4.270E-30        25
     3.96750   7.112E-30        26
     3.96850   3.467E-30        18
     3.96950   7.051E-30        29
     3.97050   6.317E-30        36
     3.97150   4.919E-30        23
     3.97250   9.429E-30        26
     3.97350   3.596E-30        23
     3.97450   3.514E-30        27
     3.97550   7.795E-30        21
     3.97650   2.794E-30        26
     3.97750   4.389E-30        20
     3.97850   1.036E-29        28
     3.97950   1.208E-29        33
     3.98050   3.761E-30        19
     3.98150   4.849E-30        25
     3.98250   4.455E-30        29
     3.98350   1.180E-29        36
     3.98450   8.154E-30        38
     3.98550   3.470E-30        17
     3.98650   4.890E-30        16
     3.98750   8.718E-30        27
     3.98850   2.543E-30        16
     3.98950   6.525E-30        26
     3.99050   5.101E-30        16
     3.99150   4.393E-30        27
     3.99250   7.580E-30        29
     3.99350   9.858E-30        21
     3.99450   1.083E-29        32
     3.99550   3.886E-30        26
     3.99650   4.872E-30        20
     3.99750   7.940E-30        42
     3.99850   8.027E-30        31
     3.99950   5.352E-30        24
     4.00050   8.243E-30        24
     4.00150   7.827E-30        34
     4.00250   1.858E-30        14
     4.00350   7.427E-30        28
     4.00450   7.395E-30        33
     4.00550   4.175E-30        21
     4.00650   6.058E-30        25
     4.00750   5.509E-30        25
     4.00850   1.418E-30        17
     4.00950   4.100E-30        24
     4.01050   2.183E-30        21
     4.01150   5.991E-30        32
     4.01250   7.972E-30        27
     4.01350   4.984E-30        27
     4.01450   7.484E-30        28
     4.01550   3.972E-30        19
     4.01650   5.046E-30        30
     4.01750   4.853E-30        27
     4.01850   6.275E-30        33
     4.01950   4.492E-30        17
     4.02050   5.991E-30        31
     4.02150   4.189E-30        27
     4.02250   6.153E-30        31
     4.02350   5.502E-30        42
     4.02450   9.032E-30        43
     4.02550   7.464E-30        28
     4.02650   6.100E-30        29
     4.02750   7.875E-30        38
     4.02850   3.712E-30        27
     4.02950   4.827E-30        24
     4.03050   5.964E-30        32
     4.03150   6.633E-30        33
     4.03250   8.440E-30        34
     4.03350   3.846E-30        23
     4.03450   5.222E-30        35
     4.03550   6.225E-30        28
     4.03650   7.651E-30        35
     4.03750   5.294E-30        31
     4.03850   3.429E-30        25
     4.03950   4.613E-30        18
     4.04050   3.957E-30        23
     4.04150   6.067E-30        21
     4.04250   1.102E-29        41
     4.04350   6.615E-30        27
     4.04450   3.294E-30        24
     4.04550   2.919E-30        26
     4.04650   5.189E-30        24
     4.04750   7.125E-30        30
     4.04850   5.049E-30        28
     4.04950   3.427E-30        22
     4.05050   4.015E-30        17
     4.05150   5.069E-30        23
     4.05250   4.145E-30        26
     4.05350   8.526E-30        26
     4.05450   2.701E-30        17
     4.05550   3.817E-30        22
     4.05650   2.905E-30        12
     4.05750   3.570E-30        17
     4.05850   5.324E-30        34
     4.05950   4.197E-30        19
     4.06050   3.347E-30        18
     4.06150   2.920E-30        23
     4.06250   5.445E-30        20
     4.06350   4.497E-30        24
     4.06450   4.129E-30        20
     4.06550   2.992E-30        23
     4.06650   6.069E-30        29
     4.06750   3.236E-30        22
     4.06850   5.235E-30        24
     4.06950   3.450E-30        17
     4.07050   6.544E-30        34
     4.07150   7.393E-30        31
     4.07250   1.532E-30        14
     4.07350   4.435E-30        24
     4.07450   4.329E-30        24
     4.07550   7.457E-30        33
     4.07650   6.726E-30        32
     4.07750   3.004E-30        18
     4.07850   4.146E-30        20
     4.07950   2.985E-30        21
     4.08050   3.904E-30        25
     4.08150   3.926E-30        24
     4.08250   4.047E-30        18
     4.08350   3.780E-30        12
     4.08450   3.648E-30        16
     4.08550   2.103E-30        21
     4.08650   5.215E-30        28
     4.08750   3.643E-30        29
     4.08850   2.743E-30        16
     4.08950   2.393E-30        19
     4.09050   6.516E-30        26
     4.09150   1.627E-30        17
     4.09250   2.870E-30        21
     4.09350   3.402E-30        28
     4.09450   3.336E-30        16
     4.09550   3.230E-30        19
     4.09650   6.244E-30        25
     4.09750   5.130E-30        18
     4.09850   3.906E-30        18
     4.09950   3.401E-30        27
     4.10050   1.730E-30        17
     4.10150   5.911E-30        27
     4.10250   7.316E-30        29
     4.10350   6.421E-30        16
     4.10450   2.313E-30        16
     4.10550   3.198E-30        21
     4.10650   5.575E-30        22
     4.10750   2.526E-30        26
     4.10850   7.445E-30        29
     4.10950   2.588E-30        17
     4.11050   3.821E-30        25
     4.11150   9.308E-30        31
     4.11250   3.713E-30        26
     4.11350   6.565E-30        27
     4.11450   4.112E-30        19
     4.11550   6.971E-30        32
     4.11650   6.918E-30        35
     4.11750   6.576E-30        29
     4.11850   4.931E-30        31
     4.11950   8.452E-30        28
     4.12050   6.345E-30        36
     4.12150   6.637E-30        34
     4.12250   4.346E-30        28
     4.12350   6.401E-30        36
     4.12450   6.284E-30        48
     4.12550   5.881E-30        30
     4.12650   6.846E-30        27
     4.12750   7.121E-30        29
     4.12850   1.205E-29        31
     4.12950   4.536E-30        34
     4.13050   8.327E-30        36
     4.13150   4.401E-30        30
     4.13250   8.108E-30        46
     4.13350   8.036E-30        44
     4.13450   1.194E-29        36
     4.13550   8.873E-30        38
     4.13650   8.202E-30        30
     4.13750   7.777E-30        34
     4.13850   7.381E-30        42
     4.13950   5.580E-30        32
     4.14050   5.974E-30        22
     4.14150   9.611E-30        32
     4.14250   4.161E-30        28
     4.14350   6.845E-30        29
     4.14450   7.830E-30        29
     4.14550   5.756E-30        29
     4.14650   9.610E-30        33
     4.14750   7.661E-30        30
     4.14850   1.078E-29        34
     4.14950   8.792E-30        36
     4.15050   7.382E-30        33
     4.15150   5.906E-30        27
     4.15250   5.506E-30        20
     4.15350   8.222E-30        28
     4.15450   3.639E-30        26
     4.15550   7.836E-30        33
     4.15650   4.789E-30        34
     4.15750   6.135E-30        24
     4.15850   5.795E-30        26
     4.15950   3.332E-30        16
     4.16050   6.692E-30        28
     4.16150   3.166E-30        19
     4.16250   5.314E-30        27
     4.16350   5.990E-30        19
     4.16450   5.874E-30        21
     4.16550   3.753E-30        23
     4.16650   3.618E-30        14
     4.16750   4.686E-30        28
     4.16850   5.149E-30        23
     4.16950   2.692E-30        18
     4.17050   3.701E-30        27
     4.17150   6.614E-30        29
     4.17250   2.154E-30        21
     4.17350   4.542E-30        24
     4.17450   3.885E-30        29
     4.17550   4.808E-30        18
     4.17650   6.394E-30        22
     4.17750   4.850E-30        17
     4.17850   6.362E-30        33
     4.17950   8.915E-30        29
     4.18050   4.770E-30        17
     4.18150   7.862E-30        30
     4.18250   3.128E-30        22
     4.18350   2.022E-30        18
     4.18450   5.075E-30        29
     4.18550   3.368E-30        32
     4.18650   3.400E-30        22
     4.18750   5.259E-30        23
     4.18850   8.416E-30        25
     4.18950   4.749E-30        23
     4.19050   3.982E-30        26
     4.19150   6.028E-30        23
     4.19250   7.143E-30        32
     4.19350   6.188E-30        25
     4.19450   5.453E-30        23
     4.19550   8.046E-30        35
     4.19650   3.592E-30        24
     4.19750   4.839E-30        24
     4.19850   9.068E-30        37
     4.19950   4.001E-30        24
     4.20050   6.693E-30        28
     4.20150   5.891E-30        31
     4.20250   5.018E-30        24
     4.20350   3.992E-30        25
     4.20450   6.711E-30        30
     4.20550   5.309E-30        30
     4.20650   6.128E-30        30
     4.20750   5.679E-30        24
     4.20850   7.144E-30        29
     4.20950   7.264E-30        29
     4.21050   3.182E-30        36
     4.21150   5.155E-30        35
     4.21250   6.152E-30        25
     4.21350   3.452E-30        27
     4.21450   6.591E-30        34
     4.21550   6.275E-30        20
     4.21650   2.869E-30        19
     4.21750   4.346E-30        25
     4.21850   6.547E-30        25
     4.21950   4.814E-30        27
     4.22050   6.381E-30        24
     4.22150   3.015E-30        19
     4.22250   4.021E-30        19
     4.22350   4.465E-30        24
     4.22450   3.973E-30        22
     4.22550   7.289E-30        31
     4.22650   6.885E-30        31
     4.22750   8.715E-30        42
     4.22850   4.150E-30        19
     4.22950   4.030E-30        28
     4.23050   5.987E-30        29
     4.23150   3.765E-30        25
     4.23250   3.904E-30        23
     4.23350   3.717E-30        23
     4.23450   5.884E-30        24
     4.23550   3.744E-30        27
     4.23650   5.620E-30        29
     4.23750   3.123E-30        23
     4.23850   2.582E-30        18
     4.23950   4.312E-30        26
     4.24050   5.946E-30        34
     4.24150   5.652E-30        30
     4.24250   5.982E-30        29
     4.24350   2.251E-30        20
     4.24450   4.571E-30        27
     4.24550   1.013E-29        37
     4.24650   4.648E-30        28
     4.24750   4.343E-30        28
     4.24850   4.748E-30        20
     4.24950   4.593E-30        24
     4.25050   5.307E-30        26
     4.25150   5.529E-30        26
     4.25250   3.853E-30        20
     4.25350   6.418E-30        26
     4.25450   3.296E-30        26
     4.25550   4.036E-30        24
     4.25650   2.489E-30        21
     4.25750   6.353E-30        27
     4.25850   7.313E-30        26
     4.25950   3.766E-30        23
     4.26050   5.660E-30        33
     4.26150   7.670E-30        30
     4.26250   1.364E-29        36
     4.26350   4.253E-30        30
     4.26450   1.073E-29        48
     4.26550   4.750E-30        30
     4.26650   4.800E-30        32
     4.26750   8.413E-30        33
     4.26850   6.546E-30        29
     4.26950   4.831E-30        33
     4.27050   1.294E-29        51
     4.27150   8.053E-30        36
     4.27250   7.215E-30        42
     4.27350   5.325E-30        35
     4.27450   6.304E-30        27
     4.27550   5.265E-30        33
     4.27650   8.317E-30        29
     4.27750   4.775E-30        32
     4.27850   1.117E-29        51
     4.27950   1.357E-29        45
     4.28050   1.013E-29        31
     4.28150   4.498E-30        18
     4.28250   8.513E-30        33
     4.28350   8.128E-30        28
     4.28450   4.649E-30        26
     4.28550   1.032E-29        36
     4.28650   4.589E-30        35
     4.28750   7.524E-30        35
     4.28850   8.661E-30        37
     4.28950   5.831E-30        23
     4.29050   7.332E-30        23
     4.29150   5.327E-30        28
     4.29250   7.428E-30        35
     4.29350   3.536E-30        21
     4.29450   5.283E-30        35
     4.29550   6.034E-30        31
     4.29650   1.008E-29        40
     4.29750   5.391E-30        27
     4.29850   4.346E-30        28
     4.29950   6.724E-30        24
     4.30050   4.051E-30        30
     4.30150   5.204E-30        27
     4.30250   2.866E-30        24
     4.30350   8.780E-30        35
     4.30450   4.748E-30        32
     4.30550   8.839E-30        31
     4.30650   9.213E-30        28
     4.30750   8.453E-30        27
     4.30850   4.427E-30        22
     4.30950   8.669E-30        29
     4.31050   3.282E-30        21
     4.31150   6.627E-30        24
     4.31250   5.661E-30        34
     4.31350   4.856E-30        30
     4.31450   2.801E-30        20
     4.31550   7.548E-30        25
     4.31650   3.429E-30        18
     4.31750   7.939E-30        36
     4.31850   2.951E-30        25
     4.31950   4.407E-30        23
     4.32050   4.377E-30        24
     4.32150   7.185E-30        42
     4.32250   7.143E-30        27
     4.32350   5.145E-30        20
     4.32450   1.100E-29        34
     4.32550   6.109E-30        20
     4.32650   3.853E-30        16
     4.32750   7.390E-30        36
     4.32850   5.595E-30        28
     4.32950   6.926E-30        38
     4.33050   4.027E-30        26
     4.33150   4.308E-30        27
     4.33250   5.828E-30        28
     4.33350   8.509E-30        22
     4.33450   4.124E-30        23
     4.33550   3.819E-30        30
     4.33650   6.023E-30        26
     4.33750   6.970E-30        28
     4.33850   4.681E-30        26
     4.33950   3.654E-30        17
     4.34050   3.298E-30        20
     4.34150   2.894E-30        22
     4.34250   7.187E-30        30
     4.34350   3.891E-30        26
     4.34450   5.383E-30        27
     4.34550   6.464E-30        36
     4.34650   3.930E-30        26
     4.34750   3.167E-30        18
     4.34850   5.204E-30        33
     4.34950   4.220E-30        28
     4.35050   2.130E-30        23
     4.35150   3.346E-30        19
     4.35250   4.254E-30        24
     4.35350   3.491E-30        23
     4.35450   4.370E-30        24
     4.35550   5.489E-30        29
     4.35650   6.820E-30        30
     4.35750   3.092E-30        25
     4.35850   6.554E-30        27
     4.35950   2.889E-30        30
     4.36050   4.978E-30        30
     4.36150   3.964E-30        31
     4.36250   5.303E-30        24
     4.36350   6.458E-30        34
     4.36450   7.373E-30        33
     4.36550   2.578E-30        16
     4.36650   2.575E-30        14
     4.36750   3.029E-30        19
     4.36850   4.351E-30        26
     4.36950   6.494E-30        26
     4.37050   3.421E-30        22
     4.37150   3.893E-30        19
     4.37250   5.985E-30        19
     4.37350   5.160E-30        33
     4.37450   2.581E-30        21
     4.37550   6.133E-30        34
     4.37650   6.619E-30        33
     4.37750   7.361E-30        31
     4.37850   5.665E-30        35
     4.37950   6.622E-30        31
     4.38050   6.174E-30        29
     4.38150   3.457E-30        25
     4.38250   3.404E-30        31
     4.38350   4.967E-30        35
     4.38450   5.696E-30        33
     4.38550   8.855E-30        24
     4.38650   3.414E-30        28
     4.38750   3.979E-30        28
     4.38850   2.454E-30        26
     4.38950   5.126E-30        33
     4.39050   3.991E-30        22
     4.39150   7.795E-30        22
     4.39250   4.906E-30        40
     4.39350   4.485E-30        24
     4.39450   4.969E-30        40
     4.39550   5.688E-30        43
     4.39650   6.329E-30        32
     4.39750   5.227E-30        25
     4.39850   6.382E-30        42
     4.39950   1.121E-29        66
     4.40050   5.492E-30        30
     4.40150   8.874E-30        44
     4.40250   7.748E-30        38
     4.40350   4.979E-30        36
     4.40450   1.117E-29        39
     4.40550   5.820E-30        31
     4.40650   9.071E-30        40
     4.40750   1.227E-29        40
     4.40850   1.020E-29        37
     4.40950   5.464E-30        39
     4.41050   9.771E-30        35
     4.41150   3.992E-30        20
     4.41250   3.607E-30        18
     4.41350   6.350E-30        39
     4.41450   9.119E-30        44
     4.41550   7.105E-30        26
     4.41650   7.086E-30        26
     4.41750   3.896E-30        20
     4.41850   9.993E-30        28
     4.41950   3.827E-30        40
     4.42050   1.156E-29        41
     4.42150   7.352E-30        24
     4.42250   6.476E-30        34
     4.42350   8.569E-30        33
     4.42450   7.756E-30        25
     4.42550   1.017E-29        25
     4.42650   8.268E-30        28
     4.42750   1.228E-29        45
     4.42850   1.024E-29        38
     4.42950   9.207E-30        28
     4.43050   1.041E-29        28
     4.43150   7.105E-30        28
     4.43250   8.816E-30        33
     4.43350   4.085E-30        24
     4.43450   4.172E-30        22
     4.43550   1.098E-29        39
     4.43650   6.727E-30        32
     4.43750   1.145E-29        36
     4.43850   1.044E-29        51
     4.43950   8.217E-30        34
     4.44050   5.033E-30        33
     4.44150   6.037E-30        24
     4.44250   5.628E-30        32
     4.44350   8.948E-30        31
     4.44450   7.650E-30        37
     4.44550   1.154E-29        34
     4.44650   5.539E-30        34
     4.44750   7.134E-30        40
     4.44850   6.932E-30        27
     4.44950   6.310E-30        38
     4.45050   4.565E-30        24
     4.45150   8.584E-30        34
     4.45250   8.602E-30        31
     4.45350   7.642E-30        27
     4.45450   6.148E-30        29
     4.45550   5.836E-30        32
     4.45650   6.810E-30        37
     4.45750   9.155E-30        39
     4.45850   4.445E-30        29
     4.45950   8.193E-30        37
     4.46050   6.269E-30        33
     4.46150   5.288E-30        23
     4.46250   4.007E-30        20
     4.46350   1.465E-30        12
     4.46450   4.192E-30        25
     4.46550   6.255E-30        22
     4.46650   4.624E-30        24
     4.46750   5.025E-30        27
     4.46850   1.015E-29        34
     4.46950   4.453E-30        35
     4.47050   8.263E-30        42
     4.47150   4.206E-30        23
     4.47250   3.630E-30        24
     4.47350   2.337E-30        25
     4.47450   7.535E-30        25
     4.47550   4.569E-30        24
     4.47650   1.969E-30        20
     4.47750   4.921E-30        28
     4.47850   3.526E-30        23
     4.47950   7.306E-30        29
     4.48050   6.623E-30        36
     4.48150   3.557E-30        28
     4.48250   3.710E-30        30
     4.48350   3.268E-30        30
     4.48450   4.248E-30        25
     4.48550   6.931E-30        32
     4.48650   4.765E-30        36
     4.48750   7.175E-30        43
     4.48850   8.583E-30        32
     4.48950   7.352E-30        23
     4.49050   4.341E-30        21
     4.49150   7.156E-30        25
     4.49250   6.236E-30        38
     4.49350   1.010E-29        35
     4.49450   4.936E-30        25
     4.49550   3.984E-30        36
     4.49650   1.011E-29        38
     4.49750   6.866E-30        40
     4.49850   4.727E-30        28
     4.49950   4.462E-30        24
     4.50050   4.854E-30        27
     4.50150   3.188E-30        26
     4.50250   5.083E-30        25
     4.50350   2.984E-30        21
     4.50450   3.935E-30        18
     4.50550   4.528E-30        25
     4.50650   6.996E-30        33
     4.50750   4.907E-30        26
     4.50850   2.478E-30        17
     4.50950   7.683E-30        36
     4.51050   1.450E-30        20
     4.51150   4.509E-30        20
     4.51250   7.010E-30        45
     4.51350   1.064E-29        41
     4.51450   6.036E-30        34
     4.51550   4.959E-30        30
     4.51650   7.179E-30        37
     4.51750   5.162E-30        28
     4.51850   3.741E-30        22
     4.51950   1.560E-29        42
     4.52050   6.559E-30        35
     4.52150   5.191E-30        20
     4.52250   5.042E-30        34
     4.52350   4.863E-30        30
     4.52450   2.647E-30        28
     4.52550   1.010E-29        40
     4.52650   6.217E-30        33
     4.52750   4.381E-30        34
     4.52850   6.039E-30        37
     4.52950   6.858E-30        32
     4.53050   5.317E-30        29
     4.53150   9.680E-30        36
     4.53250   7.371E-30        35
     4.53350   8.164E-30        47
     4.53450   6.412E-30        36
     4.53550   7.918E-30        22
     4.53650   5.697E-30        26
     4.53750   8.924E-30        34
     4.53850   7.670E-30        39
     4.53950   6.778E-30        34
     4.54050   7.138E-30        37
     4.54150   3.080E-30        25
     4.54250   1.456E-29        56
     4.54350   8.937E-30        50
     4.54450   8.986E-30        33
     4.54550   7.586E-30        36
     4.54650   1.112E-29        42
     4.54750   1.277E-29        38
     4.54850   8.633E-30        42
     4.54950   4.767E-30        26
     4.55050   4.260E-30        29
     4.55150   8.463E-30        45
     4.55250   5.411E-30        31
     4.55350   6.975E-30        18
     4.55450   9.816E-30        27
     4.55550   7.607E-30        31
     4.55650   7.653E-30        21
     4.55750   5.794E-30        23
     4.55850   5.856E-30        35
     4.55950   7.500E-30        38
     4.56050   6.514E-30        35
     4.56150   2.726E-30        21
     4.56250   1.232E-29        43
     4.56350   4.211E-30        29
     4.56450   7.549E-30        30
     4.56550   5.399E-30        30
     4.56650   8.576E-30        31
     4.56750   7.986E-30        28
     4.56850   2.734E-30        17
     4.56950   3.761E-30        21
     4.57050   7.906E-30        28
     4.57150   5.701E-30        40
     4.57250   3.125E-30        22
     4.57350   7.188E-30        34
     4.57450   4.191E-30        38
     4.57550   7.510E-30        30
     4.57650   1.027E-29        38
     4.57750   4.278E-30        27
     4.57850   5.221E-30        34
     4.57950   6.955E-30        28
     4.58050   5.801E-30        29
     4.58150   6.401E-30        32
     4.58250   6.254E-30        39
     4.58350   8.531E-30        42
     4.58450   3.184E-30        19
     4.58550   8.820E-30        32
     4.58650   4.049E-30        23
     4.58750   6.085E-30        26
     4.58850   4.072E-30        27
     4.58950   3.802E-30        26
     4.59050   7.821E-30        31
     4.59150   7.392E-30        36
     4.59250   6.909E-30        32
     4.59350   1.139E-29        33
     4.59450   8.603E-30        27
     4.59550   4.127E-30        31
     4.59650   5.874E-30        26
     4.59750   7.856E-30        41
     4.59850   4.966E-30        28
     4.59950   5.752E-30        22
     4.60050   9.366E-30        40
     4.60150   1.144E-29        44
     4.60250   3.281E-30        25
     4.60350   7.888E-30        30
     4.60450   5.653E-30        36
     4.60550   7.728E-30        33
     4.60650   6.659E-30        27
     4.60750   3.701E-30        23
     4.60850   7.002E-30        37
     4.60950   3.737E-30        32
     4.61050   4.684E-30        25
     4.61150   8.418E-30        31
     4.61250   5.889E-30        28
     4.61350   6.992E-30        31
     4.61450   6.366E-30        37
     4.61550   4.738E-30        31
     4.61650   4.809E-30        27
     4.61750   6.472E-30        32
     4.61850   2.541E-30        24
     4.61950   4.512E-30        28
     4.62050   4.263E-30        21
     4.62150   5.801E-30        28
     4.62250   4.860E-30        23
     4.62350   9.884E-30        35
     4.62450   3.119E-30        27
     4.62550   4.695E-30        33
     4.62650   5.686E-30        35
     4.62750   7.091E-30        39
     4.62850   7.756E-30        32
     4.62950   7.475E-30        36
     4.63050   6.457E-30        30
     4.63150   3.964E-30        28
     4.63250   4.955E-30        25
     4.63350   7.681E-30        50
     4.63450   6.765E-30        27
     4.63550   5.043E-30        25
     4.63650   6.158E-30        25
     4.63750   2.751E-30        23
     4.63850   7.501E-30        29
     4.63950   1.182E-29        33
     4.64050   3.603E-30        29
     4.64150   7.428E-30        40
     4.64250   7.334E-30        37
     4.64350   3.046E-30        20
     4.64450   3.126E-30        17
     4.64550   3.461E-30        18
     4.64650   5.482E-30        31
     4.64750   4.848E-30        20
     4.64850   3.876E-30        26
     4.64950   4.932E-30        27
     4.65050   8.896E-30        38
     4.65150   5.269E-30        39
     4.65250   2.766E-30        24
     4.65350   7.479E-30        30
     4.65450   7.696E-30        29
     4.65550   6.525E-30        28
     4.65650   5.354E-30        42
     4.65750   1.000E-29        36
     4.65850   3.330E-30        28
     4.65950   7.539E-30        32
     4.66050   5.540E-30        30
     4.66150   4.794E-30        30
     4.66250   5.973E-30        28
     4.66350   5.573E-30        28
     4.66450   6.578E-30        39
     4.66550   8.941E-30        38
     4.66650   9.622E-30        44
     4.66750   7.033E-30        40
     4.66850   4.500E-30        25
     4.66950   1.019E-29        54
     4.67050   8.489E-30        34
     4.67150   6.049E-30        29
     4.67250   6.225E-30        39
     4.67350   9.944E-30        49
     4.67450   1.109E-29        55
     4.67550   5.259E-30        31
     4.67650   5.901E-30        28
     4.67750   4.324E-30        29
     4.67850   9.137E-30        36
     4.67950   8.229E-30        35
     4.68050   1.165E-29        43
     4.68150   7.816E-30        43
     4.68250   5.851E-30        35
     4.68350   1.177E-29        45
     4.68450   9.489E-30        50
     4.68550   1.042E-29        52
     4.68650   1.276E-29        46
     4.68750   7.517E-30        37
     4.68850   3.620E-30        27
     4.68950   4.334E-30        33
     4.69050   5.416E-30        39
     4.69150   7.290E-30        24
     4.69250   5.284E-30        24
     4.69350   8.743E-30        36
     4.69450   5.497E-30        28
     4.69550   1.135E-29        44
     4.69650   9.123E-30        46
     4.69750   1.112E-29        46
     4.69850   1.395E-29        43
     4.69950   8.795E-30        36
     4.70050   1.273E-29        40
     4.70150   6.545E-30        28
     4.70250   8.927E-30        34
     4.70350   1.055E-29        46
     4.70450   7.016E-30        31
     4.70550   8.046E-30        39
     4.70650   9.013E-30        34
     4.70750   4.857E-30        30
     4.70850   9.357E-30        43
     4.70950   6.512E-30        32
     4.71050   8.243E-30        41
     4.71150   7.593E-30        35
     4.71250   8.671E-30        29
     4.71350   6.613E-30        29
     4.71450   5.577E-30        46
     4.71550   8.507E-30        33
     4.71650   6.875E-30        34
     4.71750   6.311E-30        22
     4.71850   9.184E-30        33
     4.71950   5.752E-30        38
     4.72050   9.171E-30        40
     4.72150   5.037E-30        31
     4.72250   9.295E-30        41
     4.72350   2.431E-30        21
     4.72450   6.734E-30        41
     4.72550   5.419E-30        34
     4.72650   7.220E-30        30
     4.72750   4.374E-30        32
     4.72850   3.921E-30        26
     4.72950   6.918E-30        46
     4.73050   7.487E-30        33
     4.73150   9.686E-30        28
     4.73250   7.996E-30        27
     4.73350   1.256E-29        44
     4.73450   5.827E-30        31
     4.73550   1.555E-29        41
     4.73650   7.988E-30        43
     4.73750   5.521E-30        29
     4.73850   5.222E-30        20
     4.73950   8.600E-30        35
     4.74050   8.343E-30        38
     4.74150   8.767E-30        34
     4.74250   7.303E-30        25
     4.74350   1.084E-29        41
     4.74450   6.424E-30        28
     4.74550   4.816E-30        26
     4.74650   7.391E-30        22
     4.74750   7.171E-30        28
     4.74850   7.195E-30        28
     4.74950   7.078E-30        36
     4.75050   9.279E-30        30
     4.75150   6.037E-30        20
     4.75250   2.998E-30        24
     4.75350   8.653E-30        37
     4.75450   6.512E-30        31
     4.75550   4.661E-30        31
     4.75650   5.057E-30        34
     4.75750   8.307E-30        38
     4.75850   6.798E-30        37
     4.75950   7.483E-30        41
     4.76050   4.603E-30        31
     4.76150   6.089E-30        35
     4.76250   4.812E-30        34
     4.76350   4.454E-30        27
     4.76450   4.379E-30        21
     4.76550   5.224E-30        32
     4.76650   4.530E-30        27
     4.76750   7.627E-30        24
     4.76850   6.317E-30        31
     4.76950   1.249E-29        32
     4.77050   5.117E-30        29
     4.77150   9.253E-30        30
     4.77250   6.689E-30        39
     4.77350   9.929E-30        35
     4.77450   9.299E-30        38
     4.77550   4.691E-30        26
     4.77650   8.989E-30        39
     4.77750   7.863E-30        40
     4.77850   1.131E-29        47
     4.77950   5.016E-30        34
     4.78050   6.692E-30        44
     4.78150   5.512E-30        34
     4.78250   5.595E-30        42
     4.78350   5.332E-30        31
     4.78450   5.084E-30        45
     4.78550   5.328E-30        39
     4.78650   3.172E-30        26
     4.78750   3.977E-30        34
     4.78850   9.507E-30        39
     4.78950   4.838E-30        32
     4.79050   7.251E-30        35
     4.79150   6.457E-30        42
     4.79250   1.187E-29        40
     4.79350   1.065E-29        39
     4.79450   3.543E-30        26
     4.79550   5.988E-30        30
     4.79650   5.552E-30        41
     4.79750   5.038E-30        22
     4.79850   6.764E-30        40
     4.79950   8.866E-30        41
     4.80050   7.226E-30        32
     4.80150   8.347E-30        33
     4.80250   4.307E-30        28
     4.80350   3.652E-30        30
     4.80450   6.692E-30        35
     4.80550   6.370E-30        30
     4.80650   4.591E-30        41
     4.80750   6.301E-30        32
     4.80850   8.425E-30        50
     4.80950   6.499E-30        30
     4.81050   7.228E-30        31
     4.81150   5.538E-30        31
     4.81250   8.112E-30        43
     4.81350   6.230E-30        34
     4.81450   7.335E-30        38
     4.81550   3.875E-30        30
     4.81650   7.493E-30        39
     4.81750   8.754E-30        29
     4.81850   5.124E-30        34
     4.81950   3.758E-30        22
     4.82050   1.041E-29        34
     4.82150   1.088E-29        54
     4.82250   8.021E-30        32
     4.82350   8.137E-30        30
     4.82450   8.397E-30        37
     4.82550   6.737E-30        30
     4.82650   7.296E-30        33
     4.82750   9.414E-30        37
     4.82850   8.986E-30        26
     4.82950   1.167E-29        45
     4.83050   8.301E-30        35
     4.83150   7.372E-30        35
     4.83250   1.173E-29        42
     4.83350   8.100E-30        40
     4.83450   4.584E-30        33
     4.83550   8.668E-30        32
     4.83650   5.818E-30        22
     4.83750   8.109E-30        31
     4.83850   7.067E-30        42
     4.83950   8.533E-30        39
     4.84050   5.060E-30        36
     4.84150   8.346E-30        36
     4.84250   6.724E-30        36
     4.84350   5.358E-30        25
     4.84450   8.646E-30        28
     4.84550   6.065E-30        37
     4.84650   6.273E-30        30
     4.84750   2.913E-30        25
     4.84850   4.220E-30        26
     4.84950   7.080E-30        29
     4.85050   6.583E-30        24
     4.85150   6.586E-30        19
     4.85250   5.784E-30        35
     4.85350   5.347E-30        29
     4.85450   7.264E-30        30
     4.85550   1.049E-29        30
     4.85650   4.067E-30        23
     4.85750   8.446E-30        27
     4.85850   5.991E-30        32
     4.85950   5.719E-30        36
     4.86050   6.617E-30        36
     4.86150   6.424E-30        25
     4.86250   9.282E-30        42
     4.86350   6.059E-30        41
     4.86450   7.585E-30        36
     4.86550   8.961E-30        29
     4.86650   9.838E-30        46
     4.86750   8.805E-30        44
     4.86850   6.318E-30        39
     4.86950   6.719E-30        38
     4.87050   3.786E-30        28
     4.87150   5.948E-30        37
     4.87250   6.343E-30        30
     4.87350   6.491E-30        29
     4.87450   6.476E-30        31
     4.87550   7.778E-30        27
     4.87650   6.173E-30        38
     4.87750   5.384E-30        36
     4.87850   4.543E-30        27
     4.87950   5.194E-30        31
     4.88050   7.095E-30        29
     4.88150   1.080E-29        34
     4.88250   6.703E-30        30
     4.88350   6.068E-30        34
     4.88450   7.671E-30        23
     4.88550   4.169E-30        24
     4.88650   6.395E-30        29
     4.88750   8.168E-30        28
     4.88850   6.407E-30        27
     4.88950   5.281E-30        31
     4.89050   7.438E-30        42
     4.89150   6.299E-30        41
     4.89250   3.666E-30        28
     4.89350   8.445E-30        38
     4.89450   9.289E-30        44
     4.89550   8.304E-30        33
     4.89650   7.813E-30        36
     4.89750   8.736E-30        42
     4.89850   7.299E-30        31
     4.89950   8.212E-30        44
     4.90050   9.576E-30        30
     4.90150   9.615E-30        49
     4.90250   1.097E-29        38
     4.90350   8.726E-30        40
     4.90450   6.676E-30        41
     4.90550   5.284E-30        34
     4.90650   9.594E-30        40
     4.90750   1.078E-29        28
     4.90850   2.835E-30        28
     4.90950   7.343E-30        37
     4.91050   6.010E-30        35
     4.91150   4.968E-30        39
     4.91250   4.021E-30        30
     4.91350   8.457E-30        33
     4.91450   6.904E-30        30
     4.91550   6.966E-30        42
     4.91650   5.531E-30        34
     4.91750   9.911E-30        34
     4.91850   6.036E-30        28
     4.91950   5.656E-30        31
     4.92050   6.964E-30        25
     4.92150   6.104E-30        30
     4.92250   6.516E-30        27
     4.92350   6.980E-30        34
     4.92450   1.084E-29        41
     4.92550   6.489E-30        27
     4.92650   8.932E-30        36
     4.92750   4.775E-30        30
     4.92850   1.021E-29        39
     4.92950   7.196E-30        35
     4.93050   7.011E-30        38
     4.93150   4.272E-30        30
     4.93250   1.070E-29        40
     4.93350   9.907E-30        43
     4.93450   8.704E-30        40
     4.93550   6.837E-30        44
     4.93650   7.084E-30        30
     4.93750   5.257E-30        33
     4.93850   5.594E-30        39
     4.93950   9.327E-30        32
     4.94050   7.719E-30        30
     4.94150   7.820E-30        31
     4.94250   6.894E-30        38
     4.94350   1.001E-29        56
     4.94450   7.448E-30        41
     4.94550   6.254E-30        46
     4.94650   7.142E-30        35
     4.94750   9.592E-30        46
     4.94850   1.085E-29        66
     4.94950   9.975E-30        65
     4.95050   9.636E-30        47
     4.95150   7.538E-30        46
     4.95250   1.006E-29        43
     4.95350   9.099E-30        50
     4.95450   3.936E-30        27
     4.95550   5.841E-30        34
     4.95650   8.179E-30        45
     4.95750   9.902E-30        58
     4.95850   1.136E-29        48
     4.95950   1.513E-29        53
     4.96050   6.755E-30        44
     4.96150   5.603E-30        33
     4.96250   8.569E-30        42
     4.96350   7.740E-30        46
     4.96450   1.179E-29        44
     4.96550   5.660E-30        37
     4.96650   7.895E-30        39
     4.96750   1.130E-29        39
     4.96850   7.197E-30        39
     4.96950   7.847E-30        50
     4.97050   6.209E-30        33
     4.97150   1.016E-29        38
     4.97250   1.306E-29        58
     4.97350   5.708E-30        27
     4.97450   7.810E-30        38
     4.97550   1.026E-29        45
     4.97650   1.439E-29        52
     4.97750   3.072E-30        24
     4.97850   7.044E-30        41
     4.97950   8.760E-30        37
     4.98050   7.613E-30        24
     4.98150   8.873E-30        37
     4.98250   6.994E-30        29
     4.98350   8.107E-30        37
     4.98450   8.234E-30        39
     4.98550   6.282E-30        38
     4.98650   6.895E-30        37
     4.98750   8.240E-30        47
     4.98850   9.953E-30        43
     4.98950   5.031E-30        32
     4.99050   8.293E-30        38
     4.99150   6.306E-30        35
     4.99250   4.317E-30        31
     4.99350   7.043E-30        43
     4.99450   6.343E-30        29
     4.99550   1.553E-29        49
     4.99650   4.712E-30        39
     4.99750   5.658E-30        36
     4.99850   5.088E-30        36
     4.99950   5.813E-30        36
     5.00050   6.948E-30        35
     5.00150   4.998E-30        23
     5.00250   7.169E-30        35
     5.00350   4.670E-30        30
     5.00450   8.711E-30        38
     5.00550   4.924E-30        20
     5.00650   1.186E-29        36
     5.00750   1.162E-29        37
     5.00850   6.262E-30        33
     5.00950   7.648E-30        31
     5.01050   5.966E-30        35
     5.01150   7.444E-30        39
     5.01250   6.653E-30        39
     5.01350   7.254E-30        46
     5.01450   1.029E-29        41
     5.01550   1.071E-29        48
     5.01650   9.000E-30        50
     5.01750   4.930E-30        37
     5.01850   4.721E-30        27
     5.01950   1.089E-29        42
     5.02050   5.567E-30        25
     5.02150   8.698E-30        32
     5.02250   8.239E-30        38
     5.02350   7.681E-30        24
     5.02450   1.217E-29        55
     5.02550   9.803E-30        47
     5.02650   3.720E-30        32
     5.02750   4.655E-30        33
     5.02850   8.726E-30        37
     5.02950   6.980E-30        43
     5.03050   6.079E-30        42
     5.03150   8.559E-30        54
     5.03250   1.592E-29        49
     5.03350   7.692E-30        34
     5.03450   6.991E-30        39
     5.03550   5.992E-30        31
     5.03650   6.509E-30        30
     5.03750   1.070E-29        44
     5.03850   7.802E-30        25
     5.03950   3.230E-30        33
     5.04050   6.022E-30        37
     5.04150   6.015E-30        26
     5.04250   1.057E-29        44
     5.04350   1.094E-29        39
     5.04450   1.016E-29        49
     5.04550   8.878E-30        36
     5.04650   5.357E-30        31
     5.04750   4.077E-30        40
     5.04850   6.598E-30        42
     5.04950   8.782E-30        46
     5.05050   9.956E-30        36
     5.05150   6.630E-30        28
     5.05250   7.766E-30        40
     5.05350   1.026E-29        49
     5.05450   8.552E-30        51
     5.05550   5.103E-30        35
     5.05650   1.325E-29        49
     5.05750   1.288E-29        41
     5.05850   5.227E-30        43
     5.05950   6.751E-30        29
     5.06050   6.506E-30        22
     5.06150   5.084E-30        25
     5.06250   6.635E-30        38
     5.06350   8.733E-30        42
     5.06450   1.016E-29        36
     5.06550   6.956E-30        39
     5.06650   7.730E-30        37
     5.06750   2.057E-30        20
     5.06850   7.430E-30        31
     5.06950   9.382E-30        42
     5.07050   6.203E-30        34
     5.07150   9.431E-30        42
     5.07250   5.911E-30        34
     5.07350   8.061E-30        30
     5.07450   5.210E-30        30
     5.07550   6.129E-30        31
     5.07650   7.681E-30        34
     5.07750   1.094E-29        37
     5.07850   5.530E-30        36
     5.07950   7.496E-30        32
     5.08050   4.613E-30        28
     5.08150   1.000E-29        45
     5.08250   9.954E-30        32
     5.08350   6.047E-30        43
     5.08450   7.989E-30        42
     5.08550   7.433E-30        48
     5.08650   7.537E-30        33
     5.08750   8.291E-30        35
     5.08850   1.114E-29        39
     5.08950   7.751E-30        33
     5.09050   6.944E-30        29
     5.09150   3.745E-30        25
     5.09250   8.775E-30        44
     5.09350   5.461E-30        29
     5.09450   5.952E-30        36
     5.09550   1.282E-29        50
     5.09650   5.487E-30        36
     5.09750   9.826E-30        36
     5.09850   9.154E-30        35
     5.09950   7.571E-30        47
     5.10050   8.472E-30        40
     5.10150   6.165E-30        28
     5.10250   7.325E-30        30
     5.10350   1.073E-29        37
     5.10450   8.070E-30        28
     5.10550   5.444E-30        32
     5.10650   5.441E-30        26
     5.10750   9.310E-30        38
     5.10850   6.419E-30        38
     5.10950   6.509E-30        25
     5.11050   6.110E-30        36
     5.11150   4.941E-30        29
     5.11250   6.591E-30        28
     5.11350   8.421E-30        39
     5.11450   9.513E-30        35
     5.11550   7.221E-30        42
     5.11650   6.656E-30        33
     5.11750   9.728E-30        36
     5.11850   2.368E-30        28
     5.11950   9.027E-30        37
     5.12050   4.864E-30        25
     5.12150   5.112E-30        31
     5.12250   6.803E-30        29
     5.12350   5.986E-30        27
     5.12450   6.498E-30        43
     5.12550   7.582E-30        40
     5.12650   1.053E-29        35
     5.12750   1.186E-29        40
     5.12850   4.310E-30        23
     5.12950   6.399E-30        30
     5.13050   4.456E-30        24
     5.13150   1.029E-29        37
     5.13250   7.667E-30        26
     5.13350   8.188E-30        31
     5.13450   6.049E-30        29
     5.13550   5.768E-30        30
     5.13650   1.007E-29        37
     5.13750   1.179E-29        31
     5.13850   1.078E-29        39
     5.13950   9.589E-30        39
     5.14050   7.822E-30        45
     5.14150   7.874E-30        39
     5.14250   1.288E-29        45
     5.14350   7.940E-30        33
     5.14450   5.506E-30        37
     5.14550   5.662E-30        29
     5.14650   6.571E-30        40
     5.14750   8.683E-30        37
     5.14850   9.895E-30        40
     5.14950   9.900E-30        41
     5.15050   7.582E-30        41
     5.15150   7.107E-30        35
     5.15250   1.393E-29        44
     5.15350   1.101E-29        46
     5.15450   8.846E-30        37
     5.15550   7.939E-30        46
     5.15650   1.011E-29        40
     5.15750   6.594E-30        39
     5.15850   1.192E-29        44
     5.15950   8.904E-30        52
     5.16050   8.131E-30        52
     5.16150   6.443E-30        42
     5.16250   1.097E-29        43
     5.16350   7.533E-30        32
     5.16450   8.584E-30        40
     5.16550   5.791E-30        37
     5.16650   7.181E-30        43
     5.16750   3.644E-30        21
     5.16850   1.026E-29        50
     5.16950   3.501E-30        32
     5.17050   7.820E-30        32
     5.17150   5.734E-30        39
     5.17250   1.115E-29        36
     5.17350   6.527E-30        33
     5.17450   6.736E-30        41
     5.17550   7.385E-30        27
     5.17650   3.055E-30        21
     5.17750   7.203E-30        40
     5.17850   6.914E-30        32
     5.17950   5.930E-30        35
     5.18050   7.246E-30        31
     5.18150   5.661E-30        34
     5.18250   7.142E-30        28
     5.18350   7.842E-30        49
     5.18450   1.146E-29        47
     5.18550   1.541E-29        46
     5.18650   8.688E-30        37
     5.18750   5.535E-30        36
     5.18850   1.031E-29        35
     5.18950   8.872E-30        40
     5.19050   7.136E-30        42
     5.19150   9.340E-30        33
     5.19250   5.930E-30        29
     5.19350   7.080E-30        31
     5.19450   1.174E-29        42
     5.19550   7.226E-30        36
     5.19650   7.859E-30        28
     5.19750   7.978E-30        40
     5.19850   6.765E-30        32
     5.19950   3.835E-30        30
     5.20050   5.709E-30        35
     5.20150   9.400E-30        43
     5.20250   5.840E-30        30
     5.20350   4.154E-30        27
     5.20450   6.016E-30        28
     5.20550   7.836E-30        52
     5.20650   7.810E-30        43
     5.20750   9.615E-30        46
     5.20850   8.199E-30        46
     5.20950   6.854E-30        36
     5.21050   6.850E-30        46
     5.21150   1.040E-29        55
     5.21250   1.207E-29        57
     5.21350   8.676E-30        49
     5.21450   1.083E-29        47
     5.21550   1.061E-29        54
     5.21650   8.610E-30        48
     5.21750   6.627E-30        27
     5.21850   1.058E-29        67
     5.21950   7.561E-30        48
     5.22050   7.485E-30        43
     5.22150   7.156E-30        39
     5.22250   1.250E-29        66
     5.22350   1.742E-29        82
     5.22450   9.821E-30        54
     5.22550   8.452E-30        53
     5.22650   1.714E-29        59
     5.22750   8.738E-30        45
     5.22850   6.845E-30        54
     5.22950   1.168E-29        50
     5.23050   8.753E-30        38
     5.23150   1.040E-29        42
     5.23250   1.002E-29        48
     5.23350   9.278E-30        43
     5.23450   1.812E-29        52
     5.23550   1.269E-29        52
     5.23650   7.175E-30        41
     5.23750   9.849E-30        41
     5.23850   9.675E-30        51
     5.23950   7.697E-30        46
     5.24050   5.567E-30        33
     5.24150   8.940E-30        58
     5.24250   8.872E-30        41
     5.24350   7.940E-30        42
     5.24450   1.014E-29        43
     5.24550   1.461E-29        67
     5.24650   7.789E-30        42
     5.24750   9.441E-30        50
     5.24850   9.711E-30        38
     5.24950   6.227E-30        36
     5.25050   5.630E-30        30
     5.25150   8.963E-30        49
     5.25250   8.902E-30        53
     5.25350   5.968E-30        31
     5.25450   9.920E-30        50
     5.25550   8.313E-30        37
     5.25650   6.244E-30        38
     5.25750   9.541E-30        42
     5.25850   1.308E-29        45
     5.25950   8.222E-30        41
     5.26050   8.652E-30        48
     5.26150   6.855E-30        46
     5.26250   7.886E-30        30
     5.26350   1.180E-29        49
     5.26450   1.201E-29        38
     5.26550   6.968E-30        39
     5.26650   5.735E-30        32
     5.26750   5.620E-30        39
     5.26850   5.202E-30        25
     5.26950   7.750E-30        27
     5.27050   5.185E-30        42
     5.27150   4.129E-30        42
     5.27250   1.083E-29        51
     5.27350   1.158E-29        42
     5.27450   1.195E-29        51
     5.27550   9.173E-30        45
     5.27650   7.806E-30        38
     5.27750   1.310E-29        42
     5.27850   8.937E-30        58
     5.27950   5.308E-30        41
     5.28050   9.180E-30        44
     5.28150   1.195E-29        44
     5.28250   7.497E-30        41
     5.28350   6.069E-30        36
     5.28450   6.551E-30        35
     5.28550   5.351E-30        36
     5.28650   7.183E-30        44
     5.28750   7.949E-30        44
     5.28850   1.231E-29        44
     5.28950   8.762E-30        58
     5.29050   6.333E-30        34
     5.29150   1.047E-29        37
     5.29250   6.691E-30        27
     5.29350   4.287E-30        27
     5.29450   4.741E-30        41
     5.29550   1.262E-29        45
     5.29650   1.021E-29        50
     5.29750   6.491E-30        42
     5.29850   5.913E-30        26
     5.29950   9.312E-30        49
     5.30050   6.318E-30        34
     5.30150   8.133E-30        40
     5.30250   8.268E-30        52
     5.30350   5.870E-30        33
     5.30450   6.283E-30        46
     5.30550   8.291E-30        47
     5.30650   6.705E-30        37
     5.30750   4.888E-30        40
     5.30850   8.556E-30        36
     5.30950   1.187E-29        54
     5.31050   1.353E-29        47
     5.31150   8.259E-30        39
     5.31250   7.272E-30        30
     5.31350   1.274E-29        45
     5.31450   5.110E-30        33
     5.31550   4.920E-30        30
     5.31650   3.878E-30        33
     5.31750   4.267E-30        27
     5.31850   4.654E-30        42
     5.31950   7.110E-30        34
     5.32050   8.199E-30        40
     5.32150   1.623E-29        48
     5.32250   1.076E-29        48
     5.32350   6.610E-30        43
     5.32450   8.016E-30        32
     5.32550   1.066E-29        44
     5.32650   1.546E-29        47
     5.32750   9.282E-30        29
     5.32850   7.135E-30        32
     5.32950   7.767E-30        33
     5.33050   9.861E-30        42
     5.33150   5.049E-30        27
     5.33250   5.452E-30        33
     5.33350   4.915E-30        39
     5.33450   8.785E-30        39
     5.33550   8.281E-30        33
     5.33650   1.050E-29        44
     5.33750   6.933E-30        30
     5.33850   5.661E-30        39
     5.33950   1.100E-29        41
     5.34050   8.794E-30        34
     5.34150   9.645E-30        37
     5.34250   5.284E-30        27
     5.34350   9.045E-30        41
     5.34450   4.294E-30        33
     5.34550   6.322E-30        42
     5.34650   8.475E-30        45
     5.34750   6.393E-30        37
     5.34850   7.074E-30        36
     5.34950   8.106E-30        45
     5.35050   8.533E-30        44
     5.35150   4.443E-30        28
     5.35250   1.251E-29        68
     5.35350   8.381E-30        45
     5.35450   5.043E-30        25
     5.35550   7.359E-30        24
     5.35650   8.363E-30        47
     5.35750   6.075E-30        36
     5.35850   5.879E-30        43
     5.35950   4.851E-30        31
     5.36050   9.057E-30        45
     5.36150   8.399E-30        36
     5.36250   6.882E-30        35
     5.36350   6.430E-30        37
     5.36450   1.154E-29        34
     5.36550   5.644E-30        37
     5.36650   8.145E-30        38
     5.36750   6.954E-30        33
     5.36850   1.317E-29        37
     5.36950   6.942E-30        28
     5.37050   1.043E-29        42
     5.37150   5.359E-30        30
     5.37250   6.680E-30        31
     5.37350   8.972E-30        28
     5.37450   9.068E-30        37
     5.37550   9.810E-30        35
     5.37650   5.576E-30        31
     5.37750   7.624E-30        37
     5.37850   9.171E-30        38
     5.37950   6.588E-30        31
     5.38050   1.095E-29        38
     5.38150   7.979E-30        35
     5.38250   8.128E-30        40
     5.38350   1.434E-29        56
     5.38450   1.035E-29        38
     5.38550   1.593E-29        58
     5.38650   5.931E-30        40
     5.38750   6.061E-30        41
     5.38850   5.828E-30        38
     5.38950   7.160E-30        47
     5.39050   9.354E-30        40
     5.39150   8.589E-30        37
     5.39250   9.969E-30        34
     5.39350   7.942E-30        34
     5.39450   5.997E-30        33
     5.39550   5.119E-30        38
     5.39650   4.491E-30        31
     5.39750   3.505E-30        21
     5.39850   1.141E-29        59
     5.39950   6.783E-30        42
     5.40050   1.032E-29        50
     5.40150   1.010E-29        36
     5.40250   6.885E-30        38
     5.40350   1.057E-29        34
     5.40450   8.243E-30        40
     5.40550   1.062E-29        47
     5.40650   6.350E-30        33
     5.40750   4.882E-30        27
     5.40850   8.291E-30        41
     5.40950   1.050E-29        45
     5.41050   5.553E-30        40
     5.41150   6.057E-30        33
     5.41250   1.506E-29        59
     5.41350   7.053E-30        32
     5.41450   8.747E-30        34
     5.41550   1.150E-29        55
     5.41650   1.081E-29        61
     5.41750   5.776E-30        39
     5.41850   7.843E-30        42
     5.41950   6.646E-30        33
     5.42050   4.290E-30        30
     5.42150   7.600E-30        45
     5.42250   1.197E-29        35
     5.42350   1.046E-29        33
     5.42450   1.053E-29        48
     5.42550   1.142E-29        55
     5.42650   8.594E-30        33
     5.42750   7.413E-30        38
     5.42850   1.236E-29        55
     5.42950   3.759E-30        26
     5.43050   4.936E-30        34
     5.43150   8.713E-30        54
     5.43250   1.514E-29        51
     5.43350   9.640E-30        32
     5.43450   4.367E-30        22
     5.43550   6.392E-30        33
     5.43650   8.828E-30        38
     5.43750   5.566E-30        47
     5.43850   6.427E-30        34
     5.43950   7.244E-30        33
     5.44050   8.417E-30        40
     5.44150   5.767E-30        36
     5.44250   1.014E-29        28
     5.44350   5.960E-30        33
     5.44450   6.280E-30        36
     5.44550   1.351E-29        57
     5.44650   7.858E-30        27
     5.44750   1.236E-29        46
     5.44850   4.063E-30        30
     5.44950   6.625E-30        40
     5.45050   8.731E-30        39
     5.45150   6.868E-30        35
     5.45250   4.599E-30        29
     5.45350   1.188E-29        48
     5.45450   8.908E-30        47
     5.45550   7.011E-30        32
     5.45650   7.756E-30        44
     5.45750   9.590E-30        42
     5.45850   1.008E-29        48
     5.45950   1.411E-29        44
     5.46050   1.194E-29        46
     5.46150   4.611E-30        35
     5.46250   6.092E-30        36
     5.46350   7.643E-30        45
     5.46450   1.305E-29        45
     5.46550   6.387E-30        40
     5.46650   1.103E-29        49
     5.46750   7.446E-30        43
     5.46850   9.944E-30        54
     5.46950   1.127E-29        47
     5.47050   9.812E-30        51
     5.47150   1.181E-29        44
     5.47250   5.462E-30        32
     5.47350   1.394E-29        68
     5.47450   1.018E-29        36
     5.47550   5.020E-30        39
     5.47650   9.855E-30        40
     5.47750   1.266E-29        55
     5.47850   6.528E-30        51
     5.47950   8.390E-30        49
     5.48050   1.007E-29        43
     5.48150   8.296E-30        37
     5.48250   6.580E-30        36
     5.48350   6.512E-30        34
     5.48450   8.305E-30        54
     5.48550   9.043E-30        57
     5.48650   8.870E-30        63
     5.48750   7.518E-30        38
     5.48850   6.896E-30        39
     5.48950   6.126E-30        31
     5.49050   1.012E-29        48
     5.49150   1.057E-29        51
     5.49250   1.192E-29        76
     5.49350   8.370E-30        67
     5.49450   8.476E-30        46
     5.49550   9.112E-30        52
     5.49650   1.214E-29        46
     5.49750   9.136E-30        53
     5.49850   1.180E-29        81
     5.49950   7.978E-30        63
     5.50050   1.050E-29        61
     5.50150   8.702E-30        60
     5.50250   9.404E-30        53
     5.50350   1.707E-29        78
     5.50450   8.745E-30        56
     5.50550   6.456E-30        39
     5.50650   9.349E-30        59
     5.50750   1.366E-29        62
     5.50850   1.606E-29        68
     5.50950   1.624E-29        76
     5.51050   9.500E-30        56
     5.51150   9.536E-30        55
     5.51250   9.873E-30        61
     5.51350   1.047E-29        60
     5.51450   7.431E-30        49
     5.51550   5.276E-30        37
     5.51650   1.198E-29        47
     5.51750   1.258E-29        70
     5.51850   1.525E-29        60
     5.51950   1.134E-29        58
     5.52050   7.350E-30        43
     5.52150   9.524E-30        58
     5.52250   5.193E-30        34
     5.52350   9.898E-30        50
     5.52450   1.496E-29        50
     5.52550   1.362E-29        52
     5.52650   1.216E-29        48
     5.52750   8.406E-30        47
     5.52850   8.859E-30        54
     5.52950   9.264E-30        52
     5.53050   9.856E-30        55
     5.53150   1.223E-29        51
     5.53250   8.881E-30        47
     5.53350   1.025E-29        48
     5.53450   1.090E-29        46
     5.53550   1.044E-29        45
     5.53650   7.438E-30        41
     5.53750   8.472E-30        41
     5.53850   1.135E-29        54
     5.53950   8.999E-30        43
     5.54050   9.757E-30        48
     5.54150   1.016E-29        49
     5.54250   7.836E-30        39
     5.54350   7.940E-30        40
     5.54450   1.354E-29        44
     5.54550   9.484E-30        46
     5.54650   9.610E-30        40
     5.54750   8.774E-30        44
     5.54850   1.161E-29        58
     5.54950   1.070E-29        43
     5.55050   1.009E-29        43
     5.55150   1.298E-29        62
     5.55250   1.195E-29        36
     5.55350   6.817E-30        46
     5.55450   8.775E-30        47
     5.55550   7.044E-30        33
     5.55650   9.238E-30        29
     5.55750   6.635E-30        37
     5.55850   1.279E-29        46
     5.55950   8.251E-30        48
     5.56050   1.353E-29        37
     5.56150   7.299E-30        40
     5.56250   7.836E-30        31
     5.56350   8.142E-30        47
     5.56450   4.484E-30        36
     5.56550   1.019E-29        40
     5.56650   6.916E-30        30
     5.56750   1.067E-29        47
     5.56850   6.845E-30        45
     5.56950   6.462E-30        36
     5.57050   6.333E-30        30
     5.57150   6.400E-30        40
     5.57250   6.371E-30        36
     5.57350   8.812E-30        44
     5.57450   8.315E-30        42
     5.57550   8.323E-30        35
     5.57650   1.014E-29        43
     5.57750   8.536E-30        30
     5.57850   5.366E-30        37
     5.57950   8.340E-30        37
     5.58050   6.643E-30        39
     5.58150   1.249E-29        51
     5.58250   6.742E-30        45
     5.58350   8.465E-30        36
     5.58450   1.187E-29        35
     5.58550   7.540E-30        49
     5.58650   1.578E-29        63
     5.58750   1.601E-29        67
     5.58850   4.511E-30        30
     5.58950   7.160E-30        41
     5.59050   1.165E-29        46
     5.59150   1.411E-29        48
     5.59250   8.152E-30        39
     5.59350   1.024E-29        37
     5.59450   4.636E-30        34
     5.59550   9.480E-30        34
     5.59650   9.037E-30        43
     5.59750   7.778E-30        34
     5.59850   9.522E-30        33
     5.59950   5.818E-30        35
     5.60050   1.097E-29        53
     5.60150   1.480E-29        35
     5.60250   1.097E-29        35
     5.60350   1.057E-29        44
     5.60450   1.153E-29        46
     5.60550   1.107E-29        55
     5.60650   8.737E-30        46
     5.60750   1.008E-29        45
     5.60850   1.038E-29        45
     5.60950   8.743E-30        48
     5.61050   1.251E-29        64
     5.61150   9.710E-30        48
     5.61250   1.180E-29        37
     5.61350   5.762E-30        36
     5.61450   8.152E-30        34
     5.61550   1.392E-29        46
     5.61650   4.162E-30        26
     5.61750   6.345E-30        31
     5.61850   8.977E-30        49
     5.61950   8.353E-30        50
     5.62050   6.800E-30        42
     5.62150   1.509E-29        49
     5.62250   1.307E-29        44
     5.62350   1.122E-29        43
     5.62450   5.440E-30        41
     5.62550   5.975E-30        36
     5.62650   5.508E-30        32
     5.62750   1.175E-29        40
     5.62850   1.307E-29        49
     5.62950   6.940E-30        38
     5.63050   1.069E-29        51
     5.63150   4.824E-30        27
     5.63250   9.147E-30        38
     5.63350   1.023E-29        37
     5.63450   7.850E-30        44
     5.63550   1.017E-29        48
     5.63650   8.661E-30        39
     5.63750   8.435E-30        37
     5.63850   7.959E-30        48
     5.63950   8.114E-30        39
     5.64050   8.687E-30        42
     5.64150   6.427E-30        33
     5.64250   5.627E-30        37
     5.64350   4.620E-30        36
     5.64450   8.240E-30        35
     5.64550   9.961E-30        36
     5.64650   1.036E-29        39
     5.64750   7.542E-30        41
     5.64850   9.356E-30        34
     5.64950   9.054E-30        37
     5.65050   7.452E-30        30
     5.65150   1.423E-29        55
     5.65250   8.141E-30        31
     5.65350   9.740E-30        42
     5.65450   1.269E-29        54
     5.65550   1.167E-29        45
     5.65650   8.241E-30        41
     5.65750   8.649E-30        39
     5.65850   1.236E-29        41
     5.65950   1.396E-29        47
     5.66050   1.082E-29        54
     5.66150   1.170E-29        55
     5.66250   8.082E-30        55
     5.66350   6.942E-30        36
     5.66450   2.868E-30        33
     5.66550   7.222E-30        42
     5.66650   7.328E-30        41
     5.66750   6.226E-30        40
     5.66850   8.672E-30        39
     5.66950   8.464E-30        35
     5.67050   5.927E-30        31
     5.67150   1.240E-29        54
     5.67250   9.804E-30        41
     5.67350   7.807E-30        38
     5.67450   1.105E-29        46
     5.67550   5.885E-30        38
     5.67650   3.723E-30        37
     5.67750   9.293E-30        31
     5.67850   5.737E-30        42
     5.67950   1.100E-29        45
     5.68050   1.027E-29        52
     5.68150   8.615E-30        48
     5.68250   8.813E-30        51
     5.68350   8.317E-30        42
     5.68450   5.598E-30        54
     5.68550   7.544E-30        41
     5.68650   4.722E-30        25
     5.68750   1.423E-29        49
     5.68850   1.046E-29        48
     5.68950   3.512E-30        21
     5.69050   9.028E-30        42
     5.69150   6.466E-30        51
     5.69250   1.414E-29        41
     5.69350   8.509E-30        47
     5.69450   9.403E-30        44
     5.69550   1.057E-29        43
     5.69650   1.313E-29        48
     5.69750   7.972E-30        33
     5.69850   1.002E-29        35
     5.69950   7.268E-30        37
     5.70050   8.960E-30        49
     5.70150   1.366E-29        49
     5.70250   1.079E-29        45
     5.70350   9.478E-30        40
     5.70450   1.137E-29        47
     5.70550   9.409E-30        56
     5.70650   6.440E-30        40
     5.70750   1.122E-29        41
     5.70850   1.027E-29        48
     5.70950   1.017E-29        48
     5.71050   9.476E-30        39
     5.71150   7.917E-30        32
     5.71250   1.640E-29        41
     5.71350   8.163E-30        36
     5.71450   9.087E-30        45
     5.71550   9.645E-30        45
     5.71650   7.270E-30        51
     5.71750   7.467E-30        41
     5.71850   9.435E-30        46
     5.71950   9.303E-30        47
     5.72050   1.132E-29        46
     5.72150   8.151E-30        35
     5.72250   5.179E-30        44
     5.72350   1.465E-29        57
     5.72450   7.984E-30        37
     5.72550   6.992E-30        44
     5.72650   1.108E-29        36
     5.72750   5.884E-30        33
     5.72850   5.738E-30        38
     5.72950   1.000E-29        58
     5.73050   1.708E-29        58
     5.73150   1.437E-29        48
     5.73250   9.523E-30        51
     5.73350   6.765E-30        40
     5.73450   8.566E-30        50
     5.73550   1.349E-29        56
     5.73650   8.735E-30        58
     5.73750   3.742E-30        37
     5.73850   9.178E-30        40
     5.73950   6.927E-30        32
     5.74050   6.697E-30        34
     5.74150   6.114E-30        34
     5.74250   1.007E-29        40
     5.74350   6.387E-30        46
     5.74450   9.188E-30        41
     5.74550   5.923E-30        42
     5.74650   1.166E-29        53
     5.74750   4.452E-30        34
     5.74850   7.551E-30        45
     5.74950   8.708E-30        55
     5.75050   1.078E-29        56
     5.75150   1.085E-29        55
     5.75250   9.848E-30        55
     5.75350   9.068E-30        47
     5.75450   6.104E-30        35
     5.75550   1.089E-29        51
     5.75650   7.432E-30        57
     5.75750   7.795E-30        50
     5.75850   7.842E-30        56
     5.75950   6.595E-30        42
     5.76050   6.240E-30        58
     5.76150   1.024E-29        66
     5.76250   1.140E-29        62
     5.76350   8.919E-30        49
     5.76450   8.152E-30        54
     5.76550   8.290E-30        52
     5.76650   1.313E-29        56
     5.76750   1.129E-29        68
     5.76850   1.324E-29        64
     5.76950   1.738E-29        71
     5.77050   1.117E-29        60
     5.77150   1.407E-29        60
     5.77250   1.859E-29        88
     5.77350   1.875E-29        88
     5.77450   1.435E-29        72
     5.77550   1.550E-29        79
     5.77650   1.659E-29        83
     5.77750   1.077E-29        60
     5.77850   7.017E-30        63
     5.77950   1.313E-29        76
     5.78050   1.171E-29        55
     5.78150   8.254E-30        53
     5.78250   1.187E-29        53
     5.78350   2.431E-29        83
     5.78450   7.678E-30        59
     5.78550   1.144E-29        57
     5.78650   2.056E-29        79
     5.78750   1.777E-29        75
     5.78850   1.126E-29        80
     5.78950   9.838E-30        59
     5.79050   1.111E-29        63
     5.79150   1.082E-29        55
     5.79250   1.403E-29        80
     5.79350   1.400E-29        74
     5.79450   1.005E-29        63
     5.79550   1.235E-29        60
     5.79650   1.142E-29        63
     5.79750   1.034E-29        50
     5.79850   8.007E-30        43
     5.79950   1.714E-29        64
     5.80050   7.959E-30        47
     5.80150   1.533E-29        50
     5.80250   1.455E-29        67
     5.80350   9.490E-30        47
     5.80450   8.420E-30        37
     5.80550   9.756E-30        62
     5.80650   1.058E-29        51
     5.80750   1.024E-29        60
     5.80850   1.439E-29        47
     5.80950   7.546E-30        38
     5.81050   8.313E-30        51
     5.81150   5.844E-30        32
     5.81250   6.943E-30        45
     5.81350   6.631E-30        54
     5.81450   6.478E-30        47
     5.81550   1.084E-29        54
     5.81650   1.207E-29        42
     5.81750   1.072E-29        51
     5.81850   6.220E-30        32
     5.81950   5.032E-30        41
     5.82050   1.080E-29        49
     5.82150   5.742E-30        26
     5.82250   6.133E-30        36
     5.82350   3.681E-30        26
     5.82450   5.532E-30        44
     5.82550   1.524E-29        54
     5.82650   1.172E-29        36
     5.82750   7.105E-30        43
     5.82850   1.203E-29        48
     5.82950   9.608E-30        42
     5.83050   7.416E-30        44
     5.83150   1.046E-29        45
     5.83250   8.471E-30        46
     5.83350   1.083E-29        46
     5.83450   1.014E-29        43
     5.83550   9.457E-30        44
     5.83650   1.101E-29        53
     5.83750   1.260E-29        50
     5.83850   1.077E-29        39
     5.83950   6.184E-30        42
     5.84050   4.423E-30        35
     5.84150   1.191E-29        51
     5.84250   1.076E-29        47
     5.84350   5.504E-30        29
     5.84450   1.276E-29        52
     5.84550   1.225E-29        42
     5.84650   7.899E-30        45
     5.84750   7.463E-30        40
     5.84850   1.134E-29        44
     5.84950   1.344E-29        62
     5.85050   1.226E-29        49
     5.85150   8.486E-30        40
     5.85250   9.746E-30        55
     5.85350   6.580E-30        35
     5.85450   1.112E-29        39
     5.85550   8.937E-30        40
     5.85650   3.150E-30        29
     5.85750   9.076E-30        34
     5.85850   5.410E-30        37
     5.85950   7.357E-30        47
     5.86050   4.929E-30        33
     5.86150   5.851E-30        41
     5.86250   5.405E-30        45
     5.86350   1.011E-29        50
     5.86450   1.048E-29        39
     5.86550   1.162E-29        51
     5.86650   1.101E-29        48
     5.86750   7.641E-30        46
     5.86850   5.161E-30        33
     5.86950   6.713E-30        38
     5.87050   5.246E-30        27
     5.87150   5.522E-30        33
     5.87250   8.972E-30        42
     5.87350   7.303E-30        37
     5.87450   1.026E-29        44
     5.87550   7.992E-30        52
     5.87650   6.154E-30        33
     5.87750   1.761E-29        54
     5.87850   8.573E-30        53
     5.87950   1.216E-29        55
     5.88050   9.434E-30        39
     5.88150   1.275E-29        51
     5.88250   1.199E-29        38
     5.88350   1.395E-29        56
     5.88450   1.282E-29        45
     5.88550   7.439E-30        30
     5.88650   8.627E-30        43
     5.88750   5.433E-30        28
     5.88850   6.626E-30        28
     5.88950   1.029E-29        41
     5.89050   1.569E-29        49
     5.89150   9.114E-30        45
     5.89250   1.028E-29        46
     5.89350   7.386E-30        47
     5.89450   1.489E-29        50
     5.89550   6.234E-30        44
     5.89650   6.356E-30        36
     5.89750   9.293E-30        45
     5.89850   1.024E-29        54
     5.89950   8.636E-30        38
     5.90050   1.404E-29        55
     5.90150   7.938E-30        41
     5.90250   5.685E-30        46
     5.90350   1.463E-29        54
     5.90450   1.188E-29        55
     5.90550   1.773E-29        63
     5.90650   1.052E-29        45
     5.90750   1.401E-29        44
     5.90850   1.135E-29        50
     5.90950   7.622E-30        37
     5.91050   1.077E-29        44
     5.91150   1.294E-29        48
     5.91250   9.039E-30        45
     5.91350   8.257E-30        39
     5.91450   7.516E-30        48
     5.91550   9.524E-30        49
     5.91650   8.007E-30        38
     5.91750   1.458E-29        67
     5.91850   1.383E-29        56
     5.91950   7.665E-30        50
     5.92050   1.165E-29        54
     5.92150   1.209E-29        53
     5.92250   4.630E-30        28
     5.92350   8.175E-30        29
     5.92450   1.245E-29        57
     5.92550   1.181E-29        53
     5.92650   1.236E-29        48
     5.92750   1.254E-29        46
     5.92850   1.265E-29        57
     5.92950   8.985E-30        40
     5.93050   1.322E-29        53
     5.93150   8.981E-30        31
     5.93250   9.027E-30        37
     5.93350   8.361E-30        36
     5.93450   1.185E-29        42
     5.93550   8.248E-30        44
     5.93650   9.727E-30        48
     5.93750   1.241E-29        37
     5.93850   7.836E-30        42
     5.93950   9.347E-30        45
     5.94050   7.686E-30        42
     5.94150   1.432E-29        43
     5.94250   9.537E-30        43
     5.94350   6.426E-30        47
     5.94450   8.863E-30        40
     5.94550   7.007E-30        49
     5.94650   8.160E-30        45
     5.94750   5.949E-30        40
     5.94850   7.827E-30        49
     5.94950   9.729E-30        47
     5.95050   8.384E-30        48
     5.95150   8.524E-30        37
     5.95250   8.652E-30        40
     5.95350   4.996E-30        34
     5.95450   6.525E-30        36
     5.95550   1.327E-29        41
     5.95650   5.801E-30        36
     5.95750   8.620E-30        48
     5.95850   7.272E-30        39
     5.95950   6.361E-30        35
     5.96050   6.157E-30        31
     5.96150   9.187E-30        46
     5.96250   6.492E-30        48
     5.96350   6.333E-30        38
     5.96450   1.046E-29        48
     5.96550   8.325E-30        42
     5.96650   1.292E-29        56
     5.96750   9.284E-30        50
     5.96850   7.763E-30        40
     5.96950   1.528E-29        52
     5.97050   7.357E-30        41
     5.97150   9.262E-30        46
     5.97250   1.147E-29        61
     5.97350   1.627E-29        55
     5.97450   9.461E-30        36
     5.97550   1.095E-29        53
     5.97650   1.353E-29        41
     5.97750   7.440E-30        43
     5.97850   1.998E-29        64
     5.97950   1.214E-29        45
     5.98050   1.423E-29        53
     5.98150   1.322E-29        53
     5.98250   1.134E-29        44
     5.98350   9.938E-30        50
     5.98450   1.199E-29        48
     5.98550   1.189E-29        51
     5.98650   1.351E-29        53
     5.98750   1.129E-29        48
     5.98850   4.981E-30        40
     5.98950   1.049E-29        49
     5.99050   6.468E-30        35
     5.99150   5.927E-30        33
     5.99250   8.784E-30        40
     5.99350   1.145E-29        33
     5.99450   1.081E-29        48
     5.99550   1.058E-29        56
     5.99650   4.281E-30        32
     5.99750   8.177E-30        43
     5.99850   9.414E-30        55
     5.99950   1.116E-29        64
     6.00050   8.341E-30        46
     6.00150   1.227E-29        50
     6.00250   7.366E-30        45
     6.00350   1.102E-29        48
     6.00450   1.332E-29        53
     6.00550   7.188E-30        38
     6.00650   1.349E-29        51
     6.00750   9.867E-30        38
     6.00850   9.931E-30        58
     6.00950   6.448E-30        40
     6.01050   1.122E-29        63
     6.01150   7.977E-30        55
     6.01250   5.713E-30        36
     6.01350   6.251E-30        43
     6.01450   4.563E-30        42
     6.01550   6.363E-30        44
     6.01650   7.788E-30        44
     6.01750   6.899E-30        50
     6.01850   5.891E-30        43
     6.01950   9.179E-30        56
     6.02050   1.073E-29        53
     6.02150   1.045E-29        51
     6.02250   1.385E-29        48
     6.02350   1.162E-29        49
     6.02450   9.611E-30        40
     6.02550   6.711E-30        43
     6.02650   6.791E-30        61
     6.02750   7.596E-30        59
     6.02850   1.071E-29        55
     6.02950   9.229E-30        67
     6.03050   1.306E-29        59
     6.03150   8.638E-30        52
     6.03250   8.998E-30        63
     6.03350   1.299E-29        74
     6.03450   7.460E-30        58
     6.03550   1.052E-29        61
     6.03650   7.787E-30        40
     6.03750   9.624E-30        62
     6.03850   1.311E-29        79
     6.03950   9.806E-30        70
     6.04050   1.391E-29        81
     6.04150   1.570E-29        87
     6.04250   1.374E-29        70
     6.04350   1.146E-29        66
     6.04450   1.134E-29        68
     6.04550   1.809E-29        82
     6.04650   1.234E-29        55
     6.04750   2.336E-29       101
     6.04850   1.948E-29        88
     6.04950   2.033E-29        89
     6.05050   1.565E-29        78
     6.05150   1.293E-29        61
     6.05250   1.315E-29        79
     6.05350   1.793E-29        83
     6.05450   1.203E-29        45
     6.05550   1.780E-29        84
     6.05650   1.238E-29        76
     6.05750   1.253E-29        64
     6.05850   2.427E-29        91
     6.05950   1.211E-29        65
     6.06050   1.427E-29        75
     6.06150   1.648E-29        63
     6.06250   1.441E-29        69
     6.06350   1.215E-29        70
     6.06450   1.155E-29        72
     6.06550   1.349E-29        75
     6.06650   9.770E-30        57
     6.06750   8.570E-30        54
     6.06850   6.542E-30        51
     6.06950   8.315E-30        52
     6.07050   1.740E-29        62
     6.07150   1.773E-29        73
     6.07250   1.143E-29        64
     6.07350   1.477E-29        67
     6.07450   1.416E-29        59
     6.07550   1.062E-29        69
     6.07650   1.252E-29        59
     6.07750   9.112E-30        49
     6.07850   9.283E-30        57
     6.07950   1.203E-29        49
     6.08050   1.675E-29        50
     6.08150   1.221E-29        65
     6.08250   1.167E-29        46
     6.08350   8.497E-30        56
     6.08450   4.861E-30        45
     6.08550   8.330E-30        48
     6.08650   8.305E-30        58
     6.08750   2.101E-29        59
     6.08850   7.430E-30        46
     6.08950   1.140E-29        51
     6.09050   1.289E-29        62
     6.09150   1.141E-29        47
     6.09250   7.479E-30        44
     6.09350   8.864E-30        43
     6.09450   7.803E-30        38
     6.09550   9.674E-30        55
     6.09650   1.098E-29        58
     6.09750   1.223E-29        51
     6.09850   1.071E-29        47
     6.09950   6.058E-30        49
     6.10050   1.310E-29        49
     6.10150   1.068E-29        49
     6.10250   8.361E-30        47
     6.10350   1.125E-29        34
     6.10450   6.288E-30        42
     6.10550   6.078E-30        31
     6.10650   1.089E-29        45
     6.10750   6.418E-30        42
     6.10850   1.187E-29        67
     6.10950   1.238E-29        68
     6.11050   1.035E-29        44
     6.11150   7.601E-30        42
     6.11250   1.249E-29        52
     6.11350   1.293E-29        60
     6.11450   1.305E-29        48
     6.11550   5.715E-30        37
     6.11650   1.280E-29        46
     6.11750   6.052E-30        40
     6.11850   1.112E-29        44
     6.11950   1.066E-29        47
     6.12050   8.623E-30        38
     6.12150   5.450E-30        42
     6.12250   8.278E-30        39
     6.12350   1.035E-29        45
     6.12450   1.018E-29        47
     6.12550   1.445E-29        62
     6.12650   1.280E-29        50
     6.12750   1.151E-29        53
     6.12850   1.020E-29        42
     6.12950   9.243E-30        42
     6.13050   9.990E-30        43
     6.13150   1.136E-29        49
     6.13250   1.110E-29        53
     6.13350   8.941E-30        43
     6.13450   3.672E-30        38
     6.13550   9.529E-30        42
     6.13650   5.578E-30        40
     6.13750   8.737E-30        37
     6.13850   9.092E-30        47
     6.13950   7.754E-30        49
     6.14050   9.715E-30        41
     6.14150   5.700E-30        35
     6.14250   4.877E-30        47
     6.14350   9.896E-30        44
     6.14450   9.732E-30        46
     6.14550   6.008E-30        32
     6.14650   5.829E-30        52
     6.14750   6.185E-30        44
     6.14850   1.518E-29        62
     6.14950   8.421E-30        39
     6.15050   6.345E-30        28
     6.15150   1.139E-29        59
     6.15250   1.032E-29        47
     6.15350   1.043E-29        40
     6.15450   1.199E-29        49
     6.15550   1.124E-29        44
     6.15650   9.580E-30        45
     6.15750   1.321E-29        49
     6.15850   1.915E-29        54
     6.15950   1.646E-29        65
     6.16050   9.522E-30        51
     6.16150   9.270E-30        44
     6.16250   1.387E-29        52
     6.16350   1.291E-29        63
     6.16450   1.279E-29        63
     6.16550   9.371E-30        42
     6.16650   1.619E-29        66
     6.16750   1.234E-29        47
     6.16850   9.407E-30        42
     6.16950   6.619E-30        39
     6.17050   7.368E-30        35
     6.17150   1.294E-29        56
     6.17250   4.767E-30        42
     6.17350   1.429E-29        56
     6.17450   9.380E-30        45
     6.17550   1.584E-29        63
     6.17650   1.293E-29        58
     6.17750   1.226E-29        57
     6.17850   1.052E-29        65
     6.17950   6.662E-30        39
     6.18050   9.064E-30        50
     6.18150   9.079E-30        46
     6.18250   1.584E-29        49
     6.18350   1.252E-29        48
     6.18450   9.720E-30        44
     6.18550   9.810E-30        44
     6.18650   4.337E-30        29
     6.18750   1.642E-29        46
     6.18850   1.239E-29        58
     6.18950   8.623E-30        44
     6.19050   1.116E-29        37
     6.19150   1.101E-29        47
     6.19250   1.038E-29        39
     6.19350   5.431E-30        35
     6.19450   8.089E-30        43
     6.19550   1.153E-29        54
     6.19650   1.052E-29        45
     6.19750   7.458E-30        45
     6.19850   6.350E-30        47
     6.19950   1.084E-29        52
     6.20050   7.394E-30        39
     6.20150   1.506E-29        68
     6.20250   1.096E-29        44
     6.20350   1.355E-29        44
     6.20450   9.825E-30        38
     6.20550   1.158E-29        51
     6.20650   1.250E-29        62
     6.20750   1.271E-29        52
     6.20850   8.495E-30        48
     6.20950   1.016E-29        42
     6.21050   1.400E-29        61
     6.21150   7.483E-30        41
     6.21250   1.519E-29        63
     6.21350   1.478E-29        60
     6.21450   1.627E-29        62
     6.21550   8.998E-30        47
     6.21650   1.329E-29        66
     6.21750   5.818E-30        50
     6.21850   9.007E-30        50
     6.21950   6.866E-30        49
     6.22050   5.797E-30        37
     6.22150   5.566E-30        34
     6.22250   1.014E-29        47
     6.22350   1.348E-29        56
     6.22450   1.924E-29        57
     6.22550   5.856E-30        39
     6.22650   7.184E-30        36
     6.22750   1.367E-29        51
     6.22850   1.289E-29        43
     6.22950   1.209E-29        54
     6.23050   8.238E-30        45
     6.23150   1.121E-29        53
     6.23250   1.059E-29        35
     6.23350   7.909E-30        35
     6.23450   3.021E-30        33
     6.23550   5.451E-30        34
     6.23650   1.012E-29        45
     6.23750   9.294E-30        31
     6.23850   1.708E-29        70
     6.23950   8.613E-30        55
     6.24050   1.325E-29        54
     6.24150   1.338E-29        42
     6.24250   9.088E-30        50
     6.24350   6.565E-30        41
     6.24450   1.138E-29        37
     6.24550   8.269E-30        35
     6.24650   1.122E-29        45
     6.24750   9.774E-30        46
     6.24850   4.523E-30        28
     6.24950   7.877E-30        45
     6.25050   9.379E-30        37
     6.25150   1.043E-29        51
     6.25250   9.939E-30        50
     6.25350   7.387E-30        32
     6.25450   1.022E-29        45
     6.25550   1.155E-29        57
     6.25650   2.716E-30        41
     6.25750   9.500E-30        41
     6.25850   1.190E-29        58
     6.25950   1.080E-29        61
     6.26050   9.174E-30        58
     6.26150   5.686E-30        50
     6.26250   8.435E-30        42
     6.26350   1.129E-29        67
     6.26450   6.830E-30        49
     6.26550   8.677E-30        60
     6.26650   7.697E-30        38
     6.26750   8.323E-30        52
     6.26850   1.292E-29        58
     6.26950   9.822E-30        47
     6.27050   1.372E-29        70
     6.27150   8.772E-30        56
     6.27250   1.442E-29        58
     6.27350   7.955E-30        42
     6.27450   8.817E-30        54
     6.27550   1.337E-29        68
     6.27650   7.026E-30        56
     6.27750   6.040E-30        42
     6.27850   1.258E-29        51
     6.27950   9.440E-30        53
     6.28050   6.501E-30        43
     6.28150   9.722E-30        43
     6.28250   1.220E-29        59
     6.28350   9.598E-30        58
     6.28450   1.472E-29        57
     6.28550   1.036E-29        54
     6.28650   9.796E-30        53
     6.28750   8.558E-30        61
     6.28850   1.660E-29        64
     6.28950   1.435E-29        48
     6.29050   1.094E-29        50
     6.29150   1.052E-29        66
     6.29250   1.429E-29        66
     6.29350   1.253E-29        56
     6.29450   1.402E-29        63
     6.29550   1.201E-29        79
     6.29650   8.273E-30        48
     6.29750   7.893E-30        47
     6.29850   1.092E-29        64
     6.29950   1.146E-29        66
     6.30050   1.014E-29        58
     6.30150   1.477E-29        65
     6.30250   1.187E-29        53
     6.30350   1.240E-29        52
     6.30450   1.381E-29        79
     6.30550   1.345E-29        65
     6.30650   1.068E-29        61
     6.30750   1.166E-29        49
     6.30850   1.104E-29        64
     6.30950   1.281E-29        71
     6.31050   8.052E-30        44
     6.31150   1.294E-29        52
     6.31250   9.553E-30        49
     6.31350   1.407E-29        69
     6.31450   8.936E-30        52
     6.31550   1.598E-29        86
     6.31650   1.266E-29        80
     6.31750   1.416E-29        74
     6.31850   1.602E-29        62
     6.31950   1.208E-29        71
     6.32050   1.423E-29        78
     6.32150   1.453E-29        58
     6.32250   1.850E-29        78
     6.32350   1.224E-29        69
     6.32450   1.523E-29        77
     6.32550   2.111E-29        92
     6.32650   1.178E-29        77
     6.32750   1.312E-29        80
     6.32850   1.105E-29        72
     6.32950   5.834E-30        46
     6.33050   1.313E-29        65
     6.33150   9.901E-30        53
     6.33250   1.132E-29        61
     6.33350   2.316E-29        89
     6.33450   8.007E-30        50
     6.33550   1.845E-29        81
     6.33650   1.386E-29        67
     6.33750   2.087E-29        72
     6.33850   1.653E-29        81
     6.33950   1.903E-29        78
     6.34050   1.196E-29        52
     6.34150   1.053E-29        47
     6.34250   1.169E-29        65
     6.34350   1.271E-29        73
     6.34450   1.007E-29        62
     6.34550   1.254E-29        58
     6.34650   1.297E-29        80
     6.34750   1.518E-29        71
     6.34850   1.060E-29        81
     6.34950   7.129E-30        55
     6.35050   1.248E-29        62
     6.35150   1.523E-29        70
     6.35250   1.234E-29        72
     6.35350   1.187E-29        65
     6.35450   1.180E-29        73
     6.35550   9.510E-30        56
     6.35650   1.470E-29        65
     6.35750   9.990E-30        60
     6.35850   1.537E-29        63
     6.35950   1.903E-29        66
     6.36050   9.178E-30        48
     6.36150   1.180E-29        58
     6.36250   1.153E-29        56
     6.36350   1.259E-29        65
     6.36450   9.263E-30        52
     6.36550   7.644E-30        40
     6.36650   8.154E-30        46
     6.36750   1.157E-29        52
     6.36850   7.589E-30        38
     6.36950   1.296E-29        54
     6.37050   1.297E-29        65
     6.37150   1.116E-29        53
     6.37250   9.119E-30        62
     6.37350   1.415E-29        54
     6.37450   7.977E-30        47
     6.37550   1.154E-29        55
     6.37650   1.189E-29        50
     6.37750   1.482E-29        58
     6.37850   1.099E-29        52
     6.37950   9.011E-30        52
     6.38050   1.472E-29        54
     6.38150   9.229E-30        46
     6.38250   6.744E-30        47
     6.38350   7.243E-30        43
     6.38450   8.913E-30        54
     6.38550   1.249E-29        44
     6.38650   1.187E-29        59
     6.38750   7.184E-30        42
     6.38850   7.464E-30        36
     6.38950   1.458E-29        56
     6.39050   1.056E-29        40
     6.39150   1.066E-29        54
     6.39250   1.458E-29        59
     6.39350   1.002E-29        43
     6.39450   9.501E-30        43
     6.39550   6.805E-30        49
     6.39650   1.176E-29        43
     6.39750   8.536E-30        36
     6.39850   1.244E-29        54
     6.39950   1.073E-29        40
     6.40050   9.731E-30        53
     6.40150   1.546E-29        51
     6.40250   9.602E-30        60
     6.40350   1.272E-29        61
     6.40450   1.115E-29        44
     6.40550   1.527E-29        50
     6.40650   1.337E-29        55
     6.40750   9.552E-30        43
     6.40850   9.001E-30        48
     6.40950   1.696E-29        60
     6.41050   8.817E-30        43
     6.41150   7.318E-30        42
     6.41250   5.765E-30        41
     6.41350   1.051E-29        55
     6.41450   9.865E-30        50
     6.41550   1.184E-29        40
     6.41650   9.768E-30        43
     6.41750   1.197E-29        70
     6.41850   9.752E-30        50
     6.41950   1.178E-29        55
     6.42050   9.957E-30        47
     6.42150   9.006E-30        45
     6.42250   1.357E-29        68
     6.42350   5.316E-30        41
     6.42450   1.257E-29        52
     6.42550   4.851E-30        38
     6.42650   1.117E-29        47
     6.42750   6.387E-30        36
     6.42850   1.240E-29        59
     6.42950   1.331E-29        54
     6.43050   2.026E-29        64
     6.43150   1.283E-29        56
     6.43250   1.809E-29        67
     6.43350   1.070E-29        64
     6.43450   1.492E-29        67
     6.43550   2.032E-29        73
     6.43650   1.042E-29        46
     6.43750   1.309E-29        51
     6.43850   1.335E-29        59
     6.43950   8.783E-30        44
     6.44050   1.200E-29        39
     6.44150   1.239E-29        47
     6.44250   1.334E-29        52
     6.44350   1.108E-29        53
     6.44450   1.055E-29        53
     6.44550   1.742E-29        54
     6.44650   1.050E-29        41
     6.44750   1.244E-29        55
     6.44850   6.333E-30        30
     6.44950   1.169E-29        52
     6.45050   4.767E-30        37
     6.45150   9.742E-30        34
     6.45250   1.215E-29        54
     6.45350   1.119E-29        57
     6.45450   6.747E-30        32
     6.45550   1.020E-29        52
     6.45650   6.758E-30        35
     6.45750   4.071E-30        30
     6.45850   6.721E-30        39
     6.45950   7.501E-30        34
     6.46050   7.669E-30        42
     6.46150   1.019E-29        38
     6.46250   8.286E-30        41
     6.46350   8.513E-30        51
     6.46450   1.254E-29        47
     6.46550   8.131E-30        41
     6.46650   1.177E-29        55
     6.46750   1.755E-29        68
     6.46850   8.527E-30        51
     6.46950   1.351E-29        68
     6.47050   1.122E-29        49
     6.47150   8.905E-30        51
     6.47250   8.749E-30        38
     6.47350   8.474E-30        50
     6.47450   9.680E-30        43
     6.47550   1.603E-29        55
     6.47650   1.058E-29        47
     6.47750   1.072E-29        54
     6.47850   1.112E-29        58
     6.47950   1.063E-29        62
     6.48050   1.324E-29        56
     6.48150   2.418E-29        72
     6.48250   1.340E-29        49
     6.48350   1.667E-29        62
     6.48450   1.457E-29        63
     6.48550   7.052E-30        41
     6.48650   7.134E-30        46
     6.48750   1.024E-29        51
     6.48850   2.016E-29        59
     6.48950   9.318E-30        46
     6.49050   1.224E-29        70
     6.49150   7.814E-30        47
     6.49250   1.156E-29        43
     6.49350   1.253E-29        68
     6.49450   1.329E-29        67
     6.49550   1.320E-29        59
     6.49650   1.163E-29        44
     6.49750   9.843E-30        62
     6.49850   1.151E-29        59
     6.49950   1.463E-29        62
     6.50050   1.800E-29        61
     6.50150   1.578E-29        47
     6.50250   1.304E-29        55
     6.50350   7.919E-30        44
     6.50450   1.222E-29        49
     6.50550   1.034E-29        53
     6.50650   1.199E-29        61
     6.50750   1.068E-29        54
     6.50850   7.016E-30        41
     6.50950   7.905E-30        49
     6.51050   9.936E-30        52
     6.51150   7.693E-30        48
     6.51250   5.624E-30        40
     6.51350   8.298E-30        43
     6.51450   1.457E-29        51
     6.51550   1.039E-29        64
     6.51650   1.264E-29        55
     6.51750   8.684E-30        44
     6.51850   9.269E-30        39
     6.51950   9.568E-30        50
     6.52050   1.073E-29        64
     6.52150   7.056E-30        52
     6.52250   9.699E-30        41
     6.52350   1.268E-29        69
     6.52450   1.565E-29        66
     6.52550   1.075E-29        45
     6.52650   1.101E-29        60
     6.52750   1.527E-29        67
     6.52850   1.289E-29        61
     6.52950   8.655E-30        51
     6.53050   1.100E-29        51
     6.53150   7.388E-30        39
     6.53250   1.330E-29        62
     6.53350   8.825E-30        47
     6.53450   7.971E-30        53
     6.53550   1.010E-29        46
     6.53650   1.040E-29        62
     6.53750   1.211E-29        52
     6.53850   1.683E-29        57
     6.53950   9.635E-30        58
     6.54050   9.596E-30        58
     6.54150   1.444E-29        62
     6.54250   1.041E-29        50
     6.54350   5.432E-30        58
     6.54450   8.649E-30        50
     6.54550   1.262E-29        40
     6.54650   1.040E-29        51
     6.54750   1.395E-29        62
     6.54850   1.257E-29        56
     6.54950   1.103E-29        61
     6.55050   7.629E-30        48
     6.55150   6.051E-30        46
     6.55250   1.244E-29        56
     6.55350   1.098E-29        46
     6.55450   1.182E-29        72
     6.55550   1.219E-29        68
     6.55650   8.394E-30        45
     6.55750   1.062E-29        62
     6.55850   8.338E-30        53
     6.55950   9.891E-30        65
     6.56050   1.931E-29        69
     6.56150   1.308E-29        49
     6.56250   9.826E-30        56
     6.56350   8.081E-30        59
     6.56450   8.077E-30        55
     6.56550   6.487E-30        36
     6.56650   8.140E-30        57
     6.56750   6.652E-30        43
     6.56850   9.270E-30        60
     6.56950   1.180E-29        57
     6.57050   8.249E-30        41
     6.57150   8.466E-30        55
     6.57250   1.064E-29        45
     6.57350   1.236E-29        62
     6.57450   1.145E-29        57
     6.57550   1.380E-29        62
     6.57650   9.515E-30        55
     6.57750   7.183E-30        53
     6.57850   1.095E-29        56
     6.57950   1.200E-29        64
     6.58050   1.142E-29        60
     6.58150   1.223E-29        71
     6.58250   5.707E-30        48
     6.58350   1.318E-29        75
     6.58450   7.741E-30        60
     6.58550   1.052E-29        56
     6.58650   1.403E-29        76
     6.58750   1.282E-29        73
     6.58850   1.411E-29        78
     6.58950   1.116E-29        67
     6.59050   1.677E-29        86
     6.59150   8.701E-30        58
     6.59250   1.317E-29        59
     6.59350   1.811E-29        90
     6.59450   9.375E-30        49
     6.59550   1.378E-29        66
     6.59650   2.808E-29        85
     6.59750   1.609E-29        79
     6.59850   1.256E-29        91
     6.59950   1.334E-29        98
     6.60050   1.211E-29        66
     6.60150   8.823E-30        63
     6.60250   1.810E-29        81
     6.60350   9.846E-30        74
     6.60450   1.747E-29        81
     6.60550   1.251E-29        77
     6.60650   1.404E-29        78
     6.60750   1.564E-29        80
     6.60850   2.062E-29        88
     6.60950   1.397E-29        75
     6.61050   1.114E-29        64
     6.61150   1.583E-29        72
     6.61250   1.727E-29        71
     6.61350   1.603E-29        64
     6.61450   2.202E-29        95
     6.61550   1.418E-29        73
     6.61650   1.752E-29        75
     6.61750   1.058E-29        71
     6.61850   9.623E-30        64
     6.61950   1.657E-29        66
     6.62050   1.338E-29        65
     6.62150   1.543E-29        60
     6.62250   9.318E-30        64
     6.62350   8.827E-30        55
     6.62450   8.250E-30        53
     6.62550   1.456E-29        70
     6.62650   1.241E-29        55
     6.62750   1.335E-29        58
     6.62850   1.327E-29        76
     6.62950   1.928E-29        57
     6.63050   1.653E-29        63
     6.63150   1.216E-29        55
     6.63250   1.503E-29        74
     6.63350   9.033E-30        56
     6.63450   1.138E-29        59
     6.63550   9.474E-30        60
     6.63650   1.276E-29        61
     6.63750   1.619E-29        71
     6.63850   1.001E-29        55
     6.63950   1.306E-29        55
     6.64050   6.840E-30        52
     6.64150   1.523E-29        71
     6.64250   1.162E-29        69
     6.64350   1.024E-29        59
     6.64450   1.177E-29        57
     6.64550   1.244E-29        67
     6.64650   1.282E-29        80
     6.64750   1.228E-29        59
     6.64850   1.079E-29        57
     6.64950   1.558E-29        46
     6.65050   1.131E-29        41
     6.65150   1.195E-29        53
     6.65250   1.615E-29        58
     6.65350   8.775E-30        45
     6.65450   1.191E-29        63
     6.65550   1.005E-29        51
     6.65650   9.538E-30        56
     6.65750   1.022E-29        41
     6.65850   2.001E-29        72
     6.65950   8.937E-30        53
     6.66050   2.053E-29        73
     6.66150   1.318E-29        66
     6.66250   1.094E-29        54
     6.66350   6.407E-30        48
     6.66450   7.972E-30        50
     6.66550   7.901E-30        47
     6.66650   1.168E-29        74
     6.66750   8.011E-30        46
     6.66850   1.248E-29        53
     6.66950   1.711E-29        58
     6.67050   6.489E-30        49
     6.67150   9.306E-30        55
     6.67250   9.120E-30        57
     6.67350   1.004E-29        59
     6.67450   9.163E-30        50
     6.67550   1.657E-29        54
     6.67650   1.324E-29        65
     6.67750   1.066E-29        71
     6.67850   1.113E-29        47
     6.67950   8.535E-30        53
     6.68050   1.053E-29        50
     6.68150   8.268E-30        42
     6.68250   8.192E-30        52
     6.68350   1.359E-29        49
     6.68450   9.584E-30        50
     6.68550   1.276E-29        80
     6.68650   1.300E-29        51
     6.68750   9.885E-30        48
     6.68850   8.729E-30        49
     6.68950   1.457E-29        68
     6.69050   9.819E-30        46
     6.69150   1.153E-29        62
     6.69250   1.172E-29        55
     6.69350   8.067E-30        47
     6.69450   7.170E-30        52
     6.69550   7.992E-30        53
     6.69650   7.217E-30        41
     6.69750   1.024E-29        50
     6.69850   1.209E-29        48
     6.69950   1.148E-29        51
     6.70050   1.109E-29        47
     6.70150   1.103E-29        51
     6.70250   1.328E-29        76
     6.70350   1.148E-29        59
     6.70450   9.404E-30        45
     6.70550   1.247E-29        44
     6.70650   1.169E-29        55
     6.70750   1.319E-29        54
     6.70850   1.208E-29        55
     6.70950   1.034E-29        52
     6.71050   9.808E-30        50
     6.71150   7.349E-30        44
     6.71250   1.175E-29        49
     6.71350   1.138E-29        51
     6.71450   9.466E-30        38
     6.71550   8.993E-30        53
     6.71650   8.836E-30        45
     6.71750   1.063E-29        51
     6.71850   1.459E-29        58
     6.71950   8.767E-30        46
     6.72050   1.258E-29        63
     6.72150   9.899E-30        49
     6.72250   1.349E-29        55
     6.72350   1.195E-29        63
     6.72450   1.548E-29        45
     6.72550   9.921E-30        54
     6.72650   1.060E-29        39
     6.72750   1.050E-29        53
     6.72850   1.436E-29        74
     6.72950   5.185E-30        40
     6.73050   1.533E-29        56
     6.73150   9.434E-30        57
     6.73250   9.983E-30        48
     6.73350   1.521E-29        59
     6.73450   9.040E-30        43
     6.73550   1.178E-29        60
     6.73650   1.601E-29        61
     6.73750   1.465E-29        55
     6.73850   1.299E-29        57
     6.73950   1.453E-29        63
     6.74050   8.239E-30        62
     6.74150   1.169E-29        59
     6.74250   1.025E-29        62
     6.74350   1.529E-29        57
     6.74450   1.943E-29        54
     6.74550   1.117E-29        59
     6.74650   1.063E-29        60
     6.74750   1.928E-29        64
     6.74850   9.505E-30        38
     6.74950   1.384E-29        52
     6.75050   1.350E-29        46
     6.75150   2.096E-29        73
     6.75250   9.343E-30        37
     6.75350   7.070E-30        43
     6.75450   8.313E-30        49
     6.75550   1.237E-29        55
     6.75650   1.330E-29        55
     6.75750   7.311E-30        44
     6.75850   1.131E-29        56
     6.75950   1.527E-29        61
     6.76050   1.250E-29        43
     6.76150   8.947E-30        44
     6.76250   1.665E-29        59
     6.76350   1.198E-29        47
     6.76450   1.263E-29        60
     6.76550   1.031E-29        64
     6.76650   1.239E-29        62
     6.76750   9.530E-30        47
     6.76850   1.036E-29        41
     6.76950   1.234E-29        57
     6.77050   1.413E-29        60
     6.77150   7.244E-30        48
     6.77250   9.281E-30        64
     6.77350   1.320E-29        85
     6.77450   8.159E-30        48
     6.77550   1.175E-29        51
     6.77650   1.265E-29        60
     6.77750   1.458E-29        65
     6.77850   1.440E-29        62
     6.77950   1.546E-29        65
     6.78050   5.741E-30        52
     6.78150   9.171E-30        57
     6.78250   7.530E-30        51
     6.78350   7.347E-30        42
     6.78450   8.624E-30        56
     6.78550   1.035E-29        60
     6.78650   1.363E-29        58
     6.78750   1.477E-29        74
     6.78850   1.322E-29        61
     6.78950   1.436E-29        59
     6.79050   1.838E-29        79
     6.79150   1.037E-29        60
     6.79250   1.009E-29        63
     6.79350   7.654E-30        49
     6.79450   1.280E-29        66
     6.79550   8.510E-30        51
     6.79650   8.461E-30        44
     6.79750   1.000E-29        49
     6.79850   1.110E-29        59
     6.79950   1.004E-29        48
     6.80050   1.252E-29        40
     6.80150   9.438E-30        61
     6.80250   1.019E-29        63
     6.80350   1.262E-29        60
     6.80450   1.044E-29        67
     6.80550   1.309E-29        55
     6.80650   1.053E-29        60
     6.80750   1.221E-29        67
     6.80850   1.300E-29        52
     6.80950   1.746E-29        67
     6.81050   1.226E-29        57
     6.81150   7.387E-30        58
     6.81250   1.254E-29        57
     6.81350   1.013E-29        47
     6.81450   7.402E-30        68
     6.81550   9.270E-30        46
     6.81650   1.418E-29        55
     6.81750   9.279E-30        60
     6.81850   8.655E-30        53
     6.81950   8.638E-30        45
     6.82050   1.174E-29        55
     6.82150   1.483E-29        65
     6.82250   9.589E-30        60
     6.82350   6.693E-30        38
     6.82450   1.676E-29        71
     6.82550   7.415E-30        48
     6.82650   8.436E-30        56
     6.82750   1.663E-29        52
     6.82850   1.158E-29        53
     6.82950   8.280E-30        67
     6.83050   9.775E-30        51
     6.83150   1.054E-29        48
     6.83250   1.623E-29        54
     6.83350   1.180E-29        49
     6.83450   8.551E-30        67
     6.83550   8.237E-30        57
     6.83650   7.847E-30        57
     6.83750   1.210E-29        69
     6.83850   8.915E-30        47
     6.83950   1.374E-29        62
     6.84050   1.146E-29        53
     6.84150   8.807E-30        71
     6.84250   1.295E-29        62
     6.84350   1.119E-29        67
     6.84450   9.872E-30        61
     6.84550   1.543E-29        76
     6.84650   9.428E-30        54
     6.84750   1.317E-29        63
     6.84850   9.574E-30        57
     6.84950   1.500E-29        92
     6.85050   1.012E-29        55
     6.85150   7.258E-30        62
     6.85250   7.449E-30        58
     6.85350   9.283E-30        56
     6.85450   1.524E-29        68
     6.85550   9.637E-30        59
     6.85650   1.805E-29        70
     6.85750   1.147E-29        57
     6.85850   1.081E-29        54
     6.85950   1.040E-29        60
     6.86050   1.089E-29        52
     6.86150   1.945E-29        73
     6.86250   9.141E-30        76
     6.86350   1.235E-29        73
     6.86450   1.053E-29        75
     6.86550   1.100E-29        71
     6.86650   1.126E-29        85
     6.86750   1.407E-29        68
     6.86850   1.303E-29        56
     6.86950   1.186E-29        73
     6.87050   2.110E-29        83
     6.87150   3.310E-29        97
     6.87250   1.842E-29        76
     6.87350   1.271E-29        96
     6.87450   1.323E-29        83
     6.87550   1.386E-29        86
     6.87650   1.669E-29        91
     6.87750   1.436E-29        86
     6.87850   1.762E-29        76
     6.87950   1.042E-29        66
     6.88050   8.777E-30        50
     6.88150   1.056E-29        86
     6.88250   1.210E-29        77
     6.88350   2.030E-29        85
     6.88450   1.744E-29        83
     6.88550   7.548E-30        55
     6.88650   1.534E-29        93
     6.88750   1.811E-29        95
     6.88850   1.407E-29        70
     6.88950   1.944E-29        86
     6.89050   1.668E-29        81
     6.89150   1.526E-29        77
     6.89250   1.704E-29        66
     6.89350   1.437E-29        67
     6.89450   1.323E-29        60
     6.89550   1.153E-29        47
     6.89650   1.591E-29        59
     6.89750   9.078E-30        52
     6.89850   8.004E-30        52
     6.89950   2.237E-29        86
     6.90050   1.018E-29        58
     6.90150   1.564E-29        69
     6.90250   1.260E-29        55
     6.90350   1.496E-29        63
     6.90450   9.732E-30        56
     6.90550   1.563E-29        64
     6.90650   1.269E-29        55
     6.90750   1.944E-29        81
     6.90850   2.040E-29        81
     6.90950   1.047E-29        66
     6.91050   8.853E-30        45
     6.91150   1.259E-29        70
     6.91250   1.178E-29        72
     6.91350   1.239E-29        63
     6.91450   1.161E-29        70
     6.91550   1.237E-29        60
     6.91650   1.445E-29        58
     6.91750   1.493E-29        85
     6.91850   1.249E-29        54
     6.91950   9.755E-30        72
     6.92050   8.507E-30        48
     6.92150   1.364E-29        61
     6.92250   1.257E-29        61
     6.92350   1.805E-29        72
     6.92450   1.368E-29        60
     6.92550   1.701E-29        77
     6.92650   1.214E-29        61
     6.92750   1.299E-29        70
     6.92850   1.341E-29        66
     6.92950   1.224E-29        55
     6.93050   1.659E-29        66
     6.93150   1.236E-29        58
     6.93250   1.064E-29        58
     6.93350   1.422E-29        56
     6.93450   1.283E-29        54
     6.93550   1.801E-29        80
     6.93650   1.388E-29        62
     6.93750   1.079E-29        48
     6.93850   1.247E-29        66
     6.93950   8.038E-30        52
     6.94050   1.051E-29        53
     6.94150   9.608E-30        69
     6.94250   9.624E-30        50
     6.94350   1.085E-29        63
     6.94450   1.005E-29        59
     6.94550   1.116E-29        61
     6.94650   1.456E-29        51
     6.94750   8.349E-30        52
     6.94850   6.593E-30        39
     6.94950   1.301E-29        47
     6.95050   1.565E-29        62
     6.95150   1.682E-29        68
     6.95250   1.406E-29        67
     6.95350   1.122E-29        66
     6.95450   9.518E-30        60
     6.95550   7.420E-30        51
     6.95650   9.770E-30        63
     6.95750   7.294E-30        53
     6.95850   1.421E-29        66
     6.95950   1.298E-29        62
     6.96050   8.498E-30        56
     6.96150   1.075E-29        57
     6.96250   1.444E-29        51
     6.96350   1.009E-29        45
     6.96450   1.074E-29        56
     6.96550   1.343E-29        58
     6.96650   1.052E-29        50
     6.96750   1.608E-29        59
     6.96850   1.668E-29        58
     6.96950   1.373E-29        52
     6.97050   1.081E-29        63
     6.97150   1.645E-29        62
     6.97250   1.318E-29        56
     6.97350   1.251E-29        61
     6.97450   1.614E-29        67
     6.97550   1.293E-29        70
     6.97650   9.169E-30        60
     6.97750   1.222E-29        73
     6.97850   1.301E-29        64
     6.97950   1.532E-29        63
     6.98050   7.270E-30        45
     6.98150   1.171E-29        59
     6.98250   1.471E-29        50
     6.98350   1.302E-29        68
     6.98450   1.423E-29        37
     6.98550   9.486E-30        39
     6.98650   9.147E-30        62
     6.98750   1.134E-29        62
     6.98850   1.684E-29        52
     6.98950   1.402E-29        55
     6.99050   1.842E-29        69
     6.99150   8.861E-30        46
     6.99250   1.105E-29        47
     6.99350   1.027E-29        54
     6.99450   7.875E-30        47
     6.99550   9.554E-30        41
     6.99650   9.334E-30        44
     6.99750   8.439E-30        53
     6.99850   1.034E-29        54
     6.99950   1.070E-29        52
     7.00050   8.875E-30        43
     7.00150   1.353E-29        69
     7.00250   8.876E-30        55
     7.00350   9.626E-30        53
     7.00450   1.108E-29        58
     7.00550   1.097E-29        56
     7.00650   1.148E-29        43
     7.00750   1.482E-29        73
     7.00850   1.831E-29        70
     7.00950   1.258E-29        60
     7.01050   1.060E-29        66
     7.01150   1.412E-29        74
     7.01250   1.070E-29        48
     7.01350   1.128E-29        68
     7.01450   1.432E-29        54
     7.01550   1.111E-29        53
     7.01650   1.410E-29        57
     7.01750   7.994E-30        53
     7.01850   7.621E-30        43
     7.01950   9.005E-30        49
     7.02050   1.058E-29        46
     7.02150   1.312E-29        56
     7.02250   1.359E-29        68
     7.02350   9.460E-30        46
     7.02450   1.165E-29        57
     7.02550   1.377E-29        71
     7.02650   9.919E-30        64
     7.02750   7.780E-30        56
     7.02850   9.529E-30        55
     7.02950   1.201E-29        63
     7.03050   8.732E-30        71
     7.03150   1.128E-29        57
     7.03250   1.122E-29        52
     7.03350   1.124E-29        63
     7.03450   1.648E-29        72
     7.03550   8.267E-30        61
     7.03650   9.725E-30        47
     7.03750   9.337E-30        66
     7.03850   1.991E-29        81
     7.03950   1.581E-29        79
     7.04050   1.293E-29        65
     7.04150   2.037E-29        78
     7.04250   1.289E-29        58
     7.04350   1.457E-29        68
     7.04450   1.131E-29        69
     7.04550   9.635E-30        53
     7.04650   1.077E-29        64
     7.04750   8.897E-30        57
     7.04850   9.553E-30        58
     7.04950   1.898E-29        68
     7.05050   1.365E-29        73
     7.05150   8.383E-30        68
     7.05250   1.240E-29        71
     7.05350   1.051E-29        65
     7.05450   1.418E-29        58
     7.05550   1.067E-29        61
     7.05650   1.042E-29        54
     7.05750   9.239E-30        66
     7.05850   1.472E-29        59
     7.05950   1.116E-29        56
     7.06050   1.829E-29        52
     7.06150   1.152E-29        50
     7.06250   1.147E-29        52
     7.06350   1.523E-29        75
     7.06450   1.024E-29        56
     7.06550   1.110E-29        41
     7.06650   1.481E-29        59
     7.06750   1.401E-29        52
     7.06850   5.547E-30        38
     7.06950   1.066E-29        61
     7.07050   1.161E-29        71
     7.07150   1.149E-29        68
     7.07250   1.291E-29        50
     7.07350   1.657E-29        82
     7.07450   6.866E-30        41
     7.07550   6.963E-30        52
     7.07650   1.489E-29        63
     7.07750   1.042E-29        55
     7.07850   1.001E-29        46
     7.07950   9.877E-30        48
     7.08050   1.240E-29        62
     7.08150   1.261E-29        56
     7.08250   1.399E-29        47
     7.08350   8.893E-30        51
     7.08450   1.104E-29        51
     7.08550   6.424E-30        47
     7.08650   1.496E-29        66
     7.08750   8.364E-30        49
     7.08850   1.215E-29        46
     7.08950   1.108E-29        47
     7.09050   4.226E-30        36
     7.09150   1.120E-29        55
     7.09250   1.195E-29        52
     7.09350   1.507E-29        68
     7.09450   1.018E-29        54
     7.09550   1.046E-29        50
     7.09650   8.113E-30        45
     7.09750   9.426E-30        59
     7.09850   1.934E-29        78
     7.09950   1.229E-29        57
     7.10050   1.184E-29        60
     7.10150   1.195E-29        59
     7.10250   8.048E-30        57
     7.10350   5.510E-30        51
     7.10450   1.028E-29        57
     7.10550   7.444E-30        50
     7.10650   9.600E-30        51
     7.10750   1.216E-29        50
     7.10850   8.795E-30        62
     7.10950   1.386E-29        60
     7.11050   1.208E-29        46
     7.11150   1.353E-29        70
     7.11250   1.150E-29        70
     7.11350   1.075E-29        68
     7.11450   8.656E-30        56
     7.11550   1.193E-29        75
     7.11650   1.450E-29        56
     7.11750   8.413E-30        50
     7.11850   7.574E-30        68
     7.11950   1.375E-29        61
     7.12050   1.030E-29        62
     7.12150   9.382E-30        75
     7.12250   1.695E-29        85
     7.12350   9.382E-30        66
     7.12450   1.347E-29        70
     7.12550   7.014E-30        47
     7.12650   1.504E-29        64
     7.12750   7.952E-30        56
     7.12850   1.568E-29        70
     7.12950   1.406E-29        68
     7.13050   1.318E-29        61
     7.13150   1.209E-29        60
     7.13250   1.386E-29        76
     7.13350   1.841E-29        68
     7.13450   1.432E-29        66
     7.13550   6.448E-30        54
     7.13650   7.133E-30        66
     7.13750   1.404E-29        64
     7.13850   1.452E-29        78
     7.13950   1.652E-29        89
     7.14050   1.614E-29        74
     7.14150   7.141E-30        58
     7.14250   9.170E-30        72
     7.14350   1.753E-29        71
     7.14450   1.448E-29        70
     7.14550   2.702E-29        90
     7.14650   2.382E-29        87
     7.14750   1.310E-29        77
     7.14850   1.264E-29        72
     7.14950   1.075E-29        73
     7.15050   1.894E-29        82
     7.15150   2.094E-29       102
     7.15250   1.333E-29        94
     7.15350   1.874E-29        77
     7.15450   1.340E-29        79
     7.15550   1.450E-29        64
     7.15650   1.272E-29        81
     7.15750   1.601E-29        69
     7.15850   1.182E-29        74
     7.15950   1.249E-29       100
     7.16050   1.986E-29        93
     7.16150   1.559E-29        92
     7.16250   1.603E-29        84
     7.16350   1.756E-29        92
     7.16450   1.716E-29        95
     7.16550   1.868E-29       102
     7.16650   2.297E-29        94
     7.16750   1.227E-29        55
     7.16850   1.446E-29        75
     7.16950   2.284E-29        80
     7.17050   2.079E-29        75
     7.17150   1.163E-29        71
     7.17250   1.508E-29        81
     7.17350   1.642E-29        77
     7.17450   1.556E-29        68
     7.17550   1.393E-29        57
     7.17650   1.588E-29        77
     7.17750   1.642E-29        80
     7.17850   1.487E-29        69
     7.17950   1.378E-29        73
     7.18050   1.266E-29        61
     7.18150   8.762E-30        79
     7.18250   1.629E-29        83
     7.18350   1.266E-29        62
     7.18450   1.018E-29        58
     7.18550   9.134E-30        51
     7.18650   1.309E-29        80
     7.18750   9.866E-30        72
     7.18850   1.165E-29        65
     7.18950   1.236E-29        64
     7.19050   1.562E-29        63
     7.19150   1.278E-29        72
     7.19250   1.023E-29        64
     7.19350   1.119E-29        66
     7.19450   9.868E-30        57
     7.19550   1.324E-29        60
     7.19650   8.539E-30        74
     7.19750   1.305E-29        70
     7.19850   9.312E-30        58
     7.19950   7.878E-30        62
     7.20050   7.552E-30        52
     7.20150   1.749E-29        71
     7.20250   8.183E-30        46
     7.20350   8.997E-30        62
     7.20450   9.518E-30        51
     7.20550   1.404E-29        68
     7.20650   6.960E-30        55
     7.20750   1.982E-29        63
     7.20850   1.256E-29        63
     7.20950   9.160E-30        48
     7.21050   9.441E-30        57
     7.21150   7.507E-30        43
     7.21250   2.173E-29        74
     7.21350   1.669E-29        67
     7.21450   1.002E-29        65
     7.21550   1.505E-29        79
     7.21650   1.059E-29        61
     7.21750   1.154E-29        63
     7.21850   1.184E-29        60
     7.21950   1.314E-29        63
     7.22050   1.313E-29        53
     7.22150   1.433E-29        65
     7.22250   7.474E-30        59
     7.22350   9.064E-30        54
     7.22450   7.106E-30        57
     7.22550   1.274E-29        47
     7.22650   7.761E-30        46
     7.22750   1.592E-29        62
     7.22850   1.177E-29        69
     7.22950   1.500E-29        73
     7.23050   1.449E-29        74
     7.23150   1.440E-29        79
     7.23250   9.830E-30        72
     7.23350   1.304E-29        62
     7.23450   1.148E-29        63
     7.23550   1.227E-29        60
     7.23650   1.152E-29        87
     7.23750   1.109E-29        63
     7.23850   1.100E-29        61
     7.23950   1.253E-29        58
     7.24050   1.598E-29        73
     7.24150   1.553E-29        58
     7.24250   1.718E-29        55
     7.24350   1.205E-29        46
     7.24450   1.392E-29        47
     7.24550   1.471E-29        64
     7.24650   9.722E-30        56
     7.24750   1.273E-29        83
     7.24850   1.072E-29        51
     7.24950   1.642E-29        53
     7.25050   1.900E-29        71
     7.25150   1.089E-29        48
     7.25250   1.580E-29        57
     7.25350   8.201E-30        64
     7.25450   1.319E-29        65
     7.25550   1.432E-29        73
     7.25650   8.945E-30        59
     7.25750   1.144E-29        55
     7.25850   1.395E-29        66
     7.25950   1.046E-29        53
     7.26050   1.049E-29        49
     7.26150   1.623E-29        77
     7.26250   1.102E-29        58
     7.26350   1.181E-29        61
     7.26450   2.193E-29        79
     7.26550   2.324E-29        77
     7.26650   1.448E-29        54
     7.26750   9.220E-30        52
     7.26850   1.203E-29        57
     7.26950   1.307E-29        61
     7.27050   9.801E-30        57
     7.27150   1.181E-29        65
     7.27250   9.876E-30        64
     7.27350   1.436E-29        57
     7.27450   1.257E-29        70
     7.27550   1.226E-29        57
     7.27650   1.288E-29        74
     7.27750   9.160E-30        58
     7.27850   1.213E-29        57
     7.27950   9.429E-30        67
     7.28050   1.837E-29        78
     7.28150   1.228E-29        59
     7.28250   1.086E-29        59
     7.28350   1.511E-29        66
     7.28450   1.251E-29        82
     7.28550   9.047E-30        55
     7.28650   7.479E-30        52
     7.28750   7.420E-30        60
     7.28850   7.707E-30        62
     7.28950   1.538E-29        72
     7.29050   1.474E-29        56
     7.29150   1.417E-29        79
     7.29250   1.549E-29        72
     7.29350   1.510E-29        55
     7.29450   1.156E-29        64
     7.29550   1.009E-29        68
     7.29650   7.442E-30        42
     7.29750   1.268E-29        66
     7.29850   2.500E-29        84
     7.29950   1.136E-29        61
     7.30050   1.427E-29        74
     7.30150   1.120E-29        69
     7.30250   1.617E-29        52
     7.30350   1.156E-29        62
     7.30450   1.219E-29        72
     7.30550   1.304E-29        69
     7.30650   1.040E-29        54
     7.30750   8.386E-30        59
     7.30850   1.311E-29        63
     7.30950   1.337E-29        53
     7.31050   2.440E-29        72
     7.31150   1.310E-29        64
     7.31250   1.713E-29        56
     7.31350   1.821E-29        72
     7.31450   1.067E-29        66
     7.31550   1.366E-29        66
     7.31650   1.002E-29        53
     7.31750   1.133E-29        52
     7.31850   7.243E-30        64
     7.31950   1.418E-29        55
     7.32050   9.543E-30        67
     7.32150   1.826E-29        79
     7.32250   1.105E-29        75
     7.32350   7.517E-30        53
     7.32450   6.628E-30        61
     7.32550   9.869E-30        63
     7.32650   8.333E-30        58
     7.32750   1.584E-29        65
     7.32850   1.153E-29        61
     7.32950   9.374E-30        48
     7.33050   1.179E-29        53
     7.33150   8.854E-30        57
     7.33250   9.730E-30        60
     7.33350   8.159E-30        44
     7.33450   7.355E-30        51
     7.33550   9.971E-30        61
     7.33650   1.640E-29        63
     7.33750   8.609E-30        63
     7.33850   1.840E-29        62
     7.33950   1.311E-29        55
     7.34050   2.096E-29        73
     7.34150   9.018E-30        58
     7.34250   1.377E-29        58
     7.34350   1.646E-29        59
     7.34450   1.136E-29        65
     7.34550   1.835E-29        71
     7.34650   1.184E-29        67
     7.34750   5.780E-30        52
     7.34850   1.076E-29        68
     7.34950   1.125E-29        66
     7.35050   8.200E-30        37
     7.35150   1.397E-29        60
     7.35250   1.043E-29        66
     7.35350   1.591E-29        66
     7.35450   2.083E-29        70
     7.35550   1.010E-29        51
     7.35650   7.468E-30        57
     7.35750   1.046E-29        67
     7.35850   6.215E-30        64
     7.35950   8.036E-30        53
     7.36050   1.335E-29        63
     7.36150   1.034E-29        56
     7.36250   1.713E-29        69
     7.36350   1.511E-29        84
     7.36450   1.166E-29        65
     7.36550   1.617E-29        62
     7.36650   1.194E-29        59
     7.36750   1.134E-29        53
     7.36850   7.930E-30        46
     7.36950   5.496E-30        54
     7.37050   1.036E-29        56
     7.37150   9.826E-30        50
     7.37250   9.872E-30        60
     7.37350   1.360E-29        53
     7.37450   1.271E-29        63
     7.37550   1.314E-29        64
     7.37650   5.786E-30        50
     7.37750   6.537E-30        51
     7.37850   6.989E-30        52
     7.37950   6.598E-30        53
     7.38050   1.576E-29        63
     7.38150   1.240E-29        55
     7.38250   1.279E-29        54
     7.38350   9.526E-30        48
     7.38450   1.288E-29        70
     7.38550   7.411E-30        43
     7.38650   8.743E-30        51
     7.38750   9.713E-30        58
     7.38850   9.726E-30        60
     7.38950   1.202E-29        58
     7.39050   9.670E-30        56
     7.39150   1.227E-29        75
     7.39250   9.982E-30        63
     7.39350   6.926E-30        41
     7.39450   1.297E-29        66
     7.39550   8.162E-30        64
     7.39650   1.034E-29        57
     7.39750   1.120E-29        68
     7.39850   1.492E-29        69
     7.39950   8.791E-30        61
     7.40050   1.522E-29        79
     7.40150   1.627E-29        71
     7.40250   1.578E-29        66
     7.40350   1.156E-29        63
     7.40450   1.257E-29        67
     7.40550   1.130E-29        76
     7.40650   1.414E-29        66
     7.40750   1.416E-29        66
     7.40850   1.145E-29        59
     7.40950   1.390E-29        80
     7.41050   1.345E-29        79
     7.41150   2.081E-29        79
     7.41250   1.611E-29        81
     7.41350   1.642E-29        90
     7.41450   1.379E-29        73
     7.41550   1.939E-29       108
     7.41650   1.116E-29        68
     7.41750   1.612E-29        81
     7.41850   1.192E-29        72
     7.41950   3.056E-29       103
     7.42050   3.095E-29        84
     7.42150   2.016E-29        82
     7.42250   1.468E-29        95
     7.42350   2.257E-29        97
     7.42450   1.877E-29        81
     7.42550   2.136E-29        92
     7.42650   2.020E-29        97
     7.42750   1.473E-29       100
     7.42850   1.933E-29        95
     7.42950   1.107E-29        79
     7.43050   1.463E-29        83
     7.43150   8.116E-30        62
     7.43250   1.503E-29        81
     7.43350   1.613E-29        65
     7.43450   9.826E-30        71
     7.43550   1.378E-29       105
     7.43650   1.718E-29        93
     7.43750   1.997E-29        95
     7.43850   2.547E-29       106
     7.43950   1.783E-29        95
     7.44050   2.116E-29       101
     7.44150   1.568E-29        61
     7.44250   2.054E-29        94
     7.44350   2.045E-29        81
     7.44450   1.244E-29        74
     7.44550   2.013E-29        80
     7.44650   1.265E-29        66
     7.44750   9.308E-30        55
     7.44850   1.594E-29        79
     7.44950   1.864E-29        78
     7.45050   1.552E-29        88
     7.45150   1.481E-29        64
     7.45250   1.040E-29        67
     7.45350   1.289E-29        54
     7.45450   9.289E-30        63
     7.45550   1.620E-29        70
     7.45650   8.205E-30        54
     7.45750   9.193E-30        66
     7.45850   1.624E-29        85
     7.45950   1.277E-29        81
     7.46050   1.037E-29        60
     7.46150   1.084E-29        57
     7.46250   1.233E-29        56
     7.46350   9.064E-30        47
     7.46450   1.907E-29        96
     7.46550   1.174E-29        65
     7.46650   1.470E-29        67
     7.46750   1.367E-29        68
     7.46850   1.248E-29        58
     7.46950   9.097E-30        65
     7.47050   8.421E-30        49
     7.47150   1.061E-29        61
     7.47250   7.706E-30        61
     7.47350   9.841E-30        59
     7.47450   1.414E-29        70
     7.47550   1.710E-29        66
     7.47650   1.088E-29        53
     7.47750   1.387E-29        60
     7.47850   9.529E-30        72
     7.47950   1.357E-29        65
     7.48050   1.649E-29        58
     7.48150   1.809E-29        63
     7.48250   1.549E-29        71
     7.48350   9.462E-30        56
     7.48450   9.335E-30        80
     7.48550   1.906E-29        84
     7.48650   1.339E-29        79
     7.48750   8.224E-30        57
     7.48850   8.572E-30        55
     7.48950   1.449E-29        56
     7.49050   1.387E-29        57
     7.49150   1.469E-29        75
     7.49250   9.653E-30        62
     7.49350   2.097E-29        87
     7.49450   1.597E-29        73
     7.49550   1.744E-29        81
     7.49650   1.434E-29        83
     7.49750   8.096E-30        75
     7.49850   1.029E-29        63
     7.49950   1.866E-29        86
     7.50050   1.461E-29        78
     7.50150   6.371E-30        46
     7.50250   8.690E-30        70
     7.50350   9.217E-30        58
     7.50450   1.603E-29        68
     7.50550   9.911E-30        80
     7.50650   9.262E-30        60
     7.50750   1.659E-29        64
     7.50850   1.430E-29        58
     7.50950   1.662E-29        82
     7.51050   1.391E-29        75
     7.51150   7.400E-30        60
     7.51250   2.164E-29        90
     7.51350   1.179E-29        72
     7.51450   1.307E-29        67
     7.51550   1.288E-29        56
     7.51650   1.808E-29        93
     7.51750   1.396E-29        52
     7.51850   1.191E-29        60
     7.51950   1.030E-29        54
     7.52050   1.869E-29        73
     7.52150   8.358E-30        73
     7.52250   1.663E-29        75
     7.52350   1.517E-29        66
     7.52450   1.306E-29        68
     7.52550   1.624E-29        85
     7.52650   1.207E-29        79
     7.52750   1.686E-29        79
     7.52850   9.206E-30        67
     7.52950   7.669E-30        64
     7.53050   1.035E-29        68
     7.53150   1.326E-29        62
     7.53250   1.216E-29        57
     7.53350   1.545E-29        60
     7.53450   1.186E-29        61
     7.53550   1.076E-29        60
     7.53650   9.784E-30        63
     7.53750   9.963E-30        75
     7.53850   1.315E-29        70
     7.53950   1.379E-29        75
     7.54050   1.422E-29        64
     7.54150   1.335E-29        55
     7.54250   1.298E-29        65
     7.54350   1.359E-29        81
     7.54450   1.121E-29        67
     7.54550   1.520E-29        76
     7.54650   1.268E-29        72
     7.54750   1.228E-29        72
     7.54850   1.590E-29        73
     7.54950   1.359E-29        87
     7.55050   1.348E-29        60
     7.55150   1.521E-29        73
     7.55250   1.086E-29        70
     7.55350   1.930E-29        74
     7.55450   1.182E-29        50
     7.55550   1.273E-29        66
     7.55650   1.756E-29        79
     7.55750   5.947E-30        42
     7.55850   8.271E-30        38
     7.55950   8.559E-30        58
     7.56050   1.244E-29        69
     7.56150   1.279E-29        71
     7.56250   1.650E-29        63
     7.56350   1.420E-29        75
     7.56450   1.369E-29        75
     7.56550   1.171E-29        68
     7.56650   1.156E-29        60
     7.56750   1.274E-29        61
     7.56850   1.749E-29        72
     7.56950   1.037E-29        60
     7.57050   1.559E-29        86
     7.57150   1.016E-29        55
     7.57250   1.223E-29        49
     7.57350   1.267E-29        49
     7.57450   1.212E-29        63
     7.57550   1.230E-29        68
     7.57650   1.218E-29        59
     7.57750   8.553E-30        67
     7.57850   1.208E-29        75
     7.57950   6.313E-30        56
     7.58050   1.289E-29        61
     7.58150   1.876E-29        85
     7.58250   1.193E-29        52
     7.58350   1.172E-29        63
     7.58450   1.573E-29        52
     7.58550   1.185E-29        57
     7.58650   1.513E-29        72
     7.58750   1.838E-29        75
     7.58850   1.272E-29        55
     7.58950   1.387E-29        68
     7.59050   1.762E-29        67
     7.59150   9.886E-30        58
     7.59250   1.361E-29        68
     7.59350   8.915E-30        41
     7.59450   1.842E-29        64
     7.59550   1.167E-29        53
     7.59650   1.275E-29        57
     7.59750   1.237E-29        55
     7.59850   1.494E-29        71
     7.59950   1.454E-29        60
     7.60050   1.230E-29        70
     7.60150   1.602E-29        65
     7.60250   1.335E-29        59
     7.60350   1.481E-29        60
     7.60450   9.417E-30        54
     7.60550   6.811E-30        43
     7.60650   1.031E-29        51
     7.60750   1.490E-29        68
     7.60850   1.647E-29        85
     7.60950   1.239E-29        74
     7.61050   1.046E-29        62
     7.61150   9.883E-30        58
     7.61250   9.289E-30        65
     7.61350   5.876E-30        60
     7.61450   1.007E-29        57
     7.61550   1.087E-29        59
     7.61650   9.032E-30        56
     7.61750   8.413E-30        76
     7.61850   9.688E-30        48
     7.61950   1.525E-29        83
     7.62050   1.199E-29        56
     7.62150   1.620E-29        59
     7.62250   8.129E-30        44
     7.62350   1.430E-29        53
     7.62450   1.424E-29        67
     7.62550   8.287E-30        56
     7.62650   1.279E-29        65
     7.62750   8.220E-30        45
     7.62850   1.486E-29        66
     7.62950   8.659E-30        47
     7.63050   8.646E-30        59
     7.63150   1.237E-29        68
     7.63250   1.140E-29        68
     7.63350   1.549E-29        79
     7.63450   9.322E-30        63
     7.63550   4.780E-30        57
     7.63650   9.027E-30        55
     7.63750   4.447E-30        53
     7.63850   1.213E-29        56
     7.63950   8.490E-30        72
     7.64050   1.137E-29        70
     7.64150   1.286E-29        63
     7.64250   8.959E-30        48
     7.64350   1.171E-29        67
     7.64450   1.209E-29        83
     7.64550   9.728E-30        72
     7.64650   1.038E-29        52
     7.64750   1.496E-29        63
     7.64850   1.539E-29        76
     7.64950   1.358E-29        65
     7.65050   8.389E-30        60
     7.65150   9.471E-30        74
     7.65250   1.346E-29        68
     7.65350   1.468E-29        68
     7.65450   8.204E-30        57
     7.65550   7.750E-30        52
     7.65650   1.029E-29        48
     7.65750   1.182E-29        66
     7.65850   1.078E-29        60
     7.65950   1.197E-29        45
     7.66050   1.357E-29        65
     7.66150   1.120E-29        63
     7.66250   1.055E-29        52
     7.66350   1.292E-29        73
     7.66450   1.298E-29        74
     7.66550   1.411E-29        89
     7.66650   1.245E-29        72
     7.66750   1.251E-29        65
     7.66850   8.736E-30        72
     7.66950   1.490E-29        74
     7.67050   1.670E-29        76
     7.67150   1.175E-29        69
     7.67250   1.601E-29        58
     7.67350   1.107E-29        69
     7.67450   1.231E-29        80
     7.67550   8.155E-30        66
     7.67650   1.661E-29        75
     7.67750   1.546E-29        66
     7.67850   9.886E-30        69
     7.67950   1.365E-29        65
     7.68050   1.606E-29        65
     7.68150   1.337E-29        81
     7.68250   1.360E-29        72
     7.68350   1.395E-29        86
     7.68450   1.377E-29        74
     7.68550   1.285E-29        81
     7.68650   2.283E-29        99
     7.68750   1.471E-29        85
     7.68850   1.776E-29        89
     7.68950   1.603E-29        81
     7.69050   1.460E-29        78
     7.69150   2.031E-29        97
     7.69250   1.424E-29        73
     7.69350   1.550E-29        91
     7.69450   2.826E-29       105
     7.69550   3.636E-29       111
     7.69650   1.955E-29        94
     7.69750   1.728E-29        98
     7.69850   1.619E-29        84
     7.69950   1.854E-29        93
     7.70050   2.073E-29        87
     7.70150   1.354E-29        90
     7.70250   1.863E-29       119
     7.70350   1.158E-29        93
     7.70450   1.424E-29        89
     7.70550   1.240E-29        90
     7.70650   1.426E-29        70
     7.70750   1.915E-29        95
     7.70850   9.637E-30        69
     7.70950   1.834E-29        86
     7.71050   1.614E-29        91
     7.71150   1.785E-29       118
     7.71250   1.490E-29        92
     7.71350   2.362E-29       102
     7.71450   2.229E-29       101
     7.71550   1.523E-29        88
     7.71650   2.173E-29        72
     7.71750   2.635E-29        74
     7.71850   1.867E-29        86
     7.71950   1.604E-29        78
     7.72050   1.182E-29        87
     7.72150   1.638E-29        72
     7.72250   1.402E-29        76
     7.72350   2.116E-29        85
     7.72450   1.354E-29        70
     7.72550   2.301E-29        87
     7.72650   2.198E-29        94
     7.72750   1.690E-29        74
     7.72850   1.322E-29        81
     7.72950   1.572E-29        67
     7.73050   1.342E-29        65
     7.73150   1.261E-29        55
     7.73250   1.790E-29        80
     7.73350   1.950E-29        83
     7.73450   1.462E-29        74
     7.73550   1.114E-29        73
     7.73650   1.853E-29        97
     7.73750   1.142E-29        68
     7.73850   2.280E-29        92
     7.73950   1.079E-29        63
     7.74050   1.421E-29        78
     7.74150   8.378E-30        60
     7.74250   1.044E-29        70
     7.74350   1.614E-29        78
     7.74450   2.072E-29        77
     7.74550   2.540E-29        81
     7.74650   1.846E-29        73
     7.74750   1.123E-29        56
     7.74850   1.851E-29        81
     7.74950   9.444E-30        55
     7.75050   1.494E-29        74
     7.75150   1.197E-29        74
     7.75250   9.587E-30        57
     7.75350   9.939E-30        75
     7.75450   1.127E-29        68
     7.75550   1.192E-29        74
     7.75650   1.156E-29        50
     7.75750   1.175E-29        73
     7.75850   9.972E-30        61
     7.75950   1.544E-29        89
     7.76050   2.001E-29        82
     7.76150   1.401E-29        72
     7.76250   1.366E-29        76
     7.76350   1.076E-29        62
     7.76450   6.014E-30        46
     7.76550   1.384E-29        81
     7.76650   6.805E-30        58
     7.76750   1.747E-29        74
     7.76850   2.041E-29        73
     7.76950   7.640E-30        59
     7.77050   2.330E-29        87
     7.77150   9.496E-30        71
     7.77250   2.207E-29        92
     7.77350   1.159E-29        70
     7.77450   1.427E-29        78
     7.77550   1.185E-29        63
     7.77650   9.044E-30        68
     7.77750   1.765E-29        87
     7.77850   1.041E-29        72
     7.77950   1.484E-29        78
     7.78050   1.919E-29        89
     7.78150   1.378E-29        74
     7.78250   1.697E-29        83
     7.78350   1.114E-29        64
     7.78450   1.678E-29        69
     7.78550   1.198E-29        67
     7.78650   1.272E-29        63
     7.78750   1.539E-29        73
     7.78850   1.349E-29        82
     7.78950   1.444E-29        81
     7.79050   1.143E-29        68
     7.79150   1.107E-29        88
     7.79250   1.791E-29        95
     7.79350   1.046E-29        64
     7.79450   1.114E-29        63
     7.79550   1.325E-29        72
     7.79650   1.810E-29        84
     7.79750   1.603E-29        85
     7.79850   1.540E-29        66
     7.79950   1.310E-29        73
     7.80050   9.689E-30        65
     7.80150   1.742E-29        95
     7.80250   1.200E-29        62
     7.80350   8.292E-30        53
     7.80450   8.189E-30        58
     7.80550   1.249E-29        77
     7.80650   1.019E-29        59
     7.80750   1.766E-29        63
     7.80850   1.038E-29        62
     7.80950   1.159E-29        58
     7.81050   1.115E-29        58
     7.81150   1.274E-29        48
     7.81250   1.211E-29        63
     7.81350   8.353E-30        60
     7.81450   8.805E-30        55
     7.81550   1.387E-29        56
     7.81650   1.156E-29        72
     7.81750   1.433E-29        56
     7.81850   1.264E-29        73
     7.81950   1.536E-29        79
     7.82050   1.622E-29        81
     7.82150   1.148E-29        63
     7.82250   9.892E-30        78
     7.82350   9.797E-30        66
     7.82450   1.321E-29        69
     7.82550   1.482E-29        66
     7.82650   1.651E-29        83
     7.82750   1.281E-29        81
     7.82850   1.041E-29        60
     7.82950   2.189E-29        81
     7.83050   1.353E-29        71
     7.83150   1.994E-29        89
     7.83250   1.387E-29        63
     7.83350   9.977E-30        66
     7.83450   1.422E-29        68
     7.83550   8.960E-30        55
     7.83650   8.954E-30        71
     7.83750   1.542E-29        81
     7.83850   1.513E-29        58
     7.83950   6.158E-30        35
     7.84050   1.582E-29        86
     7.84150   9.504E-30        62
     7.84250   1.127E-29        64
     7.84350   1.160E-29        66
     7.84450   1.409E-29        76
     7.84550   1.552E-29        70
     7.84650   8.093E-30        48
     7.84750   1.045E-29        61
     7.84850   1.305E-29        65
     7.84950   9.432E-30        58
     7.85050   9.285E-30        55
     7.85150   1.120E-29        71
     7.85250   7.849E-30        56
     7.85350   1.010E-29        61
     7.85450   1.722E-29        57
     7.85550   1.159E-29        48
     7.85650   1.590E-29        77
     7.85750   1.829E-29        67
     7.85850   1.192E-29        64
     7.85950   1.542E-29        61
     7.86050   1.203E-29        53
     7.86150   1.503E-29        80
     7.86250   1.385E-29        60
     7.86350   1.661E-29        80
     7.86450   1.136E-29        64
     7.86550   9.991E-30        52
     7.86650   1.200E-29        74
     7.86750   1.746E-29        76
     7.86850   1.156E-29        77
     7.86950   1.215E-29        63
     7.87050   1.324E-29        67
     7.87150   9.154E-30        46
     7.87250   7.790E-30        60
     7.87350   2.130E-29        85
     7.87450   9.576E-30        54
     7.87550   8.671E-30        55
     7.87650   1.262E-29        58
     7.87750   8.183E-30        60
     7.87850   8.423E-30        65
     7.87950   1.190E-29        74
     7.88050   7.679E-30        56
     7.88150   1.191E-29        60
     7.88250   1.020E-29        61
     7.88350   9.068E-30        47
     7.88450   1.284E-29        67
     7.88550   9.918E-30        62
     7.88650   1.156E-29        57
     7.88750   1.516E-29        58
     7.88850   9.903E-30        58
     7.88950   6.156E-30        60
     7.89050   1.454E-29        81
     7.89150   1.603E-29        78
     7.89250   1.516E-29        81
     7.89350   1.600E-29        63
     7.89450   1.473E-29        72
     7.89550   9.975E-30        60
     7.89650   1.019E-29        71
     7.89750   1.488E-29        72
     7.89850   1.087E-29        59
     7.89950   2.177E-29        78
     7.90050   1.136E-29        67
     7.90150   8.915E-30        67
     7.90250   1.321E-29        73
     7.90350   1.158E-29        58
     7.90450   1.070E-29        58
     7.90550   1.242E-29        56
     7.90650   8.102E-30        54
     7.90750   1.502E-29        74
     7.90850   6.387E-30        53
     7.90950   1.720E-29        54
     7.91050   1.321E-29        70
     7.91150   1.465E-29        62
     7.91250   1.498E-29        56
     7.91350   6.994E-30        40
     7.91450   1.134E-29        66
     7.91550   9.113E-30        65
     7.91650   9.674E-30        63
     7.91750   1.260E-29        56
     7.91850   1.397E-29        69
     7.91950   9.122E-30        57
     7.92050   1.132E-29        62
     7.92150   8.838E-30        43
     7.92250   1.404E-29        65
     7.92350   1.409E-29        61
     7.92450   2.050E-29        82
     7.92550   7.774E-30        54
     7.92650   8.476E-30        48
     7.92750   1.033E-29        68
     7.92850   1.323E-29        63
     7.92950   1.093E-29        69
     7.93050   1.297E-29        60
     7.93150   1.080E-29        66
     7.93250   1.437E-29        60
     7.93350   9.137E-30        60
     7.93450   9.052E-30        60
     7.93550   1.645E-29        74
     7.93650   1.735E-29        87
     7.93750   1.134E-29        63
     7.93850   1.067E-29        60
     7.93950   9.824E-30        77
     7.94050   1.439E-29        72
     7.94150   2.234E-29        90
     7.94250   1.574E-29       100
     7.94350   8.413E-30        70
     7.94450   6.246E-30        63
     7.94550   9.162E-30        56
     7.94650   1.060E-29        68
     7.94750   1.297E-29        72
     7.94850   1.593E-29        85
     7.94950   9.526E-30        62
     7.95050   1.551E-29        83
     7.95150   9.088E-30        75
     7.95250   1.286E-29        81
     7.95350   1.890E-29        73
     7.95450   1.323E-29        82
     7.95550   1.058E-29        68
     7.95650   1.011E-29        73
     7.95750   9.794E-30        74
     7.95850   1.637E-29        91
     7.95950   1.562E-29        80
     7.96050   1.739E-29        89
     7.96150   2.011E-29       114
     7.96250   2.393E-29       120
     7.96350   1.926E-29        83
     7.96450   1.185E-29        82
     7.96550   1.644E-29        68
     7.96650   9.927E-30        78
     7.96750   1.690E-29        94
     7.96850   1.823E-29        86
     7.96950   2.584E-29        90
     7.97050   2.741E-29       115
     7.97150   1.483E-29        81
     7.97250   2.639E-29       114
     7.97350   1.558E-29        82
     7.97450   1.672E-29        73
     7.97550   1.651E-29        89
     7.97650   2.206E-29       104
     7.97750   3.277E-29       136
     7.97850   1.838E-29        97
     7.97950   2.396E-29       102
     7.98050   1.318E-29        87
     7.98150   1.633E-29       100
     7.98250   1.623E-29        94
     7.98350   1.420E-29        90
     7.98450   1.752E-29        84
     7.98550   2.023E-29       106
     7.98650   1.346E-29        88
     7.98750   1.949E-29        96
     7.98850   1.960E-29       102
     7.98950   2.351E-29       104
     7.99050   2.149E-29        84
     7.99150   1.784E-29        89
     7.99250   2.523E-29        89
     7.99350   2.339E-29        85
     7.99450   1.928E-29        86
     7.99550   1.746E-29        91
     7.99650   1.990E-29        92
     7.99750   1.585E-29        91
     7.99850   2.335E-29       107
     7.99950   2.000E-29        73
     8.00050   1.826E-29        83
     8.00150   2.019E-29        92
     8.00250   1.667E-29        73
     8.00350   1.173E-29        72
     8.00450   2.436E-29        74
     8.00550   1.420E-29        64
     8.00650   7.461E-30        55
     8.00750   7.711E-30        69
     8.00850   1.556E-29        79
     8.00950   1.845E-29        79
     8.01050   1.262E-29        78
     8.01150   1.746E-29        93
     8.01250   1.534E-29       108
     8.01350   1.205E-29        83
     8.01450   1.371E-29        72
     8.01550   1.641E-29        89
     8.01650   1.433E-29        77
     8.01750   1.227E-29        68
     8.01850   1.156E-29        78
     8.01950   1.766E-29        86
     8.02050   1.817E-29        82
     8.02150   1.772E-29        86
     8.02250   1.407E-29        76
     8.02350   1.109E-29        75
     8.02450   9.600E-30        63
     8.02550   1.656E-29        94
     8.02650   1.954E-29        76
     8.02750   1.672E-29        92
     8.02850   1.635E-29        94
     8.02950   1.495E-29        76
     8.03050   6.312E-30        55
     8.03150   1.148E-29        82
     8.03250   9.104E-30        73
     8.03350   1.571E-29        94
     8.03450   1.434E-29        73
     8.03550   1.305E-29        80
     8.03650   1.008E-29        60
     8.03750   8.047E-30        56
     8.03850   1.423E-29        95
     8.03950   8.364E-30        60
     8.04050   1.489E-29        95
     8.04150   1.004E-29        68
     8.04250   1.302E-29        71
     8.04350   1.463E-29        78
     8.04450   1.668E-29        78
     8.04550   9.933E-30        66
     8.04650   1.040E-29        65
     8.04750   2.137E-29        78
     8.04850   1.290E-29        80
     8.04950   1.598E-29        83
     8.05050   1.582E-29        93
     8.05150   1.579E-29        58
     8.05250   1.212E-29        66
     8.05350   1.185E-29        67
     8.05450   1.208E-29        63
     8.05550   1.154E-29        74
     8.05650   9.410E-30        69
     8.05750   1.965E-29        84
     8.05850   2.487E-29        89
     8.05950   6.107E-30        57
     8.06050   2.088E-29        80
     8.06150   1.184E-29        86
     8.06250   1.207E-29        63
     8.06350   1.033E-29        81
     8.06450   8.722E-30        68
     8.06550   1.076E-29        55
     8.06650   9.703E-30        79
     8.06750   1.129E-29        67
     8.06850   1.375E-29        73
     8.06950   1.903E-29        78
     8.07050   1.797E-29        87
     8.07150   1.181E-29        59
     8.07250   1.157E-29        72
     8.07350   1.763E-29        81
     8.07450   1.468E-29        76
     8.07550   1.369E-29        77
     8.07650   1.985E-29        97
     8.07750   1.733E-29        83
     8.07850   1.231E-29        73
     8.07950   6.977E-30        56
     8.08050   1.511E-29        79
     8.08150   1.314E-29        73
     8.08250   1.108E-29        60
     8.08350   9.524E-30        74
     8.08450   1.499E-29        63
     8.08550   1.400E-29        82
     8.08650   1.137E-29        57
     8.08750   1.337E-29        76
     8.08850   9.846E-30        75
     8.08950   1.208E-29        78
     8.09050   1.481E-29        67
     8.09150   1.588E-29        69
     8.09250   1.690E-29        82
     8.09350   1.615E-29        77
     8.09450   1.395E-29        61
     8.09550   1.539E-29        62
     8.09650   1.211E-29        66
     8.09750   1.479E-29        62
     8.09850   1.229E-29        60
     8.09950   2.120E-29        74
     8.10050   8.112E-30        48
     8.10150   1.537E-29        73
     8.10250   1.495E-29        56
     8.10350   1.001E-29        55
     8.10450   1.049E-29        52
     8.10550   1.451E-29        65
     8.10650   5.770E-30        46
     8.10750   7.334E-30        65
     8.10850   1.890E-29        68
     8.10950   2.203E-29        77
     8.11050   1.070E-29        62
     8.11150   1.331E-29        72
     8.11250   1.327E-29        63
     8.11350   1.897E-29        90
     8.11450   9.973E-30        63
     8.11550   7.188E-30        53
     8.11650   9.686E-30        61
     8.11750   1.413E-29        85
     8.11850   1.482E-29        81
     8.11950   1.446E-29        68
     8.12050   1.505E-29        64
     8.12150   2.150E-29        97
     8.12250   1.286E-29        78
     8.12350   1.676E-29        73
     8.12450   2.033E-29        83
     8.12550   1.120E-29        75
     8.12650   1.547E-29        72
     8.12750   1.185E-29        74
     8.12850   1.220E-29        63
     8.12950   9.936E-30        75
     8.13050   1.774E-29        77
     8.13150   8.213E-30        81
     8.13250   1.344E-29        77
     8.13350   1.242E-29        71
     8.13450   1.154E-29        63
     8.13550   1.279E-29        60
     8.13650   1.238E-29        72
     8.13750   1.175E-29        62
     8.13850   1.535E-29        71
     8.13950   1.215E-29        76
     8.14050   1.596E-29        82
     8.14150   1.577E-29        66
     8.14250   1.171E-29        77
     8.14350   1.712E-29        76
     8.14450   1.358E-29        73
     8.14550   1.171E-29        91
     8.14650   9.842E-30        50
     8.14750   5.859E-30        57
     8.14850   1.150E-29        67
     8.14950   1.642E-29        82
     8.15050   1.347E-29        64
     8.15150   1.462E-29        73
     8.15250   1.312E-29        57
     8.15350   9.746E-30        73
     8.15450   1.153E-29        63
     8.15550   1.103E-29        47
     8.15650   1.826E-29        75
     8.15750   1.496E-29        76
     8.15850   1.268E-29        71
     8.15950   9.425E-30        74
     8.16050   1.877E-29        78
     8.16150   1.101E-29        72
     8.16250   1.566E-29        88
     8.16350   9.242E-30        72
     8.16450   1.503E-29        66
     8.16550   9.596E-30        58
     8.16650   1.245E-29        57
     8.16750   1.213E-29        72
     8.16850   7.993E-30        51
     8.16950   1.027E-29        60
     8.17050   1.127E-29        61
     8.17150   8.808E-30        56
     8.17250   1.789E-29        74
     8.17350   8.121E-30        68
     8.17450   1.090E-29        75
     8.17550   1.110E-29        72
     8.17650   1.016E-29        62
     8.17750   1.544E-29        75
     8.17850   1.293E-29        76
     8.17950   1.889E-29        80
     8.18050   1.347E-29        75
     8.18150   1.192E-29        69
     8.18250   9.037E-30        73
     8.18350   1.451E-29        71
     8.18450   9.807E-30        65
     8.18550   1.101E-29        60
     8.18650   1.301E-29        67
     8.18750   8.827E-30        62
     8.18850   8.029E-30        53
     8.18950   1.305E-29        78
     8.19050   1.089E-29        59
     8.19150   1.808E-29        65
     8.19250   9.178E-30        50
     8.19350   1.194E-29        62
     8.19450   1.694E-29        76
     8.19550   1.339E-29        84
     8.19650   1.093E-29        60
     8.19750   1.050E-29        59
     8.19850   1.348E-29        75
     8.19950   1.354E-29        92
     8.20050   1.188E-29        59
     8.20150   1.495E-29        55
     8.20250   1.297E-29        76
     8.20350   1.437E-29        69
     8.20450   1.328E-29        72
     8.20550   6.289E-30        56
     8.20650   8.112E-30        46
     8.20750   1.335E-29        81
     8.20850   1.004E-29        70
     8.20950   7.280E-30        58
     8.21050   1.403E-29        69
     8.21150   8.119E-30        69
     8.21250   1.529E-29        76
     8.21350   1.260E-29        55
     8.21450   1.286E-29        68
     8.21550   1.276E-29        70
     8.21650   1.507E-29        80
     8.21750   1.265E-29        61
     8.21850   1.045E-29        79
     8.21950   1.536E-29        72
     8.22050   1.443E-29        76
     8.22150   1.338E-29        84
     8.22250   1.329E-29        65
     8.22350   1.597E-29        85
     8.22450   2.116E-29        89
     8.22550   2.136E-29        92
     8.22650   1.597E-29        64
     8.22750   1.680E-29        82
     8.22850   2.238E-29        89
     8.22950   1.345E-29        82
     8.23050   1.575E-29        80
     8.23150   1.720E-29        79
     8.23250   2.228E-29        85
     8.23350   1.173E-29        68
     8.23450   1.914E-29       101
     8.23550   1.671E-29        91
     8.23650   1.045E-29        85
     8.23750   2.161E-29       105
     8.23850   1.775E-29        83
     8.23950   1.954E-29        87
     8.24050   1.460E-29        83
     8.24150   1.927E-29       111
     8.24250   2.120E-29       104
     8.24350   2.046E-29        91
     8.24450   2.949E-29       103
     8.24550   2.420E-29       114
     8.24650   2.477E-29        98
     8.24750   1.874E-29        91
     8.24850   2.233E-29       109
     8.24950   2.452E-29       109
     8.25050   2.478E-29       120
     8.25150   1.957E-29       105
     8.25250   2.040E-29        97
     8.25350   2.461E-29       113
     8.25450   2.341E-29        96
     8.25550   1.416E-29        92
     8.25650   1.222E-29        84
     8.25750   1.772E-29        95
     8.25850   1.265E-29        93
     8.25950   2.116E-29        97
     8.26050   1.610E-29        91
     8.26150   1.501E-29        99
     8.26250   2.153E-29       105
     8.26350   2.246E-29        95
     8.26450   1.919E-29        97
     8.26550   2.088E-29        86
     8.26650   1.709E-29        92
     8.26750   1.692E-29        78
     8.26850   2.488E-29        87
     8.26950   2.199E-29        86
     8.27050   2.021E-29        95
     8.27150   2.108E-29       103
     8.27250   1.939E-29       111
     8.27350   1.577E-29        78
     8.27450   1.927E-29       115
     8.27550   2.208E-29       100
     8.27650   2.494E-29       107
     8.27750   2.249E-29        95
     8.27850   1.353E-29        77
     8.27950   1.691E-29        87
     8.28050   1.783E-29        81
     8.28150   1.543E-29        81
     8.28250   1.928E-29        92
     8.28350   2.048E-29        94
     8.28450   1.595E-29        84
     8.28550   1.911E-29        87
     8.28650   1.816E-29        98
     8.28750   1.054E-29        75
     8.28850   1.470E-29        91
     8.28950   1.497E-29        96
     8.29050   1.810E-29        83
     8.29150   1.602E-29        85
     8.29250   1.450E-29        69
     8.29350   1.461E-29        88
     8.29450   1.181E-29        81
     8.29550   2.069E-29        98
     8.29650   2.423E-29        98
     8.29750   1.699E-29        82
     8.29850   1.046E-29        81
     8.29950   1.191E-29        77
     8.30050   1.091E-29        76
     8.30150   1.507E-29        92
     8.30250   1.560E-29        95
     8.30350   1.386E-29        63
     8.30450   1.129E-29        71
     8.30550   1.586E-29        78
     8.30650   1.310E-29        65
     8.30750   1.566E-29        87
     8.30850   1.290E-29        76
     8.30950   1.034E-29        77
     8.31050   9.806E-30        62
     8.31150   1.503E-29        89
     8.31250   1.956E-29       101
     8.31350   1.765E-29        78
     8.31450   1.123E-29        75
     8.31550   1.713E-29        78
     8.31650   1.313E-29        80
     8.31750   1.438E-29        76
     8.31850   1.011E-29        73
     8.31950   7.214E-30        55
     8.32050   9.541E-30        69
     8.32150   1.823E-29        90
     8.32250   1.714E-29        95
     8.32350   1.443E-29        84
     8.32450   1.839E-29        83
     8.32550   1.185E-29        88
     8.32650   1.571E-29        76
     8.32750   1.628E-29        95
     8.32850   9.909E-30        55
     8.32950   8.365E-30        80
     8.33050   1.258E-29        65
     8.33150   9.022E-30        67
     8.33250   9.974E-30        67
     8.33350   1.261E-29        70
     8.33450   1.611E-29        79
     8.33550   1.127E-29        66
     8.33650   1.542E-29        77
     8.33750   1.378E-29        86
     8.33850   1.281E-29        72
     8.33950   1.255E-29        72
     8.34050   1.277E-29        74
     8.34150   1.301E-29        75
     8.34250   1.555E-29        68
     8.34350   1.570E-29        74
     8.34450   1.473E-29        68
     8.34550   1.793E-29        84
     8.34650   1.879E-29        68
     8.34750   1.569E-29        74
     8.34850   1.262E-29        63
     8.34950   1.337E-29        78
     8.35050   1.201E-29        66
     8.35150   1.712E-29        76
     8.35250   9.837E-30        54
     8.35350   1.404E-29        72
     8.35450   1.000E-29        72
     8.35550   1.178E-29        62
     8.35650   6.833E-30        47
     8.35750   1.212E-29        69
     8.35850   1.352E-29        75
     8.35950   9.770E-30        72
     8.36050   1.124E-29        64
     8.36150   8.806E-30        66
     8.36250   1.951E-29        80
     8.36350   1.533E-29        67
     8.36450   1.726E-29        68
     8.36550   2.009E-29        82
     8.36650   1.477E-29        91
     8.36750   1.090E-29        59
     8.36850   1.409E-29        50
     8.36950   1.229E-29        77
     8.37050   1.659E-29        72
     8.37150   1.408E-29        81
     8.37250   1.520E-29        69
     8.37350   9.712E-30        68
     8.37450   1.230E-29        68
     8.37550   1.698E-29        77
     8.37650   1.527E-29        67
     8.37750   1.784E-29        78
     8.37850   1.056E-29        78
     8.37950   1.594E-29        67
     8.38050   1.702E-29        61
     8.38150   1.248E-29        73
     8.38250   8.927E-30        67
     8.38350   1.048E-29        79
     8.38450   1.304E-29        89
     8.38550   9.936E-30        58
     8.38650   2.008E-29        87
     8.38750   1.524E-29        92
     8.38850   1.316E-29        75
     8.38950   1.805E-29        80
     8.39050   1.552E-29        75
     8.39150   1.295E-29        92
     8.39250   1.196E-29        82
     8.39350   1.549E-29        85
     8.39450   1.396E-29        69
     8.39550   1.192E-29        64
     8.39650   1.271E-29        82
     8.39750   1.895E-29        68
     8.39850   1.138E-29        46
     8.39950   1.514E-29        61
     8.40050   1.283E-29        72
     8.40150   1.500E-29        69
     8.40250   1.597E-29        74
     8.40350   1.518E-29        83
     8.40450   1.559E-29        72
     8.40550   1.631E-29        64
     8.40650   1.397E-29        67
     8.40750   1.916E-29        85
     8.40850   1.722E-29        79
     8.40950   1.539E-29        74
     8.41050   1.875E-29        88
     8.41150   1.403E-29        77
     8.41250   1.685E-29        87
     8.41350   1.749E-29        79
     8.41450   1.545E-29        76
     8.41550   1.423E-29        59
     8.41650   1.713E-29        85
     8.41750   1.885E-29        82
     8.41850   1.057E-29        57
     8.41950   1.662E-29        70
     8.42050   1.424E-29        84
     8.42150   1.355E-29        86
     8.42250   7.787E-30        74
     8.42350   1.077E-29        70
     8.42450   1.111E-29        75
     8.42550   1.320E-29        78
     8.42650   1.655E-29        66
     8.42750   1.151E-29        69
     8.42850   5.726E-30        46
     8.42950   1.239E-29        68
     8.43050   1.062E-29        58
     8.43150   1.590E-29        86
     8.43250   1.080E-29        67
     8.43350   8.367E-30        45
     8.43450   1.129E-29        78
     8.43550   8.952E-30        56
     8.43650   1.164E-29        62
     8.43750   2.024E-29        66
     8.43850   1.404E-29        61
     8.43950   1.206E-29        61
     8.44050   1.119E-29        70
     8.44150   1.418E-29        63
     8.44250   1.735E-29        72
     8.44350   7.984E-30        58
     8.44450   1.369E-29        84
     8.44550   1.515E-29        72
     8.44650   1.529E-29        79
     8.44750   1.322E-29        68
     8.44850   6.739E-30        68
     8.44950   9.356E-30        76
     8.45050   8.875E-30        70
     8.45150   1.312E-29        68
     8.45250   1.584E-29        86
     8.45350   1.045E-29        69
     8.45450   1.062E-29        62
     8.45550   9.254E-30        75
     8.45650   1.623E-29        84
     8.45750   1.781E-29        87
     8.45850   1.334E-29        72
     8.45950   1.659E-29        79
     8.46050   1.086E-29        62
     8.46150   1.716E-29        82
     8.46250   1.698E-29        66
     8.46350   1.180E-29        80
     8.46450   1.047E-29        54
     8.46550   1.525E-29        65
     8.46650   8.885E-30        63
     8.46750   2.008E-29        86
     8.46850   1.116E-29        70
     8.46950   1.468E-29        71
     8.47050   1.548E-29        78
     8.47150   1.143E-29        66
     8.47250   1.194E-29        76
     8.47350   8.915E-30        55
     8.47450   1.285E-29        76
     8.47550   1.594E-29        73
     8.47650   9.489E-30        70
     8.47750   1.145E-29        64
     8.47850   8.679E-30        62
     8.47950   1.298E-29        66
     8.48050   1.142E-29        83
     8.48150   1.698E-29        80
     8.48250   9.952E-30        71
     8.48350   1.170E-29        80
     8.48450   1.352E-29        93
     8.48550   1.853E-29        79
     8.48650   1.403E-29        78
     8.48750   1.343E-29        79
     8.48850   1.314E-29        81
     8.48950   1.056E-29        75
     8.49050   1.572E-29        85
     8.49150   1.368E-29        92
     8.49250   1.223E-29        59
     8.49350   1.091E-29        84
     8.49450   1.489E-29        75
     8.49550   1.884E-29        90
     8.49650   1.880E-29       101
     8.49750   1.852E-29        98
     8.49850   1.631E-29        99
     8.49950   1.894E-29        93
     8.50050   1.554E-29        61
     8.50150   2.186E-29       105
     8.50250   1.146E-29        62
     8.50350   1.359E-29        84
     8.50450   1.980E-29        92
     8.50550   1.365E-29        93
     8.50650   1.917E-29        84
     8.50750   1.596E-29        98
     8.50850   1.653E-29       108
     8.50950   2.089E-29       102
     8.51050   1.200E-29        84
     8.51150   2.467E-29       127
     8.51250   2.253E-29       113
     8.51350   1.267E-29        80
     8.51450   1.655E-29        97
     8.51550   2.247E-29       102
     8.51650   2.606E-29       112
     8.51750   2.335E-29        94
     8.51850   1.992E-29        85
     8.51950   3.210E-29       118
     8.52050   2.687E-29       107
     8.52150   2.361E-29       102
     8.52250   1.819E-29       111
     8.52350   2.121E-29        99
     8.52450   2.289E-29       115
     8.52550   2.080E-29        90
     8.52650   2.620E-29       118
     8.52750   2.582E-29       110
     8.52850   2.318E-29       114
     8.52950   2.447E-29       126
     8.53050   1.749E-29        96
     8.53150   1.643E-29        89
     8.53250   1.932E-29       119
     8.53350   1.809E-29        99
     8.53450   1.527E-29        96
     8.53550   2.910E-29       118
     8.53650   2.853E-29       124
     8.53750   2.398E-29       111
     8.53850   1.976E-29       104
     8.53950   2.358E-29       100
     8.54050   2.235E-29       108
     8.54150   1.785E-29        72
     8.54250   1.836E-29        88
     8.54350   2.344E-29       101
     8.54450   2.671E-29        94
     8.54550   1.667E-29        94
     8.54650   2.722E-29       104
     8.54750   1.308E-29        73
     8.54850   2.210E-29        95
     8.54950   1.520E-29        90
     8.55050   2.625E-29       111
     8.55150   3.018E-29       106
     8.55250   1.568E-29       103
     8.55350   1.803E-29       100
     8.55450   2.353E-29       117
     8.55550   1.520E-29        94
     8.55650   1.536E-29        83
     8.55750   1.670E-29        89
     8.55850   1.667E-29        90
     8.55950   1.765E-29       100
     8.56050   1.081E-29        78
     8.56150   1.294E-29        83
     8.56250   1.668E-29        88
     8.56350   2.207E-29       106
     8.56450   1.243E-29        86
     8.56550   1.582E-29        93
     8.56650   1.652E-29        75
     8.56750   1.204E-29        79
     8.56850   1.462E-29       109
     8.56950   9.750E-30        63
     8.57050   1.632E-29        87
     8.57150   1.697E-29       103
     8.57250   1.787E-29        81
     8.57350   1.699E-29       101
     8.57450   1.993E-29        83
     8.57550   2.167E-29        97
     8.57650   1.378E-29        86
     8.57750   1.694E-29        98
     8.57850   1.810E-29        84
     8.57950   1.374E-29        67
     8.58050   1.295E-29        84
     8.58150   2.163E-29        80
     8.58250   1.392E-29        78
     8.58350   1.112E-29        74
     8.58450   1.291E-29        79
     8.58550   1.431E-29        70
     8.58650   1.641E-29        81
     8.58750   1.306E-29        72
     8.58850   1.581E-29        85
     8.58950   1.287E-29        73
     8.59050   1.027E-29        69
     8.59150   1.360E-29        78
     8.59250   1.538E-29        88
     8.59350   1.525E-29        84
     8.59450   1.274E-29        82
     8.59550   1.689E-29        84
     8.59650   1.719E-29        84
     8.59750   1.471E-29        81
     8.59850   1.321E-29        70
     8.59950   1.110E-29        69
     8.60050   1.309E-29        77
     8.60150   1.388E-29       106
     8.60250   1.291E-29        60
     8.60350   1.090E-29        72
     8.60450   9.831E-30        76
     8.60550   1.466E-29        87
     8.60650   1.181E-29        65
     8.60750   1.366E-29        71
     8.60850   1.674E-29        83
     8.60950   1.399E-29        82
     8.61050   1.223E-29        71
     8.61150   1.177E-29        65
     8.61250   1.356E-29        85
     8.61350   1.329E-29        76
     8.61450   1.001E-29        85
     8.61550   1.475E-29        68
     8.61650   1.308E-29        73
     8.61750   1.668E-29        63
     8.61850   1.145E-29        66
     8.61950   1.390E-29        76
     8.62050   9.858E-30        81
     8.62150   1.937E-29        82
     8.62250   1.138E-29        73
     8.62350   1.392E-29        66
     8.62450   8.813E-30        60
     8.62550   9.057E-30        53
     8.62650   1.454E-29        81
     8.62750   9.869E-30        80
     8.62850   1.118E-29        66
     8.62950   1.016E-29        65
     8.63050   1.136E-29        68
     8.63150   2.083E-29        92
     8.63250   1.288E-29        73
     8.63350   1.751E-29        91
     8.63450   2.498E-29        95
     8.63550   1.595E-29        67
     8.63650   1.216E-29        64
     8.63750   1.076E-29        82
     8.63850   9.678E-30        82
     8.63950   2.037E-29        75
     8.64050   1.132E-29        77
     8.64150   1.727E-29        88
     8.64250   1.562E-29        77
     8.64350   1.657E-29        72
     8.64450   9.507E-30        66
     8.64550   1.858E-29        70
     8.64650   1.376E-29        68
     8.64750   1.480E-29        80
     8.64850   1.217E-29        79
     8.64950   1.844E-29        77
     8.65050   1.567E-29        75
     8.65150   8.848E-30        68
     8.65250   1.311E-29        62
     8.65350   1.624E-29        83
     8.65450   1.424E-29        84
     8.65550   1.062E-29        78
     8.65650   1.307E-29        87
     8.65750   1.274E-29        76
     8.65850   1.347E-29        80
     8.65950   1.431E-29        76
     8.66050   1.698E-29        72
     8.66150   1.199E-29        65
     8.66250   1.415E-29        64
     8.66350   1.145E-29        68
     8.66450   8.609E-30        66
     8.66550   1.026E-29        76
     8.66650   1.200E-29        82
     8.66750   1.509E-29        77
     8.66850   1.697E-29        84
     8.66950   1.553E-29        88
     8.67050   1.126E-29        68
     8.67150   1.175E-29        60
     8.67250   6.284E-30        54
     8.67350   8.145E-30        67
     8.67450   1.044E-29        79
     8.67550   1.298E-29        71
     8.67650   1.506E-29        70
     8.67750   1.619E-29        66
     8.67850   1.139E-29        76
     8.67950   1.366E-29        82
     8.68050   1.013E-29        76
     8.68150   1.633E-29        90
     8.68250   8.252E-30        53
     8.68350   1.309E-29        80
     8.68450   1.805E-29        75
     8.68550   1.363E-29        76
     8.68650   1.711E-29        89
     8.68750   1.217E-29        83
     8.68850   8.679E-30        56
     8.68950   8.456E-30        75
     8.69050   1.949E-29        86
     8.69150   2.188E-29        93
     8.69250   1.627E-29        72
     8.69350   2.105E-29        78
     8.69450   1.356E-29        60
     8.69550   1.246E-29        80
     8.69650   1.108E-29        58
     8.69750   8.173E-30        57
     8.69850   1.150E-29        53
     8.69950   2.093E-29        89
     8.70050   1.201E-29        77
     8.70150   1.091E-29        50
     8.70250   9.168E-30        50
     8.70350   1.326E-29        66
     8.70450   1.126E-29        75
     8.70550   1.536E-29        81
     8.70650   1.091E-29        65
     8.70750   1.340E-29        56
     8.70850   1.292E-29        92
     8.70950   1.303E-29        48
     8.71050   1.299E-29        62
     8.71150   1.311E-29        59
     8.71250   1.714E-29        82
     8.71350   1.079E-29        61
     8.71450   1.146E-29        60
     8.71550   1.700E-29        70
     8.71650   1.286E-29        64
     8.71750   9.858E-30        70
     8.71850   1.466E-29        83
     8.71950   9.362E-30        69
     8.72050   1.468E-29        95
     8.72150   1.524E-29        65
     8.72250   1.393E-29        67
     8.72350   7.790E-30        60
     8.72450   8.477E-30        54
     8.72550   1.288E-29        61
     8.72650   1.127E-29        60
     8.72750   1.280E-29        74
     8.72850   1.106E-29        73
     8.72950   1.149E-29        64
     8.73050   1.381E-29        65
     8.73150   1.439E-29        89
     8.73250   1.176E-29        63
     8.73350   1.999E-29        80
     8.73450   2.310E-29       102
     8.73550   1.173E-29        83
     8.73650   1.517E-29        81
     8.73750   1.389E-29        73
     8.73850   1.659E-29        79
     8.73950   1.364E-29        81
     8.74050   1.441E-29        79
     8.74150   1.231E-29        62
     8.74250   1.409E-29        85
     8.74350   2.098E-29        85
     8.74450   1.403E-29        88
     8.74550   1.537E-29        88
     8.74650   1.545E-29        81
     8.74750   1.264E-29        91
     8.74850   1.254E-29        65
     8.74950   1.424E-29        95
     8.75050   1.196E-29        91
     8.75150   1.552E-29        84
     8.75250   1.234E-29        70
     8.75350   2.056E-29        78
     8.75450   1.724E-29        93
     8.75550   1.807E-29        89
     8.75650   1.351E-29        72
     8.75750   1.138E-29        79
     8.75850   2.120E-29        86
     8.75950   1.621E-29        80
     8.76050   1.531E-29        73
     8.76150   1.475E-29        79
     8.76250   1.354E-29        76
     8.76350   1.477E-29        95
     8.76450   8.387E-30        54
     8.76550   1.489E-29        82
     8.76650   1.798E-29        84
     8.76750   1.521E-29        76
     8.76850   1.502E-29        95
     8.76950   1.608E-29        74
     8.77050   1.837E-29        73
     8.77150   1.635E-29       118
     8.77250   1.766E-29        90
     8.77350   1.429E-29       101
     8.77450   2.355E-29       114
     8.77550   1.436E-29        77
     8.77650   1.737E-29       112
     8.77750   1.969E-29        95
     8.77850   1.537E-29       114
     8.77950   2.155E-29        97
     8.78050   1.542E-29       110
     8.78150   1.538E-29       117
     8.78250   2.456E-29       124
     8.78350   2.520E-29       121
     8.78450   1.878E-29       105
     8.78550   2.272E-29       134
     8.78650   2.739E-29       135
     8.78750   2.502E-29       113
     8.78850   2.028E-29       100
     8.78950   1.452E-29       105
     8.79050   1.152E-29        93
     8.79150   2.111E-29       108
     8.79250   2.025E-29        91
     8.79350   2.563E-29       115
     8.79450   2.331E-29       104
     8.79550   2.640E-29       115
     8.79650   2.810E-29       146
     8.79750   2.291E-29       111
     8.79850   2.997E-29       112
     8.79950   2.194E-29       104
     8.80050   2.595E-29       105
     8.80150   2.115E-29       112
     8.80250   2.544E-29       107
     8.80350   2.302E-29       105
     8.80450   2.089E-29       110
     8.80550   2.111E-29       127
     8.80650   2.766E-29       143
     8.80750   2.630E-29       114
     8.80850   2.344E-29       122
     8.80950   1.574E-29       102
     8.81050   2.461E-29       109
     8.81150   2.768E-29       119
     8.81250   1.549E-29        95
     8.81350   2.877E-29       117
     8.81450   2.136E-29       108
     8.81550   2.459E-29       109
     8.81650   2.160E-29        97
     8.81750   2.685E-29       106
     8.81850   1.978E-29        85
     8.81950   1.977E-29        93
     8.82050   2.371E-29        97
     8.82150   2.315E-29        87
     8.82250   2.232E-29        93
     8.82350   1.121E-29        77
     8.82450   1.596E-29       101
     8.82550   1.645E-29        79
     8.82650   1.899E-29        83
     8.82750   2.333E-29       101
     8.82850   2.008E-29       101
     8.82950   1.454E-29       106
     8.83050   1.511E-29        86
     8.83150   1.861E-29       113
     8.83250   1.839E-29       102
     8.83350   2.368E-29        79
     8.83450   1.283E-29        74
     8.83550   2.100E-29        89
     8.83650   1.486E-29        87
     8.83750   1.685E-29        86
     8.83850   1.159E-29        80
     8.83950   1.675E-29        77
     8.84050   1.600E-29        81
     8.84150   1.451E-29        88
     8.84250   1.871E-29        93
     8.84350   2.305E-29       101
     8.84450   1.700E-29        97
     8.84550   9.533E-30        66
     8.84650   1.661E-29       102
     8.84750   1.598E-29        83
     8.84850   1.896E-29        91
     8.84950   1.249E-29        73
     8.85050   9.363E-30        78
     8.85150   1.256E-29       101
     8.85250   1.879E-29        95
     8.85350   1.466E-29        81
     8.85450   1.537E-29        85
     8.85550   1.365E-29        78
     8.85650   2.054E-29        89
     8.85750   1.797E-29        73
     8.85850   2.172E-29        78
     8.85950   1.558E-29        88
     8.86050   7.769E-30        75
     8.86150   1.409E-29        78
     8.86250   1.097E-29        64
     8.86350   1.423E-29        79
     8.86450   9.735E-30        69
     8.86550   1.839E-29        81
     8.86650   1.539E-29        78
     8.86750   1.268E-29        86
     8.86850   1.444E-29       101
     8.86950   9.491E-30        61
     8.87050   1.176E-29        68
     8.87150   1.028E-29        65
     8.87250   1.664E-29        81
     8.87350   1.538E-29        95
     8.87450   1.576E-29        85
     8.87550   1.486E-29        88
     8.87650   9.882E-30        80
     8.87750   1.527E-29        88
     8.87850   1.282E-29        87
     8.87950   2.066E-29        99
     8.88050   9.711E-30        75
     8.88150   1.060E-29        88
     8.88250   1.908E-29        86
     8.88350   9.740E-30        84
     8.88450   9.935E-30        79
     8.88550   1.519E-29        86
     8.88650   1.906E-29        90
     8.88750   1.073E-29        63
     8.88850   1.266E-29        85
     8.88950   1.919E-29        91
     8.89050   1.921E-29        88
     8.89150   1.360E-29        61
     8.89250   1.183E-29        75
     8.89350   2.129E-29        86
     8.89450   1.450E-29        72
     8.89550   1.769E-29        83
     8.89650   1.687E-29        76
     8.89750   1.183E-29        63
     8.89850   1.107E-29        62
     8.89950   1.349E-29        78
     8.90050   1.522E-29        73
     8.90150   1.614E-29        85
     8.90250   1.383E-29        61
     8.90350   1.592E-29        89
     8.90450   1.251E-29        90
     8.90550   1.553E-29        84
     8.90650   1.306E-29        84
     8.90750   1.843E-29        85
     8.90850   1.127E-29        74
     8.90950   9.814E-30        60
     8.91050   1.022E-29        64
     8.91150   8.699E-30        67
     8.91250   1.418E-29        69
     8.91350   1.868E-29        87
     8.91450   1.456E-29        76
     8.91550   1.245E-29        79
     8.91650   1.444E-29        74
     8.91750   1.335E-29        84
     8.91850   1.283E-29        71
     8.91950   1.366E-29        63
     8.92050   1.094E-29        74
     8.92150   1.469E-29        83
     8.92250   1.034E-29        64
     8.92350   1.950E-29        83
     8.92450   1.721E-29        78
     8.92550   2.276E-29        92
     8.92650   1.417E-29        80
     8.92750   1.491E-29        65
     8.92850   1.588E-29        84
     8.92950   1.581E-29        81
     8.93050   1.667E-29        76
     8.93150   1.702E-29        85
     8.93250   1.337E-29        75
     8.93350   9.371E-30        65
     8.93450   1.935E-29        90
     8.93550   1.690E-29        87
     8.93650   1.441E-29        94
     8.93750   1.592E-29        89
     8.93850   1.566E-29        86
     8.93950   1.325E-29        75
     8.94050   1.096E-29        70
     8.94150   1.287E-29        80
     8.94250   8.737E-30        71
     8.94350   1.355E-29        76
     8.94450   1.315E-29        77
     8.94550   1.358E-29        75
     8.94650   1.240E-29        76
     8.94750   1.661E-29        87
     8.94850   1.496E-29        97
     8.94950   1.203E-29        81
     8.95050   1.392E-29        64
     8.95150   1.751E-29        88
     8.95250   1.200E-29        72
     8.95350   1.542E-29        75
     8.95450   1.803E-29        78
     8.95550   2.097E-29        88
     8.95650   1.254E-29        70
     8.95750   1.223E-29        92
     8.95850   1.649E-29        53
     8.95950   1.646E-29        83
     8.96050   8.354E-30        66
     8.96150   1.642E-29        82
     8.96250   1.543E-29        78
     8.96350   1.211E-29        66
     8.96450   1.281E-29        69
     8.96550   1.144E-29        78
     8.96650   1.272E-29        61
     8.96750   1.676E-29        72
     8.96850   1.561E-29        77
     8.96950   1.805E-29        93
     8.97050   1.644E-29        68
     8.97150   1.145E-29        54
     8.97250   1.194E-29        61
     8.97350   1.748E-29        73
     8.97450   2.011E-29        98
     8.97550   1.190E-29        72
     8.97650   1.679E-29        72
     8.97750   1.238E-29        63
     8.97850   1.178E-29        81
     8.97950   2.040E-29        64
     8.98050   1.554E-29        64
     8.98150   9.453E-30        77
     8.98250   1.246E-29        75
     8.98350   9.052E-30        66
     8.98450   1.913E-29        85
     8.98550   1.333E-29        81
     8.98650   1.554E-29       103
     8.98750   1.095E-29        64
     8.98850   9.578E-30        78
     8.98950   1.517E-29        89
     8.99050   1.636E-29        75
     8.99150   1.280E-29        62
     8.99250   1.572E-29        78
     8.99350   1.573E-29        83
     8.99450   1.239E-29        73
     8.99550   1.737E-29        91
     8.99650   2.102E-29        89
     8.99750   1.016E-29        69
     8.99850   1.435E-29        83
     8.99950   1.374E-29        72
     9.00050   1.279E-29        68
     9.00150   1.141E-29        77
     9.00250   2.157E-29        92
     9.00350   1.320E-29        87
     9.00450   1.697E-29        78
     9.00550   1.405E-29        90
     9.00650   1.432E-29        99
     9.00750   1.294E-29        81
     9.00850   1.571E-29        79
     9.00950   1.379E-29        87
     9.01050   1.517E-29        83
     9.01150   1.245E-29        84
     9.01250   2.056E-29        87
     9.01350   7.362E-30        70
     9.01450   1.170E-29        86
     9.01550   1.352E-29        87
     9.01650   1.840E-29        77
     9.01750   1.190E-29        72
     9.01850   1.641E-29        95
     9.01950   1.261E-29        87
     9.02050   1.055E-29        87
     9.02150   1.395E-29        95
     9.02250   1.692E-29        85
     9.02350   1.997E-29        85
     9.02450   2.043E-29        95
     9.02550   1.751E-29        92
     9.02650   1.278E-29        67
     9.02750   2.052E-29       102
     9.02850   1.732E-29        94
     9.02950   1.265E-29        74
     9.03050   1.343E-29        85
     9.03150   1.074E-29        67
     9.03250   1.170E-29        80
     9.03350   1.053E-29        78
     9.03450   1.152E-29        94
     9.03550   1.018E-29        78
     9.03650   1.256E-29        86
     9.03750   1.720E-29        83
     9.03850   2.103E-29        82
     9.03950   1.555E-29        89
     9.04050   1.977E-29        98
     9.04150   2.001E-29       113
     9.04250   1.950E-29        85
     9.04350   2.152E-29       111
     9.04450   2.120E-29       108
     9.04550   1.402E-29        90
     9.04650   1.514E-29        93
     9.04750   1.347E-29        69
     9.04850   1.653E-29       111
     9.04950   2.083E-29       113
     9.05050   1.853E-29       104
     9.05150   2.526E-29       126
     9.05250   2.957E-29       117
     9.05350   1.844E-29       122
     9.05450   1.837E-29       111
     9.05550   2.766E-29       109
     9.05650   2.772E-29       112
     9.05750   2.383E-29       131
     9.05850   1.952E-29       110
     9.05950   2.533E-29       109
     9.06050   2.325E-29       111
     9.06150   2.302E-29       121
     9.06250   1.497E-29       100
     9.06350   1.603E-29       100
     9.06450   1.863E-29       105
     9.06550   1.855E-29        88
     9.06650   2.643E-29       123
     9.06750   2.824E-29       104
     9.06850   2.490E-29        98
     9.06950   3.056E-29       123
     9.07050   2.265E-29       101
     9.07150   2.658E-29       106
     9.07250   3.364E-29       139
     9.07350   2.882E-29       151
     9.07450   2.302E-29       125
     9.07550   2.964E-29       130
     9.07650   1.750E-29        77
     9.07750   2.657E-29       124
     9.07850   2.338E-29       127
     9.07950   2.575E-29       113
     9.08050   1.759E-29        89
     9.08150   2.699E-29       127
     9.08250   1.917E-29       108
     9.08350   2.531E-29       121
     9.08450   2.193E-29       104
     9.08550   2.012E-29       120
     9.08650   1.791E-29       100
     9.08750   2.899E-29       107
     9.08850   1.983E-29        92
     9.08950   2.751E-29        91
     9.09050   2.944E-29       106
     9.09150   2.516E-29       106
     9.09250   3.087E-29       106
     9.09350   1.857E-29        83
     9.09450   2.227E-29       111
     9.09550   2.288E-29       119
     9.09650   2.686E-29       116
     9.09750   1.914E-29       103
     9.09850   2.019E-29        99
     9.09950   2.314E-29        99
     9.10050   2.239E-29        94
     9.10150   2.093E-29        93
     9.10250   2.130E-29       109
     9.10350   1.858E-29        91
     9.10450   2.078E-29        93
     9.10550   1.531E-29        93
     9.10650   1.843E-29       112
     9.10750   1.542E-29        86
     9.10850   1.826E-29        80
     9.10950   9.968E-30        83
     9.11050   1.201E-29        78
     9.11150   1.619E-29       101
     9.11250   1.433E-29        84
     9.11350   1.173E-29        91
     9.11450   1.528E-29        86
     9.11550   2.547E-29       100
     9.11650   9.600E-30        61
     9.11750   1.335E-29        81
     9.11850   1.093E-29        76
     9.11950   1.382E-29        74
     9.12050   1.230E-29        78
     9.12150   1.939E-29       105
     9.12250   1.642E-29        78
     9.12350   2.225E-29        97
     9.12450   1.805E-29       105
     9.12550   1.389E-29        97
     9.12650   1.219E-29        79
     9.12750   1.823E-29       100
     9.12850   1.499E-29        70
     9.12950   9.264E-30        75
     9.13050   1.607E-29       101
     9.13150   1.493E-29        79
     9.13250   1.600E-29        79
     9.13350   1.486E-29        79
     9.13450   1.749E-29        74
     9.13550   1.503E-29        71
     9.13650   1.125E-29        85
     9.13750   1.278E-29        87
     9.13850   9.951E-30        60
     9.13950   1.184E-29        65
     9.14050   1.061E-29        70
     9.14150   8.020E-30        65
     9.14250   8.117E-30        72
     9.14350   1.607E-29        74
     9.14450   1.091E-29        69
     9.14550   1.577E-29       103
     9.14650   1.415E-29        82
     9.14750   2.143E-29       100
     9.14850   1.329E-29        87
     9.14950   1.151E-29        57
     9.15050   8.641E-30        67
     9.15150   1.595E-29        97
     9.15250   9.780E-30        80
     9.15350   2.081E-29       100
     9.15450   1.200E-29        92
     9.15550   1.414E-29        90
     9.15650   1.306E-29        87
     9.15750   1.106E-29        87
     9.15850   1.287E-29        89
     9.15950   1.049E-29        76
     9.16050   2.288E-29        87
     9.16150   2.001E-29        93
     9.16250   1.447E-29        78
     9.16350   1.698E-29        79
     9.16450   1.674E-29        99
     9.16550   1.159E-29        71
     9.16650   1.436E-29        71
     9.16750   1.266E-29        67
     9.16850   2.643E-29        90
     9.16950   1.696E-29        80
     9.17050   1.302E-29        65
     9.17150   6.179E-30        57
     9.17250   1.103E-29        62
     9.17350   1.101E-29        74
     9.17450   1.624E-29        97
     9.17550   1.599E-29        79
     9.17650   1.456E-29        95
     9.17750   1.821E-29       101
     9.17850   1.269E-29        75
     9.17950   9.734E-30        64
     9.18050   1.680E-29        77
     9.18150   1.759E-29        78
     9.18250   1.332E-29        70
     9.18350   1.186E-29        73
     9.18450   1.302E-29        95
     9.18550   8.758E-30        86
     9.18650   1.353E-29        75
     9.18750   1.482E-29        76
     9.18850   1.674E-29        91
     9.18950   1.593E-29        83
     9.19050   1.394E-29        81
     9.19150   9.796E-30        67
     9.19250   1.298E-29        72
     9.19350   9.846E-30        97
     9.19450   1.618E-29        94
     9.19550   2.007E-29        94
     9.19650   2.037E-29        90
     9.19750   2.042E-29        76
     9.19850   8.443E-30        67
     9.19950   1.601E-29        83
     9.20050   1.245E-29        87
     9.20150   1.679E-29       102
     9.20250   1.122E-29        71
     9.20350   1.301E-29        92
     9.20450   9.025E-30        73
     9.20550   1.229E-29        81
     9.20650   1.515E-29        77
     9.20750   2.028E-29        79
     9.20850   1.631E-29        93
     9.20950   1.568E-29        87
     9.21050   1.961E-29        77
     9.21150   1.287E-29        71
     9.21250   1.279E-29        60
     9.21350   9.480E-30        55
     9.21450   1.060E-29        75
     9.21550   2.097E-29       104
     9.21650   2.401E-29        79
     9.21750   1.370E-29        71
     9.21850   1.282E-29        68
     9.21950   1.722E-29        87
     9.22050   1.847E-29        86
     9.22150   1.546E-29        82
     9.22250   1.281E-29        72
     9.22350   1.420E-29        65
     9.22450   1.334E-29        75
     9.22550   1.104E-29        73
     9.22650   1.266E-29        84
     9.22750   1.432E-29        66
     9.22850   1.714E-29        81
     9.22950   1.632E-29        93
     9.23050   1.388E-29        68
     9.23150   1.581E-29        71
     9.23250   1.151E-29        78
     9.23350   1.239E-29        80
     9.23450   1.216E-29        57
     9.23550   9.137E-30        73
     9.23650   1.762E-29        87
     9.23750   1.338E-29        71
     9.23850   1.833E-29        94
     9.23950   1.426E-29        78
     9.24050   1.554E-29       102
     9.24150   1.358E-29        83
     9.24250   1.469E-29        83
     9.24350   1.425E-29        91
     9.24450   1.205E-29        72
     9.24550   1.131E-29        77
     9.24650   1.610E-29        94
     9.24750   1.402E-29        81
     9.24850   9.887E-30        80
     9.24950   1.464E-29        76
     9.25050   1.600E-29       100
     9.25150   2.090E-29       120
     9.25250   1.279E-29        86
     9.25350   1.173E-29        79
     9.25450   1.324E-29       101
     9.25550   7.442E-30        73
     9.25650   1.616E-29        82
     9.25750   1.281E-29        86
     9.25850   1.890E-29        98
     9.25950   1.815E-29       108
     9.26050   1.364E-29        66
     9.26150   1.549E-29        91
     9.26250   1.808E-29        95
     9.26350   1.466E-29        89
     9.26450   1.997E-29        82
     9.26550   1.069E-29        78
     9.26650   2.992E-29       109
     9.26750   1.313E-29        85
     9.26850   1.259E-29        77
     9.26950   1.391E-29        80
     9.27050   1.332E-29        87
     9.27150   1.635E-29       105
     9.27250   1.355E-29        74
     9.27350   1.416E-29        90
     9.27450   1.856E-29        83
     9.27550   1.317E-29        88
     9.27650   1.134E-29        63
     9.27750   1.841E-29        77
     9.27850   7.906E-30        77
     9.27950   1.476E-29        90
     9.28050   1.080E-29        63
     9.28150   1.500E-29        89
     9.28250   2.049E-29        80
     9.28350   1.562E-29        77
     9.28450   1.622E-29        74
     9.28550   9.444E-30        68
     9.28650   1.507E-29        85
     9.28750   1.664E-29        83
     9.28850   1.341E-29        85
     9.28950   1.341E-29        97
     9.29050   1.362E-29        81
     9.29150   1.616E-29        95
     9.29250   1.377E-29        76
     9.29350   1.302E-29        86
     9.29450   1.337E-29        74
     9.29550   1.129E-29        97
     9.29650   1.181E-29        80
     9.29750   1.079E-29        64
     9.29850   1.186E-29        83
     9.29950   1.492E-29        79
     9.30050   1.305E-29        75
     9.30150   1.714E-29        87
     9.30250   1.716E-29        97
     9.30350   2.071E-29        93
     9.30450   1.183E-29        69
     9.30550   2.406E-29        90
     9.30650   1.289E-29        80
     9.30750   1.860E-29        86
     9.30850   1.635E-29        90
     9.30950   1.227E-29        83
     9.31050   1.607E-29        93
     9.31150   1.953E-29        99
     9.31250   1.408E-29        75
     9.31350   2.270E-29        91
     9.31450   1.089E-29       100
     9.31550   1.790E-29        85
     9.31650   1.648E-29       103
     9.31750   2.295E-29       116
     9.31850   1.501E-29       100
     9.31950   1.301E-29        93
     9.32050   1.246E-29        88
     9.32150   2.277E-29       110
     9.32250   1.765E-29       113
     9.32350   2.262E-29       107
     9.32450   1.124E-29        93
     9.32550   2.071E-29       111
     9.32650   1.561E-29       115
     9.32750   2.262E-29       108
     9.32850   2.106E-29       131
     9.32950   3.324E-29       124
     9.33050   2.749E-29       134
     9.33150   2.507E-29       125
     9.33250   1.759E-29       110
     9.33350   1.776E-29       107
     9.33450   2.778E-29       148
     9.33550   2.580E-29        98
     9.33650   2.115E-29       131
     9.33750   1.363E-29       100
     9.33850   3.786E-29       141
     9.33950   2.155E-29       114
     9.34050   1.616E-29        91
     9.34150   2.842E-29       114
     9.34250   3.346E-29       129
     9.34350   3.328E-29       108
     9.34450   2.428E-29        97
     9.34550   2.769E-29       113
     9.34650   2.566E-29       102
     9.34750   1.633E-29       100
     9.34850   1.772E-29        96
     9.34950   1.645E-29        82
     9.35050   3.026E-29       118
     9.35150   2.676E-29       121
     9.35250   2.597E-29       119
     9.35350   2.165E-29       106
     9.35450   2.606E-29       114
     9.35550   2.869E-29       112
     9.35650   2.335E-29       130
     9.35750   2.566E-29       125
     9.35850   2.813E-29       107
     9.35950   2.729E-29       134
     9.36050   2.122E-29       109
     9.36150   2.415E-29       124
     9.36250   2.277E-29       111
     9.36350   2.022E-29       112
     9.36450   2.193E-29       115
     9.36550   1.521E-29        93
     9.36650   2.020E-29        85
     9.36750   3.419E-29        98
     9.36850   3.427E-29       104
     9.36950   2.946E-29       115
     9.37050   2.463E-29        82
     9.37150   2.630E-29       100
     9.37250   2.709E-29       105
     9.37350   1.773E-29        78
     9.37450   2.786E-29       110
     9.37550   2.501E-29       102
     9.37650   2.497E-29       103
     9.37750   1.485E-29       105
     9.37850   1.942E-29        94
     9.37950   2.134E-29       106
     9.38050   1.429E-29        94
     9.38150   1.278E-29        93
     9.38250   2.364E-29       104
     9.38350   2.077E-29       107
     9.38450   1.638E-29        99
     9.38550   1.569E-29        76
     9.38650   1.530E-29        83
     9.38750   1.784E-29        93
     9.38850   1.800E-29        91
     9.38950   1.475E-29        94
     9.39050   1.415E-29        82
     9.39150   1.806E-29        85
     9.39250   2.301E-29        87
     9.39350   2.140E-29        99
     9.39450   1.907E-29        85
     9.39550   1.496E-29        79
     9.39650   1.119E-29        83
     9.39750   2.424E-29        96
     9.39850   1.175E-29        73
     9.39950   2.671E-29        90
     9.40050   1.564E-29        78
     9.40150   1.874E-29        93
     9.40250   1.685E-29        90
     9.40350   1.226E-29        91
     9.40450   1.713E-29       106
     9.40550   2.823E-29       133
     9.40650   1.738E-29       109
     9.40750   1.793E-29        89
     9.40850   1.416E-29        77
     9.40950   1.224E-29        81
     9.41050   1.315E-29       100
     9.41150   1.775E-29        90
     9.41250   1.480E-29        91
     9.41350   1.581E-29       119
     9.41450   1.482E-29        96
     9.41550   1.861E-29       102
     9.41650   1.825E-29        90
     9.41750   1.705E-29        98
     9.41850   1.856E-29       100
     9.41950   1.886E-29       105
     9.42050   1.581E-29        69
     9.42150   1.775E-29        70
     9.42250   1.114E-29        68
     9.42350   9.957E-30        84
     9.42450   1.112E-29        89
     9.42550   9.872E-30        71
     9.42650   1.188E-29        90
     9.42750   1.592E-29        85
     9.42850   1.355E-29        91
     9.42950   1.656E-29        73
     9.43050   9.630E-30        82
     9.43150   1.042E-29        68
     9.43250   1.255E-29       100
     9.43350   1.510E-29        92
     9.43450   1.258E-29        98
     9.43550   1.218E-29        93
     9.43650   1.726E-29        87
     9.43750   1.055E-29        93
     9.43850   1.726E-29        86
     9.43950   1.399E-29        89
     9.44050   1.863E-29        98
     9.44150   1.065E-29        87
     9.44250   1.798E-29        75
     9.44350   1.586E-29        99
     9.44450   1.709E-29       103
     9.44550   1.429E-29        77
     9.44650   1.157E-29        84
     9.44750   1.735E-29        88
     9.44850   1.602E-29        87
     9.44950   1.267E-29        79
     9.45050   2.679E-29        92
     9.45150   1.003E-29        75
     9.45250   1.716E-29        77
     9.45350   1.006E-29        71
     9.45450   1.863E-29        89
     9.45550   1.432E-29        92
     9.45650   2.216E-29        84
     9.45750   2.504E-29       113
     9.45850   1.315E-29        64
     9.45950   1.542E-29        83
     9.46050   1.604E-29        76
     9.46150   1.888E-29       131
     9.46250   1.727E-29        82
     9.46350   1.025E-29        79
     9.46450   8.911E-30        53
     9.46550   1.147E-29        67
     9.46650   1.175E-29        63
     9.46750   9.238E-30        56
     9.46850   1.288E-29        69
     9.46950   1.986E-29        93
     9.47050   1.526E-29        95
     9.47150   1.295E-29        82
     9.47250   1.573E-29        77
     9.47350   2.227E-29        87
     9.47450   1.610E-29        88
     9.47550   9.684E-30        69
     9.47650   1.075E-29        85
     9.47750   1.176E-29        87
     9.47850   2.517E-29        88
     9.47950   8.661E-30        78
     9.48050   1.290E-29        75
     9.48150   1.223E-29        79
     9.48250   1.726E-29        96
     9.48350   2.043E-29        97
     9.48450   1.733E-29       106
     9.48550   1.796E-29       103
     9.48650   1.202E-29        73
     9.48750   1.101E-29        89
     9.48850   1.972E-29        92
     9.48950   1.858E-29        93
     9.49050   1.746E-29        92
     9.49150   1.303E-29        87
     9.49250   1.812E-29        91
     9.49350   1.560E-29       107
     9.49450   1.585E-29        99
     9.49550   1.430E-29        94
     9.49650   1.520E-29       100
     9.49750   1.767E-29        80
     9.49850   1.587E-29        68
     9.49950   1.375E-29        77
     9.50050   1.290E-29        76
     9.50150   1.678E-29        95
     9.50250   1.965E-29       107
     9.50350   1.466E-29        82
     9.50450   1.057E-29        73
     9.50550   1.521E-29        85
     9.50650   1.220E-29        72
     9.50750   1.898E-29        91
     9.50850   1.356E-29        84
     9.50950   1.756E-29        89
     9.51050   1.936E-29        96
     9.51150   8.299E-30        72
     9.51250   1.069E-29        72
     9.51350   1.072E-29        78
     9.51450   1.535E-29       101
     9.51550   1.687E-29        80
     9.51650   1.367E-29        86
     9.51750   1.893E-29        88
     9.51850   1.887E-29       104
     9.51950   2.040E-29       100
     9.52050   1.133E-29        90
     9.52150   1.572E-29        89
     9.52250   1.221E-29        86
     9.52350   1.653E-29        87
     9.52450   1.447E-29        95
     9.52550   1.871E-29        93
     9.52650   1.428E-29       105
     9.52750   1.250E-29        78
     9.52850   2.696E-29       113
     9.52950   1.509E-29        93
     9.53050   1.640E-29        80
     9.53150   1.482E-29        85
     9.53250   1.973E-29       107
     9.53350   1.174E-29        73
     9.53450   7.879E-30        63
     9.53550   7.772E-30        65
     9.53650   1.450E-29        76
     9.53750   9.826E-30        74
     9.53850   1.325E-29        84
     9.53950   1.364E-29        78
     9.54050   1.818E-29        92
     9.54150   1.260E-29        70
     9.54250   1.610E-29       102
     9.54350   1.373E-29        77
     9.54450   1.955E-29        71
     9.54550   1.836E-29        93
     9.54650   1.362E-29        82
     9.54750   1.036E-29        81
     9.54850   1.320E-29        82
     9.54950   1.592E-29        79
     9.55050   1.583E-29        76
     9.55150   2.199E-29        93
     9.55250   1.585E-29        87
     9.55350   1.439E-29       108
     9.55450   1.138E-29        64
     9.55550   1.445E-29        70
     9.55650   2.363E-29       108
     9.55750   1.827E-29        86
     9.55850   1.534E-29        74
     9.55950   1.343E-29        87
     9.56050   1.571E-29        76
     9.56150   1.337E-29        89
     9.56250   2.171E-29        94
     9.56350   1.916E-29       101
     9.56450   1.732E-29        91
     9.56550   1.910E-29        88
     9.56650   1.293E-29        83
     9.56750   1.164E-29        80
     9.56850   1.564E-29        74
     9.56950   2.426E-29        89
     9.57050   1.942E-29        95
     9.57150   1.724E-29        88
     9.57250   1.610E-29        65
     9.57350   1.854E-29       106
     9.57450   8.720E-30        76
     9.57550   1.743E-29        87
     9.57650   1.771E-29        58
     9.57750   1.315E-29        94
     9.57850   1.669E-29        85
     9.57950   1.295E-29        95
     9.58050   1.865E-29        96
     9.58150   1.533E-29        96
     9.58250   1.389E-29        98
     9.58350   1.694E-29        81
     9.58450   1.497E-29        81
     9.58550   1.551E-29       102
     9.58650   1.895E-29        99
     9.58750   1.193E-29        59
     9.58850   2.116E-29       105
     9.58950   1.773E-29        99
     9.59050   2.319E-29        90
     9.59150   2.379E-29       121
     9.59250   1.432E-29       105
     9.59350   2.186E-29        89
     9.59450   1.409E-29        83
     9.59550   1.882E-29       104
     9.59650   2.919E-29       143
     9.59750   1.712E-29        83
     9.59850   1.941E-29        92
     9.59950   2.176E-29       115
     9.60050   2.735E-29       123
     9.60150   2.581E-29       129
     9.60250   2.497E-29       124
     9.60350   2.817E-29       127
     9.60450   3.088E-29       114
     9.60550   1.789E-29        99
     9.60650   1.937E-29       100
     9.60750   2.334E-29        96
     9.60850   2.700E-29       119
     9.60950   2.682E-29       123
     9.61050   1.983E-29       110
     9.61150   2.325E-29       112
     9.61250   2.215E-29       111
     9.61350   1.850E-29       128
     9.61450   2.338E-29       103
     9.61550   3.250E-29       122
     9.61650   2.993E-29       122
     9.61750   4.013E-29       128
     9.61850   2.883E-29       102
     9.61950   2.710E-29       107
     9.62050   2.312E-29       133
     9.62150   2.761E-29       114
     9.62250   2.747E-29       117
     9.62350   2.356E-29        95
     9.62450   3.368E-29       126
     9.62550   2.931E-29       135
     9.62650   2.052E-29       110
     9.62750   1.972E-29       102
     9.62850   2.235E-29       118
     9.62950   2.033E-29       102
     9.63050   1.811E-29       121
     9.63150   3.223E-29       145
     9.63250   2.563E-29       144
     9.63350   2.463E-29       128
     9.63450   2.159E-29       100
     9.63550   3.479E-29       136
     9.63650   2.489E-29       113
     9.63750   2.611E-29       118
     9.63850   2.372E-29       127
     9.63950   1.732E-29       100
     9.64050   1.606E-29       106
     9.64150   1.969E-29       107
     9.64250   1.351E-29        97
     9.64350   2.149E-29        99
     9.64450   1.663E-29       104
     9.64550   2.335E-29       112
     9.64650   1.796E-29       105
     9.64750   1.347E-29        92
     9.64850   2.685E-29        96
     9.64950   2.693E-29        98
     9.65050   1.189E-29        91
     9.65150   3.109E-29       114
     9.65250   1.557E-29        95
     9.65350   2.330E-29       106
     9.65450   1.867E-29        86
     9.65550   1.826E-29       107
     9.65650   1.631E-29        89
     9.65750   1.647E-29       112
     9.65850   1.942E-29       133
     9.65950   1.490E-29        91
     9.66050   1.725E-29       105
     9.66150   1.496E-29        98
     9.66250   1.318E-29        93
     9.66350   1.116E-29        93
     9.66450   1.302E-29        93
     9.66550   1.272E-29        90
     9.66650   2.257E-29        96
     9.66750   2.275E-29        99
     9.66850   2.079E-29        98
     9.66950   2.056E-29        98
     9.67050   1.932E-29       111
     9.67150   1.526E-29        87
     9.67250   2.063E-29        99
     9.67350   3.056E-29       107
     9.67450   2.227E-29        91
     9.67550   2.449E-29        98
     9.67650   2.128E-29       114
     9.67750   2.470E-29        99
     9.67850   2.199E-29        99
     9.67950   2.438E-29       107
     9.68050   1.814E-29        94
     9.68150   1.829E-29       112
     9.68250   2.010E-29       103
     9.68350   1.814E-29        89
     9.68450   1.427E-29       108
     9.68550   1.665E-29       109
     9.68650   1.555E-29       100
     9.68750   2.130E-29       111
     9.68850   1.694E-29        88
     9.68950   1.595E-29        89
     9.69050   2.053E-29       110
     9.69150   1.044E-29        80
     9.69250   1.801E-29       106
     9.69350   1.119E-29        94
     9.69450   1.432E-29        84
     9.69550   2.050E-29       113
     9.69650   1.134E-29       102
     9.69750   1.788E-29       114
     9.69850   1.439E-29        79
     9.69950   1.716E-29        89
     9.70050   1.290E-29        69
     9.70150   1.144E-29        80
     9.70250   1.663E-29        81
     9.70350   1.494E-29        81
     9.70450   1.471E-29        77
     9.70550   2.207E-29       114
     9.70650   2.377E-29        97
     9.70750   1.202E-29        80
     9.70850   1.442E-29        79
     9.70950   1.411E-29        83
     9.71050   1.519E-29        87
     9.71150   1.611E-29        89
     9.71250   1.360E-29        82
     9.71350   1.661E-29        81
     9.71450   1.936E-29        97
     9.71550   1.735E-29        90
     9.71650   1.451E-29       103
     9.71750   1.015E-29        81
     9.71850   1.843E-29       108
     9.71950   2.180E-29       104
     9.72050   1.115E-29        99
     9.72150   1.914E-29        98
     9.72250   1.384E-29        80
     9.72350   1.924E-29        77
     9.72450   1.858E-29       103
     9.72550   2.211E-29       119
     9.72650   1.724E-29        92
     9.72750   8.001E-30        77
     9.72850   1.847E-29        81
     9.72950   1.745E-29        89
     9.73050   2.234E-29       103
     9.73150   1.356E-29        85
     9.73250   1.666E-29        75
     9.73350   1.273E-29        90
     9.73450   2.085E-29        90
     9.73550   1.627E-29        75
     9.73650   2.123E-29        94
     9.73750   1.771E-29        90
     9.73850   2.167E-29       106
     9.73950   8.723E-30        72
     9.74050   9.992E-30        76
     9.74150   1.572E-29       100
     9.74250   2.700E-29       107
     9.74350   1.294E-29        78
     9.74450   1.149E-29        80
     9.74550   2.084E-29       101
     9.74650   1.471E-29        87
     9.74750   1.479E-29        98
     9.74850   2.250E-29        95
     9.74950   1.721E-29       100
     9.75050   1.550E-29        85
     9.75150   1.901E-29        89
     9.75250   1.788E-29        93
     9.75350   1.226E-29        70
     9.75450   1.916E-29       107
     9.75550   1.398E-29        88
     9.75650   1.640E-29        84
     9.75750   1.159E-29        87
     9.75850   1.881E-29       108
     9.75950   1.825E-29        75
     9.76050   1.624E-29        84
     9.76150   1.438E-29        71
     9.76250   1.615E-29       101
     9.76350   1.346E-29        76
     9.76450   1.407E-29        86
     9.76550   1.126E-29        88
     9.76650   1.201E-29        95
     9.76750   1.359E-29        96
     9.76850   1.837E-29        94
     9.76950   1.018E-29        64
     9.77050   1.636E-29        70
     9.77150   1.719E-29        91
     9.77250   6.084E-30        57
     9.77350   1.210E-29        65
     9.77450   1.409E-29        84
     9.77550   1.331E-29        97
     9.77650   1.287E-29        88
     9.77750   2.488E-29       111
     9.77850   1.743E-29        97
     9.77950   1.919E-29        80
     9.78050   1.712E-29        83
     9.78150   2.175E-29        96
     9.78250   1.358E-29        89
     9.78350   1.401E-29       101
     9.78450   1.639E-29        86
     9.78550   1.457E-29        97
     9.78650   1.283E-29        90
     9.78750   1.390E-29        76
     9.78850   1.677E-29        83
     9.78950   1.278E-29        85
     9.79050   1.659E-29        95
     9.79150   1.869E-29        95
     9.79250   1.659E-29        90
     9.79350   1.394E-29        81
     9.79450   1.306E-29        69
     9.79550   1.297E-29        81
     9.79650   1.686E-29        93
     9.79750   1.428E-29       108
     9.79850   1.002E-29        73
     9.79950   1.405E-29        87
     9.80050   1.777E-29        91
     9.80150   1.146E-29        76
     9.80250   2.379E-29       105
     9.80350   1.706E-29        96
     9.80450   1.676E-29        88
     9.80550   1.726E-29        85
     9.80650   1.509E-29        87
     9.80750   1.510E-29        97
     9.80850   1.392E-29        59
     9.80950   2.436E-29       106
     9.81050   1.462E-29        74
     9.81150   2.979E-29       101
     9.81250   8.040E-30        80
     9.81350   1.735E-29        87
     9.81450   1.264E-29       101
     9.81550   2.714E-29       129
     9.81650   2.236E-29       113
     9.81750   1.581E-29        76
     9.81850   1.669E-29        95
     9.81950   1.582E-29        95
     9.82050   1.508E-29        98
     9.82150   1.815E-29        90
     9.82250   1.178E-29        83
     9.82350   8.916E-30        76
     9.82450   1.721E-29        73
     9.82550   1.469E-29        96
     9.82650   1.558E-29        95
     9.82750   1.511E-29        83
     9.82850   1.707E-29        89
     9.82950   1.248E-29        97
     9.83050   1.457E-29        77
     9.83150   1.421E-29        95
     9.83250   2.388E-29        99
     9.83350   1.452E-29        89
     9.83450   1.371E-29        80
     9.83550   1.192E-29        89
     9.83650   1.334E-29        82
     9.83750   1.676E-29        75
     9.83850   1.479E-29        80
     9.83950   1.288E-29        74
     9.84050   1.174E-29        78
     9.84150   1.572E-29        94
     9.84250   1.449E-29        91
     9.84350   1.742E-29        95
     9.84450   1.497E-29        94
     9.84550   1.141E-29        83
     9.84650   1.590E-29        85
     9.84750   1.609E-29        84
     9.84850   1.278E-29        68
     9.84950   1.505E-29        96
     9.85050   1.167E-29        72
     9.85150   1.751E-29        94
     9.85250   2.201E-29        83
     9.85350   2.928E-29       125
     9.85450   1.375E-29        69
     9.85550   1.151E-29        71
     9.85650   1.385E-29        72
     9.85750   1.274E-29        79
     9.85850   1.798E-29        96
     9.85950   1.452E-29        76
     9.86050   2.235E-29       106
     9.86150   2.214E-29       102
     9.86250   1.750E-29        92
     9.86350   2.150E-29       102
     9.86450   1.677E-29        88
     9.86550   2.181E-29       117
     9.86650   1.442E-29        88
     9.86750   2.281E-29        99
     9.86850   1.475E-29        90
     9.86950   1.321E-29        90
     9.87050   1.703E-29       108
     9.87150   1.691E-29       113
     9.87250   1.803E-29       112
     9.87350   1.474E-29       100
     9.87450   2.448E-29       137
     9.87550   1.384E-29       107
     9.87650   2.215E-29        84
     9.87750   2.123E-29       107
     9.87850   2.981E-29       137
     9.87950   2.995E-29       124
     9.88050   2.299E-29       127
     9.88150   2.363E-29       126
     9.88250   3.606E-29       130
     9.88350   2.898E-29       126
     9.88450   1.864E-29       131
     9.88550   2.056E-29        99
     9.88650   1.815E-29       104
     9.88750   2.212E-29       116
     9.88850   1.960E-29       103
     9.88950   3.010E-29       135
     9.89050   2.291E-29       116
     9.89150   3.394E-29       128
     9.89250   1.705E-29        91
     9.89350   2.384E-29       111
     9.89450   2.509E-29       143
     9.89550   2.761E-29       116
     9.89650   3.548E-29       122
     9.89750   2.457E-29        98
     9.89850   2.336E-29       125
     9.89950   2.221E-29       115
     9.90050   2.650E-29       127
     9.90150   2.753E-29       128
     9.90250   2.301E-29       116
     9.90350   2.369E-29       113
     9.90450   2.618E-29       116
     9.90550   3.691E-29       138
     9.90650   2.397E-29       119
     9.90750   3.428E-29       163
     9.90850   2.688E-29       113
     9.90950   2.906E-29       132
     9.91050   2.773E-29       139
     9.91150   3.173E-29       151
     9.91250   3.013E-29       144
     9.91350   2.198E-29       140
     9.91450   1.805E-29       122
     9.91550   2.262E-29       110
     9.91650   2.535E-29       123
     9.91750   1.629E-29       114
     9.91850   2.333E-29       118
     9.91950   3.071E-29       148
     9.92050   2.004E-29        95
     9.92150   2.397E-29       122
     9.92250   2.212E-29       125
     9.92350   3.065E-29       102
     9.92450   1.534E-29        82
     9.92550   1.298E-29        77
     9.92650   1.980E-29       107
     9.92750   1.951E-29       118
     9.92850   1.635E-29        96
     9.92950   1.832E-29       121
     9.93050   2.189E-29       117
     9.93150   2.222E-29       108
     9.93250   1.465E-29        86
     9.93350   1.335E-29        88
     9.93450   2.005E-29        96
     9.93550   1.575E-29       106
     9.93650   1.742E-29        91
     9.93750   2.157E-29       108
     9.93850   1.164E-29        83
     9.93950   1.779E-29        99
     9.94050   2.035E-29       113
     9.94150   1.818E-29        97
     9.94250   2.026E-29       113
     9.94350   2.213E-29       111
     9.94450   1.630E-29       105
     9.94550   2.552E-29       133
     9.94650   1.178E-29        94
     9.94750   1.474E-29        94
     9.94850   1.556E-29        94
     9.94950   1.882E-29        95
     9.95050   1.674E-29        96
     9.95150   1.979E-29       102
     9.95250   1.874E-29       113
     9.95350   1.740E-29       112
     9.95450   1.291E-29        88
     9.95550   1.373E-29        87
     9.95650   1.985E-29       106
     9.95750   1.609E-29        95
     9.95850   1.273E-29        90
     9.95950   1.847E-29       103
     9.96050   1.263E-29       107
     9.96150   1.379E-29        88
     9.96250   1.213E-29        80
     9.96350   1.817E-29        99
     9.96450   1.548E-29       112
     9.96550   2.336E-29       125
     9.96650   2.119E-29        99
     9.96750   1.919E-29        95
     9.96850   1.675E-29       104
     9.96950   2.861E-29       125
     9.97050   1.157E-29       111
     9.97150   2.202E-29       103
     9.97250   1.269E-29        84
     9.97350   1.728E-29       105
     9.97450   1.978E-29        87
     9.97550   1.094E-29        72
     9.97650   2.308E-29       105
     9.97750   1.957E-29       111
     9.97850   1.690E-29        94
     9.97950   1.409E-29        92
     9.98050   1.769E-29       123
     9.98150   2.019E-29       104
     9.98250   9.994E-30        78
     9.98350   1.771E-29        88
     9.98450   1.681E-29        95
     9.98550   1.067E-29        90
     9.98650   2.067E-29       104
     9.98750   1.432E-29        82
     9.98850   9.111E-30        73
     9.98950   1.702E-29        90
     9.99050   1.765E-29       101
     9.99150   1.551E-29       105
     9.99250   1.342E-29        93
     9.99350   1.460E-29        92
     9.99450   2.039E-29       114
     9.99550   1.940E-29       138
     9.99650   1.502E-29       101
     9.99750   2.593E-29        96
     9.99850   1.512E-29        83
     9.99950   1.356E-29        90
    10.00050   1.594E-29        96
    10.00150   1.489E-29        98
    10.00250   2.287E-29       108
    10.00350   1.787E-29        99
    10.00450   1.933E-29        91
    10.00550   1.610E-29        89
    10.00650   1.457E-29        79
    10.00750   1.697E-29        83
    10.00850   1.360E-29        82
    10.00950   1.722E-29        96
    10.01050   1.637E-29        87
    10.01150   2.571E-29       117
    10.01250   2.002E-29        93
    10.01350   1.346E-29        72
    10.01450   1.806E-29        88
    10.01550   1.325E-29        92
    10.01650   1.918E-29       113
    10.01750   2.142E-29       100
    10.01850   1.387E-29        86
    10.01950   1.462E-29        98
    10.02050   2.570E-29       108
    10.02150   2.215E-29       101
    10.02250   2.619E-29        95
    10.02350   1.839E-29       106
    10.02450   2.173E-29       101
    10.02550   1.506E-29        76
    10.02650   1.665E-29        84
    10.02750   1.390E-29        99
    10.02850   1.573E-29       102
    10.02950   2.654E-29       115
    10.03050   1.102E-29        69
    10.03150   1.621E-29        91
    10.03250   2.015E-29       100
    10.03350   1.392E-29        80
    10.03450   1.725E-29       104
    10.03550   1.753E-29        93
    10.03650   2.404E-29        99
    10.03750   1.377E-29        78
    10.03850   1.313E-29        75
    10.03950   1.971E-29        89
    10.04050   1.602E-29        78
    10.04150   1.746E-29       116
    10.04250   1.634E-29        89
    10.04350   1.594E-29        75
    10.04450   1.626E-29       108
    10.04550   1.320E-29        82
    10.04650   1.530E-29        98
    10.04750   1.143E-29        79
    10.04850   1.653E-29       109
    10.04950   9.663E-30        78
    10.05050   1.001E-29        75
    10.05150   1.128E-29        82
    10.05250   1.837E-29        93
    10.05350   1.871E-29        94
    10.05450   1.887E-29        93
    10.05550   1.183E-29        73
    10.05650   1.729E-29        84
    10.05750   1.730E-29       100
    10.05850   1.905E-29        67
    10.05950   2.310E-29        99
    10.06050   9.845E-30        62
    10.06150   1.927E-29       106
    10.06250   2.044E-29       105
    10.06350   1.151E-29        73
    10.06450   1.294E-29        74
    10.06550   1.787E-29        91
    10.06650   1.332E-29        90
    10.06750   1.862E-29        80
    10.06850   1.639E-29        79
    10.06950   1.764E-29       104
    10.07050   1.466E-29        80
    10.07150   2.541E-29        93
    10.07250   1.022E-29        73
    10.07350   1.985E-29        97
    10.07450   6.921E-30        66
    10.07550   2.065E-29       101
    10.07650   1.354E-29        85
    10.07750   1.927E-29        90
    10.07850   1.337E-29        79
    10.07950   1.261E-29        91
    10.08050   1.598E-29        74
    10.08150   1.873E-29       101
    10.08250   8.883E-30        86
    10.08350   9.665E-30        85
    10.08450   2.037E-29        90
    10.08550   1.614E-29        90
    10.08650   1.586E-29        80
    10.08750   1.578E-29        84
    10.08850   1.036E-29       101
    10.08950   1.303E-29        97
    10.09050   1.837E-29       102
    10.09150   1.175E-29        94
    10.09250   1.377E-29        91
    10.09350   2.726E-29       120
    10.09450   1.069E-29        75
    10.09550   1.772E-29        76
    10.09650   1.023E-29        75
    10.09750   1.639E-29        87
    10.09850   1.544E-29        88
    10.09950   2.245E-29       108
    10.10050   1.182E-29        82
    10.10150   1.160E-29       106
    10.10250   1.147E-29        84
    10.10350   1.357E-29        93
    10.10450   1.223E-29       113
    10.10550   2.017E-29       102
    10.10650   2.597E-29       109
    10.10750   2.289E-29        99
    10.10850   1.007E-29        78
    10.10950   1.544E-29        88
    10.11050   8.947E-30        82
    10.11150   1.073E-29        90
    10.11250   1.572E-29        76
    10.11350   1.400E-29        93
    10.11450   1.908E-29        95
    10.11550   2.495E-29       128
    10.11650   1.580E-29        77
    10.11750   1.340E-29        81
    10.11850   1.397E-29       105
    10.11950   1.441E-29        86
    10.12050   1.341E-29        88
    10.12150   2.292E-29       100
    10.12250   1.208E-29        76
    10.12350   1.443E-29        98
    10.12450   1.198E-29        62
    10.12550   1.489E-29       101
    10.12650   1.285E-29        70
    10.12750   1.610E-29        94
    10.12850   2.277E-29       105
    10.12950   1.556E-29        89
    10.13050   1.566E-29        82
    10.13150   1.691E-29        80
    10.13250   1.584E-29        91
    10.13350   1.347E-29        96
    10.13450   2.238E-29       144
    10.13550   2.438E-29       123
    10.13650   2.664E-29       127
    10.13750   2.692E-29       129
    10.13850   2.016E-29       115
    10.13950   2.514E-29       110
    10.14050   1.410E-29        90
    10.14150   1.312E-29        94
    10.14250   1.924E-29       119
    10.14350   1.842E-29       115
    10.14450   1.548E-29        94
    10.14550   1.929E-29       107
    10.14650   2.901E-29       123
    10.14750   2.252E-29       120
    10.14850   1.342E-29       103
    10.14950   2.001E-29       118
    10.15050   3.033E-29        93
    10.15150   1.802E-29       119
    10.15250   1.749E-29       106
    10.15350   2.313E-29       131
    10.15450   2.162E-29       108
    10.15550   2.569E-29       123
    10.15650   3.383E-29       128
    10.15750   3.172E-29       137
    10.15850   2.906E-29       125
    10.15950   1.810E-29       113
    10.16050   2.499E-29       112
    10.16150   2.058E-29       115
    10.16250   2.670E-29       120
    10.16350   2.504E-29       103
    10.16450   3.031E-29       118
    10.16550   3.126E-29       110
    10.16650   3.360E-29       128
    10.16750   2.464E-29       121
    10.16850   3.131E-29       125
    10.16950   2.810E-29       148
    10.17050   2.404E-29       121
    10.17150   2.455E-29       117
    10.17250   2.065E-29       130
    10.17350   2.527E-29       129
    10.17450   2.525E-29       136
    10.17550   2.247E-29       119
    10.17650   2.404E-29       123
    10.17750   2.313E-29       135
    10.17850   3.052E-29       143
    10.17950   2.512E-29       116
    10.18050   3.332E-29       166
    10.18150   3.121E-29       143
    10.18250   3.183E-29       137
    10.18350   2.864E-29       120
    10.18450   2.358E-29       126
    10.18550   2.508E-29       149
    10.18650   2.540E-29       129
    10.18750   2.331E-29       123
    10.18850   1.519E-29       112
    10.18950   2.520E-29       113
    10.19050   1.760E-29       116
    10.19150   1.785E-29       111
    10.19250   2.315E-29       121
    10.19350   2.406E-29       120
    10.19450   2.465E-29       110
    10.19550   2.205E-29       128
    10.19650   1.642E-29        92
    10.19750   1.472E-29       110
    10.19850   2.049E-29       107
    10.19950   1.733E-29        87
    10.20050   2.421E-29       104
    10.20150   2.864E-29       127
    10.20250   2.437E-29       129
    10.20350   2.335E-29       116
    10.20450   2.322E-29       112
    10.20550   1.936E-29       122
    10.20650   1.588E-29       115
    10.20750   1.809E-29        95
    10.20850   2.591E-29       109
    10.20950   1.668E-29       132
    10.21050   1.213E-29       102
    10.21150   2.155E-29        99
    10.21250   1.729E-29        93
    10.21350   1.876E-29       105
    10.21450   1.761E-29        96
    10.21550   1.430E-29        99
    10.21650   1.961E-29       117
    10.21750   1.288E-29       100
    10.21850   1.413E-29        94
    10.21950   2.019E-29       110
    10.22050   2.045E-29        94
    10.22150   1.722E-29       119
    10.22250   1.719E-29       106
    10.22350   1.608E-29        99
    10.22450   1.835E-29       105
    10.22550   1.550E-29        79
    10.22650   2.764E-29        98
    10.22750   2.471E-29       102
    10.22850   2.312E-29        98
    10.22950   1.826E-29       109
    10.23050   1.482E-29        99
    10.23150   2.261E-29       109
    10.23250   2.287E-29       118
    10.23350   2.104E-29       117
    10.23450   1.646E-29       124
    10.23550   1.555E-29        86
    10.23650   1.594E-29        93
    10.23750   1.773E-29       103
    10.23850   1.212E-29        94
    10.23950   2.070E-29       125
    10.24050   3.298E-29       132
    10.24150   2.204E-29        98
    10.24250   1.863E-29       122
    10.24350   9.375E-30        80
    10.24450   1.189E-29       101
    10.24550   2.368E-29       107
    10.24650   1.621E-29        93
    10.24750   2.238E-29       124
    10.24850   1.490E-29        94
    10.24950   1.783E-29       107
    10.25050   2.424E-29        91
    10.25150   2.079E-29       107
    10.25250   1.581E-29        95
    10.25350   1.713E-29       109
    10.25450   1.778E-29       103
    10.25550   1.754E-29        92
    10.25650   1.775E-29       112
    10.25750   2.354E-29        90
    10.25850   2.350E-29       104
    10.25950   1.950E-29       103
    10.26050   1.489E-29        97
    10.26150   1.585E-29       101
    10.26250   2.099E-29       109
    10.26350   1.521E-29       113
    10.26450   1.357E-29       109
    10.26550   1.695E-29       119
    10.26650   2.116E-29       114
    10.26750   2.375E-29       114
    10.26850   1.813E-29       104
    10.26950   2.761E-29       115
    10.27050   1.220E-29        97
    10.27150   1.466E-29        95
    10.27250   1.460E-29        90
    10.27350   2.098E-29        77
    10.27450   1.843E-29        94
    10.27550   1.621E-29       105
    10.27650   2.566E-29       130
    10.27750   1.144E-29        71
    10.27850   1.527E-29       103
    10.27950   2.077E-29       109
    10.28050   1.169E-29        85
    10.28150   1.409E-29        85
    10.28250   1.380E-29        73
    10.28350   1.120E-29        83
    10.28450   1.056E-29        84
    10.28550   2.215E-29       102
    10.28650   1.284E-29        79
    10.28750   2.301E-29       102
    10.28850   1.576E-29       111
    10.28950   1.945E-29        93
    10.29050   1.544E-29        79
    10.29150   1.945E-29       107
    10.29250   8.582E-30        71
    10.29350   2.553E-29        94
    10.29450   1.601E-29        75
    10.29550   1.766E-29       107
    10.29650   1.884E-29       108
    10.29750   1.354E-29        99
    10.29850   1.213E-29        81
    10.29950   1.320E-29        87
    10.30050   1.645E-29        97
    10.30150   1.795E-29        80
    10.30250   1.938E-29        91
    10.30350   2.023E-29       112
    10.30450   1.618E-29        79
    10.30550   1.814E-29        99
    10.30650   1.575E-29       104
    10.30750   1.362E-29        78
    10.30850   2.199E-29       115
    10.30950   1.968E-29        92
    10.31050   1.657E-29        81
    10.31150   2.013E-29       102
    10.31250   1.943E-29       108
    10.31350   1.578E-29        90
    10.31450   2.163E-29       124
    10.31550   1.805E-29        92
    10.31650   1.840E-29        89
    10.31750   1.087E-29        69
    10.31850   1.492E-29       103
    10.31950   1.486E-29        92
    10.32050   1.660E-29       101
    10.32150   1.470E-29        78
    10.32250   1.597E-29        85
    10.32350   1.222E-29        78
    10.32450   1.667E-29        85
    10.32550   1.077E-29        87
    10.32650   2.117E-29       107
    10.32750   1.601E-29       108
    10.32850   1.780E-29       106
    10.32950   1.760E-29        99
    10.33050   2.034E-29        95
    10.33150   1.606E-29        81
    10.33250   1.254E-29       104
    10.33350   1.645E-29        97
    10.33450   1.628E-29        90
    10.33550   1.247E-29        97
    10.33650   1.649E-29       105
    10.33750   1.724E-29       106
    10.33850   2.388E-29        91
    10.33950   1.931E-29        97
    10.34050   2.170E-29        84
    10.34150   1.526E-29        89
    10.34250   1.865E-29       108
    10.34350   2.150E-29       100
    10.34450   2.155E-29        98
    10.34550   1.114E-29        85
    10.34650   1.227E-29       105
    10.34750   1.445E-29        93
    10.34850   1.529E-29       103
    10.34950   1.282E-29        86
    10.35050   1.190E-29        81
    10.35150   1.881E-29       108
    10.35250   1.672E-29       106
    10.35350   1.162E-29        83
    10.35450   1.804E-29        94
    10.35550   1.005E-29        79
    10.35650   1.487E-29        83
    10.35750   1.359E-29        70
    10.35850   1.469E-29        77
    10.35950   1.177E-29        86
    10.36050   1.586E-29        85
    10.36150   1.885E-29       102
    10.36250   9.720E-30        92
    10.36350   1.295E-29        96
    10.36450   1.185E-29       103
    10.36550   1.640E-29        83
    10.36650   1.687E-29       103
    10.36750   1.303E-29        88
    10.36850   1.847E-29        90
    10.36950   1.300E-29        71
    10.37050   1.358E-29        69
    10.37150   1.561E-29        92
    10.37250   1.602E-29       109
    10.37350   1.338E-29        86
    10.37450   1.645E-29       110
    10.37550   1.280E-29        94
    10.37650   1.043E-29        76
    10.37750   1.680E-29        79
    10.37850   1.081E-29        69
    10.37950   1.593E-29       113
    10.38050   1.079E-29        77
    10.38150   1.386E-29        86
    10.38250   1.589E-29       102
    10.38350   2.041E-29        92
    10.38450   1.081E-29        82
    10.38550   2.257E-29       120
    10.38650   1.921E-29       100
    10.38750   1.769E-29        84
    10.38850   2.010E-29        99
    10.38950   1.731E-29       101
    10.39050   1.836E-29       109
    10.39150   1.419E-29       105
    10.39250   1.963E-29       115
    10.39350   1.135E-29        84
    10.39450   7.746E-30        71
    10.39550   1.470E-29        85
    10.39650   1.917E-29        89
    10.39750   9.515E-30        70
    10.39850   1.746E-29       118
    10.39950   1.927E-29       102
    10.40050   2.415E-29       112
    10.40150   2.682E-29       135
    10.40250   1.726E-29       106
    10.40350   1.703E-29        99
    10.40450   1.611E-29       117
    10.40550   1.537E-29       101
    10.40650   1.915E-29       104
    10.40750   1.907E-29        93
    10.40850   1.753E-29       108
    10.40950   2.101E-29        98
    10.41050   1.819E-29        92
    10.41150   1.638E-29        99
    10.41250   2.203E-29       112
    10.41350   2.123E-29       108
    10.41450   2.115E-29       135
    10.41550   2.474E-29       107
    10.41650   1.619E-29        93
    10.41750   2.299E-29       123
    10.41850   1.660E-29       121
    10.41950   2.161E-29       118
    10.42050   1.913E-29       101
    10.42150   3.480E-29       146
    10.42250   2.111E-29       110
    10.42350   2.638E-29       100
    10.42450   1.898E-29       109
    10.42550   2.558E-29       148
    10.42650   2.008E-29       132
    10.42750   2.040E-29       134
    10.42850   1.875E-29       125
    10.42950   1.874E-29       118
    10.43050   2.611E-29       132
    10.43150   3.337E-29       150
    10.43250   2.916E-29       135
    10.43350   2.763E-29       115
    10.43450   2.235E-29       134
    10.43550   3.286E-29       122
    10.43650   2.345E-29       115
    10.43750   2.812E-29       124
    10.43850   2.276E-29        95
    10.43950   2.267E-29       121
    10.44050   2.785E-29       131
    10.44150   3.039E-29       125
    10.44250   2.219E-29       115
    10.44350   3.101E-29       121
    10.44450   1.667E-29       122
    10.44550   2.630E-29       121
    10.44650   1.885E-29        90
    10.44750   2.004E-29       131
    10.44850   3.267E-29       138
    10.44950   2.136E-29       130
    10.45050   3.229E-29       133
    10.45150   2.518E-29       124
    10.45250   3.169E-29       142
    10.45350   2.089E-29       135
    10.45450   2.605E-29       130
    10.45550   3.393E-29       146
    10.45650   3.328E-29       147
    10.45750   3.148E-29       146
    10.45850   3.075E-29       137
    10.45950   2.181E-29       138
    10.46050   2.744E-29       140
    10.46150   3.096E-29       134
    10.46250   2.382E-29       150
    10.46350   1.763E-29       119
    10.46450   2.078E-29       129
    10.46550   2.379E-29       116
    10.46650   1.775E-29       113
    10.46750   1.421E-29        99
    10.46850   2.092E-29       106
    10.46950   2.191E-29       106
    10.47050   2.531E-29       124
    10.47150   2.156E-29       105
    10.47250   2.163E-29       103
    10.47350   2.042E-29       100
    10.47450   2.357E-29       135
    10.47550   1.976E-29       112
    10.47650   1.838E-29       107
    10.47750   2.758E-29       130
    10.47850   2.241E-29       120
    10.47950   2.356E-29       124
    10.48050   2.196E-29       117
    10.48150   1.292E-29       108
    10.48250   2.362E-29       126
    10.48350   2.426E-29       132
    10.48450   1.919E-29       136
    10.48550   1.137E-29        97
    10.48650   2.242E-29       109
    10.48750   2.215E-29       114
    10.48850   3.039E-29       147
    10.48950   2.916E-29       116
    10.49050   1.727E-29       122
    10.49150   2.763E-29       139
    10.49250   1.458E-29        99
    10.49350   2.645E-29        99
    10.49450   2.319E-29       124
    10.49550   2.761E-29       132
    10.49650   2.019E-29       109
    10.49750   2.826E-29       136
    10.49850   1.783E-29       104
    10.49950   1.366E-29       111
    10.50050   1.565E-29        98
    10.50150   2.081E-29       137
    10.50250   2.591E-29       119
    10.50350   2.112E-29       120
    10.50450   1.985E-29       119
    10.50550   2.317E-29       114
    10.50650   1.720E-29        99
    10.50750   1.361E-29       116
    10.50850   1.808E-29       115
    10.50950   1.055E-29        93
    10.51050   1.986E-29       130
    10.51150   2.128E-29       113
    10.51250   1.690E-29        94
    10.51350   2.044E-29       117
    10.51450   1.690E-29       111
    10.51550   1.999E-29       104
    10.51650   1.893E-29       109
    10.51750   1.750E-29       107
    10.51850   2.047E-29       127
    10.51950   1.871E-29       117
    10.52050   1.333E-29        99
    10.52150   2.381E-29       108
    10.52250   2.538E-29       128
    10.52350   2.204E-29       133
    10.52450   1.896E-29       101
    10.52550   1.285E-29        90
    10.52650   1.460E-29        96
    10.52750   1.630E-29       112
    10.52850   2.191E-29       125
    10.52950   1.775E-29       116
    10.53050   1.453E-29       104
    10.53150   1.473E-29        89
    10.53250   1.652E-29       107
    10.53350   1.585E-29       101
    10.53450   1.333E-29        94
    10.53550   1.500E-29        99
    10.53650   1.693E-29       136
    10.53750   1.854E-29        99
    10.53850   1.654E-29       100
    10.53950   1.705E-29       102
    10.54050   2.249E-29       110
    10.54150   1.389E-29        84
    10.54250   1.188E-29        88
    10.54350   1.906E-29       102
    10.54450   1.586E-29       128
    10.54550   1.942E-29       108
    10.54650   3.132E-29       112
    10.54750   2.192E-29       116
    10.54850   1.188E-29        94
    10.54950   1.458E-29        87
    10.55050   1.642E-29       106
    10.55150   1.383E-29        76
    10.55250   9.729E-30        89
    10.55350   2.204E-29       108
    10.55450   2.203E-29       103
    10.55550   2.107E-29       126
    10.55650   1.685E-29        99
    10.55750   1.368E-29        84
    10.55850   1.896E-29        97
    10.55950   1.633E-29       105
    10.56050   2.326E-29       118
    10.56150   2.651E-29       116
    10.56250   1.798E-29        89
    10.56350   2.308E-29       107
    10.56450   1.669E-29        75
    10.56550   1.431E-29        76
    10.56650   1.608E-29        94
    10.56750   2.469E-29       108
    10.56850   1.599E-29       111
    10.56950   2.155E-29        93
    10.57050   1.842E-29        95
    10.57150   1.748E-29       111
    10.57250   1.636E-29        82
    10.57350   3.170E-29       124
    10.57450   1.848E-29        96
    10.57550   1.554E-29        87
    10.57650   2.219E-29       104
    10.57750   3.165E-29       110
    10.57850   2.128E-29        95
    10.57950   1.684E-29       101
    10.58050   1.886E-29       111
    10.58150   1.782E-29       103
    10.58250   1.850E-29       104
    10.58350   1.143E-29        91
    10.58450   2.191E-29       106
    10.58550   1.180E-29        92
    10.58650   1.354E-29        93
    10.58750   1.565E-29       100
    10.58850   2.121E-29       110
    10.58950   1.582E-29        87
    10.59050   1.456E-29        97
    10.59150   1.450E-29       104
    10.59250   1.361E-29        90
    10.59350   1.326E-29        88
    10.59450   2.275E-29       104
    10.59550   1.213E-29        80
    10.59650   1.562E-29        93
    10.59750   1.474E-29        96
    10.59850   1.570E-29        94
    10.59950   1.073E-29        83
    10.60050   1.586E-29        75
    10.60150   1.506E-29        93
    10.60250   1.495E-29        84
    10.60350   2.231E-29        85
    10.60450   1.528E-29       112
    10.60550   2.403E-29       119
    10.60650   2.142E-29       100
    10.60750   1.755E-29        77
    10.60850   2.271E-29        92
    10.60950   1.483E-29       104
    10.61050   1.495E-29       106
    10.61150   1.945E-29        81
    10.61250   1.936E-29       103
    10.61350   9.546E-30        90
    10.61450   1.255E-29       101
    10.61550   1.795E-29       108
    10.61650   1.823E-29       111
    10.61750   1.486E-29        90
    10.61850   1.140E-29        78
    10.61950   1.519E-29        94
    10.62050   1.311E-29       107
    10.62150   1.694E-29        84
    10.62250   1.676E-29       107
    10.62350   1.437E-29        97
    10.62450   1.447E-29        97
    10.62550   1.565E-29       111
    10.62650   1.862E-29       119
    10.62750   1.534E-29        96
    10.62850   2.207E-29        86
    10.62950   1.079E-29        75
    10.63050   1.644E-29        93
    10.63150   1.492E-29        78
    10.63250   1.399E-29        87
    10.63350   1.045E-29        76
    10.63450   2.180E-29        97
    10.63550   2.259E-29       105
    10.63650   2.296E-29       131
    10.63750   1.335E-29        80
    10.63850   1.076E-29       113
    10.63950   1.242E-29        97
    10.64050   2.169E-29        94
    10.64150   1.264E-29        97
    10.64250   1.819E-29        90
    10.64350   1.387E-29        90
    10.64450   1.677E-29        95
    10.64550   1.610E-29        96
    10.64650   1.756E-29       109
    10.64750   9.336E-30        86
    10.64850   1.946E-29       104
    10.64950   1.024E-29        97
    10.65050   1.686E-29       103
    10.65150   1.029E-29        70
    10.65250   1.599E-29        92
    10.65350   1.537E-29        94
    10.65450   1.440E-29       105
    10.65550   1.142E-29        86
    10.65650   1.193E-29        95
    10.65750   1.673E-29       113
    10.65850   1.057E-29        81
    10.65950   1.682E-29        86
    10.66050   1.625E-29        89
    10.66150   1.316E-29        83
    10.66250   1.548E-29        88
    10.66350   1.458E-29        77
    10.66450   1.512E-29        84
    10.66550   1.059E-29        85
    10.66650   1.605E-29       115
    10.66750   1.398E-29        93
    10.66850   8.868E-30        76
    10.66950   1.635E-29        96
    10.67050   1.498E-29        98
    10.67150   1.482E-29       111
    10.67250   1.409E-29       104
    10.67350   2.232E-29       119
    10.67450   1.529E-29       101
    10.67550   8.188E-30        85
    10.67650   1.651E-29        93
    10.67750   1.393E-29        98
    10.67850   1.855E-29       105
    10.67950   2.124E-29       107
    10.68050   1.882E-29       114
    10.68150   2.299E-29       146
    10.68250   1.555E-29       111
    10.68350   2.194E-29       123
    10.68450   2.132E-29        97
    10.68550   1.922E-29       112
    10.68650   1.161E-29        95
    10.68750   1.616E-29       101
    10.68850   1.884E-29       126
    10.68950   2.034E-29       120
    10.69050   2.609E-29       136
    10.69150   2.328E-29       117
    10.69250   1.765E-29       119
    10.69350   2.239E-29       125
    10.69450   2.359E-29       116
    10.69550   2.783E-29       137
    10.69650   1.673E-29       109
    10.69750   2.726E-29       137
    10.69850   2.018E-29       126
    10.69950   1.977E-29       122
    10.70050   2.878E-29       150
    10.70150   2.827E-29       146
    10.70250   2.352E-29       138
    10.70350   2.422E-29       134
    10.70450   2.952E-29       172
    10.70550   2.881E-29       154
    10.70650   2.194E-29       152
    10.70750   2.152E-29       130
    10.70850   2.577E-29       128
    10.70950   2.741E-29       134
    10.71050   2.953E-29       144
    10.71150   2.422E-29       124
    10.71250   2.182E-29       119
    10.71350   2.640E-29       129
    10.71450   1.900E-29       110
    10.71550   2.454E-29       110
    10.71650   2.256E-29       106
    10.71750   2.054E-29       115
    10.71850   1.979E-29        99
    10.71950   2.780E-29       135
    10.72050   2.083E-29       119
    10.72150   2.293E-29       134
    10.72250   2.227E-29       110
    10.72350   2.489E-29       145
    10.72450   3.225E-29       140
    10.72550   2.731E-29       157
    10.72650   3.378E-29       134
    10.72750   2.594E-29       140
    10.72850   3.159E-29       152
    10.72950   3.387E-29       150
    10.73050   3.226E-29       153
    10.73150   2.942E-29       139
    10.73250   3.202E-29       127
    10.73350   3.995E-29       149
    10.73450   3.012E-29       151
    10.73550   2.906E-29       164
    10.73650   3.153E-29       140
    10.73750   2.246E-29       132
    10.73850   2.497E-29       129
    10.73950   2.540E-29       137
    10.74050   3.025E-29       140
    10.74150   2.844E-29       120
    10.74250   1.970E-29       122
    10.74350   2.204E-29       126
    10.74450   1.671E-29       117
    10.74550   2.814E-29       124
    10.74650   2.956E-29       127
    10.74750   2.496E-29       140
    10.74850   2.581E-29       121
    10.74950   2.370E-29       131
    10.75050   2.013E-29       117
    10.75150   2.555E-29       126
    10.75250   2.080E-29       132
    10.75350   2.207E-29       125
    10.75450   1.905E-29       122
    10.75550   1.609E-29       108
    10.75650   2.193E-29       118
    10.75750   1.973E-29       128
    10.75850   2.390E-29       151
    10.75950   2.093E-29       136
    10.76050   1.308E-29       122
    10.76150   2.276E-29       122
    10.76250   2.197E-29       131
    10.76350   2.537E-29       144
    10.76450   1.853E-29       129
    10.76550   1.456E-29        95
    10.76650   2.350E-29       139
    10.76750   1.660E-29       109
    10.76850   1.876E-29       129
    10.76950   2.606E-29       130
    10.77050   2.443E-29       124
    10.77150   2.677E-29       136
    10.77250   2.506E-29       146
    10.77350   3.073E-29       143
    10.77450   2.624E-29       138
    10.77550   2.436E-29       131
    10.77650   1.661E-29       133
    10.77750   1.964E-29       115
    10.77850   2.037E-29       130
    10.77950   1.969E-29       121
    10.78050   2.391E-29       117
    10.78150   2.136E-29       136
    10.78250   1.632E-29       116
    10.78350   1.962E-29       125
    10.78450   1.897E-29       117
    10.78550   1.389E-29       117
    10.78650   1.894E-29       118
    10.78750   2.229E-29       130
    10.78850   2.187E-29       116
    10.78950   1.081E-29       107
    10.79050   2.165E-29       124
    10.79150   1.775E-29       109
    10.79250   1.586E-29       108
    10.79350   1.929E-29       124
    10.79450   2.351E-29       129
    10.79550   1.970E-29       111
    10.79650   2.092E-29       111
    10.79750   1.631E-29       117
    10.79850   1.664E-29        94
    10.79950   2.634E-29       120
    10.80050   1.540E-29       110
    10.80150   2.234E-29       153
    10.80250   1.739E-29       137
    10.80350   2.327E-29       131
    10.80450   1.408E-29       108
    10.80550   1.947E-29       107
    10.80650   1.829E-29       136
    10.80750   2.121E-29       124
    10.80850   1.976E-29       117
    10.80950   2.382E-29       133
    10.81050   2.251E-29       133
    10.81150   1.849E-29       115
    10.81250   1.651E-29       113
    10.81350   2.481E-29       111
    10.81450   1.813E-29       127
    10.81550   1.937E-29       114
    10.81650   2.412E-29        96
    10.81750   1.739E-29       121
    10.81850   1.529E-29       107
    10.81950   1.752E-29       115
    10.82050   1.205E-29       105
    10.82150   2.179E-29       107
    10.82250   2.047E-29       144
    10.82350   1.774E-29       108
    10.82450   2.144E-29       112
    10.82550   1.958E-29        93
    10.82650   1.532E-29        87
    10.82750   1.410E-29       107
    10.82850   1.690E-29        99
    10.82950   1.789E-29        93
    10.83050   1.899E-29       104
    10.83150   1.711E-29        98
    10.83250   1.911E-29       104
    10.83350   2.057E-29       115
    10.83450   1.784E-29       111
    10.83550   1.259E-29       124
    10.83650   1.167E-29       104
    10.83750   1.798E-29       118
    10.83850   2.252E-29       112
    10.83950   1.853E-29       121
    10.84050   2.396E-29       117
    10.84150   2.731E-29       124
    10.84250   2.015E-29       124
    10.84350   1.851E-29       114
    10.84450   2.280E-29       108
    10.84550   1.278E-29        90
    10.84650   2.288E-29       119
    10.84750   1.454E-29       103
    10.84850   2.246E-29       106
    10.84950   2.019E-29        99
    10.85050   2.409E-29       114
    10.85150   1.954E-29       101
    10.85250   2.080E-29       121
    10.85350   1.153E-29        92
    10.85450   1.420E-29        99
    10.85550   1.228E-29       103
    10.85650   2.327E-29       128
    10.85750   2.009E-29       104
    10.85850   2.702E-29       143
    10.85950   1.129E-29        79
    10.86050   1.327E-29       116
    10.86150   2.473E-29       134
    10.86250   1.359E-29       102
    10.86350   1.887E-29        94
    10.86450   1.514E-29        92
    10.86550   1.821E-29       114
    10.86650   1.765E-29       106
    10.86750   1.668E-29       105
    10.86850   1.715E-29        93
    10.86950   1.188E-29        97
    10.87050   1.940E-29       115
    10.87150   2.691E-29       120
    10.87250   1.920E-29       112
    10.87350   2.040E-29       110
    10.87450   2.177E-29       110
    10.87550   1.897E-29       102
    10.87650   1.806E-29       100
    10.87750   1.904E-29       107
    10.87850   1.409E-29       112
    10.87950   1.994E-29       103
    10.88050   1.621E-29       102
    10.88150   2.149E-29       108
    10.88250   1.681E-29        98
    10.88350   1.668E-29        92
    10.88450   1.627E-29       101
    10.88550   1.320E-29       104
    10.88650   1.700E-29       101
    10.88750   1.139E-29        98
    10.88850   2.169E-29       115
    10.88950   1.320E-29        95
    10.89050   1.250E-29       107
    10.89150   1.515E-29       110
    10.89250   1.608E-29       108
    10.89350   1.363E-29       113
    10.89450   1.693E-29       101
    10.89550   1.615E-29       112
    10.89650   1.698E-29        79
    10.89750   1.829E-29       107
    10.89850   1.433E-29        83
    10.89950   2.058E-29       101
    10.90050   2.014E-29        99
    10.90150   1.325E-29       103
    10.90250   1.476E-29       104
    10.90350   1.511E-29       113
    10.90450   1.146E-29       112
    10.90550   1.162E-29        95
    10.90650   1.664E-29       103
    10.90750   1.460E-29       104
    10.90850   1.356E-29        91
    10.90950   1.659E-29       128
    10.91050   1.828E-29       116
    10.91150   1.373E-29        92
    10.91250   1.844E-29       124
    10.91350   1.226E-29        97
    10.91450   1.007E-29        84
    10.91550   1.384E-29        84
    10.91650   1.462E-29       121
    10.91750   1.660E-29       108
    10.91850   1.416E-29        89
    10.91950   1.276E-29        87
    10.92050   1.859E-29        90
    10.92150   1.144E-29        87
    10.92250   1.314E-29       101
    10.92350   1.306E-29        93
    10.92450   1.890E-29       101
    10.92550   1.715E-29       122
    10.92650   1.556E-29       107
    10.92750   1.484E-29       106
    10.92850   1.518E-29       114
    10.92950   1.729E-29       109
    10.93050   9.501E-30        89
    10.93150   1.761E-29       111
    10.93250   1.842E-29       100
    10.93350   1.740E-29       127
    10.93450   1.927E-29       107
    10.93550   1.820E-29       101
    10.93650   1.481E-29       114
    10.93750   1.254E-29        84
    10.93850   1.979E-29       127
    10.93950   1.957E-29       131
    10.94050   2.387E-29       134
    10.94150   1.267E-29        95
    10.94250   1.232E-29        97
    10.94350   2.130E-29       108
    10.94450   1.240E-29        77
    10.94550   1.612E-29       105
    10.94650   1.387E-29        96
    10.94750   8.170E-30        92
    10.94850   2.363E-29       111
    10.94950   1.406E-29       112
    10.95050   1.920E-29       114
    10.95150   1.678E-29        94
    10.95250   1.461E-29       113
    10.95350   2.716E-29       106
    10.95450   2.026E-29       121
    10.95550   1.723E-29       122
    10.95650   1.640E-29       110
    10.95750   2.304E-29       102
    10.95850   1.640E-29       129
    10.95950   1.736E-29       109
    10.96050   1.582E-29       113
    10.96150   2.056E-29       127
    10.96250   2.289E-29       122
    10.96350   2.120E-29       125
    10.96450   2.257E-29       126
    10.96550   1.982E-29       134
    10.96650   2.153E-29       132
    10.96750   2.533E-29       145
    10.96850   3.102E-29       147
    10.96950   1.736E-29       131
    10.97050   3.674E-29       171
    10.97150   3.236E-29       123
    10.97250   1.666E-29       129
    10.97350   2.279E-29       136
    10.97450   3.153E-29       134
    10.97550   3.109E-29       158
    10.97650   1.875E-29       135
    10.97750   2.339E-29       131
    10.97850   2.656E-29       131
    10.97950   3.904E-29       170
    10.98050   3.097E-29       147
    10.98150   2.708E-29       140
    10.98250   2.754E-29       142
    10.98350   2.781E-29       152
    10.98450   2.560E-29       130
    10.98550   3.353E-29       153
    10.98650   2.111E-29       122
    10.98750   2.363E-29       119
    10.98850   2.632E-29       120
    10.98950   2.911E-29       128
    10.99050   3.019E-29       139
    10.99150   1.884E-29       114
    10.99250   2.296E-29       131
    10.99350   1.754E-29       116
    10.99450   2.555E-29       109
    10.99550   2.986E-29       134
    10.99650   2.469E-29       131
    10.99750   2.607E-29       154
    10.99850   2.354E-29       138
    10.99950   2.670E-29       131
    11.00050   2.879E-29       133
    11.00150   2.862E-29       128
    11.00250   3.143E-29       145
    11.00350   3.447E-29       148
    11.00450   2.804E-29       120
    11.00550   3.118E-29       148
    11.00650   3.417E-29       146
    11.00750   2.764E-29       152
    11.00850   3.268E-29       141
    11.00950   2.530E-29       142
    11.01050   3.267E-29       141
    11.01150   2.723E-29       163
    11.01250   3.195E-29       165
    11.01350   2.127E-29       121
    11.01450   2.564E-29       142
    11.01550   2.075E-29       137
    11.01650   1.925E-29       121
    11.01750   2.925E-29       144
    11.01850   1.985E-29       148
    11.01950   1.931E-29       132
    11.02050   1.483E-29       117
    11.02150   2.216E-29       153
    11.02250   2.397E-29       135
    11.02350   2.254E-29       120
    11.02450   2.016E-29       111
    11.02550   2.621E-29       121
    11.02650   2.592E-29       133
    11.02750   2.827E-29       141
    11.02850   2.502E-29       146
    11.02950   2.020E-29       135
    11.03050   1.937E-29       129
    11.03150   1.920E-29       125
    11.03250   2.864E-29       161
    11.03350   2.149E-29       121
    11.03450   2.067E-29       138
    11.03550   1.671E-29       131
    11.03650   1.871E-29       145
    11.03750   2.133E-29       126
    11.03850   2.426E-29       138
    11.03950   2.569E-29       137
    11.04050   2.237E-29       128
    11.04150   2.555E-29       140
    11.04250   2.044E-29       118
    11.04350   1.872E-29       128
    11.04450   1.874E-29        97
    11.04550   2.014E-29       133
    11.04650   2.743E-29       146
    11.04750   2.320E-29       128
    11.04850   2.473E-29       142
    11.04950   2.190E-29       122
    11.05050   2.127E-29       135
    11.05150   2.154E-29       126
    11.05250   1.666E-29       125
    11.05350   2.253E-29       121
    11.05450   2.247E-29       118
    11.05550   1.354E-29       118
    11.05650   2.474E-29       132
    11.05750   2.123E-29       128
    11.05850   1.640E-29       120
    11.05950   2.641E-29       139
    11.06050   2.159E-29       119
    11.06150   2.503E-29       119
    11.06250   2.421E-29       126
    11.06350   1.499E-29       117
    11.06450   2.391E-29       135
    11.06550   1.303E-29       116
    11.06650   1.777E-29       114
    11.06750   2.316E-29       139
    11.06850   2.760E-29       126
    11.06950   1.793E-29       126
    11.07050   1.575E-29        96
    11.07150   1.909E-29       125
    11.07250   2.099E-29       101
    11.07350   1.646E-29       119
    11.07450   1.508E-29        96
    11.07550   1.917E-29       106
    11.07650   1.977E-29       116
    11.07750   2.096E-29       125
    11.07850   1.434E-29       115
    11.07950   2.672E-29       122
    11.08050   1.442E-29       105
    11.08150   1.752E-29       114
    11.08250   1.816E-29       104
    11.08350   2.229E-29       147
    11.08450   2.281E-29       111
    11.08550   1.583E-29       110
    11.08650   1.451E-29       107
    11.08750   1.382E-29       111
    11.08850   2.110E-29       119
    11.08950   2.271E-29       147
    11.09050   2.416E-29       114
    11.09150   1.864E-29       114
    11.09250   2.273E-29       109
    11.09350   2.135E-29       105
    11.09450   1.809E-29       130
    11.09550   2.004E-29       113
    11.09650   1.513E-29       106
    11.09750   1.561E-29       114
    11.09850   1.458E-29        86
    11.09950   2.039E-29       103
    11.10050   1.656E-29       110
    11.10150   1.785E-29       134
    11.10250   1.856E-29        89
    11.10350   1.660E-29       108
    11.10450   1.255E-29        86
    11.10550   2.106E-29       109
    11.10650   2.033E-29       117
    11.10750   1.338E-29       101
    11.10850   2.212E-29       120
    11.10950   1.597E-29       101
    11.11050   2.343E-29       132
    11.11150   1.821E-29        95
    11.11250   1.877E-29       109
    11.11350   1.869E-29       105
    11.11450   2.257E-29       109
    11.11550   1.340E-29        98
    11.11650   1.893E-29       114
    11.11750   1.182E-29       105
    11.11850   2.213E-29       117
    11.11950   1.464E-29       106
    11.12050   1.836E-29       110
    11.12150   1.264E-29       101
    11.12250   1.280E-29        96
    11.12350   1.731E-29       115
    11.12450   2.017E-29       105
    11.12550   1.554E-29       113
    11.12650   2.128E-29       113
    11.12750   1.691E-29        98
    11.12850   2.521E-29       120
    11.12950   1.425E-29        93
    11.13050   1.533E-29        98
    11.13150   2.717E-29       128
    11.13250   2.279E-29       136
    11.13350   1.741E-29       111
    11.13450   1.403E-29       109
    11.13550   1.721E-29       100
    11.13650   1.796E-29       105
    11.13750   1.771E-29       100
    11.13850   1.487E-29       113
    11.13950   1.627E-29       108
    11.14050   2.804E-29       109
    11.14150   2.231E-29       129
    11.14250   1.609E-29       111
    11.14350   1.054E-29       101
    11.14450   1.786E-29        93
    11.14550   1.716E-29       121
    11.14650   2.200E-29       131
    11.14750   1.793E-29       104
    11.14850   1.719E-29       104
    11.14950   1.795E-29        89
    11.15050   1.678E-29       101
    11.15150   1.177E-29        85
    11.15250   1.548E-29       113
    11.15350   1.622E-29        97
    11.15450   2.043E-29       125
    11.15550   1.727E-29       111
    11.15650   2.269E-29       102
    11.15750   1.657E-29       103
    11.15850   2.291E-29       125
    11.15950   2.312E-29       113
    11.16050   1.684E-29       107
    11.16150   1.723E-29       104
    11.16250   1.889E-29       116
    11.16350   1.229E-29        96
    11.16450   2.139E-29       120
    11.16550   1.209E-29        90
    11.16650   1.725E-29       113
    11.16750   1.354E-29        84
    11.16850   1.688E-29       110
    11.16950   2.767E-29       126
    11.17050   2.393E-29       127
    11.17150   2.074E-29       110
    11.17250   1.542E-29       118
    11.17350   1.894E-29       113
    11.17450   1.798E-29       104
    11.17550   2.020E-29       113
    11.17650   1.972E-29       123
    11.17750   2.302E-29       130
    11.17850   1.664E-29       109
    11.17950   2.195E-29       122
    11.18050   1.784E-29       107
    11.18150   1.518E-29       128
    11.18250   2.103E-29       115
    11.18350   1.726E-29       103
    11.18450   1.271E-29       110
    11.18550   1.474E-29        95
    11.18650   1.166E-29       100
    11.18750   2.002E-29       114
    11.18850   1.846E-29       111
    11.18950   1.706E-29       102
    11.19050   1.723E-29       120
    11.19150   2.343E-29       124
    11.19250   1.400E-29       112
    11.19350   1.422E-29       111
    11.19450   1.386E-29        94
    11.19550   1.682E-29       112
    11.19650   1.766E-29       113
    11.19750   1.899E-29       120
    11.19850   1.777E-29       118
    11.19950   1.572E-29       111
    11.20050   1.319E-29        97
    11.20150   1.872E-29       100
    11.20250   1.210E-29       108
    11.20350   1.253E-29        92
    11.20450   2.074E-29        99
    11.20550   1.094E-29       100
    11.20650   1.583E-29       100
    11.20750   2.136E-29        93
    11.20850   1.850E-29        99
    11.20950   2.193E-29        99
    11.21050   2.419E-29       114
    11.21150   2.278E-29       122
    11.21250   1.514E-29       128
    11.21350   1.560E-29       107
    11.21450   1.631E-29       110
    11.21550   1.952E-29       110
    11.21650   1.776E-29       123
    11.21750   1.309E-29       115
    11.21850   1.153E-29       113
    11.21950   1.550E-29        93
    11.22050   1.878E-29       121
    11.22150   1.491E-29        97
    11.22250   1.659E-29       117
    11.22350   2.144E-29       133
    11.22450   1.481E-29       105
    11.22550   1.361E-29       103
    11.22650   1.485E-29       122
    11.22750   1.678E-29       126
    11.22850   1.136E-29        85
    11.22950   1.532E-29       116
    11.23050   2.333E-29       139
    11.23150   1.794E-29       107
    11.23250   1.357E-29       126
    11.23350   1.135E-29        92
    11.23450   2.086E-29       104
    11.23550   1.598E-29       119
    11.23650   2.735E-29       155
    11.23750   3.150E-29       127
    11.23850   2.125E-29       138
    11.23950   2.321E-29       130
    11.24050   2.901E-29       136
    11.24150   1.814E-29       121
    11.24250   2.645E-29       129
    11.24350   2.840E-29       143
    11.24450   2.760E-29       143
    11.24550   2.676E-29       123
    11.24650   2.270E-29       113
    11.24750   1.992E-29       117
    11.24850   3.745E-29       156
    11.24950   2.763E-29       137
    11.25050   2.593E-29       157
    11.25150   2.736E-29       115
    11.25250   2.979E-29       143
    11.25350   3.024E-29       149
    11.25450   3.799E-29       146
    11.25550   2.435E-29       135
    11.25650   1.828E-29       143
    11.25750   2.224E-29       152
    11.25850   2.585E-29       142
    11.25950   2.296E-29       137
    11.26050   2.361E-29       126
    11.26150   2.702E-29       137
    11.26250   2.729E-29       157
    11.26350   1.947E-29       114
    11.26450   1.746E-29       114
    11.26550   2.685E-29       131
    11.26650   3.060E-29       147
    11.26750   2.470E-29       135
    11.26850   2.462E-29       154
    11.26950   2.828E-29       147
    11.27050   3.312E-29       147
    11.27150   2.150E-29       142
    11.27250   3.037E-29       164
    11.27350   2.772E-29       163
    11.27450   3.526E-29       169
    11.27550   2.648E-29       164
    11.27650   3.342E-29       153
    11.27750   3.588E-29       162
    11.27850   3.083E-29       155
    11.27950   3.106E-29       157
    11.28050   4.365E-29       149
    11.28150   2.833E-29       153
    11.28250   3.810E-29       160
    11.28350   3.018E-29       163
    11.28450   3.443E-29       142
    11.28550   3.373E-29       150
    11.28650   2.832E-29       166
    11.28750   3.373E-29       164
    11.28850   2.595E-29       136
    11.28950   1.689E-29       142
    11.29050   2.850E-29       166
    11.29150   1.729E-29       136
    11.29250   2.555E-29       131
    11.29350   1.919E-29       144
    11.29450   2.642E-29       169
    11.29550   2.061E-29       153
    11.29650   2.871E-29       133
    11.29750   1.937E-29       143
    11.29850   2.005E-29       122
    11.29950   1.929E-29       114
    11.30050   3.031E-29       145
    11.30150   2.545E-29       140
    11.30250   2.831E-29       170
    11.30350   1.952E-29       138
    11.30450   1.956E-29       130
    11.30550   2.049E-29       135
    11.30650   2.639E-29       152
    11.30750   1.954E-29       126
    11.30850   2.256E-29       145
    11.30950   2.932E-29       127
    11.31050   2.129E-29       129
    11.31150   1.784E-29       115
    11.31250   2.438E-29       151
    11.31350   2.643E-29       152
    11.31450   2.160E-29       122
    11.31550   1.847E-29       146
    11.31650   2.692E-29       151
    11.31750   2.624E-29       139
    11.31850   1.971E-29       126
    11.31950   1.685E-29       114
    11.32050   3.942E-29       165
    11.32150   3.269E-29       138
    11.32250   2.360E-29       139
    11.32350   1.907E-29       120
    11.32450   2.791E-29       144
    11.32550   2.498E-29       117
    11.32650   1.898E-29       148
    11.32750   2.365E-29       137
    11.32850   2.222E-29       130
    11.32950   2.298E-29       127
    11.33050   2.283E-29       123
    11.33150   1.770E-29       129
    11.33250   2.295E-29       123
    11.33350   2.909E-29       130
    11.33450   2.223E-29       118
    11.33550   2.015E-29       131
    11.33650   1.484E-29       122
    11.33750   2.162E-29       129
    11.33850   2.829E-29       126
    11.33950   1.876E-29       120
    11.34050   2.768E-29       153
    11.34150   1.904E-29       120
    11.34250   1.502E-29       121
    11.34350   2.071E-29       124
    11.34450   1.467E-29       111
    11.34550   1.703E-29       123
    11.34650   1.790E-29        98
    11.34750   1.206E-29       106
    11.34850   1.517E-29       104
    11.34950   1.755E-29       130
    11.35050   1.354E-29        96
    11.35150   2.493E-29       139
    11.35250   1.420E-29       119
    11.35350   1.743E-29       124
    11.35450   2.035E-29       116
    11.35550   1.841E-29       106
    11.35650   1.506E-29       115
    11.35750   2.791E-29       126
    11.35850   2.701E-29       132
    11.35950   2.018E-29       110
    11.36050   1.484E-29       110
    11.36150   1.237E-29        96
    11.36250   1.556E-29       108
    11.36350   2.342E-29       126
    11.36450   2.175E-29       133
    11.36550   2.128E-29       118
    11.36650   1.649E-29       113
    11.36750   1.534E-29       109
    11.36850   1.557E-29       111
    11.36950   1.990E-29       115
    11.37050   1.845E-29       116
    11.37150   1.836E-29       114
    11.37250   2.126E-29       150
    11.37350   2.337E-29       118
    11.37450   2.050E-29       119
    11.37550   1.871E-29       114
    11.37650   1.363E-29        98
    11.37750   1.852E-29       125
    11.37850   2.336E-29       112
    11.37950   1.618E-29        96
    11.38050   1.752E-29       109
    11.38150   1.922E-29       121
    11.38250   1.910E-29       116
    11.38350   1.865E-29       133
    11.38450   1.479E-29       104
    11.38550   2.818E-29       137
    11.38650   1.907E-29       119
    11.38750   1.527E-29       106
    11.38850   2.108E-29       121
    11.38950   1.268E-29       107
    11.39050   1.260E-29        84
    11.39150   2.534E-29       144
    11.39250   1.873E-29       130
    11.39350   1.916E-29       109
    11.39450   2.005E-29       105
    11.39550   2.880E-29       131
    11.39650   1.586E-29       114
    11.39750   2.213E-29       115
    11.39850   1.643E-29       118
    11.39950   1.844E-29       107
    11.40050   1.926E-29       105
    11.40150   1.535E-29       129
    11.40250   1.673E-29       110
    11.40350   1.408E-29       111
    11.40450   1.295E-29        95
    11.40550   2.306E-29       123
    11.40650   2.191E-29       136
    11.40750   1.538E-29       102
    11.40850   2.228E-29       136
    11.40950   1.797E-29       117
    11.41050   2.527E-29       127
    11.41150   1.964E-29       124
    11.41250   2.624E-29       130
    11.41350   1.960E-29       121
    11.41450   1.465E-29       113
    11.41550   2.014E-29       111
    11.41650   1.860E-29       114
    11.41750   1.412E-29       120
    11.41850   1.734E-29       131
    11.41950   2.456E-29       120
    11.42050   2.300E-29       148
    11.42150   1.412E-29       119
    11.42250   1.848E-29       125
    11.42350   1.186E-29       107
    11.42450   1.957E-29       119
    11.42550   2.580E-29       118
    11.42650   1.680E-29       105
    11.42750   1.913E-29       105
    11.42850   1.911E-29       126
    11.42950   1.942E-29       120
    11.43050   1.463E-29       121
    11.43150   2.573E-29       117
    11.43250   1.457E-29       117
    11.43350   1.999E-29       122
    11.43450   1.977E-29       109
    11.43550   1.512E-29       111
    11.43650   2.103E-29       108
    11.43750   2.200E-29       142
    11.43850   1.582E-29       107
    11.43950   1.545E-29        94
    11.44050   1.635E-29       106
    11.44150   2.892E-29       138
    11.44250   1.714E-29       108
    11.44350   1.305E-29       103
    11.44450   2.136E-29       122
    11.44550   1.709E-29       112
    11.44650   1.970E-29       116
    11.44750   1.702E-29       112
    11.44850   1.409E-29        99
    11.44950   2.086E-29       105
    11.45050   1.344E-29       108
    11.45150   2.128E-29       124
    11.45250   2.176E-29       126
    11.45350   1.490E-29       104
    11.45450   1.532E-29       103
    11.45550   1.525E-29       105
    11.45650   1.702E-29       119
    11.45750   1.911E-29       122
    11.45850   1.430E-29        95
    11.45950   1.623E-29       107
    11.46050   1.522E-29       117
    11.46150   1.642E-29       125
    11.46250   1.422E-29       109
    11.46350   1.755E-29       119
    11.46450   1.667E-29        97
    11.46550   1.918E-29       122
    11.46650   1.640E-29       110
    11.46750   1.735E-29       109
    11.46850   1.607E-29       109
    11.46950   2.304E-29       123
    11.47050   1.734E-29       117
    11.47150   1.658E-29       112
    11.47250   1.190E-29       107
    11.47350   1.585E-29       113
    11.47450   1.707E-29       118
    11.47550   1.675E-29       121
    11.47650   1.806E-29       103
    11.47750   1.864E-29       114
    11.47850   1.571E-29       106
    11.47950   1.771E-29       121
    11.48050   2.588E-29       121
    11.48150   1.392E-29       126
    11.48250   1.515E-29       122
    11.48350   1.831E-29       100
    11.48450   2.292E-29       127
    11.48550   1.830E-29       112
    11.48650   1.658E-29       115
    11.48750   1.631E-29       123
    11.48850   1.954E-29       122
    11.48950   2.286E-29       106
    11.49050   1.705E-29       108
    11.49150   1.589E-29       104
    11.49250   1.466E-29       107
    11.49350   1.735E-29       109
    11.49450   1.652E-29       103
    11.49550   2.013E-29       124
    11.49650   1.962E-29       121
    11.49750   1.938E-29       126
    11.49850   1.336E-29       109
    11.49950   1.923E-29       128
    11.50050   2.175E-29       135
    11.50150   3.005E-29       153
    11.50250   2.328E-29       133
    11.50350   4.138E-29       151
    11.50450   2.073E-29       118
    11.50550   1.946E-29       131
    11.50650   2.261E-29       157
    11.50750   1.827E-29       129
    11.50850   2.194E-29       125
    11.50950   2.171E-29       134
    11.51050   2.889E-29       146
    11.51150   1.162E-29        91
    11.51250   3.394E-29       160
    11.51350   2.479E-29       137
    11.51450   2.167E-29       106
    11.51550   2.736E-29       139
    11.51650   2.826E-29       138
    11.51750   2.865E-29       141
    11.51850   1.849E-29       142
    11.51950   3.107E-29       154
    11.52050   2.293E-29       121
    11.52150   2.838E-29       144
    11.52250   2.926E-29       151
    11.52350   3.316E-29       147
    11.52450   3.620E-29       152
    11.52550   3.368E-29       151
    11.52650   2.734E-29       158
    11.52750   2.219E-29       145
    11.52850   3.009E-29       146
    11.52950   2.388E-29       165
    11.53050   2.499E-29       132
    11.53150   1.898E-29       121
    11.53250   2.591E-29       134
    11.53350   2.406E-29       155
    11.53450   2.334E-29       145
    11.53550   2.929E-29       151
    11.53650   2.534E-29       147
    11.53750   1.950E-29       121
    11.53850   2.067E-29       140
    11.53950   2.500E-29       148
    11.54050   2.098E-29       151
    11.54150   3.156E-29       152
    11.54250   2.500E-29       143
    11.54350   2.870E-29       158
    11.54450   2.891E-29       159
    11.54550   2.951E-29       138
    11.54650   2.259E-29       147
    11.54750   2.423E-29       141
    11.54850   3.039E-29       147
    11.54950   2.887E-29       156
    11.55050   3.723E-29       161
    11.55150   3.334E-29       170
    11.55250   3.808E-29       164
    11.55350   3.829E-29       155
    11.55450   3.919E-29       172
    11.55550   4.142E-29       166
    11.55650   3.541E-29       162
    11.55750   3.742E-29       160
    11.55850   3.743E-29       186
    11.55950   3.118E-29       148
    11.56050   3.059E-29       141
    11.56150   3.101E-29       186
    11.56250   2.425E-29       144
    11.56350   3.057E-29       161
    11.56450   3.152E-29       160
    11.56550   2.698E-29       135
    11.56650   2.698E-29       161
    11.56750   2.546E-29       161
    11.56850   3.282E-29       188
    11.56950   2.270E-29       134
    11.57050   2.364E-29       148
    11.57150   2.295E-29       154
    11.57250   2.547E-29       151
    11.57350   1.664E-29       133
    11.57450   2.525E-29       104
    11.57550   2.703E-29       144
    11.57650   2.046E-29       153
    11.57750   2.093E-29       135
    11.57850   1.722E-29       129
    11.57950   2.503E-29       121
    11.58050   1.839E-29       130
    11.58150   2.228E-29       128
    11.58250   2.633E-29       139
    11.58350   1.901E-29       145
    11.58450   2.298E-29       174
    11.58550   2.367E-29       163
    11.58650   2.810E-29       156
    11.58750   2.717E-29       144
    11.58850   1.993E-29       126
    11.58950   1.861E-29       118
    11.59050   2.381E-29       142
    11.59150   2.151E-29       163
    11.59250   2.283E-29       140
    11.59350   2.516E-29       151
    11.59450   2.495E-29       147
    11.59550   2.362E-29       132
    11.59650   2.698E-29       154
    11.59750   2.252E-29       118
    11.59850   3.155E-29       156
    11.59950   2.924E-29       157
    11.60050   2.594E-29       126
    11.60150   2.387E-29       149
    11.60250   3.033E-29       140
    11.60350   2.324E-29       111
    11.60450   2.317E-29       141
    11.60550   2.420E-29       146
    11.60650   2.506E-29       140
    11.60750   2.393E-29       135
    11.60850   3.539E-29       144
    11.60950   2.993E-29       158
    11.61050   2.062E-29       142
    11.61150   2.218E-29       142
    11.61250   2.546E-29       144
    11.61350   2.094E-29       158
    11.61450   1.804E-29       128
    11.61550   1.502E-29       120
    11.61650   1.829E-29       125
    11.61750   2.402E-29       137
    11.61850   2.113E-29       128
    11.61950   2.479E-29       145
    11.62050   2.079E-29       121
    11.62150   2.175E-29       137
    11.62250   2.542E-29       140
    11.62350   2.087E-29       150
    11.62450   2.127E-29       114
    11.62550   2.588E-29       125
    11.62650   1.475E-29       101
    11.62750   2.377E-29       145
    11.62850   1.966E-29       149
    11.62950   2.556E-29       146
    11.63050   1.994E-29       111
    11.63150   2.920E-29       122
    11.63250   1.569E-29       115
    11.63350   2.236E-29       132
    11.63450   2.777E-29       126
    11.63550   4.146E-29       165
    11.63650   1.569E-29       121
    11.63750   1.868E-29       126
    11.63850   1.319E-29       115
    11.63950   1.847E-29       109
    11.64050   1.810E-29       115
    11.64150   1.773E-29       113
    11.64250   2.432E-29       132
    11.64350   2.272E-29       130
    11.64450   1.961E-29       134
    11.64550   2.416E-29       142
    11.64650   1.959E-29       110
    11.64750   2.470E-29       134
    11.64850   2.460E-29       132
    11.64950   1.486E-29       129
    11.65050   2.152E-29       132
    11.65150   2.230E-29       140
    11.65250   1.713E-29       147
    11.65350   2.314E-29       135
    11.65450   2.226E-29       125
    11.65550   2.089E-29       129
    11.65650   2.044E-29       120
    11.65750   2.153E-29       105
    11.65850   1.083E-29       112
    11.65950   2.403E-29       126
    11.66050   2.184E-29       135
    11.66150   2.496E-29       139
    11.66250   2.468E-29       123
    11.66350   2.627E-29       150
    11.66450   2.374E-29       130
    11.66550   2.381E-29       130
    11.66650   2.767E-29       130
    11.66750   2.788E-29       168
    11.66850   2.162E-29       115
    11.66950   1.702E-29       118
    11.67050   2.413E-29       144
    11.67150   1.564E-29       102
    11.67250   2.039E-29       117
    11.67350   1.834E-29       109
    11.67450   1.464E-29       115
    11.67550   1.429E-29       133
    11.67650   1.219E-29       114
    11.67750   1.625E-29       120
    11.67850   2.183E-29       131
    11.67950   1.936E-29       134
    11.68050   1.823E-29        89
    11.68150   2.367E-29       132
    11.68250   2.393E-29       115
    11.68350   1.764E-29       107
    11.68450   1.925E-29       129
    11.68550   1.303E-29       110
    11.68650   1.691E-29       104
    11.68750   1.862E-29       116
    11.68850   2.078E-29       147
    11.68950   2.392E-29       118
    11.69050   1.627E-29       107
    11.69150   1.712E-29       123
    11.69250   2.192E-29       140
    11.69350   1.871E-29       114
    11.69450   2.246E-29       111
    11.69550   1.890E-29       111
    11.69650   1.524E-29       121
    11.69750   2.456E-29       130
    11.69850   2.153E-29       140
    11.69950   2.380E-29       153
    11.70050   1.936E-29       128
    11.70150   1.386E-29       126
    11.70250   1.995E-29       118
    11.70350   2.100E-29       124
    11.70450   1.905E-29       123
    11.70550   2.170E-29       141
    11.70650   1.536E-29       120
    11.70750   2.076E-29       122
    11.70850   1.336E-29       139
    11.70950   1.820E-29       128
    11.71050   2.101E-29       113
    11.71150   1.997E-29       110
    11.71250   1.927E-29       107
    11.71350   1.586E-29       109
    11.71450   1.752E-29       106
    11.71550   1.313E-29        93
    11.71650   1.438E-29       131
    11.71750   2.021E-29       113
    11.71850   1.530E-29        99
    11.71950   2.412E-29       123
    11.72050   1.972E-29       110
    11.72150   1.743E-29       126
    11.72250   2.285E-29       118
    11.72350   1.386E-29       109
    11.72450   1.535E-29       107
    11.72550   2.324E-29       143
    11.72650   1.727E-29       114
    11.72750   1.139E-29       100
    11.72850   1.721E-29       105
    11.72950   2.044E-29       109
    11.73050   2.434E-29       142
    11.73150   1.457E-29       115
    11.73250   1.782E-29       114
    11.73350   1.684E-29        97
    11.73450   1.627E-29       101
    11.73550   1.162E-29        84
    11.73650   1.855E-29       118
    11.73750   1.869E-29       107
    11.73850   1.609E-29       113
    11.73950   1.655E-29       102
    11.74050   2.105E-29       146
    11.74150   1.527E-29        98
    11.74250   1.381E-29       102
    11.74350   1.997E-29       105
    11.74450   1.283E-29       118
    11.74550   1.613E-29       104
    11.74650   1.642E-29       121
    11.74750   2.070E-29       128
    11.74850   1.831E-29       120
    11.74950   1.578E-29       115
    11.75050   2.008E-29       126
    11.75150   1.618E-29       121
    11.75250   1.954E-29       121
    11.75350   2.261E-29       125
    11.75450   1.801E-29       123
    11.75550   1.749E-29       109
    11.75650   2.835E-29       173
    11.75750   2.202E-29       126
    11.75850   2.735E-29       154
    11.75950   2.007E-29       129
    11.76050   2.092E-29       102
    11.76150   2.843E-29       131
    11.76250   1.652E-29       123
    11.76350   2.268E-29       139
    11.76450   2.158E-29       141
    11.76550   2.075E-29       144
    11.76650   2.299E-29       132
    11.76750   1.823E-29       136
    11.76850   2.205E-29       110
    11.76950   1.726E-29       105
    11.77050   2.094E-29       141
    11.77150   1.262E-29        97
    11.77250   2.217E-29       140
    11.77350   2.106E-29       127
    11.77450   1.921E-29       111
    11.77550   2.405E-29       142
    11.77650   2.210E-29       132
    11.77750   2.010E-29       120
    11.77850   1.826E-29       128
    11.77950   2.275E-29       126
    11.78050   2.701E-29       146
    11.78150   1.906E-29       129
    11.78250   3.057E-29       163
    11.78350   2.508E-29       143
    11.78450   2.425E-29       151
    11.78550   2.266E-29       163
    11.78650   2.551E-29       132
    11.78750   1.433E-29       113
    11.78850   2.459E-29       146
    11.78950   2.504E-29       112
    11.79050   2.886E-29       132
    11.79150   2.661E-29       139
    11.79250   2.387E-29       133
    11.79350   3.503E-29       148
    11.79450   2.405E-29       153
    11.79550   3.380E-29       161
    11.79650   2.998E-29       148
    11.79750   3.155E-29       135
    11.79850   3.234E-29       168
    11.79950   3.972E-29       176
    11.80050   3.248E-29       179
    11.80150   3.051E-29       140
    11.80250   3.809E-29       156
    11.80350   2.657E-29       143
[truncated: 58,789,605 more chars]
