# Supplementary material for: Elucidation of the Ro-Vibrational Band Structures in the Silicon Tetrafluoride Spectra from Accurate Ab Initio Calculations
Source: Molecules. 2025 Oct 30;30(21):4239. doi: 10.3390/molecules30214239 (PMC12608718; doi:10.3390/molecules30214239)
Supplement: Supplementary file 1 [file molecules-30-04239-s001.zip › Superlines_FilePred_29SiF4_StrongLines__296K.pred]

     1.01450   2.268E-30         1
     1.09450   1.644E-30         1
     1.12850   2.012E-30         1
     1.14150   1.501E-30         1
     1.15950   1.748E-30         1
     1.17250   2.710E-30         1
     1.30450   1.884E-30         1
     1.32050   1.828E-30         1
     1.42250   1.722E-30         1
     1.43950   1.524E-30         1
     1.44650   4.853E-30         1
     1.44750   3.105E-30         1
     1.45050   2.254E-30         1
     1.45350   2.468E-30         1
     1.46550   2.942E-30         1
     1.46950   1.977E-30         1
     1.55750   1.592E-30         1
     1.56750   3.279E-30         1
     1.56950   1.645E-30         1
     1.57050   4.985E-30         2
     1.57850   4.437E-30         1
     1.58150   1.782E-30         1
     1.59150   5.802E-30         2
     1.59650   4.203E-30         1
     1.59750   3.550E-30         2
     1.59950   2.834E-30         1
     1.60550   6.952E-30         1
     1.61950   2.307E-30         1
     1.62150   2.666E-30         1
     1.63550   1.505E-30         1
     1.64150   1.590E-30         1
     1.68250   2.798E-30         1
     1.68550   2.756E-30         1
     1.69350   3.476E-30         1
     1.69450   5.101E-30         2
     1.70150   2.199E-30         1
     1.70250   3.788E-30         2
     1.71950   2.996E-30         1
     1.72350   2.096E-30         1
     1.73450   1.839E-30         1
     1.73550   3.852E-30         1
     1.73650   2.572E-30         1
     1.73750   2.756E-30         1
     1.74550   3.275E-30         1
     1.75250   4.640E-30         1
     1.75650   1.718E-30         1
     1.75750   1.668E-30         1
     1.76050   1.768E-30         1
     1.77150   1.960E-30         1
     1.77250   3.027E-30         1
     1.77450   5.437E-30         1
     1.79850   2.424E-30         1
     1.81050   1.883E-30         1
     1.81150   1.859E-30         1
     1.82950   5.512E-30         2
     1.83050   4.364E-30         2
     1.83350   2.982E-30         1
     1.83450   4.783E-30         2
     1.84450   2.628E-30         1
     1.85850   2.373E-30         1
     1.85950   2.945E-30         1
     1.86350   4.124E-30         1
     1.87750   1.118E-29         2
     1.88050   7.507E-30         2
     1.88350   4.148E-30         1
     1.88450   5.821E-30         1
     1.88850   3.562E-30         1
     1.88950   3.265E-30         1
     1.89250   6.381E-30         1
     1.89850   1.586E-30         1
     1.90050   4.567E-30         1
     1.90250   6.296E-30         2
     1.91350   4.715E-30         2
     1.91850   1.558E-30         1
     1.91950   5.956E-30         1
     1.92450   3.545E-30         1
     1.92650   3.673E-30         1
     1.92950   1.666E-30         1
     1.93850   4.070E-30         2
     1.93950   4.515E-30         2
     1.94950   1.691E-30         1
     1.96050   1.727E-30         1
     1.96450   1.723E-30         1
     1.96550   1.312E-29         3
     1.96750   1.360E-29         3
     1.97050   1.911E-30         1
     1.99650   4.058E-30         1
     1.99850   3.234E-30         1
     2.00850   1.500E-30         1
     2.01450   8.932E-30         1
     2.01650   1.893E-30         1
     2.01950   2.058E-30         1
     2.02050   3.061E-30         1
     2.02150   5.741E-30         1
     2.02250   2.258E-30         1
     2.02650   3.316E-30         1
     2.02950   8.577E-30         2
     2.03850   1.298E-29         1
     2.04050   1.596E-30         1
     2.04850   2.995E-30         1
     2.04950   6.535E-30         2
     2.05150   1.540E-30         1
     2.05250   6.219E-30         1
     2.06450   2.744E-30         1
     2.06550   1.068E-29         3
     2.06650   3.039E-30         1
     2.06750   5.497E-30         1
     2.07150   2.882E-30         1
     2.07450   1.808E-30         1
     2.07750   2.675E-30         1
     2.07850   6.882E-30         1
     2.07950   4.201E-30         1
     2.08050   4.844E-30         2
     2.08150   1.731E-30         1
     2.09850   5.856E-30         2
     2.09950   4.430E-30         1
     2.10050   7.468E-30         2
     2.10250   2.131E-30         1
     2.11650   1.541E-30         1
     2.12750   2.165E-30         1
     2.13250   1.558E-30         1
     2.13350   8.326E-30         1
     2.13450   6.148E-30         2
     2.13550   2.769E-30         1
     2.14050   1.997E-30         1
     2.14750   4.392E-30         1
     2.15650   5.935E-30         1
     2.16150   1.594E-30         1
     2.16350   3.710E-30         1
     2.16550   6.308E-30         1
     2.16750   4.180E-30         1
     2.17250   2.931E-30         1
     2.17350   5.454E-30         1
     2.17450   4.450E-30         1
     2.17950   1.417E-29         4
     2.18050   1.291E-29         3
     2.18450   1.907E-30         1
     2.18550   1.188E-29         2
     2.18750   7.215E-30         1
     2.19250   8.567E-30         2
     2.19350   7.860E-30         3
     2.19450   5.613E-30         2
     2.19550   4.857E-30         2
     2.20050   4.264E-30         1
     2.20250   6.736E-30         1
     2.20550   1.271E-29         1
     2.20950   3.130E-30         1
     2.21450   1.604E-30         1
     2.21850   2.696E-30         1
     2.22650   1.731E-30         1
     2.22750   1.516E-30         1
     2.22850   2.565E-30         1
     2.23050   9.643E-30         2
     2.23150   7.044E-30         3
     2.23250   5.457E-30         1
     2.23350   8.955E-30         2
     2.23450   9.705E-30         2
     2.24450   2.381E-30         1
     2.24550   1.642E-30         1
     2.24950   2.244E-30         1
     2.25050   2.482E-30         1
     2.25150   3.220E-30         1
     2.25250   1.784E-29         2
     2.25650   1.562E-30         1
     2.25750   3.934E-30         2
     2.25850   1.248E-29         2
     2.25950   2.355E-30         1
     2.26450   3.017E-30         1
     2.26750   4.361E-30         2
     2.26850   1.980E-30         1
     2.27050   5.327E-30         1
     2.27150   4.938E-30         1
     2.27450   2.432E-30         1
     2.27550   1.996E-30         1
     2.27950   3.063E-30         1
     2.28150   1.801E-30         1
     2.28350   2.954E-30         1
     2.29650   4.518E-30         1
     2.29750   5.574E-30         1
     2.30050   3.763E-30         2
     2.30550   7.086E-30         1
     2.30650   1.256E-29         1
     2.30950   7.016E-30         1
     2.31050   1.542E-30         1
     2.31250   6.142E-30         1
     2.31550   4.274E-30         1
     2.31650   1.593E-30         1
     2.31950   2.007E-29         3
     2.32050   2.990E-30         1
     2.32150   4.705E-30         1
     2.32250   1.331E-29         2
     2.32550   1.972E-30         1
     2.33150   1.005E-29         2
     2.33450   6.534E-30         1
     2.33550   5.054E-30         2
     2.33750   2.110E-30         1
     2.33850   2.122E-30         1
     2.34450   1.882E-30         1
     2.34750   2.011E-30         1
     2.34850   2.463E-30         1
     2.35050   3.401E-30         2
     2.35350   1.096E-29         3
     2.35450   2.748E-30         1
     2.35650   8.185E-30         1
     2.36150   5.394E-30         2
     2.36250   7.426E-30         2
     2.36550   1.543E-29         3
     2.36650   1.311E-29         2
     2.36750   1.739E-29         2
     2.37950   1.858E-30         1
     2.38150   1.573E-30         1
     2.38650   3.552E-30         2
     2.38950   3.669E-30         1
     2.39050   1.483E-29         2
     2.39750   1.831E-30         1
     2.39950   2.661E-30         1
     2.40450   1.891E-30         1
     2.40550   4.021E-30         1
     2.40650   5.763E-30         1
     2.40750   9.336E-30         1
     2.40850   3.294E-30         1
     2.41150   3.250E-30         1
     2.41450   3.313E-30         2
     2.41550   2.950E-30         1
     2.42050   1.862E-30         1
     2.42150   5.596E-30         3
     2.42650   2.560E-30         1
     2.42750   2.394E-30         1
     2.42950   2.201E-30         1
     2.43050   3.349E-30         2
     2.43150   1.668E-30         1
     2.43250   1.628E-30         1
     2.43350   5.309E-30         1
     2.43550   7.259E-30         1
     2.43750   5.898E-30         1
     2.44350   1.911E-30         1
     2.44650   1.504E-29         2
     2.44750   5.502E-30         1
     2.44850   9.467E-30         1
     2.45050   2.301E-29         2
     2.45350   2.111E-30         1
     2.45450   5.027E-30         1
     2.45650   1.045E-29         2
     2.45950   1.135E-29         3
     2.46050   5.070E-30         1
     2.46250   3.563E-30         1
     2.46350   6.255E-30         1
     2.46550   9.332E-30         2
     2.46650   8.810E-30         3
     2.46750   1.875E-30         1
     2.46850   5.929E-30         1
     2.47050   3.871E-29         3
     2.47150   2.702E-30         1
     2.47450   3.043E-30         1
     2.47550   1.812E-30         1
     2.47650   1.520E-30         1
     2.47950   8.679E-30         1
     2.48050   5.823E-30         3
     2.48150   2.447E-30         1
     2.48350   1.058E-29         1
     2.48750   3.600E-30         2
     2.48850   2.020E-30         1
     2.49050   1.665E-30         1
     2.49150   1.651E-30         1
     2.49350   1.642E-29         4
     2.49550   6.672E-30         1
     2.49950   1.609E-30         1
     2.50050   2.012E-29         3
     2.50450   6.616E-30         2
     2.50550   1.669E-29         2
     2.50850   8.931E-30         1
     2.50950   6.206E-30         1
     2.51150   1.876E-30         1
     2.51250   4.655E-30         1
     2.51350   1.837E-30         1
     2.51650   3.413E-30         2
     2.51750   5.208E-30         2
     2.52550   3.530E-30         1
     2.52650   2.174E-30         1
     2.53050   2.034E-30         1
     2.53650   2.215E-30         1
     2.53950   8.847E-30         2
     2.54050   6.397E-30         1
     2.54650   6.212E-30         1
     2.54750   6.242E-30         1
     2.54850   2.654E-30         1
     2.55050   4.753E-30         2
     2.55150   3.551E-30         1
     2.56050   7.909E-30         4
     2.56150   1.734E-30         1
     2.56650   5.973E-30         2
     2.56750   4.457E-30         2
     2.56850   3.186E-30         1
     2.57050   1.817E-29         2
     2.57150   1.855E-30         1
     2.57350   1.090E-29         2
     2.57450   1.414E-29         2
     2.57550   4.787E-30         1
     2.57650   2.038E-30         1
     2.57850   4.067E-30         1
     2.58150   6.672E-30         3
     2.58250   2.531E-30         1
     2.58350   3.431E-30         1
     2.58650   1.678E-30         1
     2.58850   5.571E-30         1
     2.59350   1.860E-29         2
     2.59550   7.628E-30         2
     2.59650   2.396E-30         1
     2.59750   1.938E-30         1
     2.59950   1.038E-29         2
     2.60250   3.344E-30         1
     2.60350   1.748E-30         1
     2.60450   1.052E-29         2
     2.60550   1.712E-30         1
     2.61150   6.638E-30         2
     2.61250   4.766E-30         1
     2.61450   6.470E-30         1
     2.61650   2.306E-30         1
     2.61750   1.348E-29         1
     2.61950   3.241E-30         1
     2.62150   6.351E-30         2
     2.62250   1.796E-29         5
     2.62350   7.445E-30         2
     2.62450   6.741E-30         2
     2.62650   4.620E-30         2
     2.62750   1.841E-30         1
     2.62950   7.032E-30         1
     2.63050   1.832E-30         1
     2.63150   8.629E-30         3
     2.63250   1.396E-29         2
     2.63350   1.873E-30         1
     2.63450   2.907E-29         5
     2.63750   2.217E-29         1
     2.63950   3.177E-30         1
     2.64150   2.941E-30         1
     2.64250   2.340E-30         1
     2.64350   3.548E-30         1
     2.64450   2.114E-30         1
     2.64550   7.743E-30         2
     2.64750   7.443E-30         3
     2.65050   4.922E-30         1
     2.65350   1.822E-30         1
     2.66050   4.157E-30         1
     2.66150   9.987E-30         1
     2.66250   2.425E-30         1
     2.66350   1.300E-29         2
     2.66650   3.748E-30         1
     2.67250   1.407E-29         2
     2.67350   9.588E-30         2
     2.67450   4.831E-30         1
     2.67550   1.133E-29         2
     2.67650   1.171E-29         2
     2.68250   1.652E-30         1
     2.68350   1.663E-30         1
     2.68750   2.248E-30         1
     2.68950   1.899E-30         1
     2.69550   2.368E-30         1
     2.69850   1.508E-30         1
     2.69950   1.933E-29         5
     2.70050   7.605E-30         1
     2.70450   2.314E-29         3
     2.70750   2.796E-30         1
     2.70850   5.556E-30         2
     2.70950   1.213E-29         2
     2.71050   1.822E-30         1
     2.71250   8.268E-30         1
     2.71350   1.695E-30         1
     2.71450   5.617E-30         1
     2.71750   3.636E-30         1
     2.71850   1.677E-30         1
     2.71950   2.113E-30         1
     2.72250   3.366E-30         2
     2.72350   4.422E-30         1
     2.72450   5.984E-30         1
     2.72650   1.834E-30         1
     2.72750   1.168E-29         2
     2.72850   1.672E-30         1
     2.72950   1.519E-30         1
     2.73050   1.474E-29         4
     2.73150   1.132E-29         4
     2.73250   2.429E-30         1
     2.73350   7.118E-30         1
     2.73450   1.864E-29         2
     2.73550   1.333E-29         3
     2.73650   1.614E-29         3
     2.73750   5.912E-30         2
     2.73850   1.322E-29         2
     2.73950   8.537E-30         1
     2.74050   1.669E-30         1
     2.74150   5.544E-30         2
     2.74250   1.735E-29         2
     2.74350   2.137E-29         3
     2.74450   1.669E-30         1
     2.74750   1.387E-29         2
     2.74850   1.429E-29         4
     2.75050   1.552E-30         1
     2.75150   1.629E-29         3
     2.75350   2.581E-30         1
     2.75450   2.394E-30         1
     2.75550   6.080E-30         1
     2.75650   5.928E-30         2
     2.75750   1.721E-30         1
     2.75850   5.260E-30         2
     2.75950   8.458E-30         2
     2.76050   2.570E-29         2
     2.76150   2.383E-29         3
     2.76250   2.700E-29         3
     2.76350   1.597E-30         1
     2.76450   1.187E-29         4
     2.76550   1.645E-29         3
     2.76850   4.152E-29         5
     2.76950   1.689E-29         1
     2.77150   2.320E-30         1
     2.77450   5.552E-30         2
     2.77550   5.922E-30         3
     2.77650   2.406E-30         1
     2.77750   2.102E-30         1
     2.77850   2.094E-30         1
     2.77950   2.360E-30         1
     2.78050   3.433E-30         1
     2.78150   2.358E-29         3
     2.78450   3.432E-30         1
     2.78750   1.385E-29         1
     2.78950   3.136E-30         1
     2.79050   2.326E-30         1
     2.79250   1.826E-30         1
     2.80250   1.622E-30         1
     2.80350   1.948E-30         1
     2.80450   4.107E-30         2
     2.80550   8.126E-30         1
     2.80650   8.025E-30         1
     2.80850   2.465E-30         1
     2.81150   2.498E-30         1
     2.81250   2.552E-30         1
     2.81450   1.634E-30         1
     2.81650   7.591E-30         1
     2.81750   1.148E-29         1
     2.81850   2.120E-29         2
     2.82250   2.408E-30         1
     2.82350   5.356E-29         3
     2.82450   1.598E-30         1
     2.82550   2.529E-29         3
     2.82650   2.326E-29         2
     2.83150   5.126E-30         2
     2.83250   3.861E-30         2
     2.83350   4.495E-30         1
     2.83450   3.054E-30         2
     2.83550   4.353E-30         2
     2.83650   1.824E-30         1
     2.83750   1.697E-30         1
     2.84150   2.375E-30         1
     2.84250   3.937E-30         1
     2.84450   3.692E-30         2
     2.84550   8.453E-30         2
     2.84650   9.507E-30         1
     2.84750   3.604E-30         1
     2.84850   2.832E-30         1
     2.84950   1.525E-29         1
     2.85250   4.527E-30         2
     2.85450   1.850E-30         1
     2.85550   2.653E-30         1
     2.85750   1.018E-29         2
     2.86050   5.187E-30         2
     2.86150   5.767E-30         2
     2.86250   8.604E-30         1
     2.86350   1.918E-29         3
     2.86450   5.253E-30         2
     2.86650   6.921E-30         3
     2.86750   2.124E-30         1
     2.86850   1.267E-29         2
     2.86950   1.040E-29         3
     2.87250   3.418E-30         2
     2.87350   1.353E-29         2
     2.87450   2.991E-30         1
     2.87550   6.698E-30         1
     2.87750   2.036E-29         2
     2.87850   9.109E-30         3
     2.87950   5.258E-30         1
     2.88050   8.606E-30         2
     2.88250   9.014E-30         1
     2.88350   7.655E-30         3
     2.88650   1.799E-30         1
     2.88750   2.356E-29         2
     2.88950   1.609E-30         1
     2.89050   2.843E-30         1
     2.89250   2.428E-30         1
     2.89450   8.592E-30         3
     2.89650   6.919E-30         2
     2.89750   3.706E-30         1
     2.90050   1.159E-29         3
     2.90150   1.367E-29         3
     2.90250   4.063E-29         2
     2.90350   3.106E-29         6
     2.90450   6.977E-30         2
     2.90550   6.257E-30         2
     2.90650   8.288E-30         3
     2.90750   9.906E-30         2
     2.90950   1.378E-29         1
     2.91150   3.770E-30         1
     2.91450   1.515E-29         1
     2.91750   4.172E-30         2
     2.91950   2.604E-30         1
     2.92350   3.996E-30         2
     2.92450   7.769E-30         3
     2.92650   2.250E-30         1
     2.92750   1.607E-30         1
     2.92950   8.000E-30         2
     2.93150   2.556E-29         2
     2.93550   1.565E-30         1
     2.93650   8.045E-30         2
     2.93750   3.753E-29         3
     2.93950   1.025E-29         1
     2.94550   3.504E-30         2
     2.94650   8.481E-30         3
     2.94850   1.721E-30         1
     2.94950   6.128E-30         2
     2.95050   3.077E-30         2
     2.95150   2.632E-29         3
     2.95250   2.264E-30         1
     2.95950   8.997E-30         4
     2.96150   4.398E-30         1
     2.96250   3.526E-30         1
     2.96350   7.074E-30         1
     2.96550   1.984E-30         1
     2.96750   1.697E-30         1
     2.96850   5.996E-30         1
     2.97050   1.837E-30         1
     2.97150   5.095E-30         2
     2.97250   2.801E-29         6
     2.97350   3.306E-30         1
     2.97450   1.288E-29         1
     2.97550   2.917E-30         1
     2.97650   2.075E-30         1
     2.97750   2.867E-30         1
     2.97950   8.669E-30         1
     2.98050   1.128E-29         1
     2.98250   1.675E-29         3
     2.98350   7.526E-30         3
     2.98450   6.937E-30         2
     2.98550   4.618E-30         2
     2.98650   6.181E-30         2
     2.98750   4.818E-30         3
     2.98850   1.167E-29         2
     2.99050   3.506E-30         1
     2.99150   2.105E-30         1
     2.99250   6.696E-30         2
     2.99350   3.415E-30         1
     2.99450   9.670E-30         2
     2.99550   7.637E-30         2
     2.99750   5.096E-30         1
     2.99850   1.078E-29         2
     3.00050   6.235E-30         2
     3.00150   8.730E-30         2
     3.00250   4.740E-30         2
     3.00350   1.040E-29         2
     3.00450   3.984E-30         2
     3.00550   2.442E-29         5
     3.00650   6.208E-30         1
     3.00750   6.733E-30         2
     3.00850   2.778E-29         3
     3.00950   1.053E-29         3
     3.01050   8.030E-30         1
     3.01250   1.937E-30         1
     3.01350   3.411E-29         3
     3.01550   7.230E-30         1
     3.01650   1.379E-29         3
     3.01850   5.161E-30         1
     3.01950   1.144E-29         1
     3.02050   1.672E-29         5
     3.02150   3.172E-30         2
     3.02350   4.005E-29         5
     3.02450   1.051E-29         1
     3.02550   6.086E-30         2
     3.02650   2.142E-30         1
     3.02750   1.561E-30         1
     3.02850   2.030E-30         1
     3.02950   6.653E-30         3
     3.03050   1.383E-29         1
     3.03150   3.339E-30         2
     3.03350   1.663E-29         4
     3.03450   5.179E-30         2
     3.03550   9.451E-30         3
     3.03750   2.380E-29         3
     3.03850   1.282E-29         1
     3.03950   1.710E-30         1
     3.04150   2.758E-30         1
     3.04350   1.560E-30         1
     3.04550   5.619E-30         2
     3.04650   2.817E-29         5
     3.04750   1.596E-29         3
     3.04850   2.273E-29         3
     3.05050   9.681E-30         1
     3.05250   4.272E-29         3
     3.05350   5.991E-30         3
     3.05450   1.612E-29         4
     3.05550   4.633E-30         2
     3.05650   3.843E-30         1
     3.05750   2.934E-30         1
     3.05850   1.031E-29         1
     3.06050   4.430E-30         1
     3.06150   1.588E-29         1
     3.06350   9.109E-30         2
     3.06450   1.838E-29         3
     3.06550   1.853E-30         1
     3.06650   1.705E-30         1
     3.06750   2.444E-29         4
     3.06850   1.558E-30         1
     3.06950   3.355E-29         1
     3.07050   3.029E-30         1
     3.07150   3.304E-30         1
     3.07250   7.689E-30         3
     3.07350   1.073E-29         2
     3.07650   2.180E-29         4
     3.07750   1.473E-29         3
     3.07850   2.472E-30         1
     3.08050   2.721E-30         1
     3.08150   2.899E-30         1
     3.08250   4.785E-30         2
     3.08450   8.658E-30         4
     3.08550   1.438E-29         4
     3.08650   3.877E-30         2
     3.08850   4.180E-30         2
     3.08950   1.868E-29         2
     3.09250   1.929E-29         2
     3.09450   4.509E-30         1
     3.09550   1.708E-30         1
     3.09650   2.146E-30         1
     3.09750   3.363E-30         1
     3.09950   2.212E-30         1
     3.10050   2.709E-29         2
     3.10150   3.140E-29         3
     3.10250   3.375E-30         1
     3.10450   3.003E-30         1
     3.10650   2.486E-30         1
     3.10750   2.001E-29         5
     3.10950   1.673E-30         1
     3.11150   1.739E-30         1
     3.11250   2.269E-30         1
     3.11350   2.757E-29         3
     3.11450   1.184E-29         1
     3.11550   1.376E-29         3
     3.11750   5.360E-30         2
     3.11850   3.192E-30         1
     3.11950   1.360E-29         3
     3.12150   1.939E-30         1
     3.12250   1.925E-30         1
     3.12450   1.042E-29         2
     3.12550   3.646E-30         2
     3.12750   9.607E-30         2
     3.12850   3.221E-30         1
     3.12950   2.337E-29         1
     3.13050   1.412E-29         1
     3.13150   2.140E-29         3
     3.13350   2.155E-30         1
     3.13650   4.678E-30         1
     3.13750   2.275E-30         1
     3.13850   6.915E-30         3
     3.13950   3.197E-30         1
     3.14050   6.504E-30         1
     3.14150   8.826E-30         3
     3.14250   1.769E-30         1
     3.14350   3.939E-30         2
     3.14450   3.209E-30         1
     3.14550   4.718E-30         2
     3.14650   4.451E-30         1
     3.14750   1.459E-29         1
     3.14850   2.760E-30         1
     3.14950   2.764E-30         1
     3.15150   9.457E-30         3
     3.15250   3.858E-30         1
     3.15350   1.489E-29         2
     3.15450   6.218E-30         2
     3.15550   2.225E-30         1
     3.15650   6.758E-30         3
     3.15750   2.923E-30         1
     3.15850   5.502E-30         3
     3.15950   3.085E-29         4
     3.16050   2.378E-30         1
     3.16150   1.362E-29         2
     3.16250   3.438E-30         1
     3.16350   2.420E-29         5
     3.16450   7.445E-30         2
     3.16550   2.697E-30         1
     3.16650   2.227E-29         2
     3.16750   1.572E-30         1
     3.16850   1.661E-30         1
     3.16950   2.603E-30         1
     3.17150   9.788E-30         1
     3.17250   5.628E-29         5
     3.17350   3.895E-29         3
     3.17550   7.748E-30         3
     3.17650   2.650E-30         1
     3.17750   1.267E-29         4
     3.18050   1.066E-29         3
     3.18250   6.591E-30         2
     3.18350   2.108E-29         3
     3.18450   1.724E-30         1
     3.18550   1.819E-30         1
     3.18750   1.684E-29         6
     3.18850   1.582E-30         1
     3.19150   2.152E-29         2
     3.19250   1.771E-30         1
     3.19350   1.873E-29         1
     3.19450   1.583E-30         1
     3.19550   2.747E-29         3
     3.19650   5.452E-29         5
     3.19750   8.095E-30         1
     3.19950   7.203E-30         2
     3.20050   8.804E-30         1
     3.20150   4.068E-29         4
     3.20250   3.916E-29         4
     3.20350   2.791E-29         5
     3.20550   7.201E-30         3
     3.20650   1.735E-30         1
     3.20750   2.223E-30         1
     3.20850   1.863E-29         2
     3.20950   5.617E-30         3
     3.21250   2.484E-30         1
     3.21350   6.398E-30         1
     3.21450   1.310E-29         3
     3.21550   1.599E-29         4
     3.21650   2.066E-30         1
     3.21850   2.070E-29         1
     3.22050   4.757E-30         1
     3.22250   2.121E-29         6
     3.22350   6.842E-30         2
     3.22450   1.808E-30         1
     3.22650   4.284E-30         1
     3.22850   4.389E-30         2
     3.22950   3.147E-30         1
     3.23050   1.912E-30         1
     3.23150   3.304E-30         2
     3.23350   4.992E-30         2
     3.23450   2.150E-30         1
     3.23850   4.770E-30         1
     3.24050   6.872E-30         1
     3.24250   1.404E-29         4
     3.24350   9.991E-30         3
     3.24450   1.492E-29         2
     3.24550   2.196E-29         2
     3.24650   1.939E-30         1
     3.24750   1.885E-29         2
     3.24850   4.423E-29         2
     3.25150   2.662E-30         1
     3.25350   9.934E-30         2
     3.25550   4.603E-29         5
     3.25750   1.226E-29         2
     3.25850   8.785E-30         2
     3.25950   1.228E-29         6
     3.26050   2.169E-29         3
     3.26150   1.033E-29         3
     3.26250   3.495E-30         1
     3.26350   1.792E-30         1
     3.26450   1.804E-30         1
     3.26550   7.958E-30         1
     3.26750   8.865E-30         3
     3.26950   3.389E-30         1
     3.27050   5.063E-30         1
     3.27250   1.158E-29         3
     3.27350   5.450E-30         1
     3.27450   8.416E-30         1
     3.27550   1.663E-29         2
     3.27650   1.793E-30         1
     3.27750   2.146E-30         1
     3.27950   6.002E-30         3
     3.28050   7.030E-30         1
     3.28150   3.169E-29         8
     3.28450   1.525E-29         3
     3.28550   1.915E-29         3
     3.28650   1.328E-29         1
     3.28750   4.985E-30         2
     3.28850   3.390E-29         3
     3.28950   2.453E-29         5
     3.29050   4.730E-30         2
     3.29150   2.784E-29         3
     3.29250   6.616E-30         2
     3.29350   1.551E-30         1
     3.29450   2.477E-30         1
     3.29750   9.642E-30         2
     3.29850   8.488E-30         3
     3.29950   4.169E-30         2
     3.30050   3.860E-30         1
     3.30150   1.715E-29         3
     3.30250   1.385E-29         3
     3.30350   1.019E-29         2
     3.30450   7.395E-30         3
     3.30550   2.431E-29         5
     3.30750   1.577E-29         1
     3.30850   2.630E-29         2
     3.30950   2.149E-30         1
     3.31050   2.715E-30         1
     3.31150   1.381E-29         1
     3.31250   3.311E-30         2
     3.31350   3.281E-30         2
     3.31450   8.072E-30         1
     3.31650   1.428E-29         1
     3.31750   4.053E-30         2
     3.31850   4.164E-30         2
     3.32050   4.208E-30         2
     3.32150   5.440E-30         2
     3.32450   5.272E-29         4
     3.32550   5.609E-30         3
     3.32650   2.277E-29         2
     3.32750   1.546E-29         2
     3.32850   2.054E-29         6
     3.32950   4.138E-30         1
     3.33050   1.458E-29         4
     3.33150   3.239E-30         1
     3.33250   4.664E-30         1
     3.33350   6.175E-29         9
     3.33750   1.044E-29         1
     3.33850   1.098E-29         3
     3.33950   2.984E-29         3
     3.34250   6.281E-30         1
     3.34350   1.171E-28         7
     3.34450   3.600E-30         1
     3.34550   3.327E-29         3
     3.34650   1.500E-29         4
     3.34750   8.493E-30         1
     3.34850   1.147E-29         4
     3.34950   9.610E-30         1
     3.35050   1.904E-30         1
     3.35250   3.749E-30         2
     3.35350   7.696E-30         2
     3.35450   1.795E-30         1
     3.35550   6.761E-30         1
     3.35650   2.048E-30         1
     3.35750   3.113E-29         1
     3.35850   5.238E-30         2
     3.35950   3.956E-30         1
     3.36050   5.011E-30         1
     3.36250   1.851E-30         1
     3.36350   1.459E-29         2
     3.36550   1.061E-29         3
     3.36650   2.303E-30         1
     3.36750   2.145E-29         2
     3.36850   4.142E-30         1
     3.36950   8.480E-30         1
     3.37050   3.399E-29         3
     3.37150   9.813E-30         2
     3.37250   1.134E-29         3
     3.37350   4.220E-30         1
     3.37450   6.085E-30         2
     3.37550   1.985E-29         3
     3.37650   7.971E-30         2
     3.37750   1.886E-30         1
     3.37950   4.830E-29         5
     3.38050   2.287E-29         1
     3.38250   1.600E-29         4
     3.38450   5.113E-30         1
     3.38550   3.419E-30         1
     3.38750   3.621E-29         3
     3.38850   3.715E-29         3
     3.38950   3.089E-29         1
     3.39050   1.131E-29         2
     3.39150   5.671E-30         1
     3.39250   5.368E-30         1
     3.39350   1.314E-29         3
     3.39450   9.636E-30         2
     3.39550   4.276E-30         2
     3.39750   8.414E-30         3
     3.39850   2.017E-29         5
     3.39950   2.173E-29         2
     3.40050   1.023E-29         2
     3.40150   7.086E-30         2
     3.40250   1.999E-29         1
     3.40350   1.816E-30         1
     3.40450   4.154E-30         2
     3.40650   1.687E-29         3
     3.40750   1.026E-29         4
     3.40850   6.253E-30         2
     3.40950   7.261E-30         2
     3.41050   1.513E-30         1
     3.41150   6.588E-30         3
     3.41350   3.652E-30         2
     3.41450   6.355E-30         3
     3.41650   7.300E-30         2
     3.41950   2.594E-29         3
     3.42050   2.995E-29         8
     3.42150   2.070E-29         8
     3.42250   1.887E-29         3
     3.42350   5.953E-30         2
     3.42450   5.410E-30         1
     3.42550   4.088E-30         2
     3.42650   3.068E-30         1
     3.42750   6.577E-30         2
     3.43250   9.400E-30         3
     3.43350   1.119E-29         3
     3.43450   3.929E-30         2
     3.43550   5.009E-30         2
     3.43650   2.318E-30         1
     3.43750   1.936E-30         1
     3.43850   1.816E-30         1
     3.43950   1.129E-29         1
     3.44050   1.310E-29         5
     3.44250   2.080E-29         3
     3.44350   4.809E-29         4
     3.44450   2.381E-29         7
     3.44550   4.388E-29         3
     3.44650   1.927E-29         3
     3.44750   5.612E-29         3
     3.44850   1.131E-29         4
     3.44950   8.691E-30         2
     3.45050   8.108E-30         1
     3.45150   4.421E-29         4
     3.45250   6.823E-29        10
     3.45350   6.646E-30         3
     3.45450   6.439E-30         2
     3.45650   1.228E-29         2
     3.45750   1.404E-29         5
     3.45950   4.755E-30         2
     3.46050   6.014E-30         2
     3.46150   4.252E-30         2
     3.46250   4.701E-30         2
     3.46450   2.862E-30         1
     3.46550   3.141E-30         2
     3.46650   7.890E-30         2
     3.46750   1.785E-29         1
     3.46850   3.087E-29         5
     3.47050   8.020E-30         2
     3.47150   5.629E-30         2
     3.47250   2.048E-30         1
     3.47350   5.852E-30         2
     3.47450   1.574E-30         1
     3.47550   2.081E-30         1
     3.47650   7.131E-30         3
     3.47750   1.019E-29         2
     3.47850   2.988E-29         3
     3.47950   1.578E-29         4
     3.48050   8.106E-30         2
     3.48250   2.423E-30         1
     3.48350   1.077E-29         6
     3.48450   1.854E-29         5
     3.48550   3.556E-30         1
     3.48650   1.863E-29         3
     3.48750   2.559E-30         1
     3.48850   1.546E-29         1
     3.49050   3.311E-29         4
     3.49150   1.044E-29         3
     3.49250   4.925E-30         2
     3.49450   1.024E-29         2
     3.49550   4.268E-30         2
     3.49650   1.019E-29         1
     3.49750   7.395E-30         1
     3.49850   1.560E-30         1
     3.49950   5.048E-30         1
     3.50050   9.176E-30         2
     3.50150   3.119E-29         6
     3.50250   5.004E-29         2
     3.50450   1.813E-29         4
     3.50550   2.540E-30         1
     3.50650   2.130E-29         4
     3.50750   2.533E-29         3
     3.50850   1.342E-29         4
     3.50950   2.612E-29         4
     3.51050   1.500E-29         1
     3.51150   1.475E-29         1
     3.51350   1.728E-30         1
     3.51750   1.057E-29         2
     3.51850   2.069E-29         1
     3.51950   5.674E-30         1
     3.52050   3.740E-30         1
     3.52250   2.385E-29         1
     3.52350   1.561E-29         4
     3.52450   9.590E-30         3
     3.52550   7.233E-30         2
     3.52650   3.898E-29         4
     3.52750   3.593E-29         4
     3.52850   8.346E-30         1
     3.52950   8.974E-30         2
     3.53050   1.514E-29         4
     3.53150   8.338E-30         2
     3.53250   3.720E-30         2
     3.53450   1.636E-30         1
     3.53550   1.310E-29         3
     3.53650   2.635E-30         1
     3.53750   1.547E-29         3
     3.53850   8.556E-30         3
     3.53950   1.943E-30         1
     3.54150   1.319E-29         5
     3.54250   6.060E-30         2
     3.54450   7.381E-30         3
     3.54550   9.889E-30         1
     3.54650   2.512E-29         4
     3.54750   1.726E-29         4
     3.54850   1.772E-29         4
     3.54950   6.216E-30         3
     3.55050   4.264E-30         2
     3.55150   2.030E-29         2
     3.55250   1.902E-29         4
     3.55350   3.938E-29         4
     3.55450   6.597E-30         2
     3.55550   5.569E-29         3
     3.55650   3.826E-30         1
     3.55750   5.179E-29         5
     3.55850   2.910E-29         4
     3.55950   6.901E-30         2
     3.56050   2.701E-30         1
     3.56150   2.882E-29         7
     3.56250   2.122E-29         3
     3.56450   1.760E-30         1
     3.56550   3.453E-29         5
     3.56650   5.677E-30         1
     3.56750   8.712E-30         1
     3.56850   1.080E-29         3
     3.56950   2.007E-30         1
     3.57050   2.093E-30         1
     3.57150   7.731E-30         3
     3.57250   8.558E-30         3
     3.57350   1.696E-30         1
     3.57450   7.145E-30         1
     3.57550   6.606E-29         6
     3.57650   3.262E-29         3
     3.57750   1.635E-30         1
     3.57850   3.100E-29         4
     3.57950   1.035E-28         5
     3.58050   2.143E-30         1
     3.58150   3.085E-29        11
     3.58250   3.263E-29         5
     3.58350   8.948E-30         3
     3.58450   1.432E-29         1
     3.58550   4.806E-29         5
     3.58650   2.070E-30         1
     3.58750   2.808E-29         3
     3.58850   2.474E-30         1
     3.58950   3.479E-30         2
     3.59050   5.233E-30         2
     3.59250   9.361E-30         2
     3.59350   2.176E-30         1
     3.59450   1.954E-29         3
     3.59550   5.132E-30         2
     3.59650   1.366E-29         5
     3.59750   3.583E-30         1
     3.59850   3.129E-30         1
     3.59950   9.557E-30         5
     3.60050   1.001E-29         3
     3.60150   7.009E-30         4
     3.60250   2.115E-30         1
     3.60350   5.540E-30         3
     3.60550   4.707E-30         2
     3.60650   1.618E-30         1
     3.60750   3.939E-29         3
     3.60850   1.663E-29         4
     3.60950   5.646E-29         6
     3.61150   2.026E-29         5
     3.61250   2.127E-29         2
     3.61350   5.665E-30         2
     3.61450   1.424E-29         3
     3.61550   3.590E-30         2
     3.61750   3.296E-30         1
     3.61850   6.128E-30         2
     3.61950   5.594E-30         1
     3.62050   2.320E-29         4
     3.62150   1.511E-30         1
     3.62250   2.441E-29         1
     3.62350   1.851E-29         4
     3.62450   1.436E-29         3
     3.62550   2.180E-29         2
     3.62750   1.823E-29         5
     3.62850   3.310E-29         4
     3.62950   1.774E-29         3
     3.63050   2.002E-29         2
     3.63150   1.216E-29         2
     3.63350   1.170E-29         2
     3.63450   6.762E-29         3
     3.63550   2.921E-29         4
     3.63650   1.556E-30         1
     3.63750   1.698E-29         1
     3.63950   1.011E-29         4
     3.64050   6.458E-29         5
     3.64150   9.665E-30         3
     3.64350   1.802E-29         4
     3.64450   2.920E-30         1
     3.64550   1.820E-29         1
     3.64650   1.024E-29         2
     3.64750   2.534E-30         1
     3.64950   2.737E-30         1
     3.65050   2.835E-29         1
     3.65150   1.707E-29         2
     3.65250   1.659E-29         3
     3.65350   3.897E-30         1
     3.65450   1.599E-30         1
     3.65550   1.251E-29         3
     3.65650   2.495E-29         2
     3.65750   7.852E-30         2
     3.65850   1.600E-29         3
     3.65950   4.087E-29         5
     3.66150   9.526E-30         3
     3.66450   4.505E-30         2
     3.66550   3.565E-30         2
     3.66650   4.615E-30         2
     3.66750   5.769E-30         1
     3.66850   1.930E-29         5
     3.67050   1.566E-30         1
     3.67150   6.197E-29         8
     3.67250   1.195E-29         3
     3.67350   9.371E-30         4
     3.67450   3.025E-29         2
     3.67550   6.623E-30         2
     3.67650   1.118E-29         3
     3.67850   4.635E-29         2
     3.67950   5.053E-30         2
     3.68050   2.426E-30         1
     3.68150   2.388E-30         1
     3.68250   1.220E-29         4
     3.68350   2.185E-30         1
     3.68450   2.377E-30         1
     3.68550   1.978E-29         4
     3.68650   1.284E-29         3
     3.68750   2.851E-29         5
     3.68950   6.541E-30         3
     3.69050   1.956E-29         2
     3.69150   1.957E-30         1
     3.69250   9.762E-30         3
     3.69350   2.189E-29         3
     3.69450   5.465E-30         2
     3.69550   1.615E-29         4
     3.69650   6.086E-30         2
     3.69750   4.189E-30         2
     3.69850   1.645E-29         5
     3.69950   2.945E-29         2
     3.70050   2.490E-29         3
     3.70150   1.203E-29         5
     3.70250   3.003E-29         7
     3.70350   4.514E-29         4
     3.70450   1.382E-29         4
     3.70550   2.324E-30         1
     3.70650   5.066E-30         1
     3.70750   8.020E-30         4
     3.70850   4.344E-30         2
     3.70950   1.941E-29         5
     3.71050   1.102E-29         3
     3.71150   1.186E-29         2
     3.71250   4.555E-30         2
     3.71350   3.251E-30         2
     3.71450   4.393E-29         6
     3.71550   7.964E-29         5
     3.71650   5.514E-30         3
     3.71750   6.951E-30         2
     3.71850   1.984E-30         1
     3.72250   2.500E-29         3
     3.72350   1.521E-29         1
     3.72450   4.413E-30         2
     3.72550   4.032E-29         3
     3.72650   4.930E-29         7
     3.72750   1.219E-29         3
     3.72850   1.073E-29         3
     3.72950   1.287E-29         4
     3.73050   7.258E-30         2
     3.73150   1.657E-29         5
     3.73250   1.345E-29         3
     3.73350   1.604E-30         1
     3.73450   4.381E-29         2
     3.73550   1.506E-29         4
     3.73650   1.310E-29         4
     3.73750   9.451E-30         2
     3.73850   3.374E-29         6
     3.74050   4.456E-30         2
     3.74150   7.811E-30         2
     3.74250   4.999E-30         2
     3.74350   3.084E-29         5
     3.74450   1.563E-30         1
     3.74550   1.017E-29         2
     3.74650   5.020E-30         2
     3.74850   1.881E-29         4
     3.75050   6.706E-29         6
     3.75150   2.155E-29         4
     3.75250   1.453E-29         2
     3.75350   1.609E-30         1
     3.75450   4.930E-30         2
     3.75550   3.878E-29         3
     3.75650   7.003E-30         1
     3.75750   3.602E-30         2
     3.75850   3.229E-30         2
     3.75950   4.264E-30         2
     3.76250   8.265E-29         3
     3.76350   5.299E-30         1
     3.76450   2.155E-30         1
     3.76550   3.483E-30         1
     3.76750   2.800E-29         2
     3.76850   6.875E-29         5
     3.76950   3.502E-29         3
     3.77050   5.408E-30         3
     3.77150   3.617E-29         3
     3.77250   3.231E-29         5
     3.77350   8.302E-30         2
     3.77450   2.167E-30         1
     3.77550   7.908E-30         3
     3.77750   9.524E-30         1
     3.77950   6.773E-30         2
     3.78050   1.114E-29         4
     3.78150   5.041E-30         2
     3.78250   4.101E-29         2
     3.78350   2.082E-30         1
     3.78450   6.508E-30         2
     3.78550   2.059E-30         1
     3.78750   2.332E-29         4
     3.78850   2.122E-29         4
     3.78950   4.808E-30         1
     3.79050   3.993E-29         6
     3.79150   1.137E-29         1
     3.79250   2.570E-29         3
     3.79350   1.147E-29         1
     3.79450   4.856E-30         1
     3.79550   3.546E-30         1
     3.79650   7.240E-30         3
     3.79750   3.376E-29         3
     3.79850   1.984E-30         1
     3.79950   6.758E-30         2
     3.80150   2.393E-29         3
     3.80250   2.387E-30         1
     3.80350   3.434E-29         5
     3.80450   2.787E-30         1
     3.80650   2.367E-30         1
     3.80750   6.118E-30         2
     3.80850   7.821E-30         2
     3.80950   1.570E-29         2
     3.81050   1.220E-29         4
     3.81150   1.677E-29         5
     3.81250   9.709E-30         2
     3.81350   6.971E-30         3
     3.81450   7.031E-30         3
     3.81550   7.302E-30         3
     3.81650   2.270E-29         3
     3.81750   2.286E-29         4
     3.81850   3.046E-29         6
     3.81950   1.227E-29         4
     3.82050   2.071E-29         2
     3.82150   2.417E-29         3
     3.82250   1.119E-29         5
     3.82350   8.461E-29         5
     3.82450   1.181E-29         4
     3.82550   1.999E-30         1
     3.82650   2.798E-29         2
     3.82750   4.415E-29         7
     3.82850   1.652E-29         2
     3.82950   1.902E-29         2
     3.83050   2.311E-29         2
     3.83150   3.642E-29         5
     3.83250   7.448E-30         3
     3.83350   2.696E-29         4
     3.83450   1.385E-29         4
     3.83550   3.163E-29         4
     3.83750   6.124E-30         3
     3.83850   9.201E-29        12
     3.83950   6.178E-30         3
     3.84150   2.610E-30         1
     3.84250   1.423E-29         5
     3.84350   8.356E-30         2
     3.84450   1.441E-29         5
     3.84550   9.458E-30         3
     3.84650   9.140E-30         2
     3.84750   1.777E-29         6
     3.84950   8.315E-30         3
     3.85050   2.084E-30         1
     3.85150   6.115E-29         4
     3.85250   1.536E-29         4
     3.85350   1.225E-29         3
     3.85450   8.254E-30         2
     3.85550   7.996E-30         3
     3.85650   5.982E-30         3
     3.85750   1.668E-30         1
     3.85850   3.934E-30         2
     3.85950   2.169E-29         1
     3.86050   8.637E-30         1
     3.86250   1.524E-29         2
     3.86350   3.893E-29         4
     3.86450   2.065E-29         3
     3.86550   8.492E-30         4
     3.86650   2.478E-29         4
     3.86750   1.536E-30         1
     3.86850   8.479E-30         3
     3.86950   1.548E-30         1
     3.87050   2.250E-29         7
     3.87150   2.130E-29         6
     3.87250   2.710E-29         4
     3.87350   4.406E-29         6
     3.87450   5.345E-29         4
     3.87550   3.186E-30         2
     3.87750   1.919E-29         3
     3.87850   2.059E-29         3
     3.87950   1.946E-29         4
     3.88050   1.229E-29         4
     3.88150   5.154E-29         4
     3.88250   2.512E-29         4
     3.88350   4.547E-30         2
     3.88450   5.790E-30         2
     3.88550   1.303E-29         4
     3.88750   2.807E-30         1
     3.88850   4.441E-29         7
     3.88950   1.182E-29         1
     3.89050   1.581E-29         3
     3.89150   2.448E-30         1
     3.89250   1.115E-29         3
     3.89350   3.678E-29         6
     3.89450   9.398E-30         3
     3.89550   2.451E-29         5
     3.89750   7.064E-29         4
     3.89850   1.329E-29         6
     3.90250   1.069E-29         3
     3.90350   1.144E-29         3
     3.90450   5.259E-30         2
     3.90650   2.675E-29         3
     3.90750   3.049E-29         2
     3.90850   4.086E-30         2
     3.91050   2.224E-30         1
     3.91250   8.277E-30         3
     3.91350   2.166E-29         2
     3.91450   7.861E-30         2
     3.91550   5.348E-30         1
     3.91650   2.898E-29         6
     3.91750   2.565E-29         2
     3.91950   2.647E-29         3
     3.92050   2.672E-29         4
     3.92150   1.222E-29         2
     3.92250   1.409E-29         3
     3.92350   1.079E-29         4
     3.92450   9.965E-29         6
     3.92550   9.782E-29        10
     3.92650   3.308E-29         4
     3.92750   1.733E-29         6
     3.92850   1.326E-29         4
     3.92950   4.264E-29         6
     3.93050   4.339E-29         7
     3.93150   9.018E-30         1
     3.93250   7.993E-30         2
     3.93350   1.383E-29         3
     3.93450   6.264E-29         3
     3.93550   1.901E-29         5
     3.93650   1.585E-29         2
     3.93750   2.239E-29         6
     3.93850   1.829E-30         1
     3.93950   1.158E-29         2
     3.94050   2.059E-29         3
     3.94150   6.176E-30         1
     3.94250   6.202E-30         1
     3.94450   1.324E-29         2
     3.94550   1.805E-29         3
     3.94650   1.432E-29         5
     3.94750   1.539E-28         8
     3.94950   2.300E-29         8
     3.95050   8.858E-30         1
     3.95150   5.360E-29         5
     3.95250   1.287E-28         6
     3.95350   1.137E-28         5
     3.95450   9.032E-29         3
     3.95550   2.565E-30         1
     3.95650   1.904E-30         1
     3.95850   1.989E-30         1
     3.95950   3.417E-30         1
     3.96050   5.927E-30         2
     3.96150   9.560E-30         1
     3.96350   3.522E-30         1
     3.96450   1.726E-29         4
     3.96550   1.445E-29         2
     3.96650   6.769E-30         3
     3.96850   6.041E-30         2
     3.96950   1.436E-29         6
     3.97050   4.249E-30         2
     3.97150   3.337E-30         2
     3.97350   6.859E-30         2
     3.97450   5.176E-30         2
     3.97550   3.071E-30         2
     3.97650   4.434E-30         2
     3.97750   8.596E-30         3
     3.97850   1.705E-30         1
     3.97950   7.457E-30         3
     3.98050   5.431E-29         4
     3.98150   3.255E-29         6
     3.98350   1.058E-29         3
     3.98450   5.177E-29         7
     3.98550   1.810E-30         1
     3.98650   4.058E-29         8
     3.98750   7.613E-29         6
     3.98850   7.019E-29         4
     3.98950   3.815E-30         1
     3.99050   8.009E-30         1
     3.99250   5.853E-29         6
     3.99350   1.867E-29         5
     3.99450   1.743E-30         1
     3.99550   1.722E-29         7
     3.99650   4.500E-29         6
     3.99750   1.663E-29         2
     3.99850   1.593E-29         2
     3.99950   9.311E-30         3
     4.00050   4.591E-29         4
     4.00150   2.643E-29         5
     4.00250   5.668E-30         2
     4.00350   4.580E-29         5
     4.00450   5.177E-29         9
     4.00550   4.637E-29         5
     4.00650   3.298E-29         2
     4.00750   1.799E-29         4
     4.00850   5.193E-30         2
     4.01050   4.883E-30         1
     4.01150   8.856E-30         3
     4.01250   1.401E-29         4
     4.01350   7.377E-30         3
     4.01450   1.437E-29         3
     4.01550   4.433E-30         2
     4.01650   1.322E-29         3
     4.01750   6.391E-30         3
     4.01850   1.462E-29         4
     4.02050   2.008E-30         1
     4.02150   2.035E-30         1
     4.02250   1.145E-28         8
     4.02350   1.177E-29         3
     4.02450   4.625E-29         5
     4.02550   7.766E-30         4
     4.02650   1.027E-29         2
     4.02750   2.599E-29         4
     4.02850   2.252E-29         5
     4.02950   2.466E-29         3
     4.03050   1.020E-29         4
     4.03150   3.999E-29         4
     4.03250   2.688E-29         1
     4.03350   2.618E-29         5
     4.03450   4.848E-30         2
     4.03550   5.992E-30         2
     4.03650   2.745E-29         3
     4.03750   2.861E-29         6
     4.03850   1.852E-29         4
     4.03950   3.844E-29         8
     4.04050   1.674E-30         1
     4.04150   5.598E-30         2
     4.04250   4.980E-29         4
     4.04350   1.972E-29         4
     4.04450   2.352E-29         5
     4.04550   3.398E-30         1
     4.04650   8.712E-30         3
     4.04750   2.451E-29         5
     4.04850   4.010E-29         5
     4.04950   3.286E-29         2
     4.05050   1.314E-29         3
     4.05150   5.366E-29         5
     4.05250   2.627E-29         2
     4.05350   1.622E-29         4
     4.05450   4.785E-30         2
     4.05550   2.972E-29         4
     4.05650   1.123E-29         3
     4.05750   2.098E-29         5
     4.05850   2.805E-29         2
     4.05950   2.988E-29         5
     4.06050   5.383E-29         7
     4.06150   3.125E-29         4
     4.06250   1.003E-29         2
     4.06350   1.444E-29         2
     4.06450   6.789E-30         1
     4.06650   1.456E-29         2
     4.06950   8.173E-30         3
     4.07050   6.500E-29         6
     4.07150   8.054E-30         4
     4.07250   2.941E-29         9
     4.07350   5.785E-29         8
     4.07450   1.330E-29         3
     4.07750   2.240E-29         3
     4.07850   4.071E-30         2
     4.07950   5.481E-30         2
     4.08050   2.879E-29         6
     4.08150   4.480E-29         4
     4.08250   4.089E-29         3
     4.08350   5.102E-29         4
     4.08450   2.127E-29         3
     4.08550   1.483E-29         3
     4.08650   3.191E-29         6
     4.08750   1.148E-29         5
     4.08850   3.416E-29         6
     4.08950   3.952E-29         9
     4.09050   2.454E-29         3
     4.09150   4.166E-30         2
     4.09250   7.658E-29         4
     4.09350   8.277E-30         4
     4.09450   4.998E-30         2
     4.09650   1.773E-29         4
     4.09750   7.857E-30         3
     4.09850   1.806E-29         3
     4.09950   3.242E-29         2
     4.10050   1.220E-29         4
     4.10150   4.017E-29         4
     4.10250   7.824E-30         2
     4.10350   9.065E-29         6
     4.10450   2.020E-29         3
     4.10550   8.136E-30         2
     4.10650   3.921E-30         2
     4.10750   1.512E-29         5
     4.10850   7.627E-30         3
     4.10950   6.802E-29         4
     4.11050   2.594E-30         1
     4.11150   6.156E-29         5
     4.11250   4.325E-30         2
     4.11350   3.330E-29         5
     4.11450   1.512E-29         3
     4.11550   1.892E-30         1
     4.11650   1.880E-30         1
     4.11750   1.053E-29         3
     4.11950   1.506E-29         5
     4.12050   4.079E-30         2
     4.12150   3.645E-30         2
     4.12250   1.859E-30         1
     4.12350   7.956E-30         3
     4.12450   6.901E-29         4
     4.12550   5.728E-30         2
     4.12750   3.755E-29         4
     4.12850   3.503E-30         2
     4.12950   5.130E-29         9
     4.13050   1.619E-29         2
     4.13150   1.091E-29         1
     4.13250   5.299E-29         5
     4.13350   1.526E-29         4
     4.13450   9.134E-30         1
     4.13550   4.567E-30         2
     4.13650   2.602E-29         5
     4.13750   7.561E-30         3
     4.13950   1.274E-29         2
     4.14050   3.913E-29         3
     4.14150   3.316E-30         2
     4.14250   3.857E-29         3
     4.14350   2.786E-29         4
     4.14450   1.341E-29         2
     4.14550   1.681E-29         1
     4.14650   2.021E-29         3
     4.14750   1.037E-29         3
     4.14850   1.675E-29         7
     4.14950   6.926E-30         2
     4.15050   7.451E-29         6
     4.15150   5.633E-30         2
     4.15250   3.119E-30         1
     4.15350   1.321E-29         3
     4.15450   2.208E-29         5
     4.15550   2.353E-29         7
     4.15650   1.515E-29         4
     4.15750   1.794E-29         5
     4.15850   1.317E-29         4
     4.15950   6.590E-30         2
     4.16050   2.177E-29         2
     4.16150   4.942E-30         2
     4.16350   5.196E-29         6
     4.16550   1.239E-29         4
     4.16650   3.709E-29         6
     4.16750   3.473E-29         5
     4.16850   3.976E-29         7
     4.16950   1.838E-29         4
     4.17050   4.926E-30         2
     4.17150   5.921E-30         2
     4.17250   1.267E-29         4
     4.17350   1.262E-29         2
     4.17450   2.282E-30         1
     4.17550   1.834E-29         4
     4.17650   1.474E-29         3
     4.17750   3.508E-29         2
     4.17850   1.050E-29         4
     4.17950   1.451E-29         3
     4.18050   2.160E-29         6
     4.18250   7.840E-30         3
     4.18350   3.561E-29         6
     4.18450   2.164E-29         3
     4.18550   3.847E-30         2
     4.18650   2.172E-29         5
     4.18750   2.251E-30         1
     4.18850   7.235E-30         1
     4.18950   2.370E-29         6
     4.19050   8.342E-29         7
     4.19150   6.384E-29         4
     4.19250   7.135E-29         7
     4.19350   1.430E-28        13
     4.19450   7.405E-29         8
     4.19550   4.160E-29         3
     4.19650   2.760E-29         5
     4.19750   4.544E-29         5
     4.19850   1.693E-30         1
     4.20050   1.757E-30         1
     4.20150   5.236E-29         4
     4.20250   1.336E-29         2
     4.20450   1.812E-29         4
     4.20550   7.270E-29         5
     4.20650   8.343E-30         4
     4.20750   1.410E-29         6
     4.20850   1.822E-29         4
     4.20950   1.947E-30         1
     4.21050   2.902E-29         2
     4.21150   3.297E-29         3
     4.21250   7.590E-29         4
     4.21350   3.584E-29         5
     4.21450   7.604E-30         2
     4.21550   1.524E-28        10
     4.21650   2.714E-29         9
     4.21750   7.106E-30         3
     4.21850   9.043E-30         3
     4.21950   1.519E-29         2
     4.22050   1.658E-29         4
     4.22150   1.779E-29         4
     4.22250   4.292E-30         2
     4.22450   1.114E-29         3
     4.22550   2.827E-29         7
     4.22650   1.916E-30         1
     4.22750   3.872E-29         2
     4.22950   2.211E-29         3
     4.23050   1.808E-30         1
     4.23150   4.433E-29         6
     4.23250   2.306E-30         1
     4.23450   1.393E-29         2
     4.23650   2.171E-29         3
     4.23850   2.161E-29         2
     4.23950   6.818E-30         3
     4.24050   3.416E-30         2
     4.24150   1.361E-29         3
     4.24350   8.537E-30         4
     4.24450   1.339E-29         3
     4.24550   6.436E-30         2
     4.24650   9.353E-30         4
     4.24750   1.478E-29         7
     4.24850   2.100E-29         4
     4.24950   1.879E-30         1
     4.25050   1.464E-29         7
     4.25150   1.716E-29         6
     4.25350   4.289E-29         3
     4.25450   1.871E-29         2
     4.25550   1.402E-29         2
     4.25650   7.543E-29         9
     4.25750   1.117E-29         2
     4.25850   2.915E-29         4
     4.25950   2.127E-29         3
     4.26050   3.017E-29         8
     4.26150   1.272E-28         6
     4.26250   2.610E-29         2
     4.26350   2.711E-29         5
     4.26450   3.472E-29         4
     4.26550   2.720E-30         1
     4.26650   4.355E-29         2
     4.26750   2.343E-29         4
     4.26850   1.168E-29         3
     4.26950   2.119E-29         7
     4.27050   2.215E-29         7
     4.27150   1.406E-29         6
     4.27250   1.519E-29         4
     4.27350   2.611E-29         4
     4.27450   8.247E-30         2
     4.27550   4.732E-29         4
     4.27650   1.363E-29         2
     4.27750   1.799E-29         4
     4.27850   2.399E-29         4
     4.27950   1.119E-29         2
     4.28050   2.174E-30         1
     4.28150   1.539E-29         4
     4.28250   3.581E-29         4
     4.28350   1.167E-29         1
     4.28450   3.520E-29         6
     4.28550   3.504E-29         5
     4.28650   3.799E-30         2
     4.28750   5.364E-30         3
     4.28850   1.646E-29         4
     4.28950   7.181E-30         3
     4.29050   9.700E-30         3
     4.29150   1.287E-29         4
     4.29250   1.939E-29         5
     4.29350   6.226E-30         2
     4.29450   2.277E-30         1
     4.29550   1.075E-29         3
     4.29650   3.840E-30         2
     4.29750   1.259E-29         4
     4.29850   5.664E-29         5
     4.29950   4.608E-29         2
     4.30050   7.976E-30         2
     4.30150   7.139E-29         5
     4.30250   1.653E-29         3
     4.30350   3.297E-29         4
     4.30450   4.440E-30         2
     4.30750   1.506E-29         5
     4.30850   4.387E-29         5
     4.30950   4.954E-30         2
     4.31050   5.035E-29         7
     4.31250   2.498E-29         6
     4.31350   3.439E-30         2
     4.31450   3.608E-29         5
     4.31550   5.982E-29         9
     4.31650   1.450E-28         7
     4.31750   1.206E-29         4
     4.31850   5.762E-29         2
     4.31950   1.351E-29         4
     4.32050   1.008E-29         5
     4.32150   7.857E-30         2
     4.32250   4.687E-30         2
     4.32350   4.881E-29         6
     4.32450   2.249E-29         6
     4.32550   2.374E-29         7
     4.32650   8.891E-30         3
     4.32750   1.675E-30         1
     4.32850   2.960E-29         6
     4.32950   3.701E-29         4
     4.33050   2.237E-29         4
     4.33250   2.174E-29         5
     4.33350   5.384E-29         8
     4.33450   1.091E-28        10
     4.33550   1.917E-30         1
     4.33650   3.435E-29         7
     4.33750   9.335E-30         2
     4.33850   3.942E-29         3
     4.33950   2.188E-30         1
     4.34150   7.508E-29         6
     4.34250   4.300E-29         3
     4.34350   3.830E-30         2
     4.34450   8.288E-30         3
     4.34550   2.969E-29         4
     4.34650   2.273E-30         1
     4.34750   6.618E-30         3
     4.34850   1.083E-29         3
     4.34950   2.989E-29         7
     4.35050   8.113E-30         2
     4.35150   7.123E-30         2
     4.35250   7.168E-30         3
     4.35350   7.981E-29        10
     4.35450   5.297E-29         6
     4.35550   8.342E-30         2
     4.35650   1.232E-29         1
     4.35750   4.758E-29         5
     4.35850   2.054E-29         2
     4.35950   1.356E-29         4
     4.36050   4.234E-29         7
     4.36150   2.774E-29         2
     4.36250   1.346E-29         4
     4.36350   1.418E-29         5
     4.36450   2.385E-29         8
     4.36550   7.817E-29         4
     4.36650   2.933E-29         5
     4.36750   4.376E-29         9
     4.36850   1.541E-29         7
     4.36950   1.635E-29         5
     4.37050   6.362E-30         3
     4.37150   3.451E-29         4
     4.37250   1.196E-29         4
     4.37350   2.890E-29         7
     4.37450   5.605E-29         3
     4.37550   4.852E-29         5
     4.37750   1.219E-29         1
     4.37850   6.289E-30         1
     4.38050   2.566E-29         2
     4.38150   1.273E-28         6
     4.38250   8.918E-29         9
     4.38350   5.852E-29         4
     4.38450   2.874E-29         4
     4.38550   1.077E-29         2
     4.38650   6.188E-29         6
     4.38750   1.993E-29         5
     4.38850   6.829E-30         3
     4.38950   2.371E-29         3
     4.39050   1.165E-29         3
     4.39150   5.134E-30         1
     4.39250   1.850E-29         7
     4.39350   4.712E-29         7
     4.39450   1.097E-29         3
     4.39550   1.339E-29         4
     4.39650   3.618E-29         4
     4.39750   1.154E-29         4
     4.39850   5.952E-29         4
     4.39950   1.938E-28        13
     4.40050   1.448E-29         6
     4.40150   3.310E-30         1
     4.40350   1.048E-29         3
     4.40450   8.431E-30         3
     4.40550   9.446E-29         5
     4.40650   7.051E-30         2
     4.40750   1.812E-29         3
     4.40850   9.262E-30         4
     4.40950   1.785E-29         4
     4.41050   2.937E-29         7
     4.41150   8.369E-30         3
     4.41250   1.089E-29         2
     4.41350   5.106E-29         6
     4.41450   5.656E-30         1
     4.41550   3.140E-29         2
     4.41650   1.720E-29         4
     4.41850   9.082E-30         3
     4.41950   1.798E-30         1
     4.42050   8.909E-29         7
     4.42150   8.736E-29         9
     4.42250   3.499E-29         4
     4.42350   4.086E-29         5
     4.42450   1.908E-30         1
     4.42550   6.462E-30         3
     4.42650   8.288E-30         2
     4.42750   1.080E-29         2
     4.42850   3.677E-30         2
     4.42950   3.477E-29         5
     4.43050   6.060E-29         3
     4.43150   1.735E-29         4
     4.43250   1.275E-29         3
     4.43350   6.423E-29         9
     4.43450   7.240E-29         3
     4.43550   1.455E-29         1
     4.43650   7.794E-29        10
     4.43750   1.655E-30         1
     4.43850   7.366E-29         5
     4.43950   2.180E-29         2
     4.44050   8.236E-30         2
     4.44150   4.699E-30         3
     4.44250   1.407E-29         4
     4.44350   7.051E-30         2
     4.44450   3.190E-29         4
     4.44550   4.872E-30         2
     4.44650   2.030E-29         7
     4.44750   2.156E-29         8
     4.44850   3.402E-29         9
     4.44950   1.381E-29         5
     4.45050   1.103E-29         5
     4.45150   6.343E-30         3
     4.45250   2.790E-29         4
     4.45350   1.108E-29         4
     4.45450   4.606E-30         2
     4.45550   2.281E-30         1
     4.45650   4.211E-29         4
     4.45750   2.312E-30         1
     4.45850   7.382E-29         6
     4.45950   1.068E-29         2
     4.46050   4.161E-29         3
     4.46150   1.844E-29         3
     4.46250   2.983E-29         1
     4.46350   4.009E-29         5
     4.46450   7.613E-29         7
     4.46550   1.365E-29         1
     4.46650   2.776E-29         4
     4.46750   3.056E-29         6
     4.46850   3.856E-29         4
     4.46950   3.318E-29         4
     4.47050   2.201E-29         6
     4.47150   3.494E-29         5
     4.47250   2.569E-29         5
     4.47350   1.455E-29         4
     4.47450   2.579E-29         3
     4.47550   3.948E-29         4
     4.47650   8.127E-30         2
     4.47750   2.777E-29         8
     4.47850   2.416E-29         2
     4.47950   2.758E-29         3
     4.48050   1.813E-29         5
     4.48150   2.305E-29         4
     4.48250   5.533E-30         3
     4.48350   3.827E-29         4
     4.48450   2.316E-29         4
     4.48550   1.011E-29         4
     4.48650   2.872E-29         5
     4.48750   2.537E-29         3
     4.48850   4.257E-29         4
     4.48950   1.603E-29         4
     4.49050   3.806E-29         8
     4.49150   1.104E-29         3
     4.49250   4.023E-29         5
     4.49350   2.277E-29         8
     4.49450   1.277E-29         4
     4.49550   4.630E-29         7
     4.49650   7.449E-30         3
     4.49750   5.896E-30         3
     4.49850   4.217E-29         7
     4.49950   1.257E-29         3
     4.50050   1.192E-29         4
     4.50150   4.586E-29         4
     4.50250   9.116E-29         6
     4.50350   1.346E-29         2
     4.50450   3.968E-29         5
     4.50550   3.915E-29         7
     4.50650   2.679E-28         7
     4.50750   3.552E-29         3
     4.50850   4.405E-30         2
     4.50950   1.675E-29         5
     4.51050   7.131E-30         3
     4.51150   5.734E-30         2
     4.51250   4.292E-29         1
     4.51550   1.086E-28         4
     4.51650   1.100E-28         3
     4.51750   2.024E-28         6
     4.51950   6.653E-29         3
     4.52050   1.063E-29         4
     4.52150   4.847E-29         6
     4.52250   4.054E-30         2
     4.52350   4.376E-30         2
     4.52450   8.093E-29         6
     4.52550   2.761E-29         4
     4.52650   6.920E-29         5
     4.52750   3.415E-29         3
     4.52850   1.678E-29         4
     4.52950   1.815E-29         4
     4.53050   1.261E-29         3
     4.53150   5.483E-29         4
     4.53250   3.570E-29         5
     4.53350   4.365E-29         7
     4.53450   1.246E-29         5
     4.53550   5.473E-29         6
     4.53650   1.213E-28        10
     4.53750   2.494E-29         7
     4.53850   7.279E-30         3
     4.53950   1.872E-29         5
     4.54050   1.095E-28         9
     4.54150   1.783E-29         2
     4.54250   1.899E-30         1
     4.54350   2.941E-29         4
     4.54450   1.311E-29         3
     4.54550   6.504E-29         9
     4.54650   1.965E-29         3
     4.54750   7.159E-29        10
     4.54850   2.837E-29         5
     4.54950   2.339E-29         7
     4.55050   2.247E-29         2
     4.55150   1.014E-29         2
     4.55250   5.288E-29         8
     4.55350   1.667E-29         5
     4.55450   5.727E-29        12
     4.55550   2.106E-29         5
     4.55650   3.822E-29        11
     4.55750   2.982E-29         5
     4.55850   6.763E-30         2
     4.55950   2.620E-29         2
     4.56050   1.075E-28         9
     4.56150   7.324E-29         9
     4.56250   5.898E-30         2
     4.56350   9.850E-30         3
     4.56450   2.217E-29         2
     4.56550   1.209E-29         3
     4.56650   4.103E-29         3
     4.56750   3.964E-29         3
     4.56850   1.781E-29         5
     4.56950   3.161E-29         5
     4.57050   4.716E-29         4
     4.57150   6.081E-30         2
     4.57250   6.659E-30         3
     4.57450   3.724E-29         5
     4.57550   2.780E-29         8
     4.57650   8.626E-30         4
     4.57750   8.216E-30         1
     4.57850   1.527E-29         3
     4.58050   2.656E-29         7
     4.58150   2.630E-29         5
     4.58250   2.676E-29         6
     4.58350   1.607E-29         5
     4.58450   9.016E-30         2
     4.58550   7.841E-30         2
     4.58650   5.805E-29         5
     4.58750   1.672E-30         1
     4.58850   2.382E-29         4
     4.58950   1.789E-29         2
     4.59050   1.048E-28         8
     4.59150   8.934E-30         2
     4.59250   1.951E-30         1
     4.59450   3.726E-29         7
     4.59550   8.205E-29         3
     4.59650   1.048E-29         5
     4.59750   1.231E-29         5
     4.59850   3.785E-29         5
     4.59950   4.487E-29         4
     4.60050   3.515E-29         9
     4.60150   1.338E-29         5
     4.60250   3.112E-29         2
     4.60350   1.744E-30         1
     4.60450   8.274E-30         1
     4.60550   1.096E-29         4
     4.60650   1.893E-29         5
     4.60850   1.898E-29         2
     4.60950   4.325E-29         8
     4.61050   1.218E-29         2
     4.61150   2.041E-30         1
     4.61250   7.781E-30         2
     4.61350   1.435E-29         3
     4.61450   2.242E-30         1
     4.61550   1.331E-28         4
     4.61650   1.103E-29         4
     4.61750   7.223E-29         6
     4.61850   3.907E-29         3
     4.61950   4.506E-29         7
     4.62050   5.121E-30         2
     4.62150   3.305E-29         2
     4.62250   4.715E-29         3
     4.62350   5.118E-30         2
     4.62450   3.682E-29         6
     4.62550   6.586E-29         9
     4.62650   6.947E-30         2
     4.62750   6.843E-29         5
     4.62850   1.648E-29         5
     4.62950   3.796E-29         8
     4.63050   2.779E-29         7
     4.63150   5.704E-29         4
     4.63250   6.663E-29         6
     4.63350   3.603E-29         8
     4.63450   5.453E-30         2
     4.63550   1.774E-29         4
     4.63650   1.972E-29         1
     4.63750   4.384E-29         6
     4.63850   1.809E-29         3
     4.63950   4.623E-29         8
     4.64050   2.760E-29         6
     4.64150   4.920E-29         3
     4.64250   7.109E-29         8
     4.64350   7.905E-29         6
     4.64450   3.254E-29         4
     4.64550   3.351E-29         5
     4.64650   1.774E-29         6
     4.64750   3.945E-30         2
     4.64850   5.794E-30         2
     4.64950   9.946E-30         3
     4.65150   7.795E-30         1
     4.65250   6.260E-30         2
     4.65350   3.790E-30         2
     4.65450   5.075E-29         4
     4.65550   8.120E-29         5
     4.65650   5.443E-29         5
     4.65750   4.407E-29         3
     4.65850   1.925E-29         3
     4.65950   1.720E-29         5
     4.66050   3.719E-29         3
     4.66150   4.388E-29         4
     4.66250   8.686E-29         5
     4.66350   6.445E-30         1
     4.66450   9.630E-30         2
     4.66550   1.628E-29         5
     4.66650   7.612E-30         4
     4.66750   3.076E-29         8
     4.66850   2.227E-29         8
     4.66950   5.328E-29         4
     4.67050   6.053E-29         9
     4.67150   6.939E-29         7
     4.67250   1.881E-29         5
     4.67350   2.710E-29         8
     4.67450   9.876E-29         8
     4.67550   3.159E-29         7
     4.67650   1.568E-29         3
     4.67750   2.737E-29         7
     4.67850   9.291E-29         9
     4.67950   6.414E-29         6
     4.68050   5.370E-29         8
     4.68150   1.901E-29         6
     4.68250   1.912E-28        10
     4.68350   7.080E-30         2
     4.68450   2.658E-29         6
     4.68550   1.370E-29         1
     4.68650   3.023E-29         7
     4.68750   3.852E-29         7
     4.68850   1.666E-30         1
     4.68950   8.050E-30         3
     4.69050   2.972E-29         3
     4.69150   5.576E-29         4
     4.69250   6.100E-29         4
     4.69350   1.295E-29         6
     4.69450   3.683E-30         2
     4.69550   3.048E-30         1
     4.69650   3.974E-30         2
     4.69750   2.251E-29         2
     4.69850   1.607E-29         3
     4.69950   6.023E-29         7
     4.70050   3.916E-29         6
     4.70150   3.473E-29         5
     4.70250   1.693E-30         1
     4.70350   2.802E-29         1
     4.70450   8.792E-30         4
     4.70550   1.040E-29         4
     4.70650   1.797E-29         5
     4.70750   2.259E-29         1
     4.70950   7.030E-29         6
     4.71050   2.447E-29         7
     4.71150   4.843E-30         2
     4.71250   1.939E-29         4
     4.71450   8.528E-30         2
     4.71550   2.596E-29         4
     4.71650   7.346E-30         1
     4.71750   8.310E-30         4
     4.71850   1.091E-29         3
     4.71950   1.517E-29         5
     4.72050   5.980E-30         3
     4.72150   5.722E-29         5
     4.72250   1.047E-29         4
     4.72350   3.439E-29         5
     4.72450   5.850E-29        13
     4.72550   7.907E-29        12
     4.72650   1.061E-29         2
     4.72750   4.495E-30         1
     4.72850   5.336E-29         6
     4.72950   1.010E-28         5
     4.73050   1.131E-29         4
     4.73150   1.306E-29         3
     4.73250   1.493E-29         1
     4.73350   2.871E-29         4
     4.73450   3.636E-29         3
     4.73650   6.559E-30         2
     4.73750   4.350E-29         6
     4.73850   1.422E-29         5
     4.73950   3.903E-30         1
     4.74050   1.863E-30         1
     4.74250   2.436E-29         4
     4.74350   4.916E-29         9
     4.74450   1.851E-29         3
     4.74550   1.147E-29         2
     4.74650   5.575E-30         2
     4.74750   1.222E-29         2
     4.74850   2.134E-29         3
     4.74950   1.765E-29         4
     4.75050   4.032E-30         2
     4.75150   1.341E-29         5
     4.75250   5.566E-29         5
     4.75350   6.154E-29         6
     4.75450   4.868E-29         9
     4.75550   1.056E-28         4
     4.75650   1.691E-29         5
     4.75750   4.527E-29         4
     4.75850   1.129E-29         3
     4.75950   1.320E-29         3
     4.76050   1.720E-29         4
     4.76150   3.760E-29         4
     4.76350   2.938E-29         3
     4.76450   8.817E-29         7
     4.76550   6.663E-29         8
     4.76650   6.446E-30         2
     4.76750   7.620E-30         2
     4.76850   3.391E-29         9
     4.76950   4.689E-30         2
     4.77050   3.299E-29         5
     4.77150   8.603E-30         3
     4.77250   3.533E-29         7
     4.77350   3.554E-29         9
     4.77450   3.896E-29         7
     4.77550   1.255E-29         3
     4.77650   3.076E-29         3
     4.77750   5.134E-29         4
     4.77850   4.074E-29         2
     4.77950   1.668E-29         5
     4.78050   1.587E-30         1
     4.78150   4.967E-29         7
     4.78250   9.208E-29        10
     4.78350   2.176E-29         4
     4.78450   5.661E-29         4
     4.78550   7.012E-29         7
     4.78650   8.702E-29         5
     4.78750   1.915E-29         1
     4.78950   3.321E-29         5
     4.79050   3.045E-29         4
     4.79150   1.417E-29         3
     4.79250   1.514E-28        10
     4.79350   5.328E-29         6
     4.79450   4.351E-29         5
     4.79550   4.634E-29         7
     4.79650   9.059E-29         3
     4.79750   1.752E-28         7
     4.79850   6.518E-30         2
     4.79950   1.434E-29         2
     4.80050   1.442E-29         4
     4.80150   3.486E-29         5
     4.80250   1.446E-29         3
     4.80350   1.096E-29         5
     4.80450   1.490E-28        10
     4.80550   7.440E-30         3
     4.80650   1.639E-29         3
     4.80750   9.278E-30         1
     4.80850   2.072E-29         4
     4.80950   3.235E-29         4
     4.81050   2.736E-28         8
     4.81150   9.945E-30         2
     4.81250   2.339E-28        15
     4.81350   2.043E-29         5
     4.81450   2.150E-29         6
     4.81550   4.480E-29         5
     4.81650   5.353E-29        10
     4.81750   1.625E-29         4
     4.81850   1.213E-29         3
     4.81950   4.129E-30         2
     4.82050   1.304E-29         2
     4.82150   1.448E-29         4
     4.82250   1.903E-29         4
     4.82350   3.368E-30         1
     4.82450   9.748E-30         3
     4.82550   8.373E-30         2
     4.82650   4.350E-29        14
     4.82750   1.786E-29         6
     4.82850   4.335E-29         9
     4.82950   9.383E-29         5
     4.83050   3.538E-29         5
     4.83150   1.931E-29         4
     4.83250   1.386E-29         1
     4.83350   1.971E-29         7
     4.83450   5.014E-29         4
     4.83550   5.981E-29         5
     4.83650   8.770E-29        12
     4.83750   4.885E-29         5
     4.83850   3.779E-29         5
     4.84050   2.488E-29         3
     4.84150   9.357E-29         7
     4.84250   1.399E-28         9
     4.84350   1.298E-29         4
     4.84450   1.827E-28         4
     4.84550   9.410E-29         7
     4.84750   7.268E-30         4
     4.84850   2.558E-29         4
     4.84950   1.339E-29         4
     4.85050   3.536E-29         6
     4.85150   2.756E-29         3
     4.85250   1.427E-29         5
     4.85350   1.509E-29         7
     4.85450   1.781E-29         6
     4.85550   2.166E-29         1
     4.85650   1.307E-29         5
     4.85750   1.616E-30         1
     4.85850   2.673E-30         1
     4.85950   2.788E-29         3
     4.86050   1.768E-29         3
     4.86150   2.464E-29         5
     4.86250   1.749E-29         4
     4.86350   3.012E-30         1
     4.86450   1.025E-29         3
     4.86550   1.045E-29         2
     4.86650   1.477E-28        18
     4.86750   6.759E-29         3
     4.86850   7.489E-30         2
     4.86950   9.790E-29         7
     4.87050   5.965E-29         3
     4.87150   6.718E-30         2
     4.87250   2.002E-29         3
     4.87350   4.195E-29         6
     4.87450   1.238E-29         3
     4.87550   1.848E-29         3
     4.87650   4.428E-29         6
     4.87750   1.889E-29         3
     4.87850   8.436E-29         8
     4.87950   7.372E-29         4
     4.88050   6.415E-29         8
     4.88150   6.834E-29         4
     4.88250   3.849E-30         1
     4.88350   1.183E-29         2
     4.88450   9.683E-29         8
     4.88550   4.864E-29         4
     4.88650   1.205E-29         3
     4.88750   2.265E-29         5
     4.88850   1.702E-29         6
     4.88950   9.355E-30         3
     4.89050   9.963E-30         4
     4.89150   4.687E-29         9
     4.89250   6.273E-30         3
     4.89350   1.108E-29         3
     4.89450   2.204E-30         1
     4.89550   2.395E-29         5
     4.89650   1.120E-29         2
     4.89750   3.320E-29         9
     4.89850   7.409E-29         3
     4.89950   1.345E-29         5
     4.90050   8.771E-29         9
     4.90150   9.762E-30         4
     4.90250   2.529E-30         1
     4.90350   5.352E-29         3
     4.90450   5.488E-29         4
     4.90550   2.522E-29         2
     4.90650   1.648E-29         4
     4.90750   2.532E-29         4
     4.90850   4.227E-29         8
     4.90950   3.005E-29         1
     4.91050   3.539E-29         5
     4.91150   6.442E-30         2
     4.91250   5.267E-29         5
     4.91350   3.398E-29         3
     4.91450   1.787E-29         3
     4.91550   2.864E-29         1
     4.91650   7.115E-29        14
     4.91750   4.228E-29         3
     4.91850   3.081E-29         8
     4.91950   6.134E-29         9
     4.92050   6.340E-29         5
     4.92150   8.658E-30         3
     4.92250   1.586E-29         3
     4.92350   6.402E-29         8
     4.92450   3.241E-29         6
     4.92550   1.236E-28         7
     4.92650   9.347E-29         7
     4.92750   5.340E-29         7
     4.92850   1.295E-29         1
     4.92950   8.364E-29         6
     4.93050   1.827E-29         2
     4.93150   1.240E-29         4
     4.93250   2.711E-29         3
     4.93350   7.704E-29         7
     4.93450   3.008E-29         7
     4.93550   8.287E-29         7
     4.93650   6.649E-29         8
     4.93750   2.430E-29         5
     4.93850   7.067E-29         4
     4.93950   1.021E-28         4
     4.94050   1.537E-29         3
     4.94150   7.171E-29         6
     4.94250   3.904E-29         5
     4.94350   9.247E-30         3
     4.94450   4.785E-29        10
     4.94550   1.873E-29         5
     4.94650   1.831E-29         6
     4.94750   1.627E-29         5
     4.94850   1.227E-29         3
     4.94950   1.783E-29         2
     4.95050   1.304E-28        10
     4.95150   2.113E-29         6
     4.95250   1.927E-29         5
     4.95350   3.634E-29         4
     4.95450   2.312E-29         5
     4.95550   1.458E-29         3
     4.95650   1.179E-29         2
     4.95750   5.497E-30         2
     4.95850   5.552E-29         5
     4.95950   6.795E-29         8
     4.96050   2.355E-29         5
     4.96150   2.494E-29         4
     4.96250   2.414E-29         7
     4.96350   2.416E-29         4
     4.96450   1.923E-29         3
     4.96550   6.251E-29         4
     4.96650   1.412E-29         6
     4.96750   3.506E-29         2
     4.96850   4.019E-30         1
     4.96950   8.026E-29         5
     4.97050   1.419E-29         3
     4.97150   2.552E-29        10
     4.97250   1.059E-28         6
     4.97350   6.175E-29         6
     4.97450   3.721E-29         8
     4.97550   2.618E-29         4
     4.97650   3.464E-29         4
     4.97750   1.072E-29         2
     4.97850   9.711E-30         3
     4.97950   6.442E-30         3
     4.98050   1.315E-29         3
     4.98150   1.090E-29         4
     4.98250   5.245E-29         5
     4.98350   2.383E-29         4
     4.98450   2.187E-29         3
     4.98550   3.024E-29         2
     4.98650   4.936E-29        10
     4.98750   1.662E-29         4
     4.98850   2.375E-29         7
     4.98950   2.516E-29         8
     4.99050   1.121E-29         5
     4.99150   1.245E-29         5
     4.99250   2.548E-29         5
     4.99350   5.132E-29         3
     4.99450   1.323E-29         3
     4.99550   7.996E-30         2
     4.99650   6.980E-30         2
     4.99750   1.154E-29         4
     4.99850   8.649E-30         1
     4.99950   4.644E-29         1
     5.00050   1.838E-29         3
     5.00150   2.344E-29         3
     5.00250   7.017E-29         6
     5.00350   6.394E-29         4
     5.00450   1.816E-29         4
     5.00550   5.558E-29         5
     5.00650   8.582E-29         8
     5.00750   8.254E-29         5
     5.00850   2.200E-29         3
     5.00950   3.894E-29         6
     5.01050   1.568E-29         5
     5.01150   7.382E-30         2
     5.01250   6.584E-29         7
     5.01350   2.099E-29         7
     5.01450   3.342E-29         3
     5.01550   1.705E-29         5
     5.01650   3.947E-29         5
     5.01750   7.894E-30         3
     5.01850   1.506E-30         1
     5.01950   4.341E-29         8
     5.02050   1.384E-29         3
     5.02150   1.608E-29         4
     5.02250   2.197E-29         6
     5.02350   2.116E-29         3
     5.02450   1.290E-29         4
     5.02550   1.554E-29         3
     5.02650   5.500E-30         2
     5.02750   4.646E-29         6
     5.02850   5.545E-30         3
     5.02950   2.631E-29         5
     5.03150   2.835E-30         1
     5.03250   1.481E-29         3
     5.03350   4.267E-29         8
     5.03450   4.528E-29         5
     5.03550   2.554E-29         2
     5.03650   2.327E-29         7
     5.03750   3.005E-29         3
     5.03850   6.672E-29         4
     5.03950   1.303E-28         5
     5.04050   8.796E-29         4
     5.04150   6.994E-29         9
     5.04250   8.657E-29         6
     5.04350   6.302E-29         6
     5.04450   4.102E-29         5
     5.04550   2.825E-29         6
     5.04650   2.274E-28         8
     5.04750   1.773E-29         5
     5.04850   3.699E-29         4
     5.04950   2.001E-29         5
     5.05050   2.531E-29         4
     5.05150   3.865E-29         7
     5.05250   3.928E-29         8
     5.05350   5.762E-30         2
     5.05450   5.349E-29         8
     5.05550   3.571E-29         5
     5.05650   5.500E-29         6
     5.05750   4.677E-29         7
     5.05850   9.921E-30         3
     5.05950   4.206E-29         6
     5.06050   2.459E-29         2
     5.06150   6.457E-29        14
     5.06250   9.141E-30         3
     5.06350   3.402E-29         7
     5.06450   8.722E-29        10
     5.06550   3.571E-29         7
     5.06650   3.332E-29         4
     5.06750   5.368E-29         5
     5.06850   8.755E-29         9
     5.06950   9.436E-30         3
     5.07050   1.934E-29         4
     5.07150   5.493E-29         9
     5.07250   4.659E-29         7
     5.07350   3.092E-29         6
     5.07450   4.160E-29         6
     5.07550   6.685E-29         8
     5.07650   3.177E-29         6
     5.07750   4.406E-29        10
     5.07850   2.828E-29         5
     5.07950   9.558E-29         9
     5.08050   5.775E-30         2
     5.08150   2.122E-28         8
     5.08250   1.256E-28         9
     5.08350   2.731E-28         5
     5.08450   1.595E-28        11
     5.08550   3.544E-29         5
     5.08650   6.485E-29         5
     5.08750   4.247E-29         5
     5.08850   4.286E-28        11
     5.08950   1.154E-28         8
     5.09050   3.722E-29         2
     5.09150   1.006E-28         8
     5.09250   2.103E-29         7
     5.09350   3.380E-29         9
     5.09450   1.636E-29         3
     5.09550   1.288E-29         3
     5.09650   2.785E-29         7
     5.09750   4.766E-29         5
     5.09850   2.995E-29         9
     5.09950   2.369E-29         4
     5.10050   1.228E-28         8
     5.10150   6.701E-29         8
     5.10250   6.807E-29         8
     5.10350   3.135E-29         5
     5.10450   8.582E-29         7
     5.10550   3.468E-29         5
     5.10650   5.207E-29         9
     5.10750   4.460E-30         2
     5.10850   6.313E-29         8
     5.10950   2.727E-29         6
     5.11050   3.375E-29         5
     5.11150   6.631E-29         7
     5.11250   2.698E-29         7
     5.11350   1.607E-29         4
     5.11450   5.431E-30         2
     5.11550   1.891E-30         1
     5.11650   6.037E-30         1
     5.11750   4.799E-29        10
     5.11850   2.339E-29         5
     5.11950   4.590E-29         8
     5.12050   1.635E-29         5
     5.12150   1.479E-28         9
     5.12250   2.526E-29         8
     5.12350   4.209E-30         2
     5.12450   1.784E-29         5
     5.12550   5.331E-29         8
     5.12650   3.656E-29         3
     5.12750   8.414E-29        12
     5.12850   8.733E-30         4
     5.12950   2.184E-29         4
     5.13050   8.712E-30         1
     5.13150   7.388E-30         3
     5.13250   1.435E-29         6
     5.13350   1.612E-29         2
     5.13450   4.276E-29         3
     5.13550   1.705E-29         2
     5.13650   1.012E-29         5
     5.13750   2.242E-29         5
     5.13850   2.388E-29         4
     5.14150   9.385E-29         6
     5.14250   4.442E-29         5
     5.14350   4.618E-29         4
     5.14450   1.299E-28         6
     5.14550   5.596E-30         1
     5.14650   4.133E-30         1
     5.14750   3.247E-30         2
     5.14850   1.354E-29         4
     5.14950   9.601E-29        11
     5.15050   6.525E-30         2
     5.15150   2.640E-29         7
     5.15250   8.653E-29        12
     5.15350   6.178E-29         5
     5.15450   3.114E-29         5
     5.15550   2.674E-29         6
     5.15750   8.684E-30         3
     5.15850   8.657E-29         3
     5.15950   1.296E-29         5
     5.16050   1.480E-29         3
     5.16150   3.399E-29        10
     5.16250   8.036E-30         3
     5.16450   9.405E-30         1
     5.16550   1.828E-30         1
     5.16650   6.644E-29         4
     5.16750   9.139E-29         5
     5.16950   1.326E-29         2
     5.17050   4.216E-29         9
     5.17150   1.843E-29         7
     5.17250   1.610E-28         7
     5.17350   7.868E-30         2
     5.17450   5.288E-30         2
     5.17550   7.096E-29         7
     5.17650   5.259E-29         2
     5.17750   2.782E-29         4
     5.17850   6.739E-30         2
     5.17950   9.605E-29        13
     5.18050   2.019E-29         6
     5.18150   4.995E-29         6
     5.18350   3.598E-29         2
     5.18450   1.213E-28        10
     5.18550   4.450E-29        10
     5.18650   3.830E-29         8
     5.18750   4.262E-29         6
     5.18850   5.424E-29         7
     5.18950   1.001E-28         9
     5.19050   2.621E-29         5
     5.19150   4.785E-29        10
     5.19350   1.111E-28        14
     5.19450   1.614E-29         4
     5.19550   5.311E-30         2
     5.19650   7.266E-29         6
     5.19750   5.675E-29         5
     5.19850   1.816E-29         6
     5.19950   3.614E-29         3
     5.20150   1.300E-28         9
     5.20250   2.948E-29         6
     5.20350   1.233E-28        11
     5.20450   1.481E-29         6
     5.20550   5.481E-29         5
     5.20650   3.722E-29         7
     5.20750   1.588E-28        11
     5.20850   1.191E-28         8
     5.20950   1.321E-28         9
     5.21050   4.254E-29         6
     5.21150   4.823E-29         4
     5.21250   3.457E-29         7
     5.21350   1.477E-28        14
     5.21450   2.748E-29         6
     5.21550   5.601E-29        11
     5.21650   2.438E-29         4
     5.21750   6.604E-30         3
     5.21850   1.164E-29         3
     5.21950   1.183E-29         3
     5.22050   2.673E-29         6
     5.22150   4.696E-29         9
     5.22250   1.838E-30         1
     5.22350   1.663E-29         2
     5.22450   2.742E-29         5
     5.22550   1.147E-28         5
     5.22650   7.949E-30         2
     5.22750   3.197E-29         3
     5.22850   2.247E-28         5
     5.22950   4.254E-29         4
     5.23050   6.432E-29         4
     5.23150   9.422E-29         9
     5.23250   1.225E-29         4
     5.23350   1.199E-29         3
     5.23450   4.625E-29        15
     5.23550   4.101E-29         8
     5.23650   1.298E-29         3
     5.23750   4.119E-29         4
     5.23850   9.476E-29         6
     5.23950   5.556E-29         6
     5.24050   1.679E-28         3
     5.24150   9.054E-30         4
     5.24250   1.963E-29         3
     5.24350   4.786E-30         2
     5.24450   2.728E-29         4
     5.24550   2.784E-29         4
     5.24650   1.649E-29         4
     5.24750   6.189E-29         5
     5.24850   1.473E-28        10
     5.24950   8.788E-29         8
     5.25050   2.218E-29         8
     5.25150   1.150E-29         4
     5.25250   9.149E-29         5
     5.25350   2.608E-29         6
     5.25450   1.370E-28         5
     5.25550   1.602E-29         5
     5.25650   5.354E-30         3
     5.25750   1.003E-28         8
     5.25850   2.301E-29         5
     5.25950   4.462E-30         1
     5.26050   2.712E-29         6
     5.26150   2.850E-29         8
     5.26250   2.933E-29         6
     5.26350   1.344E-29         5
     5.26450   1.752E-28         9
     5.26550   2.755E-29         6
     5.26650   1.962E-29         5
     5.26750   3.081E-29         4
     5.26850   2.545E-29         4
     5.26950   4.363E-29         9
     5.27050   5.348E-29         4
     5.27150   7.287E-30         2
     5.27250   1.186E-29         3
     5.27350   3.630E-29         6
     5.27450   5.675E-29         8
     5.27550   4.041E-29         3
     5.27650   1.452E-29         3
     5.27750   5.731E-29         7
     5.27850   9.164E-29         4
     5.27950   5.120E-29         3
     5.28050   1.774E-30         1
     5.28250   3.601E-30         2
     5.28350   1.635E-29         2
     5.28450   2.148E-29         4
     5.28550   2.085E-29         3
     5.28650   9.191E-29         4
     5.28750   5.552E-30         2
     5.28850   9.017E-29         4
     5.28950   1.043E-29         3
     5.29050   3.500E-29         6
     5.29150   6.279E-29         3
     5.29250   1.021E-28         8
     5.29350   4.523E-29        10
     5.29550   1.704E-29         5
     5.29650   2.300E-29         7
     5.29750   1.646E-30         1
     5.29850   1.295E-29         4
     5.29950   1.045E-29         4
     5.30050   5.498E-30         2
     5.30150   5.481E-29         7
     5.30250   6.876E-29         8
     5.30350   2.609E-29         8
     5.30450   6.268E-30         2
     5.30550   1.088E-28        10
     5.30650   1.643E-29         5
     5.30750   6.808E-29         7
     5.30850   2.884E-29         4
     5.30950   7.127E-29        11
     5.31050   3.829E-30         1
     5.31150   1.599E-29         5
     5.31250   6.316E-29         2
     5.31350   1.121E-29         2
     5.31450   8.342E-30         1
     5.31550   2.631E-29         6
     5.31650   8.879E-30         3
     5.31750   4.952E-29         3
     5.31850   3.657E-29         2
     5.31950   7.258E-29         8
     5.32050   2.358E-29         4
     5.32150   5.656E-29         6
     5.32250   7.312E-29         9
     5.32350   3.843E-29         2
     5.32450   1.160E-29         3
     5.32550   1.891E-29         5
     5.32650   6.107E-29         9
     5.32750   2.243E-29         7
     5.32850   8.777E-30         3
     5.32950   3.188E-29         6
     5.33050   1.022E-29         5
     5.33150   3.141E-30         2
     5.33250   4.332E-29         9
     5.33350   6.271E-30         3
     5.33450   9.669E-29         6
     5.33550   4.591E-30         2
     5.33650   4.809E-29         6
     5.33750   4.018E-29         2
     5.33850   3.561E-29         7
     5.33950   1.082E-28         9
     5.34050   7.401E-29        13
     5.34150   4.226E-29         8
     5.34250   1.167E-28         9
     5.34350   8.931E-29         9
     5.34450   1.904E-29         3
     5.34550   1.707E-29         7
     5.34650   2.502E-29         6
     5.34750   3.117E-29         7
     5.34850   3.346E-29         8
     5.34950   2.585E-29         5
     5.35050   9.411E-29        14
     5.35150   6.528E-29        11
     5.35250   4.783E-29         7
     5.35350   1.975E-29         5
     5.35450   1.005E-28         9
     5.35550   1.708E-29         4
     5.35650   6.105E-29         6
     5.35750   9.520E-29         5
     5.35850   1.871E-29         3
     5.35950   2.143E-29         6
     5.36050   5.677E-29         9
     5.36150   4.453E-29        12
     5.36250   1.292E-28         8
     5.36350   4.658E-29        10
     5.36450   1.125E-28         7
     5.36550   8.491E-29        11
     5.36650   8.296E-30         3
     5.36750   1.227E-28         7
     5.36850   6.406E-29        10
     5.36950   8.330E-29         7
     5.37050   7.620E-29         7
     5.37150   1.099E-28        10
     5.37250   7.117E-29         7
     5.37450   2.752E-28        11
     5.37550   1.788E-29         6
     5.37650   4.163E-29         5
     5.37750   2.819E-29         2
     5.37850   4.745E-29         6
     5.37950   2.912E-28         9
     5.38050   3.759E-29         5
     5.38150   2.360E-29         4
     5.38250   3.269E-29         6
     5.38350   1.805E-29         1
     5.38450   9.126E-29         6
     5.38550   3.947E-29         2
     5.38650   9.436E-30         3
     5.38750   3.689E-29         6
     5.38850   2.380E-29         5
     5.38950   6.664E-30         3
     5.39050   1.155E-29         3
     5.39150   3.420E-29         5
     5.39250   2.625E-29         8
     5.39350   6.455E-29        10
     5.39450   8.199E-30         4
     5.39550   1.929E-29         6
     5.39650   3.242E-29         5
     5.39750   1.932E-29         5
     5.39850   2.225E-29         6
     5.39950   3.457E-30         2
     5.40050   2.552E-29         5
     5.40150   4.675E-29         9
     5.40250   3.344E-29         5
     5.40350   1.140E-28         4
     5.40450   2.324E-29         3
     5.40550   8.176E-29         5
     5.40650   2.693E-29         7
     5.40750   3.949E-30         2
     5.40850   1.812E-28         7
     5.40950   6.407E-29         9
     5.41050   1.649E-29         7
     5.41150   4.086E-29         7
     5.41250   4.192E-29         3
     5.41350   5.478E-30         1
     5.41450   9.485E-29         8
     5.41550   7.207E-29         7
     5.41650   9.024E-29         7
     5.41750   4.394E-29         9
     5.41850   1.093E-29         4
     5.41950   2.812E-29         4
     5.42050   1.935E-29         6
     5.42150   7.160E-29         6
     5.42250   7.277E-30         2
     5.42350   1.050E-28         8
     5.42450   4.726E-30         2
     5.42550   2.653E-29         6
     5.42650   5.268E-30         2
     5.42750   3.365E-29         5
     5.42850   2.452E-28         6
     5.42950   3.041E-30         2
     5.43050   3.402E-29         6
     5.43150   7.547E-30         2
     5.43250   5.203E-29         7
     5.43350   8.294E-30         3
     5.43450   5.721E-29         6
     5.43550   7.507E-29        10
     5.43650   5.548E-29         9
     5.43750   3.789E-29         4
     5.43950   1.966E-29         3
     5.44050   2.698E-29         7
     5.44150   1.948E-29         3
     5.44250   2.250E-29         5
     5.44350   3.977E-29         6
     5.44450   7.377E-29         8
     5.44550   1.854E-29         5
     5.44650   1.367E-28        10
     5.44750   4.569E-30         2
     5.44850   2.171E-29         6
     5.44950   2.644E-29         6
     5.45050   1.688E-29         5
     5.45150   6.935E-30         4
     5.45250   9.811E-30         4
     5.45350   1.347E-28        13
     5.45450   6.838E-29         3
     5.45550   1.643E-30         1
     5.45650   1.511E-30         1
     5.45750   3.069E-30         1
     5.45850   6.734E-29         3
     5.45950   1.191E-28         5
     5.46050   8.742E-29         9
     5.46150   4.134E-29         4
     5.46250   8.298E-29         9
     5.46350   9.116E-29         5
     5.46450   6.574E-29         3
     5.46550   1.022E-28        11
     5.46650   9.390E-29         8
     5.46750   4.108E-29         6
     5.46850   7.993E-29         6
     5.46950   6.617E-29         7
     5.47050   5.476E-29         8
     5.47150   1.090E-28         9
     5.47250   7.293E-29         9
     5.47350   2.252E-29         4
     5.47450   5.565E-29        10
     5.47550   8.935E-29        10
     5.47650   8.864E-29         8
     5.47750   4.075E-29         6
     5.47850   1.646E-29         6
     5.47950   1.136E-28         7
     5.48050   6.009E-29         8
     5.48150   7.855E-29         7
     5.48250   1.664E-29         4
     5.48350   8.373E-29         8
     5.48450   4.019E-29         3
     5.48550   1.306E-28         3
     5.48650   1.754E-29         4
     5.48750   6.643E-30         2
     5.48850   2.519E-29         6
     5.48950   1.825E-29         5
     5.49050   5.260E-29         9
     5.49150   3.967E-29        11
     5.49250   3.053E-29         5
     5.49350   4.819E-29         9
     5.49450   8.352E-29        11
     5.49550   2.225E-29         5
     5.49650   4.607E-29         9
     5.49750   5.274E-29         7
     5.49850   2.430E-29         6
     5.49950   1.329E-29         6
     5.50050   2.517E-29         7
     5.50150   2.467E-29         3
     5.50250   2.553E-29         6
     5.50350   3.226E-29         6
     5.50450   1.590E-29         5
     5.50550   1.090E-29         4
     5.50650   1.150E-28         4
     5.50750   1.441E-28         8
     5.50850   1.930E-29         4
     5.50950   5.045E-29        18
     5.51050   7.232E-29        16
     5.51150   1.758E-29         5
     5.51250   3.504E-29         7
     5.51350   9.741E-29         6
     5.51450   2.052E-29         3
     5.51550   7.865E-29         8
     5.51650   2.387E-29         7
     5.51750   4.294E-29         3
     5.51850   5.198E-29         4
     5.51950   1.165E-29         4
     5.52050   6.558E-29         5
     5.52150   5.310E-29         6
     5.52250   7.308E-30         2
     5.52350   5.556E-29         4
     5.52450   2.848E-29         2
     5.52550   9.677E-29        10
     5.52650   4.311E-29         6
     5.52750   7.015E-29         3
     5.52850   2.068E-28        15
     5.52950   4.006E-29        10
     5.53050   5.620E-29         5
     5.53150   6.475E-29        10
     5.53250   1.103E-29         4
     5.53350   1.924E-29         4
     5.53450   5.328E-29         9
     5.53550   7.016E-29        11
     5.53650   3.241E-29         5
     5.53750   9.994E-30         3
     5.53850   1.027E-28         5
     5.53950   8.341E-29         8
     5.54050   1.972E-30         1
     5.54150   1.081E-29         5
     5.54250   5.872E-29         6
     5.54350   3.960E-29         3
     5.54450   5.678E-30         1
     5.54550   5.117E-30         2
     5.54650   5.399E-30         2
     5.54750   1.039E-29         3
     5.54850   3.757E-29         5
     5.54950   7.052E-29        10
     5.55050   1.422E-29         4
     5.55150   9.239E-29         8
     5.55250   9.475E-29         5
     5.55350   8.125E-30         2
     5.55450   5.448E-30         2
     5.55550   1.171E-29         3
     5.55650   3.477E-29         7
     5.55750   1.575E-29         7
     5.55850   5.506E-30         3
     5.55950   1.480E-29         2
     5.56050   4.896E-29         4
     5.56150   3.428E-29         6
     5.56250   5.964E-29        12
     5.56350   2.678E-29         5
     5.56450   1.299E-29         4
     5.56550   5.088E-29         5
     5.56650   1.135E-29         2
     5.56750   4.916E-29         7
     5.56950   1.010E-28         7
     5.57050   6.327E-30         2
     5.57150   9.884E-29        10
     5.57250   1.427E-28         9
     5.57350   2.960E-30         1
     5.57450   5.136E-29         5
     5.57550   5.187E-29         4
     5.57650   1.814E-29         7
     5.57750   2.177E-29         3
     5.57850   2.408E-29         5
     5.57950   2.642E-29         4
     5.58050   1.053E-28         8
     5.58150   3.814E-29         7
     5.58250   9.092E-29         8
     5.58350   5.234E-29         5
     5.58450   6.077E-29        10
     5.58550   9.332E-29        13
     5.58650   3.881E-29         6
     5.58750   1.079E-28         5
     5.58850   2.732E-29         7
     5.58950   2.759E-29         2
     5.59050   5.459E-29         3
     5.59150   4.924E-29         3
     5.59250   8.131E-30         3
     5.59350   1.645E-28         6
     5.59450   3.594E-30         2
     5.59550   8.164E-30         3
     5.59650   1.092E-29         4
     5.59750   1.604E-29         6
     5.59850   1.480E-28        15
     5.59950   1.449E-28        10
     5.60150   4.464E-29         4
     5.60250   1.150E-29         4
     5.60350   4.945E-30         2
     5.60450   4.738E-29         8
     5.60550   1.777E-29         5
     5.60650   2.331E-29         5
     5.60750   1.274E-29         1
     5.60850   7.735E-29        10
     5.60950   5.441E-29         8
     5.61050   7.369E-29         7
     5.61150   9.064E-29        12
     5.61250   7.530E-29         7
     5.61350   4.586E-29         6
     5.61450   5.609E-29        10
     5.61550   4.883E-29        12
     5.61650   1.011E-28        11
     5.61750   1.231E-28        11
     5.61850   6.897E-29         6
     5.61950   1.472E-29         4
     5.62050   2.057E-29         5
     5.62150   9.278E-30         4
     5.62250   1.889E-29         3
     5.62350   1.573E-29         5
     5.62450   4.237E-29         4
     5.62550   1.602E-28        10
     5.62650   9.366E-30         3
     5.62750   2.758E-29         6
     5.62850   7.272E-29         5
     5.62950   2.108E-29         4
     5.63050   5.912E-29        12
     5.63150   5.766E-29        15
     5.63250   7.275E-29         4
     5.63350   5.540E-29         9
     5.63450   8.241E-29        10
     5.63550   8.001E-29         7
     5.63650   1.186E-28        10
     5.63750   3.799E-30         1
     5.63850   3.808E-29         8
     5.63950   4.454E-29        10
     5.64050   3.002E-29         6
     5.64150   4.045E-29         7
     5.64250   3.273E-29         6
     5.64350   4.906E-29         5
     5.64450   4.201E-29         7
     5.64550   7.437E-29        13
     5.64650   5.229E-28        11
     5.64750   2.661E-29         7
     5.64850   2.388E-28         9
     5.64950   1.794E-28         6
     5.65050   3.077E-29         6
     5.65150   5.390E-29         9
     5.65250   9.467E-29         2
     5.65350   7.698E-29         9
     5.65450   5.418E-29        10
     5.65550   7.295E-29        10
     5.65650   4.297E-29         4
     5.65750   1.604E-28         9
     5.65850   5.054E-29         8
     5.65950   5.265E-29         3
     5.66050   9.018E-29         7
     5.66150   1.385E-28         8
     5.66250   2.892E-29         7
     5.66350   3.240E-28         9
     5.66450   5.477E-29         6
     5.66550   2.109E-28         6
     5.66650   3.813E-29         5
     5.66750   7.583E-29        12
     5.66850   3.364E-29         8
     5.66950   6.648E-29         7
     5.67050   8.314E-28        13
     5.67150   2.008E-29         8
     5.67250   7.123E-29        10
     5.67350   1.605E-29         6
     5.67450   1.790E-28         6
     5.67550   8.932E-29         5
     5.67650   1.398E-29         2
     5.67750   3.774E-29         4
     5.67850   3.933E-29         5
     5.67950   6.578E-29        11
     5.68050   2.322E-29         9
     5.68150   3.149E-29         4
     5.68250   3.677E-29         9
     5.68350   2.854E-29         3
     5.68450   2.797E-29         8
     5.68550   2.578E-29         7
     5.68650   9.555E-29         6
     5.68750   9.020E-29         5
     5.68850   1.240E-28        10
     5.68950   1.425E-28         7
     5.69050   7.144E-29        11
     5.69150   3.803E-29         4
     5.69250   1.166E-29         3
     5.69350   7.098E-29         7
     5.69450   2.927E-29         5
     5.69550   5.398E-29         7
     5.69650   1.731E-30         1
     5.69750   3.516E-30         1
     5.69850   1.063E-28         7
     5.69950   7.562E-29        10
     5.70050   2.014E-29         6
     5.70150   1.773E-29         4
     5.70250   7.398E-30         3
     5.70350   1.449E-28         8
     5.70450   4.995E-29         4
     5.70550   9.493E-29         6
     5.70650   8.695E-29         8
     5.70750   1.151E-29         3
     5.70850   2.898E-30         1
     5.70950   9.687E-30         5
     5.71050   1.117E-29         3
     5.71150   7.785E-30         4
     5.71250   3.546E-29         6
     5.71350   3.843E-29         7
     5.71450   1.504E-29         5
     5.71550   5.853E-29         8
     5.71650   1.180E-29         3
     5.71750   4.525E-29         5
     5.71850   1.025E-28         9
     5.71950   3.892E-29         5
     5.72050   2.996E-29         5
     5.72150   5.841E-29         4
     5.72250   4.320E-29         6
     5.72350   4.243E-29         7
     5.72450   4.034E-30         1
     5.72550   2.823E-29         6
     5.72650   6.874E-29         7
     5.72750   9.062E-30         3
     5.72850   2.135E-30         1
     5.72950   4.461E-29         2
     5.73050   8.406E-29         4
     5.73150   1.230E-28         7
     5.73250   6.089E-29         5
     5.73350   9.201E-30         4
     5.73450   6.464E-30         3
     5.73550   3.082E-29         6
     5.73650   4.184E-29         4
     5.73750   1.544E-28         6
     5.73850   1.044E-28         8
     5.73950   5.944E-29         7
     5.74050   1.034E-28         4
     5.74150   8.983E-29         4
     5.74250   1.115E-28         5
     5.74350   7.803E-29        11
     5.74450   8.344E-29         5
     5.74550   7.027E-29        12
     5.74650   6.225E-29         8
     5.74750   1.249E-28        15
     5.74850   6.715E-29        10
     5.74950   6.074E-29         8
     5.75050   8.556E-29         9
     5.75150   6.757E-29         5
     5.75250   5.000E-29         8
     5.75350   7.225E-29         9
     5.75450   2.470E-29         6
     5.75550   1.141E-28         5
     5.75650   7.528E-30         2
     5.75750   1.283E-29         2
     5.75850   8.824E-29         2
     5.75950   1.043E-28         6
     5.76050   3.362E-29         7
     5.76150   2.020E-29         4
     5.76250   4.396E-29         7
     5.76350   3.121E-29         9
     5.76450   6.397E-29         9
     5.76550   3.504E-29         7
     5.76650   3.881E-29         9
     5.76750   2.185E-28        12
     5.76850   3.393E-29        10
     5.76950   6.207E-30         2
     5.77050   1.829E-29         5
     5.77150   1.254E-28         7
     5.77250   8.384E-30         3
     5.77350   9.712E-30         5
     5.77450   2.460E-29         6
     5.77550   9.430E-29         5
     5.77650   3.099E-29         6
     5.77850   3.591E-29         3
     5.77950   4.281E-29        11
     5.78050   3.084E-30         1
     5.78150   2.440E-29         6
     5.78250   1.137E-28         6
     5.78350   2.119E-29         4
     5.78450   8.081E-29        12
     5.78550   1.954E-28        17
     5.78650   4.075E-29         7
     5.78750   5.735E-29         3
     5.78850   3.453E-29        10
     5.78950   1.524E-28        14
     5.79050   3.161E-29         5
     5.79150   2.957E-29         4
     5.79250   7.226E-29         7
     5.79350   6.743E-29         8
     5.79450   6.897E-29         9
     5.79550   1.599E-29         3
     5.79650   7.701E-29         6
     5.79750   5.476E-29         5
     5.79850   8.039E-29         5
     5.79950   3.508E-29         6
     5.80050   4.571E-29         9
     5.80150   9.481E-29        11
     5.80250   5.840E-29        10
     5.80350   8.694E-29         8
     5.80450   1.217E-29         3
     5.80550   1.041E-29         2
     5.80650   9.208E-29         5
     5.80750   1.189E-28        15
     5.80850   6.489E-29         9
     5.80950   2.651E-29         8
     5.81050   2.467E-29         5
     5.81150   1.730E-29         4
     5.81250   6.337E-29        11
     5.81350   3.937E-29         6
     5.81450   3.711E-29         7
     5.81550   5.605E-29         9
     5.81650   4.797E-29         4
     5.81750   8.180E-29         9
     5.81850   2.344E-29         7
     5.81950   5.178E-29         8
     5.82050   5.951E-29        12
     5.82150   4.306E-29         8
     5.82250   4.096E-29         3
     5.82350   1.005E-29         5
     5.82450   1.777E-29         5
     5.82550   2.346E-29         5
     5.82650   1.095E-28        10
     5.82850   3.522E-30         1
     5.82950   1.096E-29         3
     5.83050   1.524E-29         4
     5.83150   9.030E-30         3
     5.83250   9.022E-30         1
     5.83350   5.899E-30         3
     5.83450   1.130E-28         4
     5.83550   5.506E-30         3
     5.83650   2.641E-29         5
     5.83750   5.593E-30         3
     5.83850   2.065E-29         6
     5.83950   1.727E-29         3
     5.84050   6.698E-30         3
     5.84150   2.601E-30         1
     5.84250   4.674E-29         6
     5.84450   8.077E-29         4
     5.84550   1.463E-28         6
     5.84650   7.260E-30         3
     5.84850   5.103E-29         1
     5.84950   7.201E-29        11
     5.85050   1.639E-28         8
     5.85150   8.088E-29        18
     5.85250   2.640E-29         3
     5.85350   5.470E-29        11
     5.85450   3.275E-29         4
     5.85550   3.387E-29         6
     5.85650   6.808E-29         4
     5.85750   1.502E-29         4
     5.85850   2.008E-29         3
     5.85950   2.823E-29         3
     5.86050   6.890E-29         9
     5.86150   7.716E-29         7
     5.86250   1.620E-28        21
     5.86350   2.615E-29         5
     5.86450   2.884E-29         7
     5.86550   2.012E-29         7
     5.86650   1.562E-29         4
     5.86750   2.811E-29         5
     5.86850   4.411E-29         7
     5.86950   4.732E-29         5
     5.87050   8.107E-29        17
     5.87150   2.948E-29         2
     5.87250   2.861E-29         9
     5.87350   2.272E-29         6
     5.87450   2.573E-29         5
     5.87550   8.226E-29         7
     5.87650   5.764E-29         7
     5.87750   1.166E-28        11
     5.87850   4.747E-29         5
     5.87950   1.281E-28         9
     5.88050   7.822E-29         9
     5.88150   2.365E-29         9
     5.88250   1.370E-28        14
     5.88350   2.852E-29         9
     5.88450   6.114E-29        10
     5.88550   6.883E-29         9
     5.88650   2.466E-28        15
     5.88750   5.181E-29        10
     5.88850   6.617E-29        10
     5.88950   9.886E-29         9
     5.89050   4.054E-29         6
     5.89250   1.600E-29         4
     5.89350   5.997E-30         1
     5.89450   6.393E-29         3
     5.89550   8.472E-29         2
     5.89650   2.281E-29         2
     5.89750   3.784E-29         1
     5.89850   2.156E-29         5
     5.89950   4.426E-30         2
     5.90050   4.609E-29         8
     5.90150   2.117E-29         4
     5.90250   1.042E-28         4
     5.90350   1.170E-29         3
     5.90450   4.603E-29         9
     5.90550   1.096E-29         1
     5.90650   2.159E-29         4
     5.90750   2.474E-30         1
     5.90850   2.558E-29         5
     5.90950   3.966E-29         6
     5.91050   3.693E-30         2
     5.91150   3.511E-29         5
     5.91250   4.615E-29         9
     5.91350   1.403E-29         3
     5.91450   1.874E-29         4
     5.91550   1.600E-29         3
     5.91650   9.647E-29        12
     5.91750   5.284E-29         5
     5.91850   4.848E-29         6
     5.91950   4.219E-29        16
     5.92050   5.197E-29        10
     5.92150   1.416E-28         8
     5.92250   1.968E-29         6
     5.92350   5.453E-29         5
     5.92450   5.555E-29        10
     5.92550   3.101E-29         4
     5.92650   4.031E-28        20
     5.92750   7.824E-29        13
     5.92850   1.188E-28        14
     5.92950   1.327E-28        15
     5.93050   4.742E-29        10
     5.93150   3.103E-29         8
     5.93250   8.261E-29        12
     5.93350   2.985E-29         5
     5.93450   9.753E-29         9
     5.93550   2.911E-29         4
     5.93650   5.008E-29        11
     5.93750   7.047E-29        11
     5.93850   9.685E-29         6
     5.93950   2.331E-29         5
     5.94050   5.683E-29         7
     5.94150   4.025E-29         7
     5.94250   4.411E-29         5
     5.94350   4.126E-29         4
     5.94450   8.356E-29         7
     5.94550   7.795E-29         8
     5.94650   2.828E-29         6
     5.94750   1.128E-28         8
     5.94850   5.293E-29         7
     5.94950   6.583E-29         4
     5.95050   6.183E-29         3
     5.95150   1.843E-28        14
     5.95250   6.027E-29         5
     5.95350   8.744E-29        11
     5.95450   5.600E-29        11
     5.95550   3.921E-29         9
     5.95650   3.144E-28         7
     5.95750   1.517E-30         1
     5.95850   3.819E-29         6
     5.95950   3.924E-29         6
     5.96050   3.322E-28         9
     5.96150   3.425E-29         2
     5.96250   3.316E-29         6
     5.96350   6.237E-29         9
     5.96450   1.038E-28         7
     5.96550   1.797E-29         5
     5.96650   2.152E-29         7
     5.96750   4.361E-29         8
     5.96850   1.306E-29         5
     5.96950   5.078E-30         2
     5.97050   4.134E-29         4
     5.97150   9.559E-29         9
     5.97250   5.265E-29         5
     5.97350   2.878E-29         5
     5.97450   2.309E-29         4
     5.97550   3.299E-29         5
     5.97650   4.256E-29        10
     5.97750   4.621E-29         6
     5.97850   1.469E-29         4
     5.97950   7.384E-29        11
     5.98050   4.630E-30         2
     5.98150   8.514E-29        14
     5.98250   2.495E-28        18
     5.98350   1.161E-28         8
     5.98450   1.779E-29         4
     5.98550   1.286E-28         8
     5.98650   5.929E-29         4
     5.98750   6.996E-30         1
     5.98850   4.913E-29         4
     5.98950   1.067E-28         7
     5.99050   3.225E-29         6
     5.99150   1.244E-29         5
     5.99250   2.946E-29         4
     5.99350   8.519E-30         3
     5.99450   8.535E-29         7
     5.99550   6.971E-29         9
     5.99650   5.338E-29         5
     5.99750   9.967E-30         3
     5.99850   6.112E-30         3
     5.99950   3.415E-30         1
     6.00050   4.268E-30         1
     6.00150   6.778E-29         8
     6.00250   1.203E-28         6
     6.00350   4.401E-29         4
     6.00450   5.643E-30         3
     6.00550   1.197E-28         9
     6.00650   9.024E-29         5
     6.00750   5.830E-29         2
     6.00850   6.649E-29         8
     6.00950   5.406E-29         5
     6.01050   4.739E-29         6
     6.01150   6.564E-29         6
     6.01250   2.977E-29         6
     6.01350   9.178E-29         4
     6.01450   1.522E-28         4
     6.01550   3.202E-28        16
     6.01650   1.457E-28         6
     6.01750   1.704E-29         6
     6.01850   1.748E-28         8
     6.01950   1.092E-28        14
     6.02050   7.280E-29         4
     6.02150   1.842E-28        13
     6.02250   1.336E-28        15
     6.02350   1.242E-28        11
     6.02450   3.919E-29        11
     6.02550   2.859E-29         6
     6.02650   1.027E-28        12
     6.02750   1.536E-28         7
     6.02850   1.383E-28        11
     6.02950   5.924E-29         9
     6.03050   5.930E-29        12
     6.03150   1.375E-28        12
     6.03250   3.728E-29         6
     6.03350   3.553E-29         6
     6.03450   2.965E-29         6
     6.03550   3.787E-29         9
     6.03650   1.165E-28         9
     6.03750   9.746E-29        13
     6.03850   6.095E-29         8
     6.03950   7.545E-29         8
     6.04050   3.929E-29         7
     6.04150   6.040E-29        10
     6.04250   2.397E-29         4
     6.04350   1.435E-28        10
     6.04450   3.209E-29         9
     6.04550   4.425E-29        12
     6.04650   7.283E-29         7
     6.04750   9.497E-30         2
     6.04850   1.822E-29         5
     6.04950   1.150E-28        13
     6.05050   8.702E-29         6
     6.05150   2.466E-30         1
     6.05250   4.924E-29        10
     6.05350   3.754E-29         7
     6.05450   4.960E-29         3
     6.05550   7.529E-29         4
     6.05650   8.954E-29        11
     6.05750   1.410E-28        13
     6.05850   3.957E-29         4
     6.05950   6.097E-29        11
     6.06050   1.428E-28        23
     6.06150   7.747E-29        10
     6.06250   1.249E-28         5
     6.06350   2.337E-28        15
     6.06450   9.340E-29         7
     6.06550   1.092E-28        11
     6.06650   3.270E-28        12
     6.06750   2.011E-29         5
     6.06850   4.785E-29         6
     6.06950   2.839E-29         7
     6.07050   2.222E-28         8
     6.07150   9.231E-29         7
     6.07250   1.472E-29         3
     6.07350   4.057E-29         5
     6.07450   4.371E-29        10
     6.07550   3.752E-29         8
     6.07650   9.022E-30         3
     6.07750   1.205E-28         5
     6.07850   3.083E-29         7
     6.07950   1.454E-29         4
     6.08050   4.310E-29         5
     6.08150   8.077E-29         6
     6.08250   6.285E-30         1
     6.08350   3.551E-29         6
     6.08450   2.650E-29         4
     6.08550   1.329E-29         2
     6.08650   7.780E-29         7
     6.08750   8.819E-29        10
     6.08850   2.263E-29         6
     6.08950   1.570E-29         6
     6.09050   9.730E-30         2
     6.09150   4.535E-29        11
     6.09250   2.012E-29         7
     6.09350   4.263E-29         4
     6.09450   1.847E-28         5
     6.09550   6.290E-29        11
     6.09650   5.664E-29         7
     6.09750   6.877E-29        13
     6.09850   1.474E-29         5
     6.09950   4.118E-29         7
     6.10050   2.314E-29         6
     6.10150   1.061E-28         8
     6.10250   3.598E-28         6
     6.10350   9.231E-29         8
     6.10450   4.796E-30         2
     6.10550   6.865E-29         5
     6.10650   1.926E-29         4
     6.10750   5.474E-30         1
     6.10850   1.772E-28         9
     6.10950   1.743E-28         7
     6.11050   1.420E-28         9
     6.11150   6.318E-29         6
     6.11250   9.267E-29        10
     6.11350   6.049E-29        12
     6.11450   9.301E-30         4
     6.11550   2.595E-29         1
     6.11650   1.867E-29         6
     6.11750   1.320E-28         9
     6.11850   2.657E-29         3
     6.11950   1.218E-28         5
     6.12050   4.607E-29         3
     6.12150   8.685E-30         1
     6.12250   1.453E-29         5
     6.12350   4.017E-29         6
     6.12450   1.941E-28         9
     6.12550   3.517E-30         2
     6.12650   7.741E-29        10
     6.12750   2.205E-29         4
     6.12850   9.541E-29         8
     6.12950   2.439E-29         4
     6.13050   3.845E-29         8
     6.13150   7.318E-30         2
     6.13250   2.317E-29         4
     6.13350   8.764E-29        10
     6.13450   4.176E-29         7
     6.13550   3.397E-29         6
     6.13650   9.961E-29        10
     6.13750   1.091E-29         3
     6.13850   8.090E-30         1
     6.13950   2.922E-29         8
     6.14050   8.057E-29         7
     6.14150   2.723E-29         6
     6.14250   8.035E-29         8
     6.14350   5.973E-29        12
     6.14450   1.629E-29         4
     6.14550   1.967E-29         6
     6.14650   1.919E-29         6
     6.14750   6.743E-29        10
     6.14850   6.127E-29         9
     6.14950   1.054E-28        13
     6.15050   3.679E-29         5
     6.15150   1.304E-28        11
     6.15250   2.643E-29         2
     6.15350   3.261E-29         9
     6.15450   1.381E-28        15
     6.15550   8.111E-29         9
     6.15650   9.961E-29         8
     6.15750   3.190E-29        10
     6.15850   8.592E-29        15
     6.15950   1.938E-29         5
     6.16050   6.369E-29        15
     6.16150   3.597E-29        12
     6.16250   5.896E-29         6
     6.16350   6.355E-29         9
     6.16450   4.368E-29         5
     6.16550   5.825E-30         3
     6.16650   3.844E-29         7
     6.16750   8.020E-29        12
     6.16850   1.851E-29         2
     6.16950   1.374E-28        12
     6.17050   5.044E-29         7
     6.17150   3.208E-29         6
     6.17250   1.030E-29         3
     6.17350   1.887E-29         6
     6.17450   1.041E-28         8
     6.17550   2.833E-29         7
     6.17650   6.548E-30         3
     6.17750   3.462E-30         1
     6.17850   2.638E-29         6
     6.17950   8.544E-29         4
     6.18050   1.958E-28        13
     6.18150   9.683E-29        10
     6.18250   2.924E-29         3
     6.18350   1.053E-28         8
     6.18450   6.534E-29         5
     6.18550   6.414E-29         5
     6.18650   1.889E-28        11
     6.18750   7.520E-29        11
     6.18850   4.815E-29         5
     6.18950   2.268E-29         6
     6.19050   1.116E-28        13
     6.19150   5.795E-29         6
     6.19250   7.409E-29         9
     6.19350   4.553E-29         6
     6.19450   2.207E-29         6
     6.19550   5.023E-29         9
     6.19650   5.335E-29         6
     6.19750   6.078E-29        10
     6.19850   1.001E-28         9
     6.19950   4.740E-29         5
     6.20050   2.556E-29         3
     6.20150   1.134E-28         8
     6.20250   3.066E-29         6
     6.20350   6.191E-29         7
     6.20450   3.397E-29         6
     6.20550   4.392E-29         9
     6.20650   3.225E-29         5
     6.20750   1.610E-28         9
     6.20850   4.155E-29         8
     6.20950   1.086E-28         7
     6.21050   8.219E-28         8
     6.21150   6.218E-29        11
     6.21250   9.001E-29         5
     6.21350   3.280E-28        14
     6.21450   1.090E-28         6
     6.21550   5.248E-29         8
     6.21650   1.975E-28         8
     6.21750   3.081E-29         5
     6.21850   8.518E-30         2
     6.21950   6.525E-29        13
     6.22050   1.038E-28        10
     6.22150   1.804E-29         3
     6.22250   5.827E-29         7
     6.22350   2.172E-29         3
     6.22450   1.124E-28        12
     6.22550   4.934E-29         5
     6.22650   2.206E-29         4
     6.22750   5.147E-30         2
     6.22850   1.639E-29         5
     6.22950   1.193E-28         9
     6.23050   1.549E-28        12
     6.23150   2.512E-29         5
     6.23250   6.402E-29        10
     6.23350   9.621E-30         2
     6.23450   7.508E-29         8
     6.23550   3.448E-29         7
     6.23650   7.581E-29         8
     6.23750   5.824E-29         5
     6.23850   4.259E-29         8
     6.23950   1.197E-29         3
     6.24050   1.330E-28         9
     6.24150   1.292E-28        12
     6.24250   2.107E-28        11
     6.24350   1.251E-28         8
     6.24450   1.238E-28        11
     6.24550   2.527E-29         7
     6.24650   3.240E-29         8
     6.24750   2.225E-28         7
     6.24850   3.518E-29         6
     6.24950   5.931E-29         8
     6.25050   8.245E-29         9
     6.25150   5.967E-28        15
     6.25250   1.283E-29         4
     6.25350   1.013E-28         8
     6.25450   1.433E-29         5
     6.25550   1.004E-29         1
     6.25650   3.569E-29         4
     6.25750   1.565E-28         7
     6.25850   3.341E-29         3
     6.25950   4.146E-29         5
     6.26050   7.990E-29         8
     6.26150   5.481E-29         9
     6.26250   1.285E-28        11
     6.26350   2.183E-28        11
     6.26450   3.076E-28        15
     6.26550   4.617E-29         8
     6.26650   1.923E-29         5
     6.26750   4.717E-30         2
     6.26850   2.838E-29         4
     6.26950   2.321E-30         1
     6.27050   5.439E-29         5
     6.27150   3.608E-30         2
     6.27250   9.314E-29         4
     6.27350   1.543E-28         9
     6.27450   8.983E-29         4
     6.27550   6.854E-29         4
     6.27650   3.039E-29         7
     6.27750   3.435E-29         4
     6.27850   5.878E-29        15
     6.27950   6.694E-29        11
     6.28050   4.238E-29         7
     6.28150   3.879E-29        11
     6.28250   1.578E-28        10
     6.28350   1.262E-29         4
     6.28450   2.122E-28        11
     6.28550   1.751E-29         2
     6.28650   4.102E-29         7
     6.28750   7.502E-29         8
     6.28850   2.348E-29         3
     6.28950   1.376E-28        10
     6.29050   2.570E-28        14
     6.29150   9.386E-29         7
     6.29250   1.435E-28         7
     6.29350   3.017E-29         4
     6.29450   3.277E-29         4
     6.29550   6.946E-29         7
     6.29650   5.946E-29         6
     6.29750   1.246E-28         8
     6.29850   7.646E-29        12
     6.29950   4.938E-29        10
     6.30050   9.177E-29        12
     6.30150   1.199E-29         4
     6.30250   8.836E-29         6
     6.30350   2.149E-28        15
     6.30450   5.495E-29         8
     6.30550   2.501E-29         4
     6.30650   8.863E-29         8
     6.30750   7.192E-29         8
     6.30850   2.805E-28        11
     6.30950   7.597E-29         9
     6.31050   5.881E-29         8
     6.31150   4.590E-29        11
     6.31250   3.873E-29         9
     6.31350   3.614E-29         7
     6.31450   9.909E-29        20
     6.31550   5.326E-29         8
     6.31650   3.739E-29        11
     6.31750   3.296E-29         7
     6.31850   1.224E-29         3
     6.31950   8.803E-30         2
     6.32050   8.292E-29         9
     6.32150   6.611E-29         3
     6.32250   1.702E-29         5
     6.32350   8.595E-30         1
     6.32450   3.758E-29         3
     6.32550   8.663E-29        10
     6.32650   3.726E-29         8
     6.32750   2.544E-29         6
     6.32850   2.064E-29         5
     6.32950   3.693E-29         6
     6.33050   1.670E-29         4
     6.33150   7.610E-29         7
     6.33250   9.026E-29        10
     6.33350   6.671E-29        12
     6.33450   3.886E-29        10
     6.33550   8.678E-29        13
     6.33650   6.112E-29         9
     6.33750   2.531E-29         8
     6.33850   8.915E-29        15
     6.33950   1.032E-28        14
     6.34050   6.764E-29         8
     6.34150   1.008E-29         1
     6.34250   1.043E-29         3
     6.34350   4.298E-29         4
     6.34450   6.441E-29         9
     6.34550   1.546E-28         7
     6.34650   1.914E-28         6
     6.34750   1.630E-28         8
     6.34850   6.108E-29         6
     6.34950   2.406E-29         7
     6.35050   1.153E-28        11
     6.35150   8.000E-29        10
     6.35250   2.477E-29         6
     6.35350   5.268E-29         8
     6.35450   2.056E-29         6
     6.35550   3.693E-29         7
     6.35650   4.063E-29         8
     6.35750   2.151E-29         7
     6.35850   1.142E-28         5
     6.35950   1.660E-29         6
     6.36050   1.941E-28        13
     6.36150   6.155E-29         5
     6.36250   6.211E-29         5
     6.36350   1.797E-29         4
     6.36450   4.702E-29         6
     6.36550   2.084E-29         5
     6.36650   1.293E-29         3
     6.36750   1.506E-29         3
     6.36850   9.311E-29         4
     6.36950   1.857E-29         6
     6.37050   1.234E-28         6
     6.37150   7.294E-29        10
     6.37250   3.241E-29         6
     6.37350   1.434E-28         9
     6.37450   1.173E-28        11
     6.37550   2.343E-29         4
     6.37650   3.964E-29         7
     6.37750   6.412E-29        10
     6.37850   2.076E-28        23
     6.37950   1.478E-29         3
     6.38050   1.757E-29         5
     6.38150   3.799E-29         5
     6.38250   3.067E-29         9
     6.38350   1.346E-29         4
     6.38450   6.244E-29         8
     6.38550   4.162E-29         5
     6.38650   5.748E-29         7
     6.38750   2.765E-29         9
     6.38850   4.016E-29         9
     6.38950   2.412E-29         6
     6.39050   1.657E-29         4
     6.39150   2.874E-29         5
     6.39250   9.156E-30         3
     6.39350   8.423E-30         3
     6.39450   3.349E-29         7
     6.39550   1.252E-29         5
     6.39650   6.175E-29         7
     6.39750   4.750E-29        10
     6.39850   1.148E-29         5
     6.39950   6.259E-29         9
     6.40050   1.924E-29         5
     6.40150   4.899E-29         4
     6.40250   1.113E-29         3
     6.40350   1.454E-29         4
     6.40450   1.902E-28        13
     6.40550   1.509E-28         7
     6.40650   2.155E-30         1
     6.40750   4.327E-29         7
     6.40850   6.896E-30         1
     6.40950   5.481E-29         8
     6.41050   7.486E-29         8
     6.41150   9.301E-29         7
     6.41250   7.383E-29         5
     6.41350   3.355E-29         4
     6.41450   9.260E-29         8
     6.41550   3.158E-29         8
     6.41650   3.965E-29         4
     6.41750   1.840E-29         4
     6.41850   1.020E-28        13
     6.41950   9.071E-29        12
     6.42050   8.938E-29         9
     6.42150   6.243E-29         8
     6.42250   3.380E-29         5
     6.42350   7.978E-29        12
     6.42450   8.680E-30         3
     6.42550   3.445E-29         7
     6.42650   8.825E-29         5
     6.42750   8.040E-29         8
     6.42850   8.774E-29        11
     6.42950   2.095E-28        11
     6.43050   9.993E-29         7
     6.43150   9.982E-29        11
     6.43250   1.532E-28        11
     6.43350   1.612E-28        17
     6.43450   3.141E-29         4
     6.43550   4.285E-29         6
     6.43650   1.380E-28        12
     6.43750   1.273E-28        10
     6.43850   4.196E-29         9
     6.43950   4.128E-29        11
     6.44050   1.857E-29         7
     6.44150   1.079E-29         3
     6.44250   5.059E-29        14
     6.44350   3.274E-29         6
     6.44450   5.350E-29         9
     6.44550   4.947E-29        11
     6.44650   1.831E-29         5
     6.44750   1.764E-29         3
     6.44850   1.384E-28         6
     6.44950   8.295E-29        11
     6.45050   5.277E-29         7
     6.45150   9.175E-29        14
     6.45250   1.227E-29         2
     6.45350   2.263E-29         4
     6.45450   1.572E-29         5
     6.45550   1.472E-28         7
     6.45650   6.371E-29         5
     6.45750   7.651E-29         6
     6.45850   8.662E-29         8
     6.45950   5.675E-29         7
     6.46050   4.550E-30         2
     6.46150   4.620E-29         6
     6.46250   1.071E-28        10
     6.46350   6.471E-29        10
     6.46450   4.130E-29         3
     6.46550   1.696E-28        11
     6.46650   1.604E-28        10
     6.46750   5.947E-29         5
     6.46850   1.321E-28         6
     6.46950   2.636E-29         6
     6.47050   1.189E-28         6
     6.47150   4.283E-29        13
     6.47250   6.199E-29         7
     6.47350   3.027E-29         6
     6.47450   2.997E-29         5
     6.47550   7.943E-29         5
     6.47650   1.185E-29         4
     6.47750   4.942E-28        11
     6.47850   2.384E-28        11
     6.47950   2.066E-29         7
     6.48050   8.717E-29         9
     6.48150   4.396E-29         6
     6.48250   1.190E-28        10
     6.48350   1.022E-28        18
     6.48450   8.881E-29         7
     6.48550   6.995E-29        11
     6.48650   8.156E-29         9
     6.48750   5.267E-29         7
     6.48850   1.458E-28         8
     6.48950   2.569E-28        13
     6.49050   1.000E-28         9
     6.49150   6.113E-30         2
     6.49250   1.992E-28         8
     6.49350   5.233E-29         8
     6.49450   3.873E-29         5
     6.49550   1.022E-28        17
     6.49650   3.124E-29         4
     6.49750   5.760E-29        11
     6.49850   9.811E-29         9
     6.49950   1.092E-28         7
     6.50050   6.818E-29         8
     6.50150   3.975E-29         4
     6.50250   8.780E-29         9
     6.50350   6.342E-29         8
     6.50450   5.284E-30         3
     6.50550   5.527E-29        10
     6.50650   8.729E-29         9
     6.50750   1.063E-28         9
     6.50850   3.759E-29         8
     6.50950   3.952E-29         7
     6.51050   2.335E-30         1
     6.51150   5.751E-29         9
     6.51250   1.703E-28         4
     6.51350   1.820E-28         8
     6.51450   3.474E-29         9
     6.51550   4.327E-29         7
     6.51650   4.559E-29         8
     6.51750   1.870E-28         8
     6.51850   5.998E-29         9
     6.51950   6.515E-29        12
     6.52050   1.610E-28         9
     6.52150   1.186E-29         6
     6.52250   3.048E-29         5
     6.52350   3.064E-29         4
     6.52450   3.737E-29        10
     6.52550   1.412E-29         3
     6.52650   2.560E-29         5
     6.52750   1.015E-28         2
     6.52850   1.790E-29         4
     6.52950   1.273E-28        10
     6.53050   2.043E-28        14
     6.53150   1.558E-28        11
     6.53250   1.698E-28         7
     6.53350   1.409E-28         5
     6.53450   1.243E-28         7
     6.53550   5.472E-28         8
     6.53650   5.156E-29         9
     6.53750   6.484E-29        14
     6.53850   4.274E-28        14
     6.53950   2.905E-29         6
     6.54050   8.573E-29         5
     6.54150   1.971E-29         6
     6.54250   3.641E-28         5
     6.54350   8.798E-30         3
     6.54450   2.530E-29         4
     6.54550   1.211E-28         5
     6.54650   1.240E-28         7
     6.54750   8.510E-29        10
     6.54850   8.991E-29        15
     6.54950   5.984E-29         7
     6.55050   2.409E-29         6
     6.55150   1.144E-28         8
     6.55250   5.755E-29         7
     6.55350   2.794E-29         7
     6.55450   1.730E-28        13
     6.55550   2.462E-28        11
     6.55650   1.006E-28         8
     6.55750   1.357E-28        13
     6.55850   1.186E-28         9
     6.55950   5.576E-29         8
     6.56050   2.193E-29         7
     6.56150   1.798E-28        18
     6.56250   1.168E-29         5
     6.56350   1.909E-28         5
     6.56450   1.459E-28        12
     6.56550   6.609E-29         7
     6.56650   3.327E-29         5
     6.56750   1.125E-28         9
     6.56850   9.305E-29         4
     6.56950   7.090E-29         8
     6.57050   1.552E-28        11
     6.57150   7.280E-29         7
     6.57250   2.288E-29         7
     6.57350   9.784E-29         5
     6.57450   8.716E-29         8
     6.57550   1.567E-29         5
     6.57650   7.317E-29        10
     6.57750   8.748E-29        12
     6.57850   6.504E-30         2
     6.57950   9.968E-29         9
     6.58050   2.384E-28        12
     6.58150   1.365E-28         9
     6.58250   7.649E-29        15
     6.58350   6.696E-29        10
     6.58450   2.862E-29         7
     6.58550   1.018E-28         9
     6.58650   4.581E-29         7
     6.58750   7.391E-29         6
     6.58850   7.600E-29         9
     6.58950   1.483E-28        14
     6.59050   1.518E-28        16
     6.59150   1.307E-28        10
     6.59250   2.151E-29         3
     6.59350   7.539E-29         9
     6.59450   1.249E-28        14
     6.59550   2.331E-29         2
     6.59650   1.178E-28         8
     6.59750   2.396E-29         8
     6.59850   3.683E-29        11
     6.59950   1.227E-28         9
     6.60050   1.798E-28        22
     6.60150   9.877E-29        10
     6.60250   9.936E-29         8
     6.60350   2.205E-28         9
     6.60450   3.898E-29         9
     6.60550   9.402E-29        13
     6.60650   4.602E-29         8
     6.60750   4.228E-29         7
     6.60850   8.762E-29        16
     6.60950   9.018E-29        18
     6.61050   8.097E-29        12
     6.61150   6.992E-29        10
     6.61250   2.888E-29         4
     6.61350   4.921E-29         4
     6.61450   8.741E-29        15
     6.61550   5.062E-29         8
     6.61650   3.788E-29         6
     6.61750   9.992E-29         6
     6.61850   2.289E-29         4
     6.61950   3.510E-29         6
     6.62050   3.148E-29         5
     6.62150   5.936E-29         3
     6.62250   4.910E-29         3
     6.62350   8.562E-30         3
     6.62450   6.785E-29         5
     6.62550   6.622E-29         8
     6.62650   8.219E-29        10
     6.62750   4.325E-29         9
     6.62850   1.102E-28         8
     6.62950   4.157E-29         6
     6.63050   1.885E-28         9
     6.63150   3.937E-29        11
     6.63250   8.065E-29        12
     6.63350   9.191E-29         5
     6.63450   6.103E-29        11
     6.63550   6.626E-29         7
     6.63650   6.390E-29         7
     6.63750   1.225E-28        13
     6.63850   2.856E-29         4
     6.63950   5.286E-29        13
     6.64050   1.861E-29         5
     6.64150   8.869E-29         8
     6.64250   2.372E-29         5
     6.64350   1.199E-28         5
     6.64450   1.559E-28        11
     6.64550   9.243E-29        11
     6.64650   1.867E-29         3
     6.64750   5.185E-29         4
     6.64850   9.795E-29        10
     6.64950   7.407E-30         4
     6.65050   2.676E-29         5
     6.65150   3.833E-29         6
     6.65250   4.558E-29         5
     6.65350   9.754E-30         5
     6.65450   1.674E-29         6
     6.65550   1.192E-28        14
     6.65650   9.906E-29         7
     6.65750   1.023E-29         2
     6.65850   7.212E-29         9
     6.65950   1.210E-29         4
     6.66050   3.341E-29         5
     6.66150   7.161E-29        12
     6.66250   2.984E-29         5
     6.66350   5.068E-29        12
     6.66450   2.097E-29         4
     6.66550   8.164E-29         6
     6.66650   3.897E-29         8
     6.66750   2.373E-29         5
     6.66850   2.042E-29         3
     6.66950   2.927E-29         5
     6.67050   8.923E-29        11
     6.67150   1.944E-29         5
     6.67250   3.964E-29         8
     6.67350   3.626E-29        11
     6.67450   4.962E-29        10
     6.67550   4.063E-29        10
     6.67650   3.062E-29         4
     6.67750   1.412E-28        10
     6.67850   7.634E-29        12
     6.67950   3.911E-29         7
     6.68050   7.469E-30         3
     6.68150   2.439E-28        13
     6.68250   6.959E-29         9
     6.68350   1.135E-28        18
     6.68450   3.451E-29         8
     6.68550   1.516E-29         3
     6.68650   3.585E-29         5
     6.68750   5.875E-29         6
     6.68850   1.102E-28        10
     6.68950   1.875E-29         5
     6.69050   3.278E-29        12
     6.69150   5.422E-29        10
     6.69250   9.757E-30         4
     6.69350   1.788E-28        11
     6.69450   9.331E-29         3
     6.69550   3.390E-29         7
     6.69650   1.012E-28        11
     6.69750   1.548E-29         4
     6.69850   3.386E-29         6
     6.69950   3.975E-29         5
     6.70050   1.362E-28        11
     6.70150   4.110E-29         2
     6.70250   2.178E-28        12
     6.70350   6.903E-29         9
     6.70450   5.944E-29        11
     6.70550   1.605E-28         8
     6.70650   1.715E-28        12
     6.70750   1.688E-28        11
     6.70850   2.646E-29         4
     6.70950   9.430E-30         3
     6.71050   1.152E-28        13
     6.71150   2.789E-29         6
     6.71250   3.082E-29         9
     6.71350   1.628E-28        16
     6.71450   2.750E-29         8
     6.71550   7.560E-30         2
     6.71650   1.446E-28        13
     6.71750   4.926E-29        10
     6.71850   5.029E-29         6
     6.71950   8.334E-29         8
     6.72050   9.224E-29         5
     6.72150   3.349E-29         8
     6.72350   1.018E-29         3
     6.72450   4.078E-29         9
     6.72550   4.459E-29        10
     6.72650   6.021E-29         6
     6.72750   5.871E-29         9
     6.72850   7.482E-29        12
     6.72950   9.929E-29         3
     6.73050   5.130E-29         8
     6.73150   1.031E-28        11
     6.73250   9.775E-29        13
     6.73350   7.152E-29         4
     6.73450   6.763E-29         5
     6.73550   1.252E-28        13
     6.73650   1.074E-28         5
     6.73750   3.626E-29         8
     6.73850   5.452E-29         8
     6.73950   8.738E-29        12
     6.74050   6.695E-29        10
     6.74150   4.918E-29         9
     6.74250   6.139E-29         7
     6.74350   7.361E-29         5
     6.74450   2.954E-29         2
     6.74550   1.305E-28        12
     6.74650   4.597E-29         3
     6.74750   2.658E-29         8
     6.74850   7.426E-29        12
     6.74950   1.390E-28        15
     6.75050   6.826E-29        10
     6.75150   1.644E-28        11
     6.75250   1.499E-28        10
     6.75350   7.424E-29         8
     6.75450   7.433E-29        12
     6.75550   6.828E-29         9
     6.75650   1.475E-28        15
     6.75750   1.464E-28        14
     6.75850   1.153E-28        10
     6.75950   8.535E-29        15
     6.76050   6.680E-29         7
     6.76150   3.052E-29         8
     6.76250   4.201E-29         7
     6.76350   5.928E-29         4
     6.76450   2.433E-29         8
     6.76550   2.791E-29        11
     6.76650   1.710E-28         6
     6.76750   1.109E-28        11
     6.76850   7.445E-29        11
     6.76950   3.792E-29         5
     6.77050   6.362E-29        11
     6.77150   2.326E-29         6
     6.77250   3.203E-28        18
     6.77350   2.911E-29         6
     6.77450   1.698E-28        14
     6.77550   5.677E-28         8
     6.77650   4.119E-29         8
     6.77750   4.703E-28         8
     6.77850   3.345E-28         9
     6.77950   1.970E-28         8
     6.78050   3.994E-29         8
     6.78150   1.237E-28        12
     6.78250   3.169E-29         4
     6.78350   4.227E-29         5
     6.78450   2.413E-29         6
     6.78550   4.243E-29         6
     6.78650   3.177E-29         8
     6.78750   9.549E-29        14
     6.78850   5.351E-29        13
     6.78950   3.827E-29         9
     6.79050   3.403E-29         7
     6.79150   2.816E-29         9
     6.79250   4.576E-29         5
     6.79350   1.075E-28         8
     6.79450   3.472E-29         9
     6.79550   1.259E-28        10
     6.79650   1.493E-28        16
     6.79750   2.300E-29         5
     6.79850   1.198E-28         7
     6.79950   9.459E-29         5
     6.80050   8.550E-29        10
     6.80150   8.514E-29         8
     6.80250   3.281E-29        11
     6.80350   6.965E-29         4
     6.80450   9.268E-29         5
     6.80550   1.571E-28         9
     6.80650   6.809E-29         8
     6.80750   1.273E-29         4
     6.80850   1.432E-29         5
     6.80950   1.681E-28        12
     6.81050   9.251E-29         7
     6.81150   2.409E-29         8
     6.81250   5.225E-29         5
     6.81350   1.491E-29         6
     6.81450   8.861E-29        10
     6.81550   2.615E-29         4
     6.81650   2.096E-28         6
     6.81750   1.157E-28        10
     6.81850   2.757E-29         8
     6.81950   9.807E-29        10
     6.82050   3.787E-29         8
     6.82150   9.960E-29        10
     6.82250   1.621E-28         8
     6.82350   5.552E-29         9
     6.82450   3.778E-28        11
     6.82550   9.440E-29         7
     6.82650   2.817E-29         8
     6.82750   2.519E-29         7
     6.82850   3.305E-28        10
     6.82950   3.776E-28         8
     6.83050   2.573E-28         9
     6.83150   4.824E-29         8
     6.83250   1.842E-29         6
     6.83350   7.114E-28         7
     6.83450   1.371E-29         4
     6.83550   7.923E-30         3
     6.83650   9.304E-29         8
     6.83750   8.215E-29         8
     6.83850   9.263E-29        10
     6.83950   1.509E-28         8
     6.84050   1.781E-28         5
     6.84150   5.049E-29         5
     6.84250   3.914E-29         4
     6.84350   3.601E-28        12
     6.84450   8.535E-30         3
     6.84550   5.755E-29         5
     6.84650   1.001E-28        10
     6.84750   8.339E-29         3
     6.84850   9.468E-29         9
     6.85050   1.396E-28         8
     6.85150   6.184E-29         5
     6.85250   2.283E-28        10
     6.85350   1.894E-28        11
     6.85450   5.381E-29         9
     6.85550   1.131E-28        13
     6.85650   1.026E-28        13
     6.85750   2.073E-28        11
     6.85850   2.225E-28        11
     6.85950   2.480E-29         5
     6.86050   1.434E-28         9
     6.86150   7.827E-29         9
     6.86250   8.747E-29        14
     6.86350   2.520E-29         6
     6.86450   3.748E-29         8
     6.86550   6.568E-29        11
     6.86650   1.356E-28        12
     6.86750   1.740E-28        14
     6.86850   7.230E-29        15
     6.86950   1.351E-28        19
     6.87050   1.121E-28        14
     6.87150   7.187E-29        11
     6.87250   1.322E-29         4
     6.87350   5.366E-29         6
     6.87450   5.025E-29        10
     6.87550   1.213E-28        11
     6.87650   1.006E-28         9
     6.87750   7.342E-29         5
     6.87850   9.942E-29        15
     6.87950   1.743E-28        12
     6.88050   2.072E-28        10
     6.88150   6.491E-29         7
     6.88250   5.781E-29         7
     6.88350   3.503E-28        19
     6.88450   6.652E-29        10
     6.88550   6.256E-29        12
     6.88650   1.700E-28        24
     6.88750   7.197E-29         9
     6.88850   1.982E-29         5
     6.88950   1.141E-28        14
     6.89050   4.253E-29        11
     6.89150   9.658E-29        14
     6.89250   5.105E-29         8
     6.89350   3.456E-29         6
     6.89450   2.532E-29         6
     6.89550   4.037E-29         9
     6.89650   1.480E-29         3
     6.89750   6.096E-29         7
     6.89850   1.962E-29         4
     6.89950   1.722E-29         4
     6.90050   1.646E-29         6
     6.90150   1.384E-28        16
     6.90250   9.645E-29        10
     6.90350   3.093E-29        10
     6.90450   1.614E-29         5
     6.90550   7.234E-29        10
     6.90650   5.639E-29         8
     6.90750   2.398E-29         6
     6.90850   5.013E-29        11
     6.90950   1.037E-28        12
     6.91050   5.234E-29        10
     6.91150   2.394E-29         6
     6.91250   4.637E-29         8
     6.91350   4.777E-29         8
     6.91450   2.379E-28        12
     6.91650   1.145E-28        10
     6.91750   6.289E-30         2
     6.91850   1.367E-28        10
     6.91950   1.330E-28        13
     6.92050   1.995E-30         1
     6.92150   1.645E-28        12
     6.92250   1.990E-28         6
     6.92350   2.589E-28        13
     6.92450   6.368E-29         4
     6.92550   7.267E-29         5
     6.92650   1.076E-29         3
     6.92750   2.606E-29         6
     6.92850   1.322E-28        10
     6.92950   3.180E-28        12
     6.93050   1.447E-29         5
     6.93150   2.240E-29         6
     6.93250   1.056E-28        12
     6.93350   1.404E-28         9
     6.93450   1.223E-28         8
     6.93550   8.446E-29         6
     6.93650   3.231E-29        10
     6.93750   5.819E-29         3
     6.93850   5.272E-30         1
     6.93950   1.872E-28         8
     6.94050   8.714E-29         8
     6.94150   8.070E-30         4
     6.94250   2.147E-29         4
     6.94350   2.763E-29         6
     6.94450   1.008E-28        13
     6.94550   1.171E-28         6
     6.94650   8.540E-29         4
     6.94750   2.059E-28         8
     6.94850   2.570E-29         5
     6.94950   1.136E-29         4
     6.95050   1.261E-29         5
     6.95150   4.522E-29         5
     6.95250   1.155E-28         6
     6.95350   6.323E-29         4
     6.95450   1.918E-29         4
     6.95550   7.056E-29         7
     6.95650   4.365E-29         5
     6.95750   7.960E-29         6
     6.95850   1.327E-29         3
     6.95950   5.506E-29         7
     6.96050   2.706E-29         5
     6.96150   5.187E-29         9
     6.96250   1.156E-28        10
     6.96350   1.040E-28        11
     6.96450   3.198E-29         9
     6.96550   4.264E-29         8
     6.96650   8.406E-30         2
     6.96750   6.494E-29         5
     6.96850   5.323E-28         9
     6.96950   7.059E-29         4
     6.97050   4.523E-29         6
     6.97150   4.555E-29        11
     6.97250   4.446E-29         2
     6.97350   8.474E-29         6
     6.97450   2.119E-29         7
     6.97550   2.619E-29         6
     6.97650   4.805E-29         7
     6.97750   6.544E-29         7
     6.97850   5.369E-29         5
     6.97950   2.921E-29         5
     6.98050   7.628E-29        11
     6.98150   7.222E-29        15
     6.98250   8.999E-29         9
     6.98350   1.119E-28        15
     6.98450   6.017E-29        11
     6.98550   3.035E-29         6
     6.98650   7.999E-29        12
     6.98750   7.121E-29         7
     6.98850   9.702E-29        10
     6.98950   1.422E-29         4
     6.99050   1.397E-28        18
     6.99150   4.151E-29         5
     6.99250   4.703E-29         7
     6.99350   2.633E-29         5
     6.99450   3.049E-29         4
     6.99550   5.641E-29         8
     6.99650   1.502E-30         1
     6.99750   5.708E-29        10
     6.99850   5.966E-29         5
     6.99950   4.870E-29        10
     7.00050   1.788E-28        11
     7.00150   1.307E-28        13
     7.00250   9.853E-29         9
     7.00350   2.627E-29         6
     7.00450   3.471E-29        10
     7.00550   5.576E-29         6
     7.00650   7.575E-29         9
     7.00750   1.973E-29         5
     7.00850   3.082E-29         6
     7.00950   9.300E-29         4
     7.01050   6.376E-29         8
     7.01150   5.027E-29         8
     7.01250   5.778E-29        11
     7.01350   8.612E-29        11
     7.01450   6.359E-29         6
     7.01550   5.191E-29         5
     7.01650   1.591E-29         3
     7.01750   2.350E-28        11
     7.01850   4.106E-29         5
     7.01950   4.378E-29         6
     7.02050   2.465E-28        10
     7.02150   1.380E-28         7
     7.02250   5.087E-30         1
     7.02350   1.082E-28         6
     7.02450   1.247E-28        12
     7.02550   1.808E-29         7
     7.02650   1.123E-28        12
     7.02750   7.330E-29         7
     7.02850   2.230E-28        17
     7.02950   7.773E-29        11
     7.03050   1.149E-28        14
     7.03150   4.404E-29         8
     7.03250   4.244E-29         7
     7.03350   6.664E-29        12
     7.03450   1.404E-28        19
     7.03550   9.906E-29         9
     7.03650   6.239E-29        12
     7.03750   3.750E-29        10
     7.03850   2.429E-28        13
     7.03950   6.461E-29        12
     7.04050   2.314E-29         6
     7.04150   1.184E-28        13
     7.04250   4.866E-29        10
     7.04350   1.038E-28         8
     7.04450   1.309E-28        15
     7.04550   3.994E-29        10
     7.04650   3.208E-29         6
     7.04750   3.655E-29         7
     7.04850   4.106E-29         8
     7.04950   1.461E-28        12
     7.05050   8.338E-29        10
     7.05150   1.329E-29         3
     7.05250   1.611E-29         6
     7.05350   1.250E-29         4
     7.05450   6.993E-29         6
     7.05550   1.079E-28        10
     7.05650   2.423E-28        14
     7.05750   6.980E-29         9
     7.05850   8.535E-29        15
     7.05950   1.159E-28        14
     7.06050   6.971E-29        15
     7.06150   5.819E-29         7
     7.06250   9.386E-29        10
     7.06350   2.344E-28        11
     7.06450   6.319E-29         7
     7.06550   1.505E-29         2
     7.06650   4.243E-29         5
     7.06750   1.031E-28         9
     7.06850   3.944E-29         6
     7.06950   6.125E-29         9
     7.07050   1.057E-28        11
     7.07150   1.972E-28         8
     7.07250   3.512E-29         7
     7.07350   3.907E-29         5
     7.07450   2.673E-28        11
     7.07550   1.806E-29         7
     7.07650   4.292E-29         8
     7.07750   6.754E-29         8
     7.07850   5.426E-29         5
     7.07950   8.087E-29         8
     7.08050   2.283E-29         6
     7.08150   2.928E-29         6
     7.08250   7.862E-29         8
     7.08350   3.880E-29         7
     7.08450   4.808E-29        10
     7.08550   1.776E-29         6
     7.08650   5.722E-29         9
     7.08750   2.194E-28        21
     7.08850   3.800E-29         4
     7.08950   3.292E-29         6
     7.09050   2.571E-29         5
     7.09150   1.194E-28         9
     7.09250   1.418E-29         5
     7.09350   2.561E-29         5
     7.09450   5.668E-29         7
     7.09550   9.037E-29        11
     7.09650   1.259E-28         6
     7.09750   8.188E-29        10
     7.09850   8.469E-29        13
     7.09950   1.738E-28        11
     7.10050   2.733E-28         6
     7.10150   2.422E-28        10
     7.10250   4.754E-30         1
     7.10350   3.731E-29         8
     7.10450   8.235E-29         8
     7.10550   8.934E-29         9
     7.10650   4.190E-29         6
     7.10750   4.128E-29         8
     7.10850   1.134E-28         7
     7.10950   1.270E-28         8
     7.11050   2.035E-28        12
     7.11150   1.979E-28         7
     7.11250   1.277E-28         9
     7.11350   2.132E-28         7
     7.11450   2.320E-29         7
     7.11550   2.620E-28         7
     7.11650   1.050E-28        10
     7.11750   3.385E-29         3
     7.11850   9.645E-29         6
     7.11950   5.100E-28         5
     7.12050   4.949E-28        18
     7.12150   7.173E-29         8
     7.12250   7.387E-29         7
     7.12350   8.512E-28        18
     7.12450   2.087E-28         7
     7.12550   2.883E-29         4
     7.12650   1.881E-28        10
     7.12750   9.790E-29        10
     7.12850   6.647E-29        12
     7.12950   2.032E-28        12
     7.13050   6.092E-29         8
     7.13150   1.400E-28        16
     7.13250   8.330E-29        12
     7.13350   1.765E-28        13
     7.13450   1.495E-28        11
     7.13550   3.790E-29        11
     7.13650   9.634E-29        11
     7.13750   9.748E-29        14
     7.13850   8.737E-29        10
     7.13950   4.543E-29        13
     7.14050   5.821E-29        10
     7.14150   4.035E-29         6
     7.14250   4.649E-29         7
     7.14350   5.224E-29         6
     7.14450   5.354E-29         6
     7.14550   6.791E-29        17
     7.14650   1.216E-28        16
     7.14750   2.312E-29         8
     7.14850   1.280E-28        17
     7.14950   2.898E-28        27
     7.15050   2.228E-28        20
     7.15150   8.366E-29         8
     7.15250   1.112E-28        12
     7.15350   1.431E-28        10
     7.15450   1.444E-28        11
     7.15550   2.864E-29         7
     7.15650   2.094E-28        12
     7.15750   5.102E-29         6
     7.15850   3.815E-28        31
     7.15950   9.232E-29        10
     7.16050   8.558E-29         9
     7.16150   1.533E-28        22
     7.16250   1.235E-28        14
     7.16350   1.066E-28        16
     7.16450   7.963E-29        13
     7.16550   9.063E-29        17
     7.16650   3.784E-29         7
     7.16750   7.519E-29        12
     7.16850   1.288E-28        13
     7.16950   9.243E-29        14
     7.17050   3.581E-29         6
     7.17150   7.706E-29        12
     7.17250   7.920E-29        13
     7.17350   2.547E-29         6
     7.17450   3.693E-30         2
     7.17550   7.562E-29        12
     7.17650   8.354E-29         8
     7.17750   5.359E-29         9
     7.17850   4.518E-29         4
     7.17950   1.827E-28        10
     7.18050   1.423E-28        11
     7.18150   1.263E-28         8
     7.18250   1.079E-28         8
     7.18350   1.955E-29         7
     7.18450   7.248E-29        12
     7.18550   3.356E-29         6
     7.18650   1.546E-28        13
     7.18750   2.752E-28        11
     7.18850   2.314E-29         4
     7.18950   2.537E-29         8
     7.19050   6.625E-29        11
     7.19150   1.687E-28         9
     7.19250   4.787E-29         5
     7.19350   7.799E-29         6
     7.19450   2.177E-29         4
     7.19550   7.318E-29         6
     7.19650   1.808E-29         4
     7.19750   1.204E-28         8
     7.19850   1.856E-28        13
     7.19950   4.310E-29        10
     7.20050   5.296E-29         6
     7.20150   4.760E-29        10
     7.20250   7.551E-29         7
     7.20350   3.501E-29         6
     7.20450   5.004E-29         8
     7.20550   5.081E-29        10
     7.20650   4.267E-29        10
     7.20750   2.815E-29         5
     7.20850   3.254E-29         5
     7.20950   2.874E-29         3
     7.21050   2.002E-29         7
     7.21150   1.644E-29         6
     7.21250   6.090E-29        11
     7.21350   5.918E-29         9
     7.21450   1.293E-28        16
     7.21550   8.479E-29        10
     7.21650   8.116E-29         9
     7.21750   4.018E-29         7
     7.21850   2.126E-29         8
     7.21950   4.209E-29        14
     7.22050   2.001E-29         7
     7.22150   5.925E-29         5
     7.22250   3.562E-29         9
     7.22350   2.370E-29         4
     7.22450   2.123E-29         7
     7.22550   3.692E-29         7
     7.22650   8.955E-29        10
     7.22750   2.992E-29         9
     7.22850   6.843E-29         8
     7.22950   6.876E-29         8
     7.23050   3.028E-29         8
     7.23150   2.708E-29         7
     7.23250   1.245E-29         5
     7.23350   1.545E-28         5
     7.23450   1.354E-28         6
     7.23550   4.167E-29         5
     7.23650   2.562E-29         2
     7.23750   2.234E-29         6
     7.23850   1.625E-29         6
     7.23950   5.454E-29         7
     7.24050   6.009E-29         5
     7.24150   1.485E-29         2
     7.24250   6.288E-29         6
     7.24350   4.682E-29         6
     7.24450   1.144E-28        14
     7.24550   1.005E-28         6
     7.24650   6.830E-29         9
     7.24750   3.821E-29         7
     7.24850   3.926E-29         6
     7.24950   6.156E-29         8
     7.25050   1.094E-28         8
     7.25150   9.791E-29        15
     7.25250   5.453E-29         6
     7.25350   9.726E-29        12
     7.25450   4.155E-29         6
     7.25550   2.603E-29         3
     7.25650   6.988E-29         8
     7.25750   7.733E-29        10
     7.25850   1.583E-28        14
     7.25950   1.231E-28        17
     7.26050   1.457E-28        14
     7.26150   7.433E-29        10
     7.26250   1.864E-29         7
     7.26350   5.427E-29        14
     7.26450   1.723E-28        10
     7.26550   1.069E-28        16
     7.26650   8.803E-29        11
     7.26750   3.718E-29        11
     7.26850   6.890E-29         3
     7.26950   9.073E-29         6
     7.27050   3.066E-29         7
     7.27150   4.434E-29         9
     7.27250   2.741E-29         6
     7.27350   4.159E-29         7
     7.27450   2.282E-28        19
     7.27550   6.591E-29         9
     7.27650   1.136E-28        10
     7.27750   2.304E-28        12
     7.27850   3.880E-29         4
     7.27950   1.464E-28        13
     7.28050   1.166E-28        12
     7.28150   1.641E-28        12
     7.28250   7.001E-29        11
     7.28350   1.338E-28         5
     7.28450   4.838E-29         4
     7.28550   7.456E-29        10
     7.28650   1.938E-28        15
     7.28750   6.064E-28        11
     7.28850   7.486E-29        16
     7.28950   3.321E-29         4
     7.29050   1.611E-28        13
     7.29150   3.195E-29         5
     7.29250   1.002E-28        14
     7.29350   9.496E-29        11
     7.29450   2.124E-28         7
     7.29550   1.772E-28        17
     7.29650   9.802E-29         9
     7.29750   1.951E-29         5
     7.29850   1.963E-29         4
     7.29950   3.256E-29         4
     7.30050   2.576E-28        14
     7.30150   9.054E-29        12
     7.30250   3.426E-29         6
     7.30350   8.079E-29         9
     7.30450   2.886E-29        12
     7.30550   1.343E-28        12
     7.30650   4.426E-29        12
     7.30750   6.148E-29        14
     7.30850   4.364E-29        10
     7.30950   2.265E-28        22
     7.31050   4.826E-29         9
     7.31150   7.133E-29        11
     7.31250   4.096E-29        11
     7.31350   1.470E-29         5
     7.31450   9.928E-29        12
     7.31550   6.778E-29         9
     7.31650   1.676E-28        10
     7.31750   9.601E-29         8
     7.31850   1.608E-28        10
     7.31950   1.270E-28         9
     7.32050   2.650E-28        10
     7.32150   1.127E-28        11
     7.32250   1.048E-28        13
     7.32350   5.057E-29         6
     7.32450   3.753E-29         6
     7.32550   5.512E-29         5
     7.32650   2.924E-29         6
     7.32750   7.775E-29         7
     7.32850   5.092E-29         6
     7.32950   4.663E-29         6
     7.33050   1.139E-28        15
     7.33150   9.987E-29         8
     7.33250   1.333E-29         3
     7.33350   4.968E-29        11
     7.33450   2.605E-29         4
     7.33550   1.267E-28         4
     7.33650   1.333E-28         9
     7.33750   2.610E-28        10
     7.33850   3.375E-29         8
     7.33950   7.167E-28        10
     7.34050   4.391E-29         8
     7.34150   3.205E-28         8
     7.34250   4.418E-28        16
     7.34350   4.974E-28         4
     7.34450   2.438E-28         6
     7.34550   1.044E-28        11
     7.34650   2.519E-29         7
     7.34750   6.433E-29         4
     7.34850   1.207E-29         4
     7.34950   1.192E-29         5
     7.35050   4.781E-30         2
     7.35150   2.031E-29         9
     7.35250   6.477E-29         2
     7.35350   3.557E-28         9
     7.35450   1.185E-28         7
     7.35550   7.957E-29         7
     7.35650   7.301E-29         9
     7.35750   4.657E-29         6
     7.35850   2.108E-28         7
     7.35950   7.611E-29        12
     7.36050   9.793E-29         6
     7.36150   4.102E-29         7
     7.36250   2.190E-28         7
     7.36350   3.080E-29         3
     7.36450   2.343E-29         5
     7.36550   2.050E-29         5
     7.36650   1.738E-28        13
     7.36750   2.410E-29         4
     7.36850   4.341E-29        13
     7.36950   6.425E-29        11
     7.37050   4.719E-29         8
     7.37150   1.728E-28         7
     7.37250   1.588E-28         6
     7.37350   2.034E-28         9
     7.37450   1.215E-28         7
     7.37550   1.982E-29         7
     7.37650   7.872E-29        17
     7.37750   2.196E-29         6
     7.37850   4.404E-29         4
     7.37950   1.106E-28         8
     7.38050   2.219E-28         9
     7.38150   8.708E-29         6
     7.38250   1.193E-28        10
     7.38350   1.416E-28         9
     7.38450   1.092E-28         9
     7.38550   7.572E-29         8
     7.38650   7.577E-29         6
     7.38750   5.775E-29        12
     7.38850   9.603E-29         8
     7.38950   9.921E-29        11
     7.39050   1.863E-28        15
     7.39150   5.067E-29         6
     7.39250   1.122E-28         7
     7.39350   5.027E-28        18
     7.39450   1.464E-28        13
     7.39550   2.070E-28        12
     7.39650   1.682E-28        12
     7.39750   2.358E-29         4
     7.39850   7.188E-29        12
     7.39950   8.824E-29        12
     7.40050   1.004E-28         8
     7.40150   1.235E-28        13
     7.40250   2.475E-28        18
     7.40350   8.989E-28        18
     7.40450   3.135E-28         6
     7.40550   5.621E-29        11
     7.40650   5.334E-28        18
     7.40750   7.095E-29        10
     7.40850   4.066E-29        13
     7.40950   8.806E-29        12
     7.41050   5.104E-28        17
     7.41150   1.422E-28         7
     7.41250   5.437E-29        11
     7.41350   1.536E-28        18
     7.41450   8.553E-28         9
     7.41550   8.605E-29         9
     7.41650   1.221E-28         6
     7.41750   1.331E-28         9
     7.41850   1.771E-28        13
     7.41950   8.071E-29        11
     7.42050   1.219E-28        16
     7.42150   1.502E-28        14
     7.42250   9.866E-29         9
     7.42350   8.607E-29        12
     7.42450   5.296E-29         6
     7.42550   1.125E-28        12
     7.42650   1.692E-28        12
     7.42750   7.792E-29         8
     7.42850   2.512E-29         5
     7.42950   4.261E-29         4
     7.43050   4.552E-29         4
     7.43150   8.414E-29        10
     7.43250   4.901E-29        10
     7.43350   1.344E-28        18
     7.43450   8.365E-29        10
     7.43550   1.945E-28        14
     7.43650   1.342E-28        18
     7.43750   2.334E-28        18
     7.43850   1.258E-28        13
     7.43950   7.411E-29        11
     7.44050   2.385E-29         5
     7.44150   1.778E-29         6
     7.44250   1.381E-28        11
     7.44350   4.965E-29        15
     7.44450   8.047E-29        12
     7.44550   1.276E-28        10
     7.44650   5.071E-29        18
     7.44750   6.814E-29         8
     7.44850   3.263E-29         6
     7.44950   4.049E-29         9
     7.45050   4.608E-29        10
     7.45150   3.924E-29        10
     7.45250   8.788E-29        14
     7.45350   1.218E-28        13
     7.45450   2.134E-29         5
     7.45550   7.918E-29        10
     7.45650   6.836E-29        11
     7.45750   1.139E-28        12
     7.45850   5.452E-29        12
     7.45950   3.214E-29         7
     7.46050   4.559E-29         8
     7.46150   5.487E-29         8
     7.46250   2.421E-29         5
     7.46350   2.400E-29         4
     7.46450   2.639E-29         6
     7.46550   4.659E-29        11
     7.46650   2.290E-29         5
     7.46750   3.631E-29         5
     7.46850   8.809E-29         8
     7.46950   1.209E-28         7
     7.47050   4.820E-29         8
     7.47150   1.000E-28        18
     7.47250   8.760E-29        13
     7.47350   4.250E-29         5
     7.47450   9.401E-29        12
     7.47550   5.923E-29         8
     7.47650   2.541E-28        18
     7.47750   9.734E-29        11
     7.47850   5.481E-29        10
     7.47950   6.053E-29        14
     7.48050   8.544E-29         6
     7.48150   7.266E-29         6
     7.48250   2.337E-29        10
     7.48350   6.394E-29         6
     7.48450   1.546E-28         7
     7.48550   4.865E-29         7
     7.48650   7.575E-29         5
     7.48750   8.136E-29        13
     7.48850   1.156E-28        10
     7.48950   3.777E-29        10
     7.49050   1.398E-29         6
     7.49150   2.487E-29         5
     7.49250   1.020E-29         4
     7.49350   3.838E-29         7
     7.49450   9.360E-29         3
     7.49550   1.668E-28        10
     7.49650   8.180E-29         9
     7.49750   2.957E-29         9
     7.49850   3.659E-29         8
     7.49950   1.259E-29         3
     7.50050   1.485E-28        11
     7.50150   1.026E-28        10
     7.50250   1.424E-28         8
     7.50350   1.334E-29         5
     7.50450   1.111E-28        16
     7.50550   1.283E-28        12
     7.50650   1.839E-29         7
     7.50750   2.082E-29         4
     7.50850   4.626E-29         9
     7.50950   3.792E-29         8
     7.51050   3.951E-30         1
     7.51150   3.397E-29         5
     7.51250   3.539E-29         6
     7.51350   1.630E-28         7
     7.51450   1.004E-28        14
     7.51550   2.079E-29         4
     7.51650   2.542E-29         5
     7.51750   1.837E-29         4
     7.51850   9.160E-29         9
     7.51950   2.445E-28        14
     7.52050   1.202E-28         7
     7.52150   3.246E-29         8
     7.52250   1.716E-30         1
     7.52350   2.656E-29         7
     7.52450   1.219E-29         3
     7.52550   7.388E-30         3
     7.52650   1.865E-28        13
     7.52750   9.440E-29        11
     7.52850   9.503E-29        11
     7.52950   6.910E-29        12
     7.53050   3.206E-29         9
     7.53150   9.666E-29        15
     7.53250   7.740E-29        16
     7.53350   1.047E-28        11
     7.53450   7.822E-29         7
     7.53550   1.656E-28        12
     7.53650   9.134E-29        11
     7.53750   1.631E-29         4
     7.53850   3.105E-29         9
     7.53950   1.016E-28         5
     7.54050   2.560E-29         9
     7.54150   1.373E-28         8
     7.54250   7.112E-29        12
     7.54350   5.946E-29         9
     7.54450   1.949E-28        12
     7.54550   2.349E-29         4
     7.54650   5.564E-29         9
     7.54750   7.858E-29        11
     7.54850   3.018E-29         8
     7.54950   1.639E-29         4
     7.55050   1.113E-28         8
     7.55150   6.228E-29        13
     7.55250   8.757E-29        16
     7.55350   6.752E-29        10
     7.55450   2.630E-29         7
     7.55550   2.679E-29         4
     7.55650   4.144E-29         8
     7.55750   1.362E-28        14
     7.55850   7.487E-29         8
     7.55950   6.313E-29         6
     7.56050   4.284E-29         7
     7.56150   7.914E-29        11
     7.56250   8.514E-29        11
     7.56350   9.277E-29        15
     7.56450   1.933E-28        16
     7.56550   3.235E-29         6
     7.56650   8.264E-29         7
     7.56750   1.459E-28         9
     7.56850   5.320E-29         7
     7.56950   7.751E-29         6
     7.57050   1.340E-29         5
     7.57150   1.308E-28        12
     7.57250   9.514E-29         8
     7.57350   9.057E-29         5
     7.57450   2.939E-29         7
     7.57550   4.053E-29         3
     7.57650   1.211E-28        12
     7.57750   3.225E-29         6
     7.57850   1.712E-28        11
     7.57950   1.234E-28        12
     7.58050   8.579E-29        14
     7.58150   6.230E-29         8
     7.58250   1.434E-28        20
     7.58350   2.574E-28        15
     7.58450   7.326E-29        14
     7.58550   2.368E-28        25
     7.58650   7.879E-29        11
     7.58750   7.696E-29        15
     7.58850   4.162E-30         1
     7.58950   1.963E-28         9
     7.59050   8.162E-29        10
     7.59150   1.146E-28        13
     7.59250   7.940E-29        13
     7.59350   1.403E-29         4
     7.59450   5.872E-29         8
     7.59550   2.098E-28        17
     7.59650   4.478E-29         9
     7.59750   5.879E-29         9
     7.59850   6.521E-29        13
     7.59950   7.045E-29        12
     7.60050   6.729E-29         6
     7.60150   2.229E-29         6
     7.60250   6.012E-29         9
     7.60350   1.078E-28         8
     7.60450   1.011E-28         3
     7.60550   1.166E-28         6
     7.60650   1.383E-28        12
     7.60750   9.680E-29        10
     7.60850   2.105E-28        12
     7.60950   6.750E-29         8
     7.61050   8.265E-29         7
     7.61150   2.606E-29         5
     7.61250   2.072E-28        15
     7.61350   2.416E-28        16
     7.61450   8.063E-29         9
     7.61550   9.753E-29        10
     7.61650   1.554E-28        13
     7.61750   9.471E-29        10
     7.61850   8.154E-29        13
     7.61950   3.273E-29         8
     7.62050   1.339E-28        11
     7.62150   1.669E-29         6
     7.62250   1.610E-28         9
     7.62350   5.383E-29         7
     7.62450   1.396E-28        17
     7.62550   4.107E-30         1
     7.62650   6.186E-29        10
     7.62750   1.608E-28        10
     7.62850   5.276E-29         6
     7.62950   2.899E-28        14
     7.63050   7.515E-29         8
     7.63150   6.133E-29        10
     7.63250   7.416E-29        12
     7.63350   3.266E-29         5
     7.63450   1.076E-28         7
     7.63550   3.803E-29        10
     7.63650   1.211E-28        12
     7.63750   1.895E-28         6
     7.63850   8.268E-29         9
     7.63950   1.407E-28         7
     7.64150   1.013E-28        10
     7.64250   3.211E-28         9
     7.64350   1.263E-28         9
     7.64450   4.951E-29         5
     7.64550   1.729E-28         4
     7.64650   1.301E-28         9
     7.64750   2.178E-28        19
     7.64850   1.537E-28        14
     7.64950   4.465E-29         8
     7.65050   1.245E-29         3
     7.65150   4.901E-29         8
     7.65250   1.445E-28        18
     7.65350   2.147E-28         9
     7.65450   1.503E-28        12
     7.65550   1.771E-28        12
     7.65650   1.258E-28        14
     7.65750   3.083E-29         5
     7.65850   2.555E-29         6
     7.65950   1.146E-28        12
     7.66050   1.392E-28        13
     7.66150   8.840E-29        13
     7.66250   7.124E-29         6
     7.66350   9.963E-29        10
     7.66450   2.773E-28         8
     7.66550   2.974E-28        15
     7.66650   3.953E-29         9
     7.66750   6.289E-29        14
     7.66850   6.521E-29        15
     7.66950   3.281E-28        14
     7.67050   1.110E-28         8
     7.67150   7.966E-29        12
     7.67250   5.272E-29        14
     7.67350   1.107E-28         7
     7.67450   1.810E-28        18
     7.67550   6.243E-29        10
     7.67650   2.014E-28        13
     7.67750   1.958E-28        12
     7.67850   8.069E-29        13
     7.67950   1.077E-28        14
     7.68050   3.288E-29         8
     7.68150   9.444E-29        10
     7.68250   8.807E-29        10
     7.68350   5.029E-29         5
     7.68450   4.555E-29         8
     7.68550   1.239E-28        11
     7.68650   2.064E-28         6
     7.68750   2.774E-28        12
     7.68850   1.701E-28        10
     7.68950   1.837E-28        13
     7.69050   1.886E-28        16
     7.69150   5.958E-28        22
     7.69250   3.270E-28        17
     7.69350   2.312E-28         8
     7.69450   7.852E-29        15
     7.69550   1.345E-28        22
     7.69650   2.710E-28        17
     7.69750   3.869E-28        16
     7.69850   1.748E-28        15
     7.69950   9.606E-29        17
     7.70050   1.265E-28        15
     7.70150   6.989E-28         9
     7.70250   6.177E-29         6
     7.70350   2.769E-28        13
     7.70450   1.084E-28        13
     7.70550   6.039E-28        15
     7.70650   9.061E-29        13
     7.70750   9.823E-29        12
     7.70850   4.538E-28        28
     7.70950   1.076E-28        16
     7.71050   8.574E-29        10
     7.71150   1.717E-28        17
     7.71250   9.294E-29         8
     7.71350   9.482E-29        11
     7.71450   5.713E-29        12
     7.71550   8.049E-29        15
     7.71650   2.938E-29         6
     7.71750   1.011E-28        13
     7.71850   1.123E-28         5
     7.71950   4.050E-29         7
     7.72050   5.553E-29         9
     7.72150   2.964E-28        15
     7.72250   7.419E-29        12
     7.72350   1.727E-28        12
     7.72450   8.919E-29        21
     7.72550   6.574E-30         2
     7.72650   1.827E-29         5
     7.72750   3.345E-29         7
     7.72850   2.750E-29         6
     7.72950   2.781E-29         6
     7.73050   9.854E-29        13
     7.73150   3.294E-29        10
     7.73250   2.833E-29         6
     7.73350   1.100E-28         9
     7.73450   1.107E-28        15
     7.73550   1.290E-28        13
     7.73650   5.026E-29         9
     7.73750   1.699E-29         4
     7.73850   1.495E-28         8
     7.73950   4.208E-29         3
     7.74050   5.934E-29        11
     7.74150   5.993E-29        11
     7.74250   3.542E-29         9
     7.74350   1.039E-28        14
     7.74450   2.488E-29         4
     7.74550   5.311E-28         9
     7.74650   1.022E-28         8
     7.74750   5.614E-29        13
     7.74850   1.774E-28        11
     7.74950   8.056E-29        11
     7.75050   3.493E-29         8
     7.75150   7.897E-29         8
     7.75250   1.841E-28        13
     7.75350   1.141E-28        16
     7.75450   6.416E-29        13
     7.75550   1.235E-28        14
     7.75650   1.085E-29         2
     7.75750   5.084E-29         9
     7.75850   2.368E-29         5
     7.75950   4.563E-29         8
     7.76050   4.105E-29         7
     7.76150   5.602E-29         6
     7.76250   1.315E-29         6
     7.76350   1.467E-28         8
     7.76450   5.099E-30         3
     7.76550   6.398E-30         2
     7.76650   4.418E-29         4
     7.76750   6.031E-29         8
     7.76850   1.413E-28         9
     7.76950   1.630E-29         3
     7.77050   5.717E-29         9
     7.77150   3.560E-28        19
     7.77250   6.583E-29         3
     7.77350   1.647E-29         6
     7.77450   7.369E-29         8
     7.77550   6.133E-29         4
     7.77650   9.966E-29         8
     7.77750   1.960E-28        10
     7.77850   4.741E-29         6
     7.77950   2.109E-28         9
     7.78050   4.572E-29         7
     7.78150   5.862E-29         7
     7.78250   6.734E-29         8
     7.78350   5.417E-29         6
     7.78450   1.059E-28         6
     7.78550   6.115E-28        12
     7.78650   1.379E-29         5
     7.78750   6.086E-29         5
     7.78850   5.630E-29        12
     7.78950   1.630E-29         5
     7.79050   7.486E-29         9
     7.79150   4.568E-29        13
     7.79250   1.039E-28        15
     7.79350   1.199E-28         6
     7.79450   7.009E-29         7
     7.79550   1.228E-28        10
     7.79650   7.073E-29        10
     7.79750   1.727E-29         5
     7.79850   1.882E-28        12
     7.79950   3.782E-29         9
     7.80050   3.468E-29        13
     7.80150   1.558E-29         3
     7.80250   1.149E-29         4
     7.80350   6.617E-29        10
     7.80450   3.589E-29        10
     7.80550   1.232E-28        10
     7.80650   2.429E-28        16
     7.80750   6.473E-29        13
     7.80850   1.339E-29         5
     7.80950   1.633E-28        19
     7.81050   6.570E-29        16
     7.81150   2.382E-28        23
     7.81250   9.159E-29        11
     7.81350   1.296E-28        10
     7.81450   8.123E-29        12
     7.81550   6.813E-29         3
     7.81650   1.294E-28        10
     7.81750   9.767E-29        15
     7.81850   2.676E-29         8
     7.81950   5.159E-29         7
     7.82050   1.392E-28        16
     7.82150   4.179E-29         8
     7.82250   1.311E-28        12
     7.82350   1.298E-28        11
     7.82450   2.468E-29         5
     7.82550   4.925E-29         8
     7.82650   1.467E-28        10
     7.82750   7.460E-29        12
     7.82850   1.033E-28        11
     7.82950   6.905E-29         5
     7.83050   9.575E-29        11
     7.83150   3.337E-29         6
     7.83250   9.881E-30         3
     7.83350   1.357E-28        10
     7.83450   5.430E-29         4
     7.83550   4.140E-29         5
     7.83650   1.662E-29         6
     7.83750   2.002E-28        19
     7.83850   5.892E-28        10
     7.83950   1.035E-28        13
     7.84050   1.915E-28        13
     7.84150   1.068E-28        13
     7.84250   1.172E-28        12
     7.84350   1.453E-28        11
     7.84450   5.224E-29         6
     7.84550   3.837E-29         5
     7.84650   1.428E-28         9
     7.84750   1.330E-28         5
     7.84850   6.180E-29         9
     7.84950   4.313E-29         8
     7.85050   3.588E-29         5
     7.85150   4.140E-29         5
     7.85250   1.578E-28        19
     7.85350   7.050E-29         8
     7.85450   3.803E-29        10
     7.85550   2.140E-28        12
     7.85650   1.550E-28        17
     7.85750   8.112E-29        10
     7.85850   1.154E-28        16
     7.85950   8.851E-29        13
     7.86050   1.561E-28        21
     7.86150   1.208E-28        14
     7.86250   5.621E-29        11
     7.86350   6.584E-29        13
     7.86450   1.400E-28        12
     7.86550   2.671E-29         5
     7.86650   8.794E-29         7
     7.86750   1.667E-28         7
     7.86850   2.142E-28        15
     7.86950   8.089E-29         9
     7.87050   2.086E-28        16
     7.87150   1.332E-28         8
     7.87250   4.754E-29        11
     7.87350   6.054E-29         9
     7.87450   3.918E-29        12
     7.87550   1.369E-28        15
     7.87650   5.163E-29         6
     7.87750   1.636E-29         4
     7.87850   8.537E-29         7
     7.87950   1.559E-29         1
     7.88050   6.012E-29         6
     7.88150   1.019E-29         5
     7.88250   9.128E-30         2
     7.88350   1.595E-28         8
     7.88450   2.566E-29         6
     7.88550   6.362E-29        12
     7.88650   3.982E-28        17
     7.88750   1.799E-28        12
     7.88850   1.338E-28        12
     7.88950   8.484E-29        14
     7.89050   1.149E-28        12
     7.89150   1.989E-29         3
     7.89250   4.604E-29        10
     7.89350   1.216E-28        13
     7.89450   9.596E-29        16
     7.89550   6.454E-29         9
     7.89650   8.171E-29         7
     7.89750   2.769E-29         8
     7.89850   5.888E-29         9
     7.89950   6.837E-29        16
     7.90050   2.928E-28        17
     7.90150   3.244E-29        10
     7.90250   1.626E-28        14
     7.90350   1.634E-27        11
     7.90450   3.543E-29         7
     7.90550   1.129E-28        11
     7.90650   4.095E-28        14
     7.90750   5.002E-28         9
     7.90850   2.441E-28         6
     7.90950   4.950E-28        15
     7.91050   3.049E-29         9
     7.91150   1.686E-29         5
     7.91250   9.637E-29         6
     7.91350   2.492E-28         7
     7.91450   3.560E-29         3
     7.91550   2.852E-28        12
     7.91650   4.307E-29         6
     7.91750   8.920E-29        13
     7.91850   1.541E-28        16
     7.91950   5.799E-29        11
     7.92050   7.771E-29        12
     7.92150   3.231E-29         5
     7.92250   6.740E-29         9
     7.92350   2.012E-30         1
     7.92450   8.598E-29         8
     7.92550   2.551E-28        19
     7.92650   1.026E-28         8
     7.92750   2.103E-28         9
     7.92850   6.880E-29        12
     7.92950   7.810E-29        14
     7.93050   1.235E-28         7
     7.93150   2.392E-29         6
     7.93250   1.980E-29         5
     7.93350   7.916E-29         9
     7.93450   2.834E-28        10
     7.93550   2.042E-28        10
     7.93650   7.394E-29         7
     7.93750   1.023E-28         7
     7.93850   6.142E-29         6
     7.93950   2.433E-28        13
     7.94050   1.613E-28        11
     7.94150   2.734E-29         6
     7.94250   3.843E-29        10
     7.94350   3.753E-29         7
     7.94450   1.225E-28         9
     7.94550   5.581E-30         3
     7.94650   1.319E-28         8
     7.94750   1.957E-28        15
     7.94850   1.318E-28        15
     7.94950   2.421E-28        14
     7.95050   3.709E-28         9
     7.95150   4.682E-29         5
     7.95250   8.068E-29        10
     7.95350   9.082E-29        11
     7.95450   1.007E-28        14
     7.95550   5.614E-29         8
     7.95650   1.523E-28        11
     7.95750   1.434E-28        12
     7.95850   9.269E-29        11
     7.95950   4.040E-29         9
     7.96050   3.613E-28        20
     7.96150   1.100E-28        16
     7.96250   1.097E-28         8
     7.96350   5.600E-29        11
     7.96450   6.943E-29         8
     7.96550   1.341E-28         6
     7.96650   2.344E-28        14
     7.96750   6.573E-29        12
     7.96850   1.789E-28        18
     7.96950   9.370E-29        28
     7.97050   3.528E-28        15
     7.97150   9.073E-29         8
     7.97250   8.970E-29         9
     7.97350   8.547E-29        11
     7.97450   3.229E-29         8
     7.97550   3.118E-29         3
     7.97650   8.621E-29        11
     7.97750   1.663E-28        10
     7.97850   1.290E-28        11
     7.97950   1.007E-28        11
     7.98050   5.705E-29         6
     7.98150   2.696E-29         8
     7.98250   1.732E-28        17
     7.98350   4.044E-28        27
     7.98450   2.497E-28        22
     7.98550   1.444E-28        16
     7.98650   2.373E-28        20
     7.98750   2.377E-28        22
     7.98850   5.075E-28        12
     7.98950   6.057E-29        10
     7.99050   3.637E-29        11
     7.99150   8.887E-29        20
     7.99250   4.807E-28        14
     7.99350   1.870E-29         8
     7.99450   2.761E-29         5
     7.99550   1.036E-27        10
     7.99650   4.856E-29        12
     7.99750   7.627E-29        12
     7.99850   1.143E-28        14
     7.99950   5.939E-29         9
     8.00050   2.421E-28        16
     8.00150   4.320E-29         7
     8.00250   7.035E-29         8
     8.00350   5.046E-29         9
     8.00450   6.293E-29        13
     8.00550   1.187E-28        17
     8.00650   1.600E-28        17
     8.00750   1.013E-28        20
     8.00850   1.082E-28        16
     8.00950   7.653E-29        12
     8.01050   2.289E-28        14
     8.01150   9.236E-29        15
     8.01250   6.650E-29        12
     8.01350   8.589E-29        14
     8.01450   1.119E-28        13
     8.01550   8.125E-29         8
     8.01650   2.525E-29         9
     8.01750   7.349E-29         7
     8.01850   7.274E-29        12
     8.01950   1.387E-28        14
     8.02050   6.350E-29         9
     8.02150   2.072E-29         3
     8.02250   5.867E-29         4
     8.02350   6.560E-29         6
     8.02450   4.796E-29         4
     8.02550   1.512E-28         8
     8.02650   1.047E-28         3
     8.02750   2.734E-29         9
     8.02850   2.781E-29         4
     8.02950   1.006E-28         7
     8.03050   2.309E-29         7
     8.03150   2.126E-28        10
     8.03250   1.273E-29         3
     8.03350   1.038E-28         8
     8.03450   7.199E-29         9
     8.03550   6.034E-29        14
     8.03650   5.499E-29        12
     8.03750   1.409E-28        20
     8.03850   6.793E-29        12
     8.03950   7.562E-29         9
     8.04050   8.992E-29        14
     8.04150   2.540E-29         4
     8.04250   3.368E-29        10
     8.04350   1.610E-28        12
     8.04450   2.050E-29         5
     8.04550   3.137E-29         4
     8.04650   1.268E-29         5
     8.04750   3.820E-29         8
     8.04850   6.321E-29         5
     8.04950   7.663E-29        10
     8.05050   1.421E-28        13
     8.05150   1.652E-29         4
     8.05250   1.064E-28        17
     8.05350   9.302E-29        15
     8.05450   8.504E-29        10
     8.05550   3.844E-29         8
     8.05650   3.238E-29         8
     8.05750   8.092E-29        12
     8.05850   2.038E-28        10
     8.05950   1.740E-28        15
     8.06050   1.388E-28         8
     8.06150   7.651E-29         9
     8.06250   7.267E-29        12
     8.06350   5.256E-29        14
     8.06450   4.136E-30         2
     8.06550   3.838E-29         3
     8.06650   2.111E-29         7
     8.06750   7.009E-29        14
     8.06850   1.341E-28        12
     8.06950   5.774E-29         7
     8.07050   1.759E-29         7
     8.07150   1.241E-28         9
     8.07250   4.400E-29        11
     8.07350   6.419E-29         7
     8.07450   4.649E-29        10
     8.07550   1.634E-29         5
     8.07650   1.578E-29         5
     8.07750   2.506E-29         5
     8.07850   8.783E-29         9
     8.07950   2.804E-29         2
     8.08050   7.177E-29         7
     8.08150   1.420E-28        13
     8.08250   4.132E-29         8
     8.08350   7.272E-29        14
     8.08450   1.023E-28        14
     8.08550   1.029E-28        18
     8.08650   8.457E-29        14
     8.08750   3.840E-29         7
     8.08850   2.222E-29         4
     8.08950   7.061E-29         4
     8.09050   6.900E-29        11
     8.09150   9.441E-29        13
     8.09250   2.127E-29         8
     8.09350   8.118E-28        12
     8.09450   5.704E-29        13
     8.09550   2.366E-28        14
     8.09650   6.085E-29        12
     8.09750   5.382E-29        12
     8.09850   9.827E-29        12
     8.09950   1.011E-28        11
     8.10050   6.543E-29         8
     8.10150   1.617E-29         5
     8.10250   7.488E-29        12
     8.10350   3.906E-29        11
     8.10450   6.298E-29         7
     8.10550   1.256E-28        12
     8.10650   1.948E-28        17
     8.10750   3.462E-29         9
     8.10850   9.482E-29         9
     8.10950   7.606E-29         8
     8.11050   1.215E-28        13
     8.11150   1.197E-28        14
     8.11250   1.072E-28         8
     8.11350   1.785E-28        21
     8.11450   4.067E-29         8
     8.11550   9.430E-29        12
     8.11650   4.328E-29         8
     8.11750   7.951E-29         9
     8.11850   1.845E-28        11
     8.11950   1.755E-28         9
     8.12050   6.213E-29         8
     8.12150   1.163E-28         8
     8.12250   4.767E-29         3
     8.12350   2.713E-28        10
     8.12450   6.240E-29         9
     8.12550   1.343E-28        14
     8.12650   9.533E-29        18
     8.12750   1.426E-28        10
     8.12850   1.535E-28        12
     8.12950   3.989E-29         6
     8.13050   1.191E-28         7
     8.13150   5.452E-29         7
     8.13250   3.803E-28        18
     8.13350   1.538E-28        13
     8.13450   7.448E-29        17
     8.13550   1.353E-28        13
     8.13650   1.007E-28        18
     8.13750   1.287E-28        15
     8.13850   7.332E-29        13
     8.13950   2.555E-28        21
     8.14050   9.444E-29        14
     8.14150   1.340E-28        15
     8.14250   1.471E-28        16
     8.14350   6.216E-29         5
     8.14450   8.792E-29        11
     8.14550   8.303E-29         5
     8.14650   8.328E-29        11
     8.14750   1.079E-28        13
     8.14850   6.747E-29        11
     8.14950   2.650E-29         2
     8.15050   1.004E-28        15
     8.15150   6.313E-28        19
     8.15250   3.228E-29         5
     8.15350   2.203E-28        14
     8.15450   5.665E-29         7
     8.15550   9.680E-29        12
     8.15650   4.624E-29         8
     8.15750   1.778E-28        10
     8.15850   1.012E-28         8
     8.15950   6.067E-29         4
     8.16050   1.377E-28         7
     8.16150   7.565E-29         4
     8.16250   6.716E-29         8
     8.16350   5.951E-29         8
     8.16450   1.033E-28        15
     8.16550   1.148E-28        18
     8.16650   2.969E-29         7
     8.16750   2.825E-28        12
     8.16850   3.608E-29         5
     8.16950   1.088E-28         8
     8.17050   1.544E-28        15
     8.17150   1.988E-28         6
     8.17250   1.504E-28        14
     8.17350   6.257E-29         6
     8.17450   1.212E-28         7
     8.17550   2.387E-28         7
     8.17650   1.990E-28         4
     8.17750   9.706E-29         9
     8.17850   1.635E-28         7
     8.17950   1.629E-28        10
     8.18050   6.447E-29         9
     8.18150   1.909E-28        17
     8.18250   6.264E-29        12
     8.18350   6.449E-29         9
     8.18450   3.009E-28        20
     8.18550   2.109E-28         6
     8.18650   4.098E-29         7
     8.18750   2.459E-29         4
     8.18850   6.716E-29         6
     8.18950   1.431E-29         4
     8.19050   5.410E-29        11
     8.19150   3.060E-29         7
     8.19250   2.168E-28        14
     8.19350   1.261E-28        10
     8.19450   3.509E-28        22
     8.19550   4.872E-28        15
     8.19650   2.028E-28        14
     8.19750   1.042E-28         3
     8.19850   2.769E-29         7
     8.19950   3.499E-29         6
     8.20050   5.210E-29         7
     8.20150   3.523E-29         8
     8.20250   1.426E-28         6
     8.20350   3.904E-28        12
     8.20450   4.139E-30         2
     8.20550   4.391E-29         9
     8.20650   1.346E-28        14
     8.20750   1.365E-28        12
     8.20850   2.446E-29         7
     8.20950   1.822E-28        13
     8.21050   1.894E-28        10
     8.21150   4.234E-29        12
     8.21250   3.721E-28        18
     8.21350   7.648E-29        13
     8.21450   5.032E-29         8
     8.21550   2.112E-28        16
     8.21650   2.074E-28         9
     8.21750   2.173E-28        14
     8.21850   5.620E-28        15
     8.21950   1.716E-28         8
     8.22050   6.216E-29        10
     8.22150   1.130E-28        13
     8.22250   1.479E-28        10
     8.22350   7.242E-29         6
     8.22450   3.718E-29         5
     8.22550   2.111E-28        20
     8.22650   1.197E-28        10
     8.22750   2.804E-28         8
     8.22850   1.705E-28        13
     8.22950   1.630E-28        13
     8.23050   1.153E-28         9
     8.23150   1.191E-28         7
     8.23250   2.230E-28        11
     8.23350   6.885E-29         7
     8.23450   2.375E-28         9
     8.23550   1.971E-28        10
     8.23650   8.944E-29         7
     8.23750   1.353E-28        17
     8.23850   1.201E-28         9
     8.23950   6.254E-29         6
     8.24050   1.172E-28        11
     8.24150   3.105E-29         7
     8.24250   8.308E-29        18
     8.24350   1.288E-28        30
     8.24450   4.823E-28        38
     8.24550   1.556E-28        21
     8.24650   5.515E-29         9
     8.24750   1.037E-28        15
     8.24850   1.274E-28        10
     8.24950   7.714E-29        13
     8.25050   2.399E-28        10
     8.25150   1.761E-28        11
     8.25250   1.124E-28        12
     8.25350   1.745E-28        13
     8.25450   8.256E-29         7
     8.25550   2.278E-29         8
     8.25650   2.758E-29        10
     8.25750   1.589E-28        15
     8.25850   2.870E-28        23
     8.25950   2.426E-28        16
     8.26050   2.119E-28        17
     8.26150   2.744E-28        17
     8.26250   1.694E-28         8
     8.26350   8.795E-29        17
     8.26450   3.571E-29        14
     8.26550   7.159E-29        15
     8.26650   6.122E-29        14
     8.26750   1.933E-28        19
     8.26850   5.150E-29         7
     8.26950   1.307E-28        11
     8.27050   7.588E-29        13
     8.27150   1.134E-28        14
     8.27250   2.087E-29         6
     8.27350   2.961E-28        17
     8.27450   4.494E-28        25
     8.27550   1.245E-27        17
     8.27650   5.679E-29        10
     8.27750   5.928E-29        12
     8.27850   8.512E-29        13
     8.27950   3.886E-28        19
     8.28050   5.632E-29         9
     8.28150   7.596E-29         9
     8.28250   4.320E-29         8
     8.28350   7.902E-28        10
     8.28450   8.280E-29        16
     8.28550   8.783E-29        10
     8.28650   7.913E-28        15
     8.28750   4.250E-29         7
     8.28850   1.461E-28        16
     8.28950   1.560E-28        10
     8.29050   3.562E-29         6
     8.29150   7.734E-29         9
     8.29250   1.285E-28        12
     8.29350   4.800E-29         8
     8.29450   9.551E-29         5
     8.29550   1.978E-28        16
     8.29650   8.850E-29        11
     8.29750   1.258E-28         7
     8.29850   1.634E-28        19
     8.29950   2.499E-29        10
     8.30050   9.350E-29        13
     8.30150   4.589E-29        10
     8.30250   1.882E-28        18
     8.30350   6.567E-29        11
     8.30450   2.522E-29         7
     8.30550   5.228E-29         9
     8.30650   2.413E-29         7
     8.30750   9.490E-29        11
     8.30850   5.196E-29         6
     8.30950   8.650E-29        10
     8.31050   5.101E-29         9
     8.31150   2.439E-28        14
     8.31250   2.065E-28         9
     8.31350   9.383E-29        11
     8.31450   1.637E-28        10
     8.31550   8.797E-29        14
     8.31650   3.273E-29        11
     8.31750   5.738E-29         8
     8.31850   6.262E-29        13
     8.31950   6.041E-29         9
     8.32050   5.370E-29         8
     8.32150   3.051E-29         5
     8.32250   8.706E-29        10
     8.32350   3.160E-29         8
     8.32450   4.417E-29         9
     8.32550   8.125E-29         9
     8.32650   3.720E-29         8
     8.32750   5.700E-29        13
     8.32850   1.243E-28        16
     8.32950   1.844E-29         5
     8.33050   2.883E-29         5
     8.33150   4.460E-29        11
     8.33250   2.834E-29         7
     8.33350   1.498E-29         5
     8.33450   6.219E-29         8
     8.33550   2.867E-29         4
     8.33650   6.861E-29         6
     8.33750   2.119E-29         6
     8.33850   8.420E-29        11
     8.33950   3.724E-29         2
     8.34050   1.721E-29         4
     8.34150   1.001E-29         4
     8.34250   7.662E-30         3
     8.34350   1.128E-29         4
     8.34450   9.789E-29        10
     8.34550   4.630E-29         6
     8.34650   4.114E-29         7
     8.34750   7.779E-29         7
     8.34850   1.359E-28         8
     8.34950   9.949E-29        16
     8.35050   1.071E-28         9
     8.35150   1.128E-28        18
     8.35250   1.312E-28        17
     8.35350   6.021E-29         8
     8.35450   1.497E-28        14
     8.35550   5.001E-29         9
     8.35650   7.229E-29        15
     8.35750   4.774E-29        10
     8.35850   2.906E-28        14
     8.35950   2.441E-28        14
     8.36050   8.967E-29        16
     8.36150   3.138E-28        13
     8.36250   1.257E-28        16
     8.36350   1.405E-28        29
     8.36450   4.104E-29        10
     8.36550   5.321E-29        14
     8.36650   1.538E-28        12
     8.36750   7.228E-29        16
     8.36850   6.766E-29         9
     8.36950   8.918E-29        13
     8.37050   2.021E-29         5
     8.37150   5.006E-29         7
     8.37250   1.510E-28        14
     8.37350   1.055E-28        10
     8.37450   1.411E-28        13
     8.37550   5.096E-29        11
     8.37650   7.593E-29         8
     8.37750   9.172E-29        11
     8.37850   3.323E-29         8
     8.37950   3.996E-29        10
     8.38050   3.757E-29         9
     8.38150   6.916E-29        10
     8.38250   7.323E-29         8
     8.38350   1.299E-28        12
     8.38450   2.404E-29         4
     8.38550   1.795E-28         8
     8.38650   1.626E-28        15
     8.38750   1.032E-28         6
     8.38850   1.017E-28        14
     8.38950   1.470E-28        13
     8.39050   1.248E-28        11
     8.39150   1.195E-28        10
     8.39250   4.795E-29         2
     8.39350   9.867E-29         7
     8.39450   1.254E-28         7
     8.39550   1.125E-28         9
     8.39650   2.430E-29         4
     8.39750   9.818E-29         6
     8.39850   1.395E-28        13
     8.39950   6.339E-29        10
     8.40050   2.908E-29         7
     8.40150   1.224E-28        12
     8.40250   8.226E-29        10
     8.40350   7.367E-29         6
     8.40450   5.537E-29        11
     8.40550   1.656E-28        20
     8.40650   6.113E-29         4
     8.40750   1.119E-28        16
     8.40850   1.230E-28        12
     8.40950   1.109E-28        13
     8.41050   2.028E-28        12
     8.41150   2.978E-28        22
     8.41250   8.618E-29        17
     8.41350   1.731E-28        19
     8.41450   1.423E-29         7
     8.41550   2.457E-29         8
     8.41650   5.260E-29         9
     8.41750   8.083E-29         9
     8.41850   3.474E-29        10
     8.41950   4.598E-29        10
     8.42050   1.618E-29         4
     8.42150   2.592E-29         5
     8.42250   8.316E-29         9
     8.42350   8.069E-29         8
     8.42450   1.254E-28        20
     8.42550   5.436E-29        13
     8.42650   1.019E-28        15
     8.42750   5.130E-29        12
     8.42850   1.524E-28        13
     8.42950   4.742E-29         8
     8.43050   1.253E-28         8
     8.43150   7.198E-29         6
     8.43250   5.879E-29         9
     8.43350   6.723E-29         9
     8.43450   4.772E-29         9
     8.43550   1.032E-28        14
     8.43650   3.082E-28        19
     8.43750   1.540E-28        11
     8.43850   7.136E-29         7
     8.43950   2.041E-28        18
     8.44050   9.714E-29        15
     8.44150   6.000E-29         8
     8.44250   3.827E-28        20
     8.44350   1.436E-28        11
     8.44450   2.453E-29         6
     8.44550   1.761E-28        10
     8.44650   1.118E-28        13
     8.44750   7.566E-29         9
     8.44850   6.171E-30         3
     8.44950   5.959E-29        10
     8.45050   4.458E-29         6
     8.45150   1.185E-28         8
     8.45250   6.747E-29         5
     8.45350   1.199E-28        11
     8.45450   2.781E-28        11
     8.45550   3.049E-28        20
     8.45650   1.823E-28        14
     8.45750   3.792E-29        10
     8.45850   8.429E-29         9
     8.45950   1.228E-28        11
     8.46050   5.098E-29         8
     8.46150   2.778E-29         9
     8.46250   3.821E-29         4
     8.46350   1.380E-28         9
     8.46450   1.554E-28        17
     8.46550   1.133E-28         5
     8.46650   5.407E-29         9
     8.46750   2.193E-28         8
     8.46850   1.201E-27        19
     8.46950   1.339E-28        13
     8.47050   1.214E-28         9
     8.47150   1.510E-27        17
     8.47250   3.453E-28        10
     8.47350   5.017E-28         7
     8.47450   3.424E-28        11
     8.47550   7.426E-29         9
     8.47650   3.247E-29         8
     8.47750   3.525E-29         7
     8.47850   1.801E-28        12
     8.47950   1.312E-28         7
     8.48050   2.034E-29         7
     8.48150   3.077E-28        16
     8.48250   1.287E-28        10
     8.48350   1.177E-28         5
     8.48450   1.164E-28        15
     8.48550   7.722E-29         9
     8.48650   1.840E-28        10
     8.48750   1.764E-28        10
     8.48850   2.703E-29         8
     8.48950   1.211E-28         6
     8.49050   7.851E-29        12
     8.49150   9.537E-29        11
     8.49250   8.275E-29        10
     8.49350   1.920E-28        12
     8.49450   3.616E-28         8
     8.49550   6.528E-28        13
     8.49650   9.481E-29        14
     8.49750   1.547E-28        13
     8.49850   8.426E-29        14
     8.49950   2.239E-28        10
     8.50050   5.450E-29        12
     8.50150   8.000E-29        11
     8.50250   8.009E-29        12
     8.50350   6.051E-29         9
     8.50450   1.794E-28        16
     8.50550   1.923E-29         3
     8.50650   7.572E-29         6
     8.50750   7.869E-29         8
     8.50850   1.418E-28        12
     8.50950   6.621E-29        10
     8.51050   2.022E-28        22
     8.51150   7.656E-29        15
     8.51250   5.381E-29         7
     8.51350   9.500E-29        15
     8.51450   2.769E-29        10
     8.51550   2.941E-29         6
     8.51650   3.533E-29         8
     8.51750   1.573E-28        21
     8.51850   2.483E-28        40
     8.51950   7.700E-29        17
     8.52050   5.954E-29        11
     8.52150   2.733E-28        21
     8.52250   8.992E-29        13
     8.52350   8.292E-29         7
     8.52450   1.614E-28        15
     8.52550   1.354E-28        12
     8.52650   1.419E-28        13
     8.52750   4.023E-28        16
     8.52850   3.221E-28        10
     8.52950   1.421E-28        12
     8.53050   1.402E-28        14
     8.53150   8.884E-29        11
     8.53250   1.818E-28        14
     8.53350   4.479E-28        23
     8.53450   1.010E-28        12
     8.53550   1.558E-28        15
     8.53650   2.876E-28        20
     8.53750   3.084E-28        24
     8.53850   3.506E-28        19
     8.53950   3.657E-29         9
     8.54050   2.175E-28        17
     8.54150   6.801E-29        16
     8.54250   4.465E-29        11
     8.54350   4.394E-29        12
     8.54450   1.900E-29         8
     8.54550   1.681E-28        22
     8.54650   1.752E-29         6
     8.54750   1.081E-28        13
     8.54850   4.594E-29         8
     8.54950   1.259E-28        16
     8.55050   1.206E-28        13
     8.55150   2.298E-28        16
     8.55250   2.748E-29         9
     8.55350   1.081E-28        14
     8.55450   3.932E-29         9
     8.55550   9.716E-29        12
     8.55650   6.398E-28        15
     8.55750   7.570E-29        12
     8.55850   5.753E-29         7
     8.55950   1.208E-28        16
     8.56050   2.687E-28         8
     8.56150   1.538E-28        15
     8.56250   2.615E-28         9
     8.56350   5.260E-29         9
     8.56450   8.653E-29        14
     8.56550   3.559E-28        11
     8.56650   1.338E-28        10
     8.56750   1.348E-28        15
     8.56850   1.710E-28        12
     8.56950   3.079E-29         8
     8.57050   7.369E-28        21
     8.57150   1.109E-28        13
     8.57250   1.044E-28        11
     8.57350   1.011E-28         7
     8.57450   5.437E-28        12
     8.57550   4.830E-29        12
     8.57650   9.007E-29         9
     8.57750   1.145E-27        13
     8.57850   1.345E-28        11
     8.57950   3.006E-29         9
     8.58050   9.338E-29        12
     8.58150   5.756E-29        11
     8.58250   1.720E-28         8
     8.58350   1.396E-28        12
     8.58450   3.536E-29         8
     8.58550   8.141E-29         6
     8.58650   8.082E-29        14
     8.58750   4.503E-29         8
     8.58850   1.382E-29         5
     8.58950   1.421E-28         9
     8.59050   5.062E-29         5
     8.59150   5.425E-29         8
     8.59250   8.438E-29         9
     8.59350   1.686E-28        13
     8.59450   2.576E-28        19
     8.59550   3.184E-29         5
     8.59650   1.166E-29         5
     8.59750   2.378E-29         6
     8.59850   1.358E-29         7
     8.59950   6.793E-29        11
     8.60050   1.787E-29         5
     8.60150   3.594E-29         4
     8.60250   7.794E-29         7
     8.60350   2.256E-28         9
     8.60450   1.449E-29         4
     8.60550   1.625E-28         5
     8.60650   1.282E-28         4
     8.60750   1.383E-29         5
     8.60850   1.247E-29         4
     8.60950   2.555E-29         4
     8.61050   3.405E-29         6
     8.61150   1.047E-28        13
     8.61250   3.064E-28        11
     8.61350   3.344E-29         8
     8.61450   9.790E-29         8
     8.61550   1.015E-28        17
     8.61650   1.167E-28         9
     8.61750   5.966E-29         7
     8.61850   1.483E-29         4
     8.61950   1.827E-29         6
     8.62050   5.991E-29         4
     8.62150   8.476E-29         9
     8.62250   2.215E-29         8
     8.62350   5.359E-29        10
     8.62450   6.520E-29         6
     8.62550   7.952E-29        10
     8.62650   2.809E-29         8
     8.62750   1.686E-29         5
     8.62850   5.197E-29         9
     8.62950   2.964E-28        15
     8.63050   5.111E-29        10
     8.63150   5.889E-29         6
     8.63250   1.187E-28         7
     8.63350   8.423E-29        14
     8.63450   7.506E-29        16
     8.63550   5.118E-29         6
     8.63650   3.018E-28        16
     8.63750   1.277E-28         5
     8.63850   3.802E-28        17
     8.63950   3.451E-29         8
     8.64050   2.513E-29         5
     8.64150   6.475E-29        12
     8.64250   7.833E-30         2
     8.64350   8.210E-29        12
     8.64450   4.066E-29        10
     8.64550   1.519E-28        19
     8.64650   1.473E-28         8
     8.64750   1.688E-28        12
     8.64850   1.716E-28        13
     8.64950   7.252E-29        18
     8.65050   9.456E-29        13
     8.65150   4.620E-28        14
     8.65250   3.759E-28         7
     8.65350   2.932E-29         6
     8.65450   8.646E-29         9
     8.65550   6.750E-29        13
     8.65650   7.942E-29        12
     8.65750   5.006E-29         6
     8.65850   1.694E-28        20
     8.65950   1.016E-28        12
     8.66050   1.100E-28        15
     8.66150   1.202E-28        12
     8.66250   1.056E-28        11
     8.66350   1.515E-28         9
     8.66450   2.481E-28        16
     8.66550   1.313E-28        10
     8.66650   5.473E-29         7
     8.66750   2.738E-29         9
     8.66850   3.720E-29         4
     8.66950   1.659E-28        16
     8.67050   1.411E-28         9
     8.67150   4.539E-29         7
     8.67250   6.527E-29         9
     8.67350   7.040E-29         6
     8.67450   4.379E-29        11
     8.67550   1.631E-28        11
     8.67650   8.222E-29         7
     8.67750   3.322E-29         5
     8.67850   1.825E-28        12
     8.67950   2.035E-28        15
     8.68050   2.198E-28        16
     8.68150   4.752E-29         6
     8.68250   1.195E-28        16
     8.68350   2.183E-28        14
     8.68450   1.333E-28        17
     8.68550   7.811E-29        11
     8.68650   6.218E-29        15
     8.68750   9.442E-29        15
     8.68850   8.121E-29        13
     8.68950   7.993E-29        14
     8.69050   1.380E-28         9
     8.69150   1.978E-28        17
     8.69250   1.384E-28         9
     8.69350   3.407E-28        26
     8.69450   8.506E-30         4
     8.69550   1.132E-28        11
     8.69650   1.257E-28        18
     8.69750   1.095E-28        13
     8.69850   2.660E-28        20
     8.69950   2.860E-29         8
     8.70050   1.406E-28        11
     8.70150   1.017E-28        11
     8.70250   3.289E-29         8
     8.70350   5.910E-29         7
     8.70450   6.539E-29        11
     8.70550   2.110E-28        17
     8.70650   8.338E-29         9
     8.70750   1.763E-28        19
     8.70850   1.201E-28        15
     8.70950   1.041E-28        13
     8.71050   3.343E-28        18
     8.71150   1.874E-28        12
     8.71250   6.940E-28         6
     8.71350   3.060E-28        10
     8.71450   2.121E-28        10
     8.71550   1.809E-28        17
     8.71650   1.682E-28        16
     8.71750   8.214E-29        17
     8.71850   2.854E-29         6
     8.71950   1.880E-28        13
     8.72050   9.232E-29         9
     8.72150   3.818E-28        13
     8.72250   6.928E-29         9
     8.72350   6.241E-29         9
     8.72450   3.693E-29        10
     8.72550   3.013E-29         4
     8.72650   3.431E-28         9
     8.72750   3.323E-29         4
     8.72850   8.006E-29         7
     8.72950   1.836E-29         6
     8.73050   5.644E-29         9
     8.73150   6.301E-30         1
     8.73250   5.107E-30         2
     8.73350   1.539E-29         6
     8.73450   4.841E-29        10
     8.73550   1.198E-28         7
     8.73650   4.832E-29         6
     8.73750   5.397E-29         7
     8.73850   4.275E-28        13
     8.73950   1.231E-28         5
     8.74050   1.071E-28         9
     8.74150   1.581E-28        13
     8.74250   8.903E-29        14
     8.74350   4.414E-29         5
     8.74450   7.965E-29        12
     8.74550   1.080E-28        13
     8.74650   1.792E-28        10
     8.74750   1.528E-28        10
     8.74850   1.516E-28        15
     8.74950   1.885E-28         9
     8.75050   1.274E-28         8
     8.75150   2.524E-28        17
     8.75250   2.813E-28         5
     8.75350   3.234E-28         9
     8.75450   1.048E-28         9
     8.75550   1.917E-28        11
     8.75650   2.299E-28         8
     8.75750   1.456E-28        14
     8.75850   1.432E-28         5
     8.75950   2.381E-29         6
     8.76050   1.060E-29         4
     8.76150   1.626E-29         4
     8.76250   7.528E-29         7
     8.76350   1.593E-28         6
     8.76450   7.090E-29        10
     8.76550   2.200E-28         9
     8.76650   2.212E-28        15
     8.76750   7.897E-29        13
     8.76850   2.249E-28        10
     8.76950   2.778E-28         9
     8.77050   2.643E-28        13
     8.77150   4.141E-28        24
     8.77250   2.417E-28        19
     8.77350   2.302E-28        13
     8.77450   5.602E-29         8
     8.77550   2.126E-28        16
     8.77650   2.569E-28        12
     8.77750   1.682E-28        19
     8.77850   7.617E-29         7
     8.77950   7.399E-29         4
     8.78050   1.309E-28        17
     8.78150   6.458E-29         7
     8.78250   2.214E-28         7
     8.78350   1.130E-28        15
     8.78450   1.287E-28         8
     8.78550   1.252E-28         9
     8.78650   1.341E-28        16
     8.78750   3.228E-29        10
     8.78850   2.034E-28        17
     8.78950   4.569E-29         7
     8.79050   1.355E-28        13
     8.79150   7.014E-29        19
     8.79250   1.207E-28        32
     8.79350   2.506E-28        32
     8.79450   9.317E-29        12
     8.79550   1.781E-28        19
     8.79650   6.023E-29         8
     8.79750   9.500E-29        15
     8.79850   4.564E-29        11
     8.79950   1.875E-28        14
     8.80050   7.001E-29         7
     8.80150   1.815E-28        10
     8.80250   5.914E-29         8
     8.80350   1.906E-28        12
     8.80450   4.811E-29        13
     8.80550   8.621E-29        19
     8.80650   1.663E-28        19
     8.80750   1.955E-28        25
     8.80850   2.183E-28        18
     8.80950   1.972E-28        14
     8.81050   2.139E-28        21
     8.81150   4.995E-28        20
     8.81250   3.201E-28        21
     8.81350   1.413E-28        24
     8.81450   1.287E-28        18
     8.81550   1.911E-28        28
     8.81650   2.721E-28        14
     8.81750   4.267E-29         9
     8.81850   1.225E-28        15
     8.81950   8.583E-29        12
     8.82050   7.180E-29        15
     8.82150   7.408E-29         9
     8.82250   1.611E-28        16
     8.82350   2.599E-28        20
     8.82450   1.260E-28        18
     8.82550   8.709E-29        14
     8.82650   1.374E-28        26
     8.82750   1.171E-28        18
     8.82850   1.900E-28        18
     8.82950   5.571E-29        11
     8.83050   6.303E-29        14
     8.83150   7.528E-29        14
     8.83250   6.306E-29        12
     8.83350   1.815E-28        15
     8.83450   1.878E-28        16
     8.83550   1.215E-28        10
     8.83650   6.092E-29         9
     8.83750   7.659E-29        10
     8.83850   1.827E-28        27
     8.83950   7.643E-29        10
     8.84050   5.347E-29         6
     8.84150   1.568E-28        15
     8.84250   1.115E-29         5
     8.84350   8.535E-29        13
     8.84450   1.011E-28         9
     8.84550   1.193E-28        16
     8.84650   5.077E-29         5
     8.84750   3.302E-29         9
     8.84850   2.416E-28        25
     8.84950   9.258E-29        14
     8.85050   4.416E-29         6
     8.85150   1.199E-28         5
     8.85250   1.824E-28         7
     8.85350   5.613E-29         8
     8.85450   9.296E-29        10
     8.85550   8.030E-29        14
     8.85650   4.835E-28         8
     8.85750   6.686E-29         8
     8.85850   1.265E-28         9
     8.85950   2.543E-29         5
     8.86050   5.363E-28        18
     8.86150   2.780E-29        10
     8.86250   7.832E-29         5
     8.86350   1.072E-28         7
     8.86450   9.966E-28        13
     8.86550   4.591E-29        11
     8.86650   8.256E-29         7
     8.86750   7.430E-28        10
     8.86850   9.127E-29        18
     8.86950   5.742E-29        10
     8.87050   9.082E-29        16
     8.87150   5.020E-29        11
     8.87250   7.373E-29        10
     8.87350   2.095E-28        20
     8.87450   3.106E-29         7
     8.87550   2.069E-29         4
     8.87650   1.731E-29         7
     8.87750   9.131E-29         7
     8.87850   1.081E-28         9
     8.87950   5.966E-29         9
     8.88050   8.379E-29         7
     8.88150   6.591E-29         9
     8.88250   7.844E-29        16
     8.88350   3.068E-29         7
     8.88450   6.177E-29         7
     8.88550   2.052E-28         8
     8.88650   1.841E-28        12
     8.88750   4.422E-29         8
     8.88850   9.501E-29        16
     8.88950   1.270E-28        15
     8.89050   5.282E-29         5
     8.89150   4.774E-29        11
     8.89250   4.490E-29         7
     8.89350   1.279E-28        14
     8.89450   1.950E-28        15
     8.89550   4.566E-29         8
     8.89650   1.068E-27        12
     8.89750   1.022E-28        10
     8.89850   6.284E-29         7
     8.89950   2.022E-29         6
     8.90050   9.803E-29        10
     8.90150   6.578E-29         8
     8.90250   1.080E-28         6
     8.90350   7.004E-29         7
     8.90450   7.517E-29        11
     8.90550   2.280E-28        14
     8.90650   9.379E-29        15
     8.90750   9.828E-29         8
     8.90850   6.884E-29        10
     8.90950   1.419E-28        16
     8.91050   1.494E-28        12
     8.91150   8.549E-29        17
     8.91250   8.054E-29         8
     8.91350   1.706E-28        18
     8.91450   4.270E-29        13
     8.91550   1.692E-28        13
     8.91650   1.151E-28        17
     8.91750   1.106E-28         7
     8.91850   2.129E-29         6
     8.91950   5.019E-29         8
     8.92050   3.594E-29         7
     8.92150   4.667E-29         8
     8.92250   4.149E-29         6
     8.92350   4.953E-29        10
     8.92450   5.310E-29         7
     8.92550   1.570E-28        13
     8.92650   5.046E-29        11
     8.92750   1.230E-28        18
     8.92850   6.159E-29        11
     8.92950   1.626E-28        16
     8.93050   1.411E-28        15
     8.93150   6.108E-29        12
     8.93250   2.203E-29         3
     8.93350   8.701E-29         6
     8.93450   9.931E-29        14
     8.93550   1.173E-28        12
     8.93650   7.629E-29        11
     8.93750   2.001E-29         5
     8.93850   1.174E-28         7
     8.93950   2.107E-28        18
     8.94050   7.135E-29        11
     8.94150   5.084E-29        11
     8.94250   4.900E-29         6
     8.94350   1.579E-28        13
     8.94450   1.381E-28        12
     8.94550   9.047E-29        17
     8.94650   1.061E-28        13
     8.94750   2.590E-28        17
     8.94850   6.290E-29        12
     8.94950   2.724E-28        18
     8.95050   1.092E-28        12
     8.95150   1.321E-28        15
     8.95250   2.404E-28        20
     8.95350   2.102E-28        16
     8.95450   2.713E-28        16
     8.95550   1.413E-28        14
     8.95650   9.486E-29        13
     8.95750   3.577E-29        10
     8.95850   9.535E-30         4
     8.95950   2.702E-28        22
     8.96050   7.649E-29         8
     8.96150   6.392E-28        14
     8.96250   4.234E-29        10
     8.96350   1.340E-28        19
     8.96450   2.098E-28        17
     8.96550   1.252E-28        16
     8.96650   9.927E-29        17
     8.96750   1.219E-28        13
     8.96850   1.671E-28        11
     8.96950   2.250E-28        12
     8.97050   3.986E-29         5
     8.97150   1.845E-28        12
     8.97250   2.124E-28        21
     8.97350   1.149E-28        12
     8.97450   1.934E-28        17
     8.97550   4.995E-29         9
     8.97650   1.417E-28         9
     8.97750   3.752E-29        11
     8.97850   3.828E-29         2
     8.97950   8.184E-29        21
     8.98050   2.017E-29         7
     8.98150   3.853E-29        10
     8.98250   9.114E-29         8
     8.98350   2.536E-28         9
     8.98450   9.630E-29        13
     8.98550   1.084E-28        13
     8.98650   2.411E-28        11
     8.98750   9.642E-29         4
     8.98850   6.298E-29        11
     8.98950   2.419E-29         6
     8.99050   6.510E-29        15
     8.99150   1.836E-29         6
     8.99250   4.579E-29         9
     8.99350   2.028E-29         6
     8.99450   3.930E-28        15
     8.99550   1.005E-29         4
     8.99650   9.737E-29         7
     8.99750   2.813E-28        15
     8.99850   3.231E-29        10
     8.99950   1.399E-28        13
     9.00050   1.074E-28         4
     9.00150   1.322E-28         7
     9.00250   8.228E-29        11
     9.00350   3.200E-29         6
     9.00450   7.729E-29         7
     9.00550   1.025E-29         3
     9.00650   3.197E-28        15
     9.00750   9.646E-29         8
     9.00850   1.041E-28        12
     9.00950   1.351E-28        12
     9.01050   3.222E-28         5
     9.01150   4.828E-28        13
     9.01250   1.302E-28        14
     9.01350   4.269E-29         7
     9.01450   5.911E-30         3
     9.01550   4.405E-29         4
     9.01650   5.188E-29         3
     9.01750   1.359E-28        10
     9.01850   2.022E-29         5
     9.01950   5.000E-29        10
     9.02050   6.165E-29        10
     9.02150   2.346E-28         7
     9.02250   6.020E-29         8
     9.02350   3.628E-28         8
     9.02450   1.566E-28        11
     9.02550   6.477E-29        10
     9.02650   2.741E-28         7
     9.02750   9.400E-29         9
     9.02850   1.829E-28         8
     9.02950   1.816E-28        13
     9.03050   3.654E-29         3
     9.03150   6.151E-29        13
     9.03250   1.311E-27        13
     9.03350   1.422E-28        10
     9.03450   3.281E-28        15
     9.03550   8.865E-29        12
     9.03650   1.708E-27        17
     9.03750   1.042E-27        10
     9.03850   3.486E-28        12
     9.03950   6.801E-28        14
     9.04050   8.614E-29        15
     9.04150   3.423E-28        14
     9.04250   1.501E-28         9
     9.04350   1.247E-28        12
     9.04450   7.247E-29        11
     9.04550   1.498E-28        12
     9.04650   5.880E-29         9
     9.04750   8.445E-29        11
     9.04850   2.326E-28        13
     9.04950   4.711E-28        14
     9.05050   5.868E-29         8
     9.05150   1.008E-28        15
     9.05250   8.353E-29        18
     9.05350   5.058E-29        10
     9.05450   2.295E-28        16
     9.05550   6.013E-29        11
     9.05650   9.776E-29        15
     9.05750   9.538E-29        16
     9.05850   3.641E-28        18
     9.05950   5.054E-29        12
     9.06050   1.409E-28        10
     9.06150   1.558E-28        19
     9.06250   9.115E-29        12
     9.06350   8.582E-29        13
     9.06450   9.238E-29        17
     9.06550   2.081E-28        24
     9.06650   1.986E-28        35
     9.06750   9.977E-29        23
     9.06850   1.680E-28        21
     9.06950   1.423E-28        25
     9.07050   5.280E-29        10
     9.07150   8.243E-29        11
     9.07250   8.352E-29        13
     9.07350   1.043E-28        13
     9.07450   1.211E-28         9
     9.07550   2.143E-28        16
     9.07650   1.099E-28        11
     9.07750   9.616E-29        10
     9.07850   4.132E-29        12
     9.07950   8.488E-29        15
     9.08050   9.810E-29        13
     9.08150   2.646E-28        15
     9.08250   1.774E-28        19
     9.08350   1.434E-28        12
     9.08450   3.474E-28        21
     9.08550   3.808E-28        17
     9.08650   8.236E-28        26
     9.08750   3.415E-28        18
     9.08850   8.595E-29        10
     9.08950   6.718E-29        15
     9.09050   1.322E-28        19
     9.09150   7.884E-29         8
     9.09250   8.295E-29        15
     9.09350   3.027E-29        10
     9.09450   6.348E-29        18
     9.09550   3.869E-28        12
     9.09650   4.488E-29        11
     9.09750   5.338E-29        10
     9.09850   1.884E-29         6
     9.09950   1.796E-28         9
     9.10050   2.583E-29         7
     9.10150   2.961E-29         7
     9.10250   1.692E-28        18
     9.10350   2.016E-28        21
     9.10450   3.173E-28        15
     9.10550   6.278E-29        15
     9.10650   6.777E-29         6
     9.10750   4.379E-29        12
     9.10850   1.544E-28        11
     9.10950   8.652E-29        11
     9.11050   1.422E-28         9
     9.11150   1.315E-28        17
     9.11250   1.289E-28        14
     9.11350   5.971E-29         9
     9.11450   1.287E-28        15
     9.11550   3.754E-28        18
     9.11650   7.556E-29         6
     9.11750   1.547E-28        15
     9.11850   1.197E-28        19
     9.11950   1.284E-28        17
     9.12050   3.461E-29         8
     9.12150   8.079E-29        16
     9.12250   1.046E-28        14
     9.12350   1.504E-28        13
     9.12450   8.100E-29        15
     9.12550   5.634E-29        12
     9.12650   1.866E-28        10
     9.12750   7.169E-29        11
     9.12850   2.434E-28        10
     9.12950   7.897E-29         7
     9.13050   8.492E-29         9
     9.13150   1.665E-29         3
     9.13250   3.062E-29         9
     9.13350   4.553E-29         9
     9.13450   6.565E-29        12
     9.13550   4.117E-29         7
     9.13650   4.060E-29         9
     9.13750   8.477E-29         6
     9.13850   3.454E-29         9
     9.13950   1.176E-28        16
     9.14050   8.594E-29         7
     9.14150   4.055E-29         4
     9.14250   3.635E-28        10
     9.14350   2.918E-28         6
     9.14450   8.523E-29         8
     9.14550   8.173E-29         8
     9.14650   1.476E-29         6
     9.14750   3.129E-28         7
     9.14850   5.598E-29         9
     9.14950   2.137E-29         7
     9.15050   1.355E-27        13
     9.15150   9.029E-28        27
     9.15250   1.257E-28        10
     9.15350   2.268E-29         6
     9.15450   4.587E-29         7
     9.15550   5.706E-28         4
     9.15650   2.139E-29         5
     9.15750   5.995E-29        12
     9.15850   1.337E-27        17
     9.15950   2.370E-29         5
     9.16050   6.013E-29         4
     9.16150   1.168E-29         5
     9.16250   6.620E-29        10
     9.16350   3.671E-29        10
     9.16450   6.389E-29         6
     9.16550   5.286E-29        11
     9.16650   1.119E-28        11
     9.16750   8.283E-29        13
     9.16850   5.518E-29         6
     9.16950   1.997E-28        14
     9.17050   4.982E-29         8
     9.17150   4.317E-29        11
     9.17250   3.606E-29        10
     9.17350   7.562E-29        12
     9.17450   1.057E-28        17
     9.17550   4.307E-29         4
     9.17650   7.517E-29        10
     9.17750   1.957E-28         7
     9.17850   2.016E-28         9
     9.17950   5.437E-29        10
     9.18050   1.246E-28         8
     9.18150   5.578E-29         8
     9.18250   1.063E-28        12
     9.18350   6.942E-29        13
     9.18450   2.005E-28        21
     9.18550   1.553E-28        16
     9.18650   1.152E-28        11
     9.18750   9.542E-29        10
     9.18850   1.236E-28        17
     9.18950   8.643E-29        10
     9.19050   6.686E-29         7
     9.19150   6.987E-29        12
     9.19250   3.837E-29         5
     9.19350   1.785E-28        11
     9.19450   1.650E-28        15
     9.19550   8.719E-29        13
     9.19650   7.896E-29         8
     9.19750   9.876E-29        14
     9.19850   9.910E-29         9
     9.19950   1.820E-28        12
     9.20050   1.136E-28        12
     9.20150   9.987E-29        14
     9.20250   1.268E-28        18
     9.20350   4.142E-29        10
     9.20450   1.535E-28        15
     9.20550   8.918E-29        12
     9.20650   1.058E-28        12
     9.20750   6.699E-29         4
     9.20850   1.120E-28         8
     9.20950   6.472E-29         4
     9.21050   1.095E-28        11
     9.21150   8.935E-29         9
     9.21250   3.758E-29         5
     9.21350   1.106E-28        15
     9.21450   1.994E-28        21
     9.21550   6.567E-29        10
     9.21650   1.269E-28        14
     9.21750   1.218E-28         8
     9.21850   1.808E-28        11
     9.21950   1.716E-28        21
     9.22050   5.794E-29         5
     9.22150   3.124E-29         5
     9.22250   1.663E-28         6
     9.22350   7.743E-29        14
     9.22450   2.550E-28        22
     9.22550   1.935E-28         9
     9.22650   8.055E-29        16
     9.22750   1.666E-29         6
     9.22850   6.619E-29        12
     9.22950   1.641E-28        13
     9.23050   1.135E-28        10
     9.23150   8.335E-29        15
     9.23250   8.935E-29         6
     9.23350   2.430E-28        31
     9.23450   2.240E-28        19
     9.23550   3.794E-28        20
     9.23650   2.226E-28        14
     9.23750   2.287E-28        19
     9.23850   1.156E-28        20
     9.23950   2.920E-28        26
     9.24050   9.763E-29        10
     9.24150   5.342E-29         7
     9.24250   7.475E-29        13
     9.24350   4.881E-29         6
     9.24450   1.989E-28         8
     9.24550   2.160E-29         4
     9.24650   1.082E-28         7
     9.24750   8.110E-29        11
     9.24850   1.932E-28        21
     9.24950   9.460E-29        10
     9.25050   7.262E-29        14
     9.25150   1.136E-28        13
     9.25250   4.291E-29         7
     9.25350   5.849E-29         6
     9.25450   4.152E-28         9
     9.25550   3.689E-29         9
     9.25650   1.881E-28        13
     9.25750   5.492E-29        12
     9.25850   2.121E-28        12
     9.25950   2.883E-28        19
     9.26050   3.190E-29         6
     9.26150   9.472E-29         7
     9.26250   1.762E-29         4
     9.26350   5.965E-29        11
     9.26450   9.015E-29        12
     9.26550   1.012E-28        11
     9.26650   9.659E-29        16
     9.26750   1.021E-28         9
     9.26850   4.175E-28        12
     9.26950   1.373E-28        16
     9.27050   7.790E-29        11
     9.27150   3.891E-29         8
     9.27250   8.090E-29        14
     9.27350   6.340E-29         9
     9.27450   5.890E-29         9
     9.27550   4.875E-29         8
     9.27650   1.330E-28         8
     9.27750   1.045E-28        15
     9.27850   9.744E-29         8
     9.27950   6.478E-29         6
     9.28050   2.875E-28        10
     9.28150   4.353E-28        15
     9.28250   4.341E-29        14
     9.28350   2.539E-29         6
     9.28450   2.750E-29         5
     9.28550   2.005E-29         6
     9.28650   1.396E-28         7
     9.28750   3.166E-29         5
     9.28850   7.066E-29         5
     9.28950   8.876E-29         8
     9.29050   6.591E-29         9
     9.29150   2.319E-28         5
     9.29250   3.971E-28        13
     9.29350   1.626E-28         7
     9.29450   1.331E-28         8
     9.29550   7.350E-28        14
     9.29650   1.292E-28        12
     9.29750   6.034E-29        13
     9.29850   1.464E-28        10
     9.29950   2.539E-28        11
     9.30050   1.503E-28        14
     9.30150   2.821E-28        19
     9.30250   5.413E-29         9
     9.30350   2.631E-28        10
     9.30450   7.863E-29         8
     9.30550   1.036E-28        11
     9.30650   2.702E-28        12
     9.30750   2.277E-28        13
     9.30850   1.407E-29         5
     9.30950   3.146E-28        17
     9.31050   7.763E-29        13
     9.31150   2.166E-28        10
     9.31250   2.462E-28        13
     9.31350   1.366E-28         9
     9.31450   2.104E-28        14
     9.31550   2.362E-28        23
     9.31650   2.351E-28        11
     9.31750   2.306E-28        11
     9.31850   4.269E-28        22
     9.31950   5.315E-28        14
     9.32050   1.262E-28         7
     9.32150   3.263E-28        13
     9.32250   1.754E-28        18
     9.32350   8.229E-29        19
     9.32450   6.531E-29        11
     9.32550   1.140E-28        15
     9.32650   7.571E-29        12
     9.32750   8.712E-29        10
     9.32850   7.136E-29        10
     9.32950   9.367E-29        11
     9.33050   1.134E-28        18
     9.33150   1.737E-28        23
     9.33250   7.185E-29        16
     9.33350   7.293E-29        15
     9.33450   1.300E-28        10
     9.33550   1.379E-28        15
     9.33650   3.556E-28        21
     9.33750   6.157E-29        16
     9.33850   1.638E-28        11
     9.33950   2.614E-28        15
     9.34050   1.898E-28        35
     9.34150   1.658E-28        29
     9.34250   8.359E-29        12
     9.34350   1.430E-28        21
     9.34450   2.388E-28        12
     9.34550   6.697E-29        11
     9.34650   2.065E-28        23
     9.34750   2.029E-28        14
     9.34850   7.760E-29        14
     9.34950   3.381E-28        13
     9.35050   8.760E-29        12
     9.35150   8.705E-29        21
     9.35250   7.568E-29         8
     9.35350   7.194E-29         9
     9.35450   2.013E-28        20
     9.35550   8.109E-29        13
     9.35650   1.352E-28        12
     9.35750   4.768E-28        24
     9.35850   2.107E-28        19
     9.35950   1.505E-28        14
     9.36050   3.348E-28        16
     9.36150   4.474E-28        18
     9.36250   3.149E-28        13
     9.36350   1.222E-28        14
     9.36450   8.145E-28        21
     9.36550   1.549E-28        15
     9.36650   9.180E-29        14
     9.36750   1.236E-28        22
     9.36850   1.635E-28        17
     9.36950   3.523E-28        16
     9.37050   5.770E-29        11
     9.37150   7.481E-29        11
     9.37250   9.875E-29        17
     9.37350   1.109E-28        17
     9.37450   3.308E-29        10
     9.37550   4.684E-29        14
     9.37650   7.313E-29        17
     9.37750   6.979E-29        14
     9.37850   4.434E-29        11
     9.37950   1.117E-28        18
     9.38050   2.890E-28        16
     9.38150   1.089E-28        15
     9.38250   1.807E-28        13
     9.38350   3.686E-28        15
     9.38450   9.265E-29        13
     9.38550   1.106E-28        19
     9.38650   1.312E-28        16
     9.38750   2.214E-28        15
     9.38850   1.207E-28        13
     9.38950   3.474E-29         5
     9.39050   7.150E-29        11
     9.39150   8.792E-29         9
     9.39250   2.563E-28        10
     9.39350   5.986E-29        11
     9.39450   5.332E-29        12
     9.39550   8.370E-29         6
     9.39650   4.327E-28        10
     9.39750   1.091E-28        14
     9.39850   1.757E-28        13
     9.39950   1.337E-28        26
     9.40050   1.642E-28        17
     9.40150   6.989E-29         9
     9.40250   1.142E-28         6
     9.40350   1.121E-28        12
     9.40450   1.051E-28         9
     9.40550   5.583E-29        10
     9.40650   7.855E-29        10
     9.40750   4.962E-29         9
     9.40850   1.992E-29         6
     9.40950   3.519E-29         7
     9.41050   1.065E-28        11
     9.41150   1.436E-29         3
     9.41250   1.973E-28        16
     9.41350   1.095E-28        12
     9.41450   3.203E-29         4
     9.41550   1.367E-28        12
     9.41650   7.218E-29         9
     9.41750   1.367E-28        15
     9.41850   3.329E-28        10
     9.41950   2.634E-29         8
     9.42050   2.065E-29         8
     9.42150   2.998E-28        27
     9.42250   6.523E-29        12
     9.42350   1.895E-28        10
     9.42450   9.051E-30         3
     9.42550   4.679E-29         8
     9.42650   8.621E-29         7
     9.42750   2.001E-28        11
     9.42850   3.270E-28        12
     9.42950   2.552E-28        14
     9.43050   2.800E-28        15
     9.43150   7.894E-29        13
     9.43250   7.636E-29         7
     9.43350   2.111E-28        14
     9.43450   1.523E-28        12
     9.43550   5.834E-29         9
     9.43650   6.727E-29        13
     9.43750   3.158E-29         5
     9.43850   6.326E-28         6
     9.43950   8.896E-29         9
     9.44050   4.518E-29         6
     9.44150   3.762E-29         7
     9.44250   6.261E-28        17
     9.44350   2.573E-29         9
     9.44450   6.188E-29         6
     9.44550   6.514E-29         5
     9.44650   1.174E-27        14
     9.44750   1.535E-28        12
     9.44850   8.979E-28        14
     9.44950   6.676E-29        10
     9.45050   9.133E-29         7
     9.45150   5.483E-29         7
     9.45250   3.040E-29        11
     9.45350   2.903E-28        19
     9.45450   6.374E-29         5
     9.45550   7.013E-29         7
     9.45650   2.991E-28        19
     9.45750   1.092E-28        15
     9.45850   1.582E-28        18
     9.45950   3.568E-28        28
     9.46050   2.288E-28        14
     9.46150   1.473E-28        24
     9.46250   2.906E-28        24
     9.46350   8.311E-29        10
     9.46450   3.763E-29         8
     9.46550   7.253E-29         8
     9.46650   6.074E-29        11
     9.46750   3.773E-29         8
     9.46850   2.217E-28        14
     9.46950   3.853E-28        17
     9.47050   3.480E-29         2
     9.47150   9.991E-29        15
     9.47250   1.016E-28        16
     9.47350   1.574E-28        15
     9.47450   6.097E-29        14
     9.47550   7.705E-29        12
     9.47650   7.777E-29        11
     9.47750   1.546E-28        16
     9.47850   1.604E-28        18
     9.47950   1.172E-28        20
     9.48050   1.071E-28        12
     9.48150   5.304E-29         5
     9.48250   4.149E-28        17
     9.48350   2.939E-29         7
     9.48450   1.563E-29         6
     9.48550   1.160E-28        13
     9.48650   7.688E-29         4
     9.48750   2.148E-28        14
     9.48850   1.018E-28        13
     9.48950   1.169E-28        13
     9.49050   1.688E-28        12
     9.49150   2.418E-28        14
     9.49250   1.750E-28        15
     9.49350   6.695E-29         9
     9.49450   1.004E-28        18
     9.49550   9.743E-29        13
     9.49650   9.521E-29        12
     9.49750   1.625E-28         7
     9.49850   2.171E-29         5
     9.49950   2.313E-28        15
     9.50050   9.391E-29         7
     9.50150   2.597E-28        21
     9.50250   1.402E-28        18
     9.50350   1.364E-28        16
     9.50450   1.506E-28        22
     9.50550   1.958E-28        16
     9.50650   8.511E-29        10
     9.50750   7.252E-29        13
     9.50850   8.605E-29         6
     9.50950   7.227E-29        12
     9.51050   2.843E-28        19
     9.51150   4.839E-29         5
     9.51250   1.004E-28        13
     9.51350   9.747E-29        19
     9.51450   1.374E-28        20
     9.51550   3.013E-28        18
     9.51650   2.533E-28        10
     9.51750   6.201E-29        11
     9.51850   1.225E-28        15
     9.51950   1.371E-28        17
     9.52050   3.921E-29         5
     9.52150   9.789E-29         8
     9.52250   1.003E-27        11
     9.52350   1.218E-28        14
     9.52450   9.880E-30         4
     9.52550   3.345E-28        12
     9.52650   9.691E-29         6
     9.52750   4.807E-29         6
     9.52850   8.563E-29        10
     9.52950   7.703E-29         6
     9.53050   4.776E-29         5
     9.53150   1.084E-28         7
     9.53250   3.506E-28         7
     9.53350   8.661E-29        15
     9.53450   9.367E-29         9
     9.53550   2.978E-29        10
     9.53650   3.663E-29         8
     9.53750   2.486E-28        17
     9.53850   3.176E-28        14
     9.53950   1.612E-28        10
     9.54050   7.471E-29         9
     9.54150   2.496E-28        14
     9.54250   7.052E-29        10
     9.54350   7.117E-29        12
     9.54450   6.026E-29         7
     9.54550   1.520E-29         5
     9.54650   1.322E-28        14
     9.54750   6.476E-29        11
     9.54850   8.151E-29        11
     9.54950   2.400E-29        10
     9.55050   9.010E-29         9
     9.55150   4.582E-28        12
     9.55250   4.307E-29        10
     9.55350   2.951E-29         4
     9.55450   3.600E-29        10
     9.55550   4.826E-29        10
     9.55650   4.901E-29        11
     9.55750   1.333E-28        15
     9.55850   2.704E-29         5
     9.55950   5.199E-29         4
     9.56050   6.041E-29         9
     9.56150   1.170E-28        10
     9.56250   6.907E-29        10
     9.56350   1.550E-28         6
     9.56450   1.990E-28        15
     9.56550   3.025E-29         6
     9.56650   2.533E-29         7
     9.56750   8.903E-29         3
     9.56850   7.050E-29         6
     9.56950   1.580E-29         3
     9.57050   2.370E-29         4
     9.57150   4.314E-29         6
     9.57250   1.802E-28         8
     9.57350   9.041E-29         7
     9.57450   1.331E-28         8
     9.57550   8.900E-29        13
     9.57650   3.472E-28         8
     9.57750   1.041E-28        13
     9.57850   2.758E-28        14
     9.57950   3.192E-28         8
     9.58050   1.946E-28         6
     9.58150   2.049E-28        15
     9.58250   1.327E-28        12
     9.58350   1.032E-28        19
     9.58450   1.639E-28        11
     9.58550   1.344E-28        17
     9.58650   6.470E-29        10
     9.58750   2.070E-28         8
     9.58850   6.457E-29        13
     9.58950   2.933E-28        22
     9.59050   1.090E-27        12
     9.59150   1.621E-28        12
     9.59250   2.130E-28        11
     9.59350   2.479E-28        14
     9.59450   3.294E-28        11
     9.59550   5.907E-29        12
     9.59650   2.734E-27        11
     9.59750   8.743E-29        10
     9.59850   1.132E-28        17
     9.59950   1.162E-28        14
     9.60050   1.221E-27        12
     9.60150   6.372E-29         8
     9.60250   1.015E-27        12
     9.60350   6.803E-28        16
     9.60450   4.947E-28        11
     9.60550   1.130E-28        17
     9.60650   1.082E-28        10
     9.60750   2.354E-28        23
     9.60850   3.179E-29         7
     9.60950   4.432E-29        12
     9.61050   9.496E-29        13
     9.61150   1.416E-28        15
     9.61250   1.346E-28        11
     9.61350   1.640E-28        22
     9.61450   2.202E-28        38
     9.61550   2.486E-28        31
     9.61650   1.383E-28        24
     9.61750   1.521E-28        25
     9.61850   1.591E-28        17
     9.61950   7.053E-29        11
     9.62050   1.838E-28        18
     9.62150   2.156E-28        23
     9.62250   1.103E-28         8
     9.62350   2.296E-28        15
     9.62450   2.183E-28        17
     9.62550   1.061E-28        14
     9.62650   1.038E-28        15
     9.62750   2.378E-29         8
     9.62850   1.688E-28        18
     9.62950   1.389E-28        23
     9.63050   2.641E-28        17
     9.63150   2.334E-28        18
     9.63250   3.167E-28        35
     9.63350   3.212E-28        18
     9.63450   2.875E-28        15
     9.63550   2.771E-28        17
     9.63650   4.890E-28        25
     9.63750   3.731E-28        14
     9.63850   1.007E-28        18
     9.63950   1.370E-28        17
     9.64050   5.154E-29        16
     9.64150   4.385E-29         9
     9.64250   4.782E-29        16
     9.64350   7.001E-29        16
     9.64450   1.613E-28        18
     9.64550   2.675E-29         9
     9.64650   1.168E-28        20
     9.64750   8.431E-29        12
     9.64850   3.121E-28        29
     9.64950   4.131E-29         8
     9.65050   5.579E-29        13
     9.65150   1.682E-28        26
     9.65250   4.690E-29        10
     9.65350   8.673E-29        13
     9.65450   8.480E-29        17
     9.65550   7.735E-29        10
     9.65650   5.806E-29        11
     9.65750   9.720E-29         7
     9.65850   6.558E-29         8
     9.65950   1.084E-28        14
     9.66050   1.037E-28        12
     9.66150   7.916E-29        11
     9.66250   1.219E-28        12
     9.66350   9.383E-29        11
     9.66450   4.847E-28        13
     9.66550   7.097E-29         8
     9.66650   2.521E-28        10
     9.66750   4.723E-29         6
     9.66850   1.628E-28        21
     9.66950   3.559E-29        10
     9.67050   3.679E-28        13
     9.67150   1.607E-28        13
     9.67250   1.704E-29         4
     9.67350   1.184E-28        15
     9.67450   1.389E-28        10
     9.67550   1.681E-28        13
     9.67650   5.155E-29        11
     9.67750   5.997E-29         9
     9.67850   2.545E-29         6
     9.67950   1.439E-28        10
     9.68050   6.575E-29         8
     9.68150   5.764E-29         7
     9.68250   7.384E-29        11
     9.68350   9.543E-29        17
     9.68450   5.007E-29         8
     9.68550   1.521E-28        10
     9.68650   7.725E-29        10
     9.68750   6.463E-29         7
     9.68850   1.170E-28        11
     9.68950   7.843E-29        13
     9.69050   1.219E-28        13
     9.69150   4.825E-29        13
     9.69250   7.243E-29        11
     9.69350   1.575E-28        12
     9.69450   1.330E-27        15
     9.69550   3.341E-29         6
     9.69650   4.127E-29         7
     9.69750   1.325E-28        16
     9.69850   1.185E-28         9
     9.69950   8.602E-29        10
     9.70050   4.445E-29         9
     9.70150   7.387E-29         6
     9.70250   3.525E-29         6
     9.70350   4.783E-29        11
     9.70450   8.424E-29        14
     9.70550   6.975E-29         7
     9.70650   6.963E-29         7
     9.70750   5.950E-29        13
     9.70850   1.380E-28         7
     9.70950   8.102E-29        12
     9.71050   3.365E-29         7
     9.71150   7.130E-29        12
     9.71250   6.931E-29         5
     9.71350   1.954E-28        10
     9.71450   1.226E-28        14
     9.71550   6.080E-29        11
     9.71650   5.249E-29         6
     9.71750   1.470E-28        14
     9.71850   1.702E-28        15
     9.71950   1.905E-28        16
     9.72050   8.516E-29         8
     9.72150   1.745E-28        19
     9.72250   1.459E-28         8
     9.72350   7.766E-29        13
     9.72450   3.867E-28        13
     9.72550   1.262E-28         9
     9.72650   6.368E-29        14
     9.72750   5.682E-29        10
     9.72850   2.953E-29         6
     9.72950   3.798E-28         9
     9.73050   4.379E-29        11
     9.73150   1.253E-28        13
     9.73250   4.060E-29        13
     9.73350   8.489E-28        11
     9.73450   1.199E-28        16
     9.73550   7.972E-29        14
     9.73650   7.211E-28        18
     9.73750   6.063E-29        15
     9.73850   2.402E-28        21
     9.73950   1.500E-27        17
     9.74050   5.590E-29        12
     9.74150   5.144E-29        10
     9.74250   3.568E-29        10
     9.74350   3.400E-29         8
     9.74450   5.412E-29        14
     9.74550   7.814E-29        12
     9.74650   2.239E-29         7
     9.74750   6.300E-29        13
     9.74850   1.370E-28        15
     9.74950   2.635E-28        29
     9.75050   1.049E-28        15
     9.75150   4.199E-29         9
     9.75250   1.271E-28         7
     9.75350   4.345E-29         5
     9.75450   9.000E-29         7
     9.75550   6.923E-29        12
     9.75650   3.941E-29         5
     9.75750   1.185E-28        10
     9.75850   9.487E-29         9
     9.75950   1.314E-28        17
     9.76050   2.424E-28         7
     9.76150   1.794E-28        13
     9.76250   1.229E-28         7
     9.76350   2.181E-28        16
     9.76450   1.812E-28        17
     9.76550   9.266E-29         9
     9.76650   9.632E-28        25
     9.76750   1.725E-28        18
     9.76850   7.735E-29         5
     9.76950   2.832E-29         7
     9.77050   1.797E-28        10
     9.77150   1.100E-28        15
     9.77250   2.636E-28        19
     9.77350   6.720E-29         6
     9.77450   2.200E-28        13
     9.77550   4.420E-29         8
     9.77650   7.087E-29         9
     9.77750   1.206E-28        11
     9.77850   1.370E-28         4
     9.77950   1.928E-28        12
     9.78050   3.365E-28        19
     9.78150   1.655E-28        15
     9.78250   3.523E-28        15
     9.78350   2.111E-28        19
     9.78450   2.068E-28        21
     9.78550   4.057E-28        13
     9.78650   1.865E-28        13
     9.78750   1.232E-28        13
     9.78850   6.862E-29        11
     9.78950   2.662E-28        26
     9.79050   1.960E-28        14
     9.79150   1.321E-28        15
     9.79250   8.751E-29        12
     9.79350   8.324E-29        14
     9.79450   1.333E-28        17
     9.79550   2.236E-28        13
     9.79650   2.720E-29         2
     9.79750   7.739E-29        15
     9.79850   9.070E-29        13
     9.79950   1.093E-28        10
     9.80050   1.573E-28        14
     9.80150   2.015E-28        13
     9.80250   1.333E-28        20
     9.80350   1.500E-28        15
     9.80450   2.469E-28        10
     9.80550   1.083E-28        13
     9.80650   7.662E-29        12
     9.80750   3.939E-29         7
     9.80850   3.124E-29         5
     9.80950   5.157E-28        13
     9.81050   9.399E-29        11
     9.81150   1.453E-28        10
     9.81250   2.636E-29         5
     9.81350   7.757E-29         6
     9.81450   5.443E-29        12
     9.81550   5.256E-29         4
     9.81650   6.619E-29         8
     9.81750   7.573E-29        14
     9.81850   7.449E-29         9
     9.81950   1.015E-28        10
     9.82050   1.963E-29         6
     9.82150   1.303E-28        12
     9.82250   2.584E-28         6
     9.82350   7.418E-29        11
     9.82450   6.692E-28        17
     9.82550   1.714E-28        16
     9.82650   1.049E-28        15
     9.82750   2.873E-29         7
     9.82850   2.950E-28         7
     9.82950   1.003E-28         9
     9.83050   8.786E-29        11
     9.83150   9.833E-29        12
     9.83250   2.879E-28         5
     9.83350   1.167E-28        12
     9.83450   1.122E-28         6
     9.83550   1.944E-28         9
     9.83650   2.993E-28        15
     9.83750   1.009E-28         7
     9.83850   1.003E-28        11
     9.83950   8.040E-29         8
     9.84050   6.354E-29        13
     9.84150   1.311E-28         9
     9.84250   5.946E-29        11
     9.84350   1.001E-28         6
     9.84450   1.264E-28        17
     9.84550   2.647E-28        19
     9.84650   1.019E-28        10
     9.84750   6.943E-29        10
     9.84850   2.623E-28        11
     9.84950   2.504E-28         9
     9.85050   2.110E-28         9
     9.85150   1.325E-28        14
     9.85250   1.376E-28         7
     9.85350   2.328E-30         1
     9.85450   3.081E-29         7
     9.85550   1.158E-28         6
     9.85650   1.242E-28        18
     9.85750   1.383E-28         5
     9.85850   3.965E-28        15
     9.85950   5.237E-28        20
     9.86050   3.475E-28        11
     9.86150   4.206E-28        18
     9.86250   3.524E-28        16
     9.86350   6.871E-28        13
     9.86450   6.528E-28        14
     9.86550   2.428E-28        14
     9.86650   6.736E-29         6
     9.86750   1.686E-28         5
     9.86850   1.411E-28         4
     9.86950   4.249E-28        10
     9.87050   1.163E-28        13
     9.87150   1.474E-28         8
     9.87250   1.008E-28         7
     9.87350   1.555E-28        11
     9.87450   1.062E-28        10
     9.87550   5.711E-29        13
     9.87650   1.818E-29         5
     9.87750   1.321E-28        14
     9.87850   1.362E-28        19
     9.87950   2.069E-28        22
     9.88050   3.528E-28        18
     9.88150   9.285E-29        15
     9.88250   1.092E-28        20
     9.88350   2.225E-28        31
     9.88450   2.202E-28        21
     9.88550   2.566E-28        15
     9.88650   1.749E-28        17
     9.88750   1.712E-28        19
     9.88850   1.932E-28        35
     9.88950   4.258E-28        31
     9.89050   2.959E-28        31
     9.89150   3.015E-28        22
     9.89250   2.545E-28        19
     9.89350   5.345E-28        18
     9.89450   1.656E-28        19
     9.89550   2.963E-28        14
     9.89650   1.515E-28        19
     9.89750   1.339E-28        16
     9.89850   1.649E-28        26
     9.89950   2.034E-28        20
     9.90050   1.337E-28        12
     9.90150   4.272E-28        14
     9.90250   5.208E-28        19
     9.90350   1.082E-28        15
     9.90450   2.090E-28        20
     9.90550   1.370E-28        19
     9.90650   3.871E-28        30
     9.90750   3.214E-28        26
     9.90850   4.219E-28        21
     9.90950   1.589E-28         8
     9.91050   3.992E-28        15
     9.91150   4.240E-28        22
     9.91250   2.825E-28        18
     9.91350   7.128E-29        14
     9.91450   4.411E-29        15
     9.91550   3.803E-28        21
     9.91650   1.104E-28        26
     9.91750   7.766E-29        17
     9.91850   2.298E-29         7
     9.91950   1.263E-28        18
     9.92050   1.081E-28        19
     9.92150   3.398E-28        22
     9.92250   1.598E-28        26
     9.92350   1.290E-28        21
     9.92450   1.295E-28        17
     9.92550   2.131E-28        28
     9.92650   7.713E-29        10
     9.92750   2.399E-29         8
     9.92850   1.058E-28        21
     9.92950   7.509E-29        12
     9.93050   2.690E-28        16
     9.93150   6.890E-29         9
     9.93250   6.619E-29         8
     9.93350   1.345E-28        14
     9.93450   8.066E-29        10
     9.93550   1.029E-28        13
     9.93650   1.199E-28        14
     9.93750   8.104E-29         8
     9.93850   1.731E-28        11
     9.93950   1.076E-28         8
     9.94050   8.852E-29         7
     9.94150   7.639E-29         9
     9.94250   1.772E-28        16
     9.94350   1.275E-28        13
     9.94450   4.892E-29        10
     9.94550   3.982E-29        13
     9.94650   1.836E-28         8
     9.94750   5.042E-29         3
     9.94850   6.094E-29        16
     9.94950   3.352E-28        14
     9.95050   3.547E-28        13
     9.95150   2.039E-28        20
     9.95250   8.562E-29        14
     9.95350   1.828E-28        10
     9.95450   2.542E-29         7
     9.95550   7.854E-29        10
     9.95650   5.702E-29         2
     9.95750   5.371E-28        19
     9.95850   7.343E-28        17
     9.95950   9.434E-29        18
     9.96050   1.089E-28        14
     9.96150   1.321E-28        13
     9.96250   2.351E-29         5
     9.96350   3.054E-29         6
     9.96450   2.098E-28         8
     9.96550   6.522E-29        15
     9.96650   1.211E-28        12
     9.96750   9.014E-29        16
     9.96850   8.309E-29         4
     9.96950   2.299E-28        16
     9.97050   1.035E-28        17
     9.97150   9.433E-29        20
     9.97250   6.521E-29        11
     9.97350   4.732E-29         9
     9.97450   1.439E-28        20
     9.97550   1.086E-28        12
     9.97650   4.258E-29         8
     9.97750   5.380E-29        13
     9.97850   5.351E-29         8
     9.97950   5.107E-29         5
     9.98050   3.005E-29         7
     9.98150   1.404E-28        22
     9.98250   9.748E-29        16
     9.98350   1.275E-28        15
     9.98450   4.639E-29         9
     9.98550   5.466E-29        11
     9.98650   6.169E-29         6
     9.98750   4.231E-29        10
     9.98850   4.967E-29        13
     9.98950   6.061E-29         9
     9.99050   1.102E-28        10
     9.99150   3.677E-29         7
     9.99250   4.632E-29         9
     9.99350   4.324E-29         9
     9.99450   1.753E-28        14
     9.99550   8.989E-29         6
     9.99650   1.814E-28        18
     9.99750   1.377E-28        21
     9.99850   4.193E-29         5
     9.99950   5.097E-29        12
    10.00050   1.866E-28        11
    10.00150   1.184E-28        13
    10.00250   5.067E-29         6
    10.00350   1.319E-28        18
    10.00450   6.123E-29         7
    10.00550   2.935E-28        22
    10.00650   2.206E-28        12
    10.00750   9.238E-29        12
    10.00850   1.532E-28        13
    10.00950   1.371E-28        22
    10.01050   1.366E-28        12
    10.01150   2.111E-28        15
    10.01250   1.991E-28        12
    10.01350   1.632E-28        19
    10.01450   5.969E-29        13
    10.01550   3.359E-28        15
    10.01650   3.714E-29         6
    10.01750   4.283E-29        10
    10.01850   6.137E-29        10
    10.01950   4.104E-29         6
    10.02050   6.981E-28        14
    10.02150   5.992E-29        11
    10.02250   4.149E-29        13
    10.02350   1.062E-28        12
    10.02450   6.262E-28        19
    10.02550   1.605E-28        26
    10.02650   8.533E-29         8
    10.02750   1.279E-27        25
    10.02850   1.504E-28        12
    10.02950   1.043E-27        14
    10.03050   1.646E-27        15
    10.03150   1.661E-28         9
    10.03250   1.746E-28        16
    10.03350   1.374E-28        10
    10.03450   4.922E-29         6
    10.03550   2.083E-28        16
    10.03650   7.237E-29         7
    10.03750   2.489E-28        21
    10.03850   1.141E-28        12
    10.03950   7.869E-29        10
    10.04050   1.714E-28        13
    10.04150   1.707E-28         9
    10.04250   2.577E-29         5
    10.04350   1.724E-28        15
    10.04450   5.914E-29        14
    10.04550   1.125E-28         7
    10.04650   2.796E-29         8
    10.04750   3.501E-29        11
    10.04850   1.400E-28        12
    10.04950   1.710E-28        21
    10.05050   2.066E-28        12
    10.05150   1.902E-28        16
    10.05250   3.478E-28        21
    10.05350   2.095E-28        15
    10.05450   1.274E-28        10
    10.05550   1.689E-28        13
    10.05650   2.611E-28        13
    10.05750   1.373E-28        14
    10.05850   8.635E-29        13
    10.05950   1.332E-28         8
    10.06050   3.537E-28        24
    10.06150   1.317E-28        13
    10.06250   4.882E-29         5
    10.06350   2.548E-28        17
    10.06450   1.308E-28        18
    10.06550   4.422E-28        18
    10.06650   7.099E-29        13
    10.06750   6.220E-29        12
    10.06850   3.625E-29        10
    10.06950   6.380E-29         7
    10.07050   2.536E-28        19
    10.07150   5.190E-29        11
    10.07250   8.808E-29        14
    10.07350   1.627E-28        16
    10.07450   6.287E-29        14
    10.07550   1.374E-28         9
    10.07650   2.102E-29         5
    10.07750   1.958E-28        22
    10.07850   8.507E-29        17
    10.07950   2.895E-28        11
    10.08050   1.085E-28        11
    10.08150   2.089E-28         9
    10.08250   1.203E-28         6
    10.08350   2.944E-29         7
    10.08450   1.015E-28        16
    10.08550   2.645E-29         6
    10.08650   5.115E-29        11
    10.08750   2.129E-29         6
    10.08850   2.390E-29         5
    10.08950   6.124E-29        11
    10.09050   2.600E-29         7
    10.09150   8.545E-28         8
    10.09250   7.047E-29        10
    10.09350   4.982E-28        16
    10.09450   2.260E-29         7
    10.09550   2.428E-29         8
    10.09650   1.041E-28        18
    10.09750   3.775E-29         7
    10.09850   2.586E-28        20
    10.09950   2.617E-28        19
    10.10050   1.254E-28        22
    10.10150   6.823E-29        15
    10.10250   7.469E-29        11
    10.10350   2.830E-29         6
    10.10450   1.003E-28        10
    10.10550   2.370E-28        13
    10.10650   2.493E-28        11
    10.10750   5.231E-29         6
    10.10850   1.040E-28         9
    10.10950   2.585E-29         5
    10.11050   1.030E-28        13
    10.11150   8.369E-29        11
    10.11250   8.551E-29         6
    10.11350   9.001E-29         9
    10.11450   2.596E-28         5
    10.11550   2.830E-29        10
    10.11650   1.432E-28        17
    10.11750   1.957E-28         7
    10.11850   2.814E-28        12
    10.11950   2.428E-28         8
    10.12050   8.011E-29         7
    10.12150   1.460E-28        10
    10.12250   1.059E-28        10
    10.12350   9.317E-30         3
    10.12450   1.639E-28        13
    10.12550   1.383E-28        14
    10.12650   1.657E-28        10
    10.12750   9.910E-29         8
    10.12850   2.625E-28        11
    10.12950   9.539E-29         7
    10.13050   1.075E-28         7
    10.13150   3.242E-28        15
    10.13250   1.101E-29         4
    10.13350   2.813E-28         7
    10.13450   1.148E-28        13
    10.13550   4.804E-29        11
    10.13650   5.311E-29        12
    10.13750   8.979E-29        12
    10.13850   4.899E-28        19
    10.13950   6.979E-29        14
    10.14050   3.755E-29         9
    10.14150   2.047E-28         8
    10.14250   1.495E-28        10
    10.14350   3.652E-28         9
    10.14450   2.447E-28        16
    10.14550   3.883E-29         6
    10.14650   1.318E-28         9
    10.14750   5.226E-29        10
    10.14850   9.864E-29        14
    10.14950   5.147E-29         8
    10.15050   5.320E-29         2
    10.15150   3.746E-28        25
    10.15250   8.769E-29        14
    10.15350   1.538E-28        17
    10.15450   1.025E-28        15
    10.15550   3.482E-29         9
    10.15650   7.753E-29        11
    10.15750   7.126E-29        21
    10.15850   1.417E-28        20
    10.15950   2.062E-29         3
    10.16050   1.769E-28        13
    10.16150   1.732E-27        25
    10.16250   1.820E-28        27
    10.16350   2.942E-28        39
    10.16450   1.506E-28        25
    10.16550   2.898E-27        28
    10.16650   5.086E-28        19
    10.16750   1.109E-27        16
    10.16850   1.508E-27        16
    10.16950   8.100E-28        18
    10.17050   1.593E-28        17
    10.17150   1.740E-28        24
    10.17250   6.581E-29        13
    10.17350   1.043E-28        17
    10.17450   4.825E-29        14
    10.17550   2.465E-28        20
    10.17650   1.685E-28        22
    10.17750   1.015E-28        17
    10.17850   3.757E-28        15
    10.17950   4.259E-28        36
    10.18050   2.205E-28        20
    10.18150   6.470E-28        32
    10.18250   2.271E-28        25
    10.18350   2.307E-28        16
    10.18450   3.760E-28        17
    10.18550   3.765E-28        11
    10.18650   3.808E-28        13
    10.18750   3.148E-28         8
    10.18850   6.046E-29        16
    10.18950   3.693E-29        10
    10.19050   1.554E-28        22
    10.19150   7.411E-29        15
    10.19250   9.643E-29        23
    10.19350   1.238E-28        16
    10.19450   8.064E-29        15
    10.19550   1.278E-28        27
    10.19650   1.681E-28        21
    10.19750   1.040E-28        23
    10.19850   8.606E-29        13
    10.19950   2.185E-28        27
    10.20050   1.073E-28        18
    10.20150   1.776E-28        13
    10.20250   1.595E-28        24
    10.20350   1.437E-28        14
    10.20450   8.965E-29        19
    10.20550   1.559E-28        17
    10.20650   8.330E-29        14
    10.20750   6.893E-29        10
    10.20850   1.503E-29         2
    10.20950   2.419E-28        13
    10.21050   1.910E-28        23
    10.21150   1.299E-28        14
    10.21250   1.420E-28        16
    10.21350   4.793E-29         5
    10.21450   5.896E-29         9
    10.21550   9.928E-29         8
    10.21650   1.846E-28        17
    10.21750   1.254E-28        15
    10.21850   9.708E-29        15
    10.21950   1.523E-28        19
    10.22050   2.488E-29         6
    10.22150   1.032E-28        12
    10.22250   2.796E-28        18
    10.22350   7.678E-29        13
    10.22450   6.212E-29        13
    10.22550   5.461E-29        13
    10.22650   9.501E-29        10
    10.22750   5.222E-29        13
    10.22850   2.414E-29        11
    10.22950   5.717E-28        13
    10.23050   1.477E-28         8
    10.23150   8.204E-29        12
    10.23250   9.576E-29        16
    10.23350   4.778E-28        12
    10.23450   2.933E-28        10
    10.23550   9.972E-29         8
    10.23650   4.291E-28        12
    10.23750   6.731E-29         9
    10.23850   1.966E-29         4
    10.23950   5.278E-29         5
    10.24050   1.494E-28         6
    10.24150   1.728E-28         9
    10.24250   3.495E-29         8
    10.24350   1.575E-29         6
    10.24450   1.906E-28        11
    10.24550   1.829E-29         6
    10.24650   3.213E-29         9
    10.24750   5.733E-29        13
    10.24850   3.991E-29         7
    10.24950   4.804E-29         7
    10.25050   1.362E-28        15
    10.25150   9.422E-29         8
    10.25250   6.845E-29        13
    10.25350   9.222E-29        13
    10.25450   2.037E-28        17
    10.25550   1.364E-28        13
    10.25650   3.801E-29        10
    10.25750   7.918E-29         6
    10.25850   1.821E-28        16
    10.25950   3.988E-29         6
    10.26050   5.187E-29        11
    10.26150   1.472E-29         5
    10.26250   1.090E-28        10
    10.26350   2.604E-29         5
    10.26450   6.855E-29        16
    10.26550   1.756E-28        11
    10.26650   3.959E-29         8
    10.26750   3.413E-29         7
    10.26850   2.587E-28         8
    10.26950   4.948E-28        12
    10.27050   1.045E-28         8
    10.27150   1.349E-28        16
    10.27250   3.756E-29        10
    10.27350   6.590E-29         3
    10.27450   6.718E-29        11
    10.27550   5.170E-29         8
    10.27650   8.426E-29        14
    10.27750   5.688E-28        21
    10.27850   1.540E-28        11
    10.27950   9.865E-29        10
    10.28050   2.362E-29         5
    10.28150   1.361E-28        11
    10.28250   1.067E-28        19
    10.28350   1.266E-28        24
    10.28450   1.170E-28        13
    10.28550   2.620E-28        12
    10.28650   1.651E-28        15
    10.28750   3.593E-28        19
    10.28850   9.954E-29        15
    10.28950   3.811E-28        23
    10.29050   8.525E-29         9
    10.29150   3.442E-29         7
    10.29250   5.779E-29        13
    10.29350   9.091E-29         9
    10.29450   1.484E-28        10
    10.29550   1.914E-28        14
    10.29650   1.111E-28        16
    10.29750   1.771E-28         9
    10.29850   1.054E-28        11
    10.29950   4.259E-28        18
    10.30050   1.721E-28        17
    10.30150   2.209E-28        15
    10.30250   1.095E-28         5
    10.30350   4.140E-29         9
    10.30450   4.141E-29         8
    10.30550   1.107E-28        10
    10.30650   5.508E-28         7
    10.30750   2.896E-28        10
    10.30850   2.092E-28         8
    10.30950   1.582E-28        11
    10.31050   5.016E-28        16
    10.31150   5.159E-28        15
    10.31250   1.991E-28        18
    10.31350   3.259E-28        17
    10.31450   2.131E-28        14
    10.31550   9.813E-28        18
    10.31650   1.097E-28        10
    10.31750   2.492E-29         7
    10.31850   8.376E-28        14
    10.31950   4.056E-28        16
    10.32050   1.930E-27        30
    10.32150   6.378E-29        11
    10.32250   7.901E-29        14
    10.32350   9.894E-29        18
    10.32450   2.559E-28        11
    10.32550   1.179E-28        10
    10.32650   5.905E-29        16
    10.32750   2.415E-28        16
    10.32850   1.794E-28        19
    10.32950   2.741E-28        12
    10.33050   6.345E-29         5
    10.33150   2.522E-28        16
    10.33250   2.159E-28        14
    10.33350   1.157E-28         7
    10.33450   2.442E-28        23
    10.33550   6.017E-28        19
    10.33650   5.562E-28        12
    10.33750   1.946E-28        18
    10.33850   1.324E-28        21
    10.33950   7.996E-29        16
    10.34050   1.521E-28        16
    10.34150   4.354E-29         9
    10.34250   3.157E-28        12
    10.34350   8.032E-29        16
    10.34450   1.486E-28        18
    10.34550   7.177E-29        12
    10.34650   1.124E-28        14
    10.34750   1.217E-28         7
    10.34850   1.819E-28        16
    10.34950   2.123E-28         9
    10.35050   5.011E-28         9
    10.35150   2.228E-28        11
    10.35250   1.404E-28        16
    10.35350   6.522E-29        11
    10.35450   1.082E-28        15
    10.35550   5.644E-29         8
    10.35650   1.980E-28        16
    10.35750   5.402E-29         5
    10.35850   7.606E-29         6
    10.35950   3.507E-29         8
    10.36050   2.781E-29         8
    10.36150   7.559E-29        13
    10.36250   1.651E-28        12
    10.36350   3.937E-28        16
    10.36450   4.476E-29         6
    10.36550   1.077E-28        14
    10.36650   1.532E-28        16
    10.36750   3.716E-29         9
    10.36850   1.916E-28        16
    10.36950   1.196E-28        16
    10.37050   1.087E-28        12
    10.37150   1.057E-28        10
    10.37250   1.089E-28         8
    10.37350   9.711E-29        11
    10.37450   9.898E-29         9
    10.37550   3.540E-28        12
    10.37650   2.972E-28        10
    10.37750   1.958E-28        16
    10.37850   3.810E-28        15
    10.37950   4.754E-29         6
    10.38050   6.734E-29        10
    10.38150   6.661E-29         9
    10.38250   3.364E-29        10
    10.38350   7.275E-29         9
    10.38450   1.211E-29         4
    10.38550   4.756E-29         5
    10.38650   4.886E-29         7
    10.38750   2.227E-28        13
    10.38850   8.771E-29        10
    10.38950   1.030E-28        12
    10.39050   6.816E-28        27
    10.39150   1.210E-28         8
    10.39250   5.508E-30         2
    10.39350   2.903E-29         2
    10.39450   8.775E-29         9
    10.39550   2.029E-28         8
    10.39650   1.226E-27        10
    10.39750   4.521E-29         6
    10.39850   1.212E-28         4
    10.39950   1.788E-28         9
    10.40050   1.684E-28         8
    10.40150   3.948E-28        11
    10.40250   1.472E-28         6
    10.40350   6.052E-29        12
    10.40450   2.564E-28        12
    10.40550   3.356E-28        11
    10.40650   5.981E-29         7
    10.40750   5.057E-28        10
    10.40850   2.982E-28        13
    10.40950   3.874E-28        14
    10.41050   4.748E-29        12
    10.41150   2.483E-28        15
    10.41250   4.154E-28        15
    10.41350   1.838E-28        13
    10.41450   2.997E-28        16
    10.41550   1.441E-28        11
    10.41650   1.823E-28        15
    10.41750   5.765E-29        13
    10.41850   1.370E-28        15
    10.41950   6.338E-29        12
    10.42050   1.348E-28        13
    10.42150   3.301E-28        15
    10.42250   1.079E-28        14
    10.42350   1.667E-28        10
    10.42450   1.226E-28        22
    10.42550   3.284E-29        12
    10.42650   1.700E-28        19
    10.42750   1.543E-28        15
    10.42850   1.178E-28        17
    10.42950   1.227E-28        12
    10.43050   9.143E-29        17
    10.43150   1.550E-28        20
    10.43250   3.527E-28        23
    10.43350   3.335E-28        15
    10.43450   1.483E-28        21
    10.43550   1.896E-28        20
    10.43650   1.864E-28        26
    10.43750   8.375E-28        38
    10.43850   2.434E-28        31
    10.43950   1.619E-28        31
    10.44050   1.787E-28        28
    10.44150   2.014E-28        18
    10.44250   3.085E-28        14
    10.44350   2.726E-28        12
    10.44450   1.282E-28        11
    10.44550   1.208E-28        14
    10.44650   1.879E-28        22
    10.44750   6.073E-29        13
    10.44850   8.516E-29        20
    10.44950   2.746E-28        22
    10.45050   1.473E-28        15
    10.45150   1.780E-28        28
    10.45250   2.330E-28        18
    10.45350   3.014E-28        20
    10.45450   4.475E-28        31
    10.45550   3.984E-28        25
    10.45650   2.423E-28        24
    10.45750   5.177E-28        30
    10.45850   1.472E-28        14
    10.45950   2.179E-28        11
    10.46050   9.106E-28        24
    10.46150   6.042E-28        24
    10.46250   2.982E-28        14
    10.46350   1.083E-28        17
    10.46450   4.988E-29        13
    10.46550   3.145E-28        19
    10.46650   1.486E-28        25
    10.46750   8.801E-29        18
    10.46850   9.268E-29        16
    10.46950   7.539E-29        17
    10.47050   2.126E-28        25
    10.47150   1.200E-27        22
    10.47250   1.286E-28        25
    10.47350   1.692E-28        14
    10.47450   9.115E-29        22
    10.47550   6.948E-29        12
    10.47650   7.943E-29        18
    10.47750   1.710E-28        19
    10.47850   1.103E-28        16
    10.47950   1.012E-28        17
    10.48050   7.253E-29        14
    10.48150   8.347E-29        15
    10.48250   5.548E-29         7
    10.48350   2.363E-29         4
    10.48450   7.293E-29        10
    10.48550   1.817E-28        18
    10.48650   1.494E-28        15
    10.48750   1.686E-27        17
    10.48850   3.042E-28        13
    10.48950   2.232E-28        15
    10.49050   7.033E-29         5
    10.49150   9.305E-29        14
    10.49250   4.112E-29         4
    10.49350   1.714E-28        16
    10.49450   1.426E-28        11
    10.49550   7.724E-29        11
    10.49650   6.289E-29        11
    10.49750   9.304E-29        13
    10.49850   9.034E-29        12
    10.49950   8.551E-29        11
    10.50050   1.087E-28        13
    10.50150   5.200E-29        10
    10.50250   1.963E-28        20
    10.50350   3.943E-28        24
    10.50450   2.962E-29        10
    10.50550   2.510E-28        17
    10.50650   2.710E-29         6
    10.50750   1.853E-29         7
    10.50850   1.083E-28        19
    10.50950   6.125E-29         9
    10.51050   9.148E-30         4
    10.51150   1.555E-28        11
    10.51250   1.012E-28        18
    10.51350   5.164E-30         2
    10.51450   4.271E-29         9
    10.51550   4.247E-30         2
    10.51650   8.839E-29        17
    10.51750   3.184E-29         4
    10.51850   6.325E-28        12
    10.51950   1.100E-28         8
    10.52050   1.990E-28        10
    10.52150   3.327E-29         5
    10.52250   4.056E-29         5
    10.52350   2.622E-28        12
    10.52450   1.040E-28        14
    10.52550   3.946E-30         1
    10.52650   3.436E-28        21
    10.52750   7.421E-29         6
    10.52850   4.245E-29        10
    10.52950   3.476E-28        19
    10.53050   1.262E-28        13
    10.53150   7.313E-29        10
    10.53250   7.812E-29        10
    10.53350   1.213E-28        15
    10.53450   3.734E-29         5
    10.53550   2.244E-28        19
    10.53650   9.829E-29         8
    10.53750   7.813E-29         9
    10.53850   3.514E-29         8
    10.53950   2.460E-29         5
    10.54050   1.412E-28        12
    10.54150   9.519E-29        10
    10.54250   1.236E-28        12
    10.54350   7.669E-29        16
    10.54450   2.174E-28        22
    10.54550   1.267E-28        15
    10.54650   6.861E-29        13
    10.54750   9.327E-29        17
    10.54850   1.564E-28        10
    10.54950   4.269E-29        11
    10.55050   1.250E-28        12
    10.55150   1.158E-28        16
    10.55250   1.341E-28        15
    10.55350   7.036E-29         9
    10.55450   1.122E-28        12
    10.55550   1.054E-28        10
    10.55650   7.003E-29         9
    10.55750   1.602E-28        20
    10.55850   2.001E-28        17
    10.55950   2.226E-28        21
    10.56050   1.110E-28        12
    10.56150   2.428E-28        19
    10.56250   8.388E-29        10
    10.56350   2.302E-28        18
    10.56450   4.411E-29         8
    10.56550   1.960E-28        18
    10.56650   1.700E-28        24
    10.56750   8.962E-29        15
    10.56850   7.710E-28        23
    10.56950   3.600E-29         6
    10.57050   3.088E-29         6
    10.57150   6.512E-29         9
    10.57250   6.448E-29         8
    10.57350   1.594E-28        24
    10.57450   1.403E-28        16
    10.57550   6.740E-29        16
    10.57650   7.541E-29        10
    10.57750   3.759E-29         7
    10.57850   4.657E-29        10
    10.57950   6.164E-29        12
    10.58050   2.568E-28        17
    10.58150   1.387E-28        17
    10.58250   1.086E-28        13
    10.58350   2.207E-28        13
    10.58450   1.867E-28        15
    10.58550   1.853E-28        13
    10.58650   1.581E-28         8
    10.58750   1.651E-28        15
    10.58850   1.597E-28         9
    10.58950   4.782E-29         7
    10.59050   2.100E-28         7
    10.59150   1.490E-28        17
    10.59250   2.882E-28         8
    10.59350   3.581E-28        18
    10.59450   5.031E-29        12
    10.59550   1.238E-28        12
    10.59650   7.642E-29        12
    10.59750   3.485E-28         8
    10.59850   1.202E-28        10
    10.59950   1.779E-28        16
    10.60050   2.168E-28        13
    10.60150   4.632E-28        16
    10.60250   4.338E-28         9
    10.60350   1.878E-28        18
    10.60450   1.813E-28        19
    10.60550   7.210E-28        20
    10.60650   3.986E-28        10
    10.60750   1.560E-28        15
    10.60850   1.470E-27        19
    10.60950   9.744E-29        11
    10.61050   1.114E-27        18
    10.61150   1.543E-28        12
    10.61250   2.030E-28        12
    10.61350   1.339E-28        17
    10.61450   1.804E-28        18
    10.61550   2.728E-28        22
    10.61650   1.925E-28        16
    10.61750   1.423E-28        18
    10.61850   5.522E-29        13
    10.61950   1.248E-28        14
    10.62050   2.751E-28        12
    10.62150   4.484E-29         8
    10.62250   6.038E-29         9
    10.62350   1.602E-28        16
    10.62450   9.313E-29        10
    10.62550   5.714E-29        11
    10.62650   6.049E-29         9
    10.62750   7.473E-29        15
    10.62850   1.325E-28        17
    10.62950   2.652E-28         9
    10.63050   8.723E-29        12
    10.63150   2.096E-29         5
    10.63250   2.072E-28        13
    10.63350   9.842E-28        12
    10.63450   6.618E-28        15
    10.63550   5.693E-29         5
    10.63650   8.508E-29         7
    10.63750   6.809E-29         8
    10.63850   1.237E-29         3
    10.63950   6.406E-29        11
    10.64050   6.290E-29        14
    10.64150   1.237E-28        26
    10.64250   1.235E-28        15
    10.64350   4.679E-29         7
    10.64450   1.030E-28        14
    10.64550   7.118E-29        10
    10.64650   4.257E-28        11
    10.64750   3.519E-28        18
    10.64850   4.766E-29         8
    10.64950   1.034E-28        11
    10.65050   2.945E-29         7
    10.65150   3.316E-29         5
    10.65250   8.558E-30         3
    10.65350   4.857E-29         6
    10.65450   5.853E-29         7
    10.65550   4.118E-29         8
    10.65650   1.097E-28        12
    10.65750   1.294E-28         7
    10.65850   2.019E-28        11
    10.65950   3.169E-28        11
    10.66050   2.842E-29         4
    10.66150   3.429E-28         6
    10.66250   1.179E-28         8
    10.66350   1.914E-28        13
    10.66450   2.543E-29         8
    10.66550   2.998E-29         8
    10.66650   6.917E-29        11
    10.66750   7.073E-29         7
    10.66850   2.515E-28         9
    10.66950   3.640E-28        14
    10.67050   2.604E-28        11
    10.67150   2.345E-28        20
    10.67250   2.453E-28        13
    10.67350   8.631E-29         5
    10.67450   2.674E-28        16
    10.67550   1.879E-28        10
    10.67650   4.495E-29        10
    10.67750   1.157E-28        10
    10.67850   1.341E-28        15
    10.67950   9.666E-29        17
    10.68050   1.079E-28         9
    10.68150   1.667E-28        11
    10.68250   2.360E-28        10
    10.68350   4.458E-28        12
    10.68450   4.523E-28         4
    10.68550   4.557E-28        16
    10.68650   8.396E-29         8
    10.68750   3.770E-29        10
    10.68850   1.082E-28        12
    10.68950   3.156E-28         9
    10.69050   9.767E-29        15
    10.69150   1.116E-28        10
    10.69250   1.212E-28         7
    10.69350   8.494E-29        14
    10.69450   1.296E-28        10
    10.69550   2.012E-28        19
    10.69650   7.093E-29        11
    10.69750   4.795E-29        10
    10.69850   1.887E-28        24
    10.69950   3.306E-28        13
    10.70050   1.034E-28        16
    10.70150   6.569E-29        11
    10.70250   8.394E-29        11
    10.70350   1.188E-28        13
    10.70450   1.705E-28        18
    10.70550   1.554E-28        20
    10.70650   8.206E-29        14
    10.70750   3.888E-28        13
    10.70850   3.632E-28        22
    10.70950   1.382E-28        20
    10.71050   6.827E-28        34
    10.71150   1.698E-28        24
    10.71250   2.482E-28        29
    10.71350   2.018E-28        36
    10.71450   2.835E-28        24
    10.71550   3.036E-28        23
    10.71650   1.337E-28        19
    10.71750   1.467E-28        19
    10.71850   1.984E-28        21
    10.71950   2.222E-28        11
    10.72050   2.982E-28        13
    10.72150   6.219E-29        15
    10.72250   1.029E-28        23
    10.72350   1.850E-28        26
    10.72450   3.870E-28        17
    10.72550   2.060E-27        20
    10.72650   3.182E-28        14
    10.72750   1.106E-28        20
    10.72850   3.237E-28        26
    10.72950   2.094E-27        24
    10.73050   2.091E-28        29
    10.73150   1.943E-27        33
    10.73250   1.690E-27        23
    10.73350   7.643E-28        27
    10.73450   9.472E-28        22
    10.73550   4.597E-28        28
    10.73650   9.910E-28        20
    10.73750   5.902E-28        22
    10.73850   5.447E-29        10
    10.73950   7.727E-29        12
    10.74050   5.042E-28        28
    10.74150   8.514E-29        15
    10.74250   1.367E-28        21
    10.74350   1.223E-28        23
    10.74450   1.494E-28        22
    10.74550   8.383E-29        19
    10.74650   1.709E-28        24
    10.74750   5.899E-29        13
    10.74850   1.299E-28        24
    10.74950   2.725E-28        22
    10.75050   9.154E-29        24
    10.75150   1.247E-28        16
    10.75250   3.865E-28        25
    10.75350   6.782E-29        13
    10.75450   2.195E-28        20
    10.75550   4.940E-29         4
    10.75650   1.173E-28        16
    10.75750   7.691E-29        15
    10.75850   1.426E-28        14
    10.75950   9.520E-29         6
    10.76050   3.493E-29         8
    10.76150   1.677E-28        13
    10.76250   1.074E-28        16
    10.76350   7.862E-29         7
    10.76450   1.321E-28        14
    10.76550   4.447E-28        15
    10.76650   1.247E-28        12
    10.76750   1.273E-28         6
    10.76850   1.122E-28        19
    10.76950   1.403E-28        19
    10.77050   1.011E-27        11
    10.77150   1.430E-28        15
    10.77250   1.019E-28        21
    10.77350   2.646E-28        17
    10.77450   1.738E-28         9
    10.77550   8.853E-29        11
    10.77650   8.654E-29        11
    10.77750   1.068E-28        12
    10.77850   2.719E-29         8
    10.77950   1.154E-28        15
    10.78050   6.623E-29        13
    10.78150   2.766E-29         3
    10.78250   4.812E-29         3
    10.78350   5.967E-29         8
    10.78450   1.276E-28        12
    10.78550   8.651E-29        13
    10.78650   6.995E-29        10
    10.78750   1.740E-29         4
    10.78850   4.003E-29         5
    10.78950   3.129E-29        10
    10.79050   1.618E-28        11
    10.79150   1.559E-29         6
    10.79250   1.129E-28        11
    10.79350   3.915E-29         5
    10.79450   6.485E-29        13
    10.79550   7.613E-29        12
    10.79650   3.308E-29         8
    10.79750   5.438E-29        11
    10.79850   3.800E-29        11
    10.79950   3.344E-29         6
    10.80050   3.341E-28        12
    10.80150   1.056E-28        12
    10.80250   4.924E-28        14
    10.80350   2.319E-28         7
    10.80450   3.119E-28        11
    10.80550   7.292E-29         8
    10.80650   2.131E-28        16
    10.80750   5.543E-29        10
    10.80850   1.749E-29         2
    10.80950   2.477E-28        18
    10.81050   4.390E-29        12
    10.81150   6.016E-30         2
    10.81250   6.701E-29         5
    10.81350   8.000E-29         7
    10.81450   3.032E-29         5
    10.81550   2.830E-28        19
    10.81650   2.499E-29         4
    10.81750   6.607E-29        12
    10.81850   1.112E-28        12
    10.81950   1.193E-28        16
    10.82050   8.882E-29         9
    10.82150   9.762E-29        17
    10.82250   8.699E-29         6
    10.82350   9.355E-29        13
    10.82450   1.470E-28        10
    10.82550   1.440E-28         9
    10.82650   7.447E-29        12
    10.82750   1.321E-28        16
    10.82850   4.292E-29         7
    10.82950   3.687E-29         7
    10.83050   6.476E-29        14
    10.83150   5.709E-29         8
    10.83250   1.446E-28        21
    10.83350   1.990E-28        16
    10.83450   9.424E-28        17
    10.83550   1.498E-28        19
    10.83650   7.141E-29         8
    10.83750   1.794E-28        12
    10.83850   1.464E-28        12
    10.83950   2.338E-29         6
    10.84050   9.321E-29        12
    10.84150   4.237E-29         5
    10.84250   9.977E-30         4
    10.84350   3.808E-29         6
    10.84450   4.265E-29         8
    10.84550   1.210E-28        15
    10.84650   1.140E-28        16
    10.84750   1.000E-28         8
    10.84850   1.766E-28        20
    10.84950   5.305E-29        12
    10.85050   2.609E-29         8
    10.85150   7.717E-29        18
    10.85250   5.723E-29         9
    10.85350   2.942E-28        18
    10.85450   3.946E-28        16
    10.85550   1.257E-28         6
    10.85650   1.212E-28        10
    10.85750   4.586E-29         5
    10.85850   7.305E-29        11
    10.85950   6.436E-29         9
    10.86050   5.560E-28        30
    10.86150   2.230E-28        11
    10.86250   1.504E-28        11
    10.86350   1.508E-28        11
    10.86450   1.279E-28        12
    10.86550   1.089E-28        13
    10.86650   9.314E-29         6
    10.86750   2.625E-28        12
    10.86850   4.897E-29         9
    10.86950   7.340E-29        16
    10.87050   3.085E-28        13
    10.87150   1.265E-28         8
    10.87250   1.888E-28         9
    10.87350   1.570E-28         7
    10.87450   2.298E-28        19
    10.87550   2.174E-28        23
    10.87650   3.321E-28        22
    10.87750   7.811E-29        11
    10.87850   3.685E-28        15
    10.87950   2.592E-28        16
    10.88050   2.831E-28        12
    10.88150   1.493E-28        13
    10.88250   1.439E-28         7
    10.88350   1.288E-27        14
    10.88450   2.036E-28        13
    10.88550   2.507E-28        17
    10.88650   1.952E-28        19
    10.88750   1.888E-28        10
    10.88850   7.574E-28        24
    10.88950   6.019E-29        10
    10.89050   5.393E-28        23
    10.89150   5.447E-29        11
    10.89250   5.692E-28        17
    10.89350   7.376E-29        11
    10.89450   1.919E-28        15
    10.89550   1.329E-28        14
    10.89650   1.118E-27        18
    10.89750   1.170E-28        11
    10.89850   5.218E-28        13
    10.89950   1.335E-27        14
    10.90050   1.673E-27        12
    10.90150   1.092E-28        13
    10.90250   2.791E-29         5
    10.90350   2.162E-28        16
    10.90450   3.140E-28        11
    10.90550   7.570E-29        11
    10.90650   7.409E-29        12
    10.90750   3.113E-29         5
    10.90850   1.628E-28        10
    10.90950   1.116E-28        11
    10.91050   1.168E-28        12
    10.91150   1.074E-28        11
    10.91250   8.758E-29         9
    10.91350   2.047E-27        20
    10.91450   4.447E-28        12
    10.91550   4.349E-29        11
    10.91650   1.696E-28         8
    10.91750   5.401E-28        10
    10.91850   6.473E-29        13
    10.91950   7.668E-29        13
    10.92050   3.722E-29        11
    10.92150   1.949E-28        20
    10.92250   3.381E-29         2
    10.92350   1.172E-28         7
    10.92450   2.590E-28         7
    10.92550   9.435E-29        15
    10.92650   7.181E-29         8
    10.92750   1.539E-28        19
    10.92850   1.862E-28        15
    10.92950   3.118E-28         7
    10.93050   1.844E-29         7
    10.93150   3.549E-28        18
    10.93250   1.977E-29         3
    10.93350   1.492E-29         1
    10.93450   1.616E-28         9
    10.93550   1.922E-28         9
    10.93650   1.195E-28         5
    10.93750   3.194E-28        11
    10.93850   2.620E-28        16
    10.93950   9.364E-29        15
    10.94050   1.010E-28        10
    10.94150   7.648E-30         3
    10.94250   3.635E-29         8
    10.94350   3.157E-28        12
    10.94450   4.454E-28        14
    10.94550   3.956E-29         8
    10.94650   1.493E-28         9
    10.94750   1.443E-28        18
    10.94850   2.584E-28        16
    10.94950   5.889E-29        10
    10.95050   1.065E-28         6
    10.95150   4.966E-29         8
    10.95250   3.929E-28        20
    10.95350   3.079E-28         8
    10.95450   4.802E-29        11
    10.95550   2.853E-28        14
    10.95650   5.856E-28        25
    10.95750   5.245E-28        18
    10.95850   9.735E-29         8
    10.95950   5.542E-29         8
    10.96050   2.147E-28         7
    10.96150   2.821E-28        12
    10.96250   2.956E-28        16
    10.96350   1.924E-28        13
    10.96450   1.458E-28         9
    10.96550   4.925E-28        13
    10.96650   1.251E-28        18
    10.96750   1.275E-27         7
    10.96850   1.329E-28        14
    10.96950   1.369E-28        10
    10.97050   1.394E-28        17
    10.97150   8.572E-29        16
    10.97250   9.001E-29        17
    10.97350   1.028E-28        13
    10.97450   6.909E-29         8
    10.97550   1.945E-28        19
    10.97650   1.274E-28        12
    10.97750   7.049E-29        13
    10.97850   1.275E-28        23
    10.97950   1.744E-28        25
    10.98050   2.771E-28        24
    10.98150   2.760E-28        17
    10.98250   3.738E-28        21
    10.98350   1.821E-28        21
    10.98450   1.986E-28        36
    10.98550   3.087E-28        32
    10.98650   6.403E-28        34
    10.98750   2.653E-28        29
    10.98850   2.045E-28        27
    10.98950   1.251E-28        21
    10.99050   3.493E-28        20
    10.99150   3.414E-28        18
    10.99250   4.382E-28        15
    10.99350   4.667E-28        17
    10.99450   1.636E-28        17
    10.99550   6.875E-29        14
    10.99650   7.952E-29        19
    10.99750   2.638E-28        21
    10.99850   2.537E-28        23
    10.99950   1.717E-29         6
    11.00050   3.387E-28        24
    11.00150   1.234E-28        14
    11.00250   4.591E-28        13
    11.00350   4.741E-28        32
    11.00450   2.485E-28        19
    11.00550   8.494E-28        40
    11.00650   3.331E-28        25
    11.00750   4.079E-28        22
    11.00850   4.454E-28        19
    11.00950   7.568E-28        18
    11.01050   6.183E-28        17
    11.01150   9.205E-28        22
    11.01250   9.293E-29        10
    11.01350   1.849E-28        20
    11.01450   4.453E-29        11
    11.01550   9.693E-29        24
    11.01650   2.357E-28        24
    11.01750   1.427E-28        26
    11.01850   6.486E-29        16
    11.01950   2.678E-28        26
    11.02050   6.991E-29        23
    11.02150   8.270E-29        25
    11.02250   1.705E-28        23
    11.02350   5.637E-29        13
    11.02450   1.331E-28        21
    11.02550   1.007E-28        16
    11.02650   1.171E-28        21
    11.02750   3.754E-28        30
    11.02850   2.301E-28        30
    11.02950   9.833E-29        18
    11.03050   7.591E-29        12
    11.03150   1.448E-28        17
    11.03250   1.229E-28         9
    11.03350   8.562E-29        15
    11.03450   1.742E-28        18
    11.03550   1.216E-28         7
    11.03650   8.418E-28        11
    11.03750   1.775E-28        10
    11.03850   2.641E-28        16
    11.03950   3.434E-28        18
    11.04050   1.347E-28        11
    11.04150   2.051E-28         7
    11.04250   9.304E-29        15
    11.04350   1.280E-28        14
    11.04450   9.907E-29        13
    11.04550   2.574E-28        19
    11.04650   3.686E-29        10
    11.04750   1.101E-29         3
    11.04850   1.096E-28        14
    11.04950   9.729E-29        13
    11.05050   3.386E-29         9
    11.05150   1.135E-28        14
    11.05250   1.847E-28        27
    11.05350   4.407E-29         7
    11.05450   1.226E-28        11
    11.05550   3.784E-29        11
    11.05650   2.182E-29         4
    11.05750   7.118E-29        11
    11.05850   5.589E-29         9
    11.05950   1.518E-28        13
    11.06050   3.494E-29        11
    11.06150   2.241E-28        16
    11.06250   6.752E-29         9
    11.06350   1.858E-28        11
    11.06450   5.469E-29         8
    11.06550   5.991E-29         8
    11.06650   5.694E-29         9
    11.06750   2.679E-29         3
    11.06850   5.397E-29         8
    11.06950   5.455E-29         7
    11.07050   9.086E-29        15
    11.07150   8.214E-29         6
    11.07250   1.718E-28        11
    11.07350   1.418E-28        11
    11.07450   3.782E-28        20
    11.07550   3.130E-28         6
    11.07650   8.828E-29         8
    11.07750   1.643E-29         5
    11.07850   1.500E-28        12
    11.07950   6.409E-29        14
    11.08050   2.677E-29         7
    11.08150   1.128E-28        17
    11.08250   6.171E-29        11
    11.08350   7.577E-29         8
    11.08450   2.267E-28        13
    11.08550   7.078E-29        18
    11.08650   5.825E-28        13
    11.08750   7.273E-28        16
    11.08850   2.290E-28        16
    11.08950   5.636E-29        13
    11.09050   2.860E-28        10
    11.09150   7.029E-28        13
    11.09250   2.218E-28        11
    11.09350   5.345E-29        16
    11.09450   1.260E-28        18
    11.09550   2.167E-28        16
    11.09650   6.517E-29         8
    11.09750   1.861E-28        11
    11.09850   5.792E-29         9
    11.09950   2.251E-28        20
    11.10050   3.994E-29         9
    11.10150   8.632E-29        13
    11.10250   2.058E-29         6
    11.10350   6.541E-29        14
    11.10450   2.326E-29         4
    11.10550   3.538E-28        17
    11.10650   1.026E-28        13
    11.10750   3.109E-29        11
    11.10850   5.379E-29         7
    11.10950   1.746E-28        13
    11.11050   1.917E-28        13
    11.11150   9.299E-29        11
    11.11250   7.315E-29        13
    11.11350   2.142E-28        15
    11.11450   9.827E-29        11
    11.11550   1.171E-28        11
    11.11650   1.107E-28        10
    11.11750   8.539E-29        14
    11.11850   5.940E-29        13
    11.11950   5.266E-29        10
    11.12050   2.229E-29         5
    11.12150   1.382E-28         8
    11.12250   2.560E-28        20
    11.12350   5.469E-28        26
    11.12450   3.044E-28        19
    11.12550   1.035E-28        15
    11.12650   2.089E-28        14
    11.12750   6.145E-29         8
    11.12850   1.492E-28        10
    11.12950   3.638E-29         7
    11.13050   1.931E-28        10
    11.13150   2.413E-28        15
    11.13250   6.603E-29         4
    11.13350   2.492E-28        15
    11.13450   1.215E-28        12
    11.13550   9.762E-29        13
    11.13650   1.989E-28        25
    11.13750   1.654E-28        14
    11.13850   1.176E-28        13
    11.13950   9.495E-29        11
    11.14050   1.351E-28        13
    11.14150   1.950E-28         9
    11.14250   1.124E-28        11
    11.14350   9.485E-29         9
    11.14450   1.096E-28        15
    11.14550   7.488E-28        20
    11.14650   4.053E-28        17
    11.14750   1.759E-28        17
    11.14850   2.559E-28        16
    11.14950   3.462E-28        15
    11.15050   4.378E-29        13
    11.15150   1.140E-28         9
    11.15250   3.762E-28        10
    11.15350   4.566E-28        17
    11.15450   1.971E-28        13
    11.15550   1.811E-28        14
    11.15650   1.899E-28        20
    11.15750   8.891E-29        10
    11.15850   1.111E-28        10
    11.15950   2.431E-28        12
    11.16050   3.159E-28        12
    11.16150   1.185E-28         9
    11.16250   1.462E-28        17
    11.16350   2.159E-28        24
    11.16450   1.528E-28         7
    11.16550   2.946E-28        28
    11.16650   1.846E-28        12
    11.16750   2.249E-28        19
    11.16850   1.770E-29         5
    11.16950   2.795E-28        16
    11.17050   1.317E-28        11
    11.17150   3.566E-28        23
    11.17250   8.293E-29         6
    11.17350   1.157E-28         8
    11.17450   5.497E-28        10
    11.17550   4.921E-28        15
    11.17650   4.182E-28        11
    11.17750   2.847E-28        15
    11.17850   9.674E-29        12
    11.17950   4.684E-28        16
    11.18050   5.061E-29        10
    11.18150   9.179E-29        12
    11.18250   6.459E-29        13
    11.18350   8.814E-28        15
    11.18450   1.571E-28        10
    11.18550   1.341E-28        17
    11.18650   1.174E-28        17
    11.18750   8.856E-28        22
    11.18850   1.784E-28         9
    11.18950   1.361E-27        11
    11.19050   1.075E-27        10
    11.19150   1.306E-28        10
    11.19250   3.641E-29         3
    11.19350   7.730E-29         9
    11.19450   1.560E-28        14
    11.19550   1.595E-28        20
    11.19650   6.779E-28        20
    11.19750   1.735E-28        16
    11.19850   1.509E-29         5
    11.19950   3.815E-28        13
    11.20050   3.464E-28        18
    11.20150   1.776E-28        10
    11.20250   1.002E-28        12
    11.20350   5.937E-29        11
    11.20450   4.830E-29        10
    11.20550   3.807E-29         8
    11.20650   6.190E-28         9
    11.20750   2.643E-28        16
    11.20850   9.451E-29         9
    11.20950   1.136E-28        11
    11.21050   6.273E-29         6
    11.21150   2.837E-28        10
    11.21250   3.029E-29         7
    11.21350   1.990E-29         4
    11.21450   4.188E-28        12
    11.21550   2.750E-28        10
    11.21650   1.934E-28        14
    11.21750   2.358E-28        10
    11.21850   1.331E-28        13
    11.21950   2.234E-28         8
    11.22050   1.804E-28        11
    11.22150   4.938E-28        13
    11.22250   1.159E-28        10
    11.22350   1.367E-28         6
    11.22450   4.067E-28        21
    11.22550   8.505E-29         8
    11.22650   1.338E-28        12
    11.22750   1.365E-28        15
    11.22850   7.154E-29         7
    11.22950   1.912E-29         6
    11.23050   3.135E-28         3
    11.23150   2.173E-28        12
    11.23250   2.493E-28        12
    11.23350   7.908E-29        12
    11.23450   1.828E-28        15
    11.23550   6.599E-29         7
    11.23650   2.184E-28         7
    11.23750   8.829E-29         9
    11.23850   1.581E-28        12
    11.23950   1.531E-28         9
    11.24050   4.164E-29         6
    11.24150   1.190E-28        16
    11.24250   2.727E-28        23
    11.24350   6.273E-29        11
    11.24450   6.829E-29        17
    11.24550   8.187E-29        14
    11.24650   2.116E-28        27
    11.24750   9.620E-29        14
    11.24850   5.068E-29        13
    11.24950   5.267E-29         7
    11.25050   2.193E-29         6
    11.25150   2.451E-28        17
    11.25250   1.844E-28        21
    11.25350   1.308E-28        24
    11.25450   1.176E-28        18
    11.25550   2.716E-28        12
    11.25650   2.220E-28        18
    11.25750   3.234E-28        34
    11.25850   2.226E-28        25
    11.25950   3.572E-28        33
    11.26050   2.377E-28        28
    11.26150   1.684E-28        25
    11.26250   1.749E-28        23
    11.26350   1.113E-28        17
    11.26450   2.256E-28        25
    11.26550   7.189E-29        12
    11.26650   1.954E-28        17
    11.26750   2.384E-28         9
    11.26850   1.360E-28        16
    11.26950   1.155E-28        10
    11.27050   1.095E-28        22
    11.27150   1.772E-28        16
    11.27250   1.742E-28        22
    11.27350   3.043E-28        12
    11.27450   1.600E-27        20
    11.27550   3.927E-28        22
    11.27650   8.521E-29        17
    11.27750   2.314E-27        17
    11.27850   3.867E-28        27
    11.27950   5.763E-28        34
    11.28050   1.822E-28        27
    11.28150   5.757E-28        27
    11.28250   1.155E-28        22
    11.28350   7.474E-28        23
    11.28450   8.726E-28        23
    11.28550   7.834E-28        29
    11.28650   2.750E-28        13
    11.28750   8.259E-29        13
    11.28850   1.203E-28        22
    11.28950   4.174E-27        23
    11.29050   1.453E-28        30
    11.29150   1.044E-28        24
    11.29250   3.634E-29        10
    11.29350   1.565E-28        31
    11.29450   1.881E-27        19
    11.29550   9.214E-29        25
    11.29650   1.659E-27        21
    11.29750   2.010E-27        22
    11.29850   1.054E-27        19
    11.29950   2.877E-28        22
    11.30050   1.432E-28        27
    11.30150   1.140E-28        19
    11.30250   4.030E-28        29
    11.30350   1.615E-28        18
    11.30450   1.340E-28        16
    11.30550   8.648E-29        17
    11.30650   1.154E-28        15
    11.30750   6.989E-29        12
    11.30850   5.857E-29         4
    11.30950   7.708E-29        10
    11.31050   1.331E-28        12
    11.31150   8.967E-29         9
    11.31250   1.414E-28        13
    11.31350   1.539E-28        27
    11.31450   6.096E-28        19
    11.31550   1.335E-28        11
    11.31650   1.986E-28        14
    11.31750   7.268E-29        16
    11.31850   1.751E-28        14
    11.31950   2.226E-29         7
    11.32050   1.742E-28        13
    11.32150   9.293E-29        14
    11.32250   1.838E-28        19
    11.32350   3.670E-28        16
    11.32450   5.196E-29         9
    11.32550   1.731E-29         5
    11.32650   3.707E-28        18
    11.32750   1.239E-28        16
    11.32850   1.127E-28        17
    11.32950   1.418E-28        15
    11.33050   6.692E-29        11
    11.33150   2.757E-29         8
    11.33250   1.606E-29         8
    11.33350   6.216E-29        10
    11.33450   1.136E-28         9
    11.33550   6.991E-29        10
    11.33650   4.268E-29        12
    11.33750   5.280E-29         7
    11.33950   5.653E-29         8
    11.34050   9.293E-29        10
    11.34150   3.688E-29        12
    11.34250   9.499E-29        12
    11.34350   1.528E-29         4
    11.34450   1.329E-28        14
    11.34550   4.845E-29         6
    11.34650   6.116E-29        11
    11.34750   9.837E-29        13
    11.34850   5.571E-29         5
    11.34950   1.224E-28         6
    11.35050   2.129E-29         6
    11.35150   2.609E-29         6
    11.35250   1.393E-28        13
    11.35350   1.048E-28        12
    11.35450   1.270E-28         8
    11.35550   4.790E-29        14
    11.35650   1.304E-27        12
    11.35750   5.163E-29        11
    11.35850   7.325E-29         6
    11.35950   2.309E-28        11
    11.36050   1.614E-29         6
    11.36150   3.276E-29         8
    11.36250   1.686E-28        11
    11.36350   6.230E-29        11
    11.36450   7.585E-30         3
    11.36550   8.311E-28        10
    11.36650   6.305E-29         8
    11.36750   8.144E-29        16
    11.36850   1.663E-29         4
    11.36950   6.923E-29        16
    11.37050   5.642E-29         9
    11.37150   2.673E-28         9
    11.37250   8.411E-28        12
    11.37350   2.237E-28         9
    11.37450   3.485E-29         8
    11.37550   2.153E-28        11
    11.37650   2.004E-28        17
    11.37750   8.104E-29        12
    11.37850   1.920E-28        19
    11.37950   1.221E-28        14
    11.38050   2.499E-28        16
    11.38150   6.777E-29        10
    11.38250   1.933E-28        15
    11.38350   4.804E-28        18
    11.38450   8.084E-29        11
    11.38550   4.521E-28        16
    11.38650   7.823E-29         7
    11.38750   1.226E-28        13
    11.38850   1.356E-28        14
    11.38950   2.406E-29        10
    11.39050   1.360E-28        13
    11.39150   6.007E-29         7
    11.39250   4.110E-30         2
    11.39350   9.665E-29        15
    11.39450   7.440E-30         3
    11.39550   3.755E-29         6
    11.39650   1.333E-28        17
    11.39750   1.422E-28        15
    11.39850   8.704E-29        14
    11.39950   7.067E-29        15
    11.40050   2.289E-28        13
    11.40150   3.691E-28        11
    11.40250   1.559E-28         5
    11.40350   1.102E-28        12
    11.40450   1.245E-28         3
    11.40550   1.125E-28        13
    11.40650   1.136E-28         8
    11.40750   1.370E-28        17
    11.40850   2.703E-28        15
    11.40950   2.894E-28        16
    11.41050   9.621E-29        11
    11.41150   1.755E-29         5
    11.41250   3.291E-28        22
    11.41350   2.214E-28        15
    11.41450   5.489E-29         8
    11.41550   1.947E-28        10
    11.41650   4.225E-28         8
    11.41750   2.281E-29         9
    11.41850   1.476E-28        13
    11.41950   1.374E-28        18
    11.42050   4.481E-28        14
    11.42150   4.513E-29         7
    11.42250   1.547E-28        10
    11.42350   2.195E-28        12
    11.42450   2.615E-28        15
    11.42550   1.362E-28         9
    11.42650   2.456E-28         5
    11.42750   2.017E-28        14
    11.42850   2.693E-28        17
    11.42950   4.188E-28        15
    11.43050   8.368E-28        15
    11.43150   5.042E-29        17
    11.43250   4.650E-29         6
    11.43350   1.616E-28        16
    11.43450   1.257E-28        12
    11.43550   8.191E-29         7
    11.43650   2.199E-28        23
    11.43750   3.749E-28        18
    11.43850   1.066E-27        21
    11.43950   1.671E-28        12
    11.44050   1.491E-28        21
    11.44150   4.760E-29        10
    11.44250   1.141E-28        10
    11.44350   1.449E-28        15
    11.44450   5.494E-28        27
    11.44550   1.045E-28        13
    11.44650   1.385E-28        12
    11.44750   2.528E-28        10
    11.44850   6.898E-28        23
    11.44950   1.909E-28        15
    11.45050   2.282E-28        13
    11.45150   6.608E-29         8
    11.45250   3.791E-29         9
    11.45350   1.952E-28        16
    11.45450   6.645E-29        11
    11.45550   1.754E-28        13
    11.45650   2.334E-29         9
    11.45750   9.743E-29        20
    11.45850   5.675E-28        13
    11.45950   1.582E-28        12
    11.46050   2.476E-28        16
    11.46150   1.514E-28        15
    11.46250   1.702E-28         8
    11.46350   1.561E-28        12
    11.46450   1.208E-28        12
    11.46550   2.513E-28         8
    11.46650   1.897E-28         7
    11.46750   1.602E-28        17
    11.46850   8.062E-29        11
    11.46950   9.849E-29        16
    11.47050   9.143E-28        23
    11.47150   3.394E-28        22
    11.47250   5.641E-29         8
    11.47350   3.511E-28         8
    11.47450   5.353E-28         7
    11.47550   1.069E-28        12
    11.47650   2.831E-28        10
    11.47750   1.693E-28        11
    11.47850   1.212E-27        14
    11.47950   1.758E-28        14
    11.48050   1.090E-27        20
    11.48150   1.802E-27         9
    11.48250   4.564E-28        10
    11.48350   3.303E-28        16
    11.48450   2.478E-28        10
    11.48550   6.809E-29         7
    11.48650   5.928E-28        17
    11.48750   1.756E-28        17
    11.48850   2.695E-28        11
    11.48950   2.972E-28         9
    11.49050   1.719E-28         7
    11.49150   1.986E-28         6
    11.49250   2.632E-28        12
    11.49350   2.347E-28        22
    11.49450   1.261E-28        11
    11.49550   1.464E-28        16
    11.49650   6.108E-29         8
    11.49750   4.403E-28         8
    11.49850   7.517E-29         7
    11.49950   2.587E-28         9
    11.50050   6.492E-28        11
    11.50150   2.921E-29        10
    11.50250   1.661E-28         8
    11.50350   2.240E-28        12
    11.50450   1.121E-28         8
    11.50550   6.636E-28        31
    11.50650   4.320E-28        16
    11.50750   6.847E-28        20
    11.50850   2.159E-28        14
    11.50950   1.917E-28        17
    11.51050   8.886E-29        14
    11.51150   8.444E-30         3
    11.51250   3.576E-28        15
    11.51350   3.246E-28        23
    11.51450   1.468E-28        13
    11.51550   6.797E-29         7
    11.51650   5.729E-29        10
    11.51750   1.434E-28        19
    11.51850   8.227E-29        12
    11.51950   9.178E-29        18
    11.52050   1.042E-28        20
    11.52150   8.253E-29        14
    11.52250   1.343E-28        25
    11.52350   3.403E-28        15
    11.52450   1.765E-28        19
    11.52550   1.240E-28        18
    11.52650   2.143E-28        27
    11.52750   2.195E-28        21
    11.52850   9.393E-29        18
    11.52950   3.949E-28        23
    11.53050   1.243E-28        16
    11.53150   3.417E-28        35
    11.53250   8.979E-28        40
    11.53350   1.731E-28        22
    11.53450   2.436E-28        36
    11.53550   3.798E-28        38
    11.53650   2.920E-28        27
    11.53750   1.777E-28        18
    11.53850   4.129E-28        30
    11.53950   2.131E-28        17
    11.54050   4.065E-28        20
    11.54150   6.533E-28        20
    11.54250   6.545E-28        16
    11.54350   6.910E-28        29
    11.54450   2.515E-28        14
    11.54550   1.044E-28        13
    11.54650   4.631E-28        19
    11.54750   3.445E-28        20
    11.54850   8.405E-29         9
    11.54950   5.758E-28        21
    11.55050   1.347E-28        17
    11.55150   4.908E-28        31
    11.55250   1.917E-28        21
    11.55350   9.182E-28        30
    11.55450   2.435E-28        23
    11.55550   5.543E-28        29
    11.55650   1.685E-28        23
    11.55750   8.760E-28        31
    11.55850   8.011E-28        18
    11.55950   4.586E-28        16
    11.56050   8.820E-28        27
    11.56150   1.467E-28        16
    11.56250   7.729E-29        15
    11.56350   5.621E-29        13
    11.56450   6.539E-29        19
    11.56550   1.242E-28        26
    11.56650   1.187E-28        17
    11.56750   1.636E-28        25
    11.56850   1.712E-28        18
    11.56950   1.754E-28        22
    11.57050   1.154E-28        23
    11.57150   2.692E-28        26
    11.57250   1.840E-28        23
    11.57350   1.526E-28        17
    11.57450   1.694E-28        27
    11.57550   1.581E-28        25
    11.57650   7.638E-29        12
    11.57750   1.925E-28        28
    11.57850   1.995E-28        26
    11.57950   1.544E-28        23
    11.58050   2.878E-28        14
    11.58150   1.825E-28        18
    11.58250   6.484E-29        14
    11.58350   5.069E-29         7
    11.58450   5.710E-29        12
    11.58550   1.249E-27        12
    11.58650   4.062E-28        14
    11.58750   1.364E-28        13
    11.58850   2.061E-28        17
    11.58950   1.357E-28        12
    11.59050   1.242E-28        11
    11.59150   3.337E-28        24
    11.59250   2.586E-29        10
    11.59350   1.761E-28        13
    11.59450   2.802E-29         8
    11.59550   2.545E-28        15
    11.59650   1.227E-28        14
    11.59750   7.429E-29        12
    11.59850   1.588E-28        17
    11.59950   5.163E-29        10
    11.60050   8.229E-29        13
    11.60150   3.988E-28        18
    11.60250   1.540E-28        21
    11.60350   3.995E-29        13
    11.60450   8.865E-29         8
    11.60550   4.417E-29        13
    11.60650   9.691E-29        15
    11.60750   5.521E-29        11
    11.60850   6.060E-29         5
    11.60950   1.403E-28         9
    11.61050   3.627E-28        10
    11.61150   1.123E-28        10
    11.61250   3.863E-29         3
    11.61350   1.954E-28        15
    11.61450   4.564E-28         9
    11.61550   3.244E-28        19
    11.61650   6.362E-28        13
    11.61750   4.809E-29         5
    11.61850   3.477E-29         4
    11.61950   3.742E-28        12
    11.62050   1.239E-29         5
    11.62150   2.321E-29         6
    11.62250   2.278E-29         5
    11.62350   5.466E-29        12
    11.62450   2.222E-29         3
    11.62550   7.284E-29        12
    11.62650   7.694E-29        14
    11.62750   2.220E-29         8
    11.62850   8.915E-29        12
    11.62950   2.804E-28         9
    11.63050   5.274E-29         8
    11.63150   8.538E-29        15
    11.63250   1.393E-29         4
    11.63350   1.369E-28        13
    11.63450   1.716E-29         4
    11.63550   7.167E-30         3
    11.63650   9.741E-29         9
    11.63750   7.557E-29        18
    11.63850   8.068E-29         9
    11.63950   3.217E-29         4
    11.64050   1.004E-28        21
    11.64150   1.692E-28        18
    11.64250   1.473E-28        12
    11.64350   1.182E-27         8
    11.64450   6.979E-29        10
    11.64550   3.341E-28        11
    11.64650   3.838E-29         7
    11.64750   1.040E-28         8
    11.64850   3.144E-29         5
    11.64950   3.445E-28        18
    11.65050   1.837E-28        13
    11.65150   1.135E-28         9
    11.65250   2.096E-28        15
    11.65350   6.893E-29         9
    11.65450   1.261E-28        14
    11.65550   9.846E-29        15
    11.65650   7.080E-28        17
    11.65750   8.594E-28        21
    11.65850   1.559E-28        15
    11.65950   2.885E-28        20
    11.66050   9.280E-29        10
    11.66150   2.764E-28        16
    11.66250   3.159E-29         5
    11.66350   8.852E-29        12
    11.66450   1.593E-28        17
    11.66550   6.089E-29         9
    11.66650   1.617E-28        15
    11.66750   1.557E-28         7
    11.66850   2.301E-28        14
    11.66950   2.392E-28        15
    11.67050   6.034E-29        11
    11.67150   1.198E-27        10
    11.67250   2.142E-29         4
    11.67350   8.309E-29        20
    11.67450   9.075E-29        18
    11.67550   1.610E-28        12
    11.67650   8.891E-29        12
    11.67750   6.758E-29        10
    11.67850   2.120E-28        12
    11.67950   1.295E-28        16
    11.68050   1.213E-28        11
    11.68150   1.157E-28         8
    11.68250   2.116E-28        12
    11.68350   4.714E-28        21
    11.68450   2.512E-28        19
    11.68550   3.256E-28        15
    11.68650   1.874E-28        23
    11.68750   1.253E-28        14
    11.68850   5.401E-29        11
    11.68950   6.436E-28        21
    11.69050   6.840E-29        14
    11.69150   2.257E-28        17
    11.69250   1.039E-28        10
    11.69350   8.183E-29        10
    11.69450   1.682E-28         7
    11.69550   6.714E-29        11
    11.69650   9.060E-29         7
    11.69750   1.891E-28        18
    11.69850   3.623E-28        17
    11.69950   1.520E-28         8
    11.70050   4.569E-28        22
    11.70150   3.174E-28        21
    11.70250   9.143E-29        11
    11.70350   2.040E-28        19
    11.70450   3.120E-28        16
    11.70550   2.144E-28        18
    11.70650   5.295E-29         5
    11.70750   1.113E-28        13
    11.70850   2.514E-28        15
    11.70950   2.836E-28        15
    11.71050   1.168E-28        15
    11.71150   2.306E-28        18
    11.71250   1.239E-28        17
    11.71350   1.677E-28        17
    11.71450   1.050E-27        15
    11.71550   6.834E-28        29
    11.71650   1.238E-28        13
    11.71750   2.529E-29         8
    11.71850   1.896E-28        15
    11.71950   4.552E-29         6
    11.72050   1.947E-28         7
    11.72150   3.176E-28        18
    11.72250   1.818E-28        13
    11.72350   2.594E-28        14
    11.72450   6.820E-29         9
    11.72550   1.998E-28        13
    11.72650   8.272E-29         9
    11.72750   1.794E-28        10
    11.72850   3.476E-28         8
    11.72950   1.033E-28        17
    11.73050   8.295E-29        13
    11.73150   1.301E-28        10
    11.73250   7.633E-29         6
    11.73350   2.050E-28        15
    11.73450   1.439E-28         8
    11.73550   1.549E-29         3
    11.73650   1.111E-28        12
    11.73750   9.515E-29        10
    11.73850   2.622E-28        12
    11.73950   5.647E-30         3
    11.74050   1.065E-28        15
    11.74150   3.190E-28         8
    11.74250   3.516E-28        14
    11.74350   9.356E-29        14
    11.74450   1.029E-28        11
    11.74550   7.442E-29         7
    11.74650   2.919E-28        23
    11.74750   1.043E-28        12
    11.74850   7.599E-29         8
    11.74950   1.943E-28        20
    11.75050   8.149E-29         8
    11.75150   2.240E-28         8
    11.75250   7.354E-28        20
    11.75350   7.827E-29         6
    11.75450   2.326E-29         6
    11.75550   3.745E-28        18
    11.75650   7.793E-28        21
    11.75750   1.587E-29         2
    11.75850   3.616E-28        16
    11.75950   1.765E-28        12
    11.76050   1.836E-28        17
    11.76150   5.532E-28        14
    11.76250   2.920E-28        17
    11.76350   1.512E-27        13
    11.76450   1.709E-28        11
    11.76550   9.588E-28        15
    11.76650   7.211E-29        11
    11.76750   2.773E-28        11
    11.76850   7.245E-28         6
    11.76950   3.317E-28        17
    11.77050   9.230E-29        10
    11.77150   2.547E-27        17
    11.77250   1.679E-28        10
    11.77350   1.331E-28        15
    11.77450   1.014E-28         8
    11.77550   1.461E-28        11
    11.77650   1.787E-28         5
    11.77750   3.290E-28        11
    11.77850   2.513E-28        13
    11.77950   6.437E-29         9
    11.78050   9.096E-29        12
    11.78150   1.687E-28        13
    11.78250   7.668E-29        11
    11.78350   1.889E-28        20
    11.78450   1.682E-28        11
    11.78550   2.824E-28        14
    11.78650   4.578E-28        14
    11.78750   5.523E-29         6
    11.78850   1.407E-28        18
    11.78950   1.913E-29         7
    11.79050   6.957E-29        18
    11.79150   1.152E-28        12
    11.79250   1.036E-28        18
    11.79350   6.032E-29        19
    11.79450   1.054E-28        23
    11.79550   1.289E-28        20
    11.79650   2.794E-28        18
    11.79750   1.756E-28        17
    11.79850   1.140E-28        20
    11.79950   7.564E-29        17
    11.80050   2.422E-27        22
    11.80150   1.479E-28        20
    11.80250   2.757E-28        27
    11.80350   2.544E-28        26
    11.80450   1.696E-28        21
    11.80550   1.775E-28        28
    11.80650   4.060E-28        37
    11.80750   2.530E-28        29
    11.80850   3.165E-28        20
    11.80950   3.205E-28        29
    11.81050   2.259E-28        23
    11.81150   2.338E-28        23
    11.81250   1.694E-28        16
    11.81350   2.288E-28        15
    11.81450   2.777E-28        15
    11.81550   1.304E-28        13
    11.81650   8.846E-29        16
    11.81750   3.384E-28        23
    11.81850   1.650E-28        11
    11.81950   2.081E-28        23
    11.82050   3.721E-28        20
    11.82150   1.541E-28        17
    11.82250   2.676E-29         7
    11.82350   4.525E-28        17
    11.82450   1.656E-28        22
    11.82550   6.675E-28        18
    11.82650   1.217E-28        13
    11.82750   9.410E-28        28
    11.82850   4.169E-28        24
    11.82950   9.603E-28        36
    11.83050   1.391E-28        28
    11.83150   4.604E-28        22
    11.83250   8.954E-28        22
    11.83350   8.610E-28        35
    11.83450   7.448E-28        20
    11.83550   4.553E-28        14
    11.83650   1.520E-28        26
    11.83750   2.808E-28        23
    11.83850   8.879E-29        15
    11.83950   6.632E-28        18
    11.84050   1.244E-28        26
    11.84150   1.571E-28        28
    11.84250   1.099E-28        25
    11.84350   1.254E-28        21
    11.84450   7.888E-29        17
    11.84550   1.087E-28        16
    11.84650   1.427E-28        27
    11.84750   1.025E-28        23
    11.84850   7.487E-29        12
    11.84950   2.275E-28        19
    11.85050   1.160E-28        24
    11.85150   1.300E-28        21
    11.85250   1.782E-28        20
    11.85350   2.463E-27        20
    11.85450   2.439E-28        11
    11.85550   1.318E-28        15
    11.85650   1.882E-28        24
    11.85750   1.176E-28        12
    11.85850   4.196E-27        18
    11.85950   7.015E-28         9
    11.86050   1.265E-27         7
    11.86150   1.321E-27        18
    11.86250   1.770E-27        20
    11.86350   6.238E-28        13
    11.86450   1.652E-28        13
    11.86550   3.427E-28        24
    11.86650   2.939E-28        15
    11.86750   2.980E-29        10
    11.86850   1.992E-28        11
    11.86950   4.516E-29         9
    11.87050   1.777E-28        20
    11.87150   1.187E-28        10
    11.87250   5.644E-28        20
    11.87350   1.853E-29         6
    11.87450   3.204E-28        22
    11.87550   8.106E-29        11
    11.87650   1.165E-28        14
    11.87750   4.929E-28        17
    11.87850   4.925E-29        12
    11.87950   9.348E-29        13
    11.88050   6.327E-29         9
    11.88150   1.597E-29         6
    11.88250   5.980E-29         6
    11.88350   1.764E-28        11
    11.88450   2.719E-29         6
    11.88550   6.873E-30         3
    11.88650   5.472E-29        13
    11.88750   1.377E-28        11
    11.88850   4.715E-28        14
    11.88950   6.164E-29        10
    11.89050   7.826E-29         9
    11.89150   1.761E-28        19
    11.89250   7.108E-29        10
    11.89350   4.324E-28         9
    11.89450   7.625E-29         9
    11.89550   3.358E-29         4
    11.89650   3.755E-29         8
    11.89750   2.420E-28        12
    11.89850   3.320E-29         5
    11.89950   1.292E-28         7
    11.90050   5.599E-29        10
    11.90150   1.054E-27        11
    11.90250   4.207E-29        10
    11.90350   1.203E-28        13
    11.90450   3.766E-29         3
    11.90550   1.370E-28        11
    11.90650   4.120E-29        10
    11.90750   1.143E-28        11
    11.90850   9.067E-29        11
    11.90950   5.043E-29         8
    11.91050   3.476E-29         7
    11.91150   1.165E-29         5
    11.91250   7.485E-29         9
    11.91350   1.128E-28        16
    11.91450   7.419E-29        15
    11.91550   2.773E-29         9
    11.91650   2.360E-29         6
    11.91750   8.811E-29        11
    11.91850   4.905E-29        14
    11.91950   8.179E-29        19
    11.92050   1.500E-29         3
    11.92150   6.349E-29         8
    11.92250   1.528E-28        13
    11.92350   9.699E-29        13
    11.92450   7.332E-29        12
    11.92550   6.225E-29         5
    11.92650   1.357E-29         3
    11.92750   9.479E-29        16
    11.92850   1.393E-28        15
    11.92950   1.855E-28        18
    11.93050   1.712E-28         9
    11.93150   1.070E-28        14
    11.93250   3.652E-29         4
    11.93350   6.204E-29        12
    11.93450   3.467E-28        19
    11.93550   1.059E-28        12
    11.93650   9.811E-29         7
    11.93750   6.068E-29         5
    11.93850   1.445E-28        12
    11.93950   4.220E-28        17
    11.94050   7.328E-29         6
    11.94150   1.274E-27        18
    11.94250   2.121E-28         5
    11.94350   1.788E-28        18
    11.94450   3.118E-28        11
    11.94550   1.042E-28         8
    11.94650   7.517E-29        24
    11.94750   2.702E-28        23
    11.94850   1.145E-28        13
    11.94950   6.546E-29        15
    11.95050   4.209E-28        14
    11.95150   4.835E-28        11
    11.95250   4.020E-28        17
    11.95350   2.220E-28        12
    11.95450   4.054E-28        14
    11.95550   3.620E-28        12
    11.95650   4.916E-29        12
    11.95750   6.904E-29         9
    11.95850   3.167E-28        32
    11.95950   1.064E-28        17
    11.96050   1.739E-28        21
    11.96150   1.695E-29         4
    11.96250   2.637E-28        14
    11.96350   3.715E-28         9
    11.96450   6.770E-29        13
    11.96550   3.129E-28        14
    11.96650   6.823E-29        11
    11.96750   1.099E-28        19
    11.96850   6.590E-29        11
    11.96950   2.803E-28        12
    11.97050   8.741E-28        15
    11.97150   1.749E-28         7
    11.97250   2.571E-28         9
    11.97350   2.647E-28        11
    11.97450   8.632E-29         9
    11.97550   4.107E-28        19
    11.97650   1.340E-28        16
    11.97750   1.310E-28        12
    11.97850   2.860E-28        19
    11.97950   2.404E-28        17
    11.98050   3.684E-28        11
    11.98150   8.959E-29        11
    11.98250   6.162E-29        12
    11.98350   1.378E-28        15
    11.98450   4.253E-28        12
    11.98550   1.495E-28         9
    11.98650   2.048E-28        12
    11.98750   8.367E-29        10
    11.98850   1.703E-28        17
    11.98950   2.176E-28        14
    11.99050   2.647E-28        22
    11.99150   2.424E-28        13
    11.99250   2.293E-28        16
    11.99350   9.625E-29        13
    11.99450   1.752E-28         7
    11.99550   6.206E-29         7
    11.99650   1.280E-28        12
    11.99750   1.303E-28        10
    11.99850   1.091E-27        23
    11.99950   3.300E-28         8
    12.00050   7.621E-29        13
    12.00150   1.056E-28        13
    12.00250   2.010E-28        17
    12.00350   4.279E-29        12
    12.00450   1.835E-28        19
    12.00550   4.797E-29         9
    12.00650   1.280E-28        13
    12.00750   9.317E-29        10
    12.00850   1.566E-28        15
    12.00950   1.361E-28        16
    12.01050   1.235E-28        10
    12.01150   2.399E-28        10
    12.01250   2.193E-28        11
    12.01350   3.763E-29         4
    12.01450   4.384E-28        24
    12.01550   6.294E-29         7
    12.01650   9.458E-29        12
    12.01750   1.922E-29         4
    12.01850   5.110E-29        10
    12.01950   6.523E-28        18
    12.02050   4.657E-28        11
    12.02150   7.314E-29        18
    12.02250   3.848E-28        14
    12.02350   7.730E-29        12
    12.02450   4.048E-28        13
    12.02550   2.129E-28         9
    12.02650   7.379E-28         9
    12.02750   1.799E-28        13
    12.02850   1.027E-28        13
    12.02950   6.188E-29         9
    12.03050   6.785E-29        11
    12.03150   2.387E-28        10
    12.03250   5.512E-28        23
    12.03350   5.015E-29        10
    12.03450   1.543E-28        10
    12.03550   3.684E-28        14
    12.03650   2.184E-28         5
    12.03750   3.829E-28         9
    12.03850   1.303E-28        13
    12.03950   2.045E-28         3
    12.04050   3.449E-28        10
    12.04150   1.139E-28        15
    12.04250   1.006E-28        10
    12.04350   1.991E-28        14
    12.04450   4.525E-28        18
    12.04550   8.350E-29         5
    12.04650   3.163E-28        16
    12.04750   4.262E-28        12
    12.04850   2.561E-28        13
    12.04950   1.084E-28        10
    12.05050   2.285E-28        12
    12.05150   6.213E-29        15
    12.05250   8.506E-28        17
    12.05350   1.077E-28         9
    12.05450   4.609E-28        12
    12.05550   1.617E-28        14
    12.05650   1.333E-27        18
    12.05750   1.195E-27        13
    12.05850   2.847E-28        12
    12.05950   1.583E-27        28
    12.06050   9.672E-29        20
    12.06150   2.756E-27        19
    12.06250   3.049E-28        19
    12.06350   2.673E-27        20
    12.06450   1.531E-28        26
    12.06550   5.805E-28        22
    12.06650   1.032E-28        15
    12.06750   2.039E-28        25
    12.06850   6.917E-29        19
    12.06950   6.546E-29        10
    12.07050   1.589E-28        18
    12.07150   1.072E-28        18
    12.07250   1.470E-28        17
    12.07350   2.090E-28        27
    12.07450   8.876E-29        20
    12.07550   1.486E-28        22
    12.07650   4.901E-28        37
    12.07750   3.915E-28        30
    12.07850   1.275E-28        22
    12.07950   4.887E-28        35
    12.08050   1.960E-28        16
    12.08150   1.101E-27        42
    12.08250   2.802E-28        26
    12.08350   3.596E-28        33
    12.08450   4.813E-28        29
    12.08550   1.461E-28        11
    12.08650   4.751E-28        20
    12.08750   1.780E-28        20
    12.08850   2.918E-28        22
    12.08950   1.209E-28        21
    12.09050   4.162E-28        17
    12.09150   4.731E-28        17
    12.09250   2.494E-28        20
    12.09350   5.072E-28        30
    12.09450   6.089E-28        19
    12.09550   6.443E-28        14
    12.09650   7.264E-28        20
    12.09750   3.400E-28        16
    12.09850   8.240E-28        18
    12.09950   3.027E-28        15
    12.10050   1.211E-28        16
    12.10150   1.191E-27        30
    12.10250   4.306E-28        29
    12.10350   6.316E-28        32
    12.10450   5.614E-28        35
    12.10550   4.753E-28        25
    12.10650   5.050E-28        29
    12.10750   1.245E-27        31
    12.10850   6.688E-28        29
    12.10950   6.853E-28        22
    12.11050   4.363E-28        14
    12.11150   8.247E-29        20
    12.11250   8.081E-29        13
    12.11350   7.512E-29        20
    12.11450   1.223E-28        21
    12.11550   2.357E-28        29
    12.11650   1.491E-28        29
    12.11750   1.755E-28        29
    12.11850   1.427E-28        22
    12.11950   1.579E-28        22
    12.12050   2.396E-28        28
    12.12150   2.290E-28        23
    12.12250   1.285E-28        14
    12.12350   3.376E-28        21
    12.12450   1.443E-28        24
    12.12550   1.162E-28        14
    12.12650   2.734E-28        31
    12.12750   1.389E-28        20
    12.12850   1.624E-28        18
    12.12950   2.129E-28        22
    12.13050   1.828E-28        20
    12.13150   2.758E-28        23
    12.13250   2.335E-28        18
    12.13350   1.357E-28        13
    12.13450   1.969E-28        16
    12.13550   1.562E-28         8
    12.13650   4.038E-28        20
    12.13750   1.534E-28        18
    12.13850   7.638E-29         6
    12.13950   1.756E-28        14
    12.14050   2.131E-28         9
    12.14150   3.799E-28        17
    12.14250   1.019E-28         7
    12.14350   1.415E-28        14
    12.14450   2.057E-28        15
    12.14550   2.781E-28        14
    12.14650   9.617E-29        11
    12.14750   1.207E-28        11
    12.14850   4.895E-29        11
    12.14950   7.669E-29        13
    12.15050   2.381E-28        21
    12.15150   3.600E-29        10
    12.15250   6.122E-29        12
    12.15350   8.660E-29        12
    12.15450   6.744E-29        14
    12.15550   1.802E-27         8
    12.15650   7.121E-29        19
    12.15750   8.338E-29        13
    12.15850   6.796E-29        11
    12.15950   1.093E-27        14
    12.16050   5.407E-28        13
    12.16150   6.255E-29         6
    12.16250   9.264E-29         6
    12.16350   1.174E-28         3
    12.16450   9.512E-29        10
    12.16550   2.039E-28        15
    12.16650   3.649E-28        16
    12.16750   3.522E-29        11
    12.16850   1.168E-28        12
    12.16950   2.780E-29         5
    12.17050   1.331E-28        18
    12.17150   4.377E-29         8
    12.17250   7.661E-29         7
    12.17350   6.273E-29         9
    12.17450   1.590E-28        19
    12.17550   3.639E-29         9
    12.17650   2.863E-28        10
    12.17750   6.644E-29        13
    12.17850   6.682E-30         2
    12.17950   4.376E-29         4
    12.18050   6.947E-29         5
    12.18150   2.647E-29         7
    12.18250   1.141E-28        14
    12.18350   1.073E-28        11
    12.18450   9.737E-29         9
    12.18550   3.276E-28         8
    12.18650   1.580E-28        10
    12.18750   7.014E-29         9
    12.18850   2.035E-28         9
    12.18950   3.907E-28        14
    12.19050   1.401E-29         3
    12.19150   1.534E-29         4
    12.19250   7.745E-29         7
    12.19350   2.166E-30         1
    12.19450   2.572E-29         9
    12.19550   1.400E-28        12
    12.19650   5.718E-29        13
    12.19750   5.131E-29         9
    12.19850   6.314E-29        14
    12.19950   4.764E-29         9
    12.20050   1.350E-28        11
    12.20150   7.678E-29         8
    12.20250   1.368E-28        17
    12.20350   5.934E-29        12
    12.20450   2.051E-28        14
    12.20550   1.086E-28        18
    12.20650   6.786E-29        11
    12.20750   1.153E-28        17
    12.20850   1.884E-28        21
    12.20950   1.959E-28        10
    12.21050   1.168E-28        15
    12.21150   8.192E-29         8
    12.21250   4.177E-29         8
    12.21350   1.177E-28        13
    12.21450   1.327E-29         4
    12.21550   5.540E-29         5
    12.21650   2.922E-28        10
    12.21750   2.871E-28        20
    12.21850   1.476E-28        12
    12.21950   2.448E-29         8
    12.22050   5.222E-29        12
    12.22150   4.633E-29         7
    12.22250   1.277E-28        21
    12.22350   1.381E-28         8
    12.22450   3.760E-28        17
    12.22550   1.057E-27        19
    12.22650   5.824E-28        18
    12.22750   9.523E-29        12
    12.22850   5.000E-28        25
    12.22950   1.953E-28        14
    12.23050   2.010E-28        11
    12.23150   2.380E-28         8
    12.23250   1.941E-28        15
    12.23350   3.404E-28        30
    12.23450   2.122E-28        20
    12.23550   1.746E-28        21
    12.23650   7.776E-29         8
    12.23750   2.121E-28        11
    12.23850   2.760E-29         7
    12.23950   1.297E-27        17
    12.24050   4.791E-28        17
    12.24150   1.306E-28         7
    12.24250   5.233E-29         8
    12.24350   2.224E-28         9
    12.24450   6.740E-28        16
    12.24550   1.785E-27        22
    12.24650   9.706E-29        10
    12.24750   3.570E-28        16
    12.24850   8.020E-29         9
    12.24950   2.070E-28        15
    12.25050   1.823E-28        12
    12.25150   1.094E-28         9
    12.25250   1.473E-28        15
    12.25350   2.291E-28        25
    12.25450   6.589E-28        16
    12.25550   7.438E-29         8
    12.25650   4.032E-29         7
    12.25750   4.252E-28        24
    12.25850   2.775E-28        23
    12.25950   4.763E-28        26
    12.26050   1.189E-28         9
    12.26150   1.448E-28        15
    12.26250   3.826E-28        18
    12.26350   5.444E-29         9
    12.26450   2.843E-28        30
    12.26550   1.077E-28        21
    12.26650   1.212E-28        13
    12.26750   1.054E-28        11
    12.26850   3.963E-28        17
    12.26950   1.566E-28        15
    12.27050   5.582E-28        20
    12.27150   2.096E-28        14
    12.27250   1.347E-28        15
    12.27350   1.718E-28        10
    12.27450   2.576E-29         8
    12.27550   2.819E-28        27
    12.27650   3.945E-28        16
    12.27750   3.970E-29         6
    12.27850   4.154E-28        16
    12.27950   2.921E-28        19
    12.28050   7.661E-29        10
    12.28150   5.446E-28        18
    12.28250   1.991E-28        17
    12.28350   2.919E-28        16
    12.28450   1.529E-28        12
    12.28550   6.307E-28        13
    12.28650   1.535E-28        18
    12.28750   1.334E-28        19
    12.28850   5.891E-29        10
    12.28950   1.646E-28        11
    12.29050   1.103E-28        12
    12.29150   8.841E-29         8
    12.29250   7.718E-29        13
    12.29350   6.586E-29        12
    12.29450   2.400E-28         9
    12.29550   3.232E-28         7
    12.29650   1.811E-28         8
    12.29750   9.083E-29         5
    12.29850   6.106E-29        15
    12.29950   1.988E-28        14
    12.30050   6.487E-29        12
    12.30150   1.057E-28        12
    12.30250   1.188E-28        11
    12.30350   1.661E-28        10
    12.30450   4.180E-29        10
    12.30550   7.658E-28        13
    12.30650   1.439E-28        11
    12.30750   1.429E-28         6
    12.30850   5.664E-28         9
    12.30950   7.436E-29        11
    12.31050   1.202E-28        10
    12.31150   3.173E-28         5
    12.31250   1.217E-28         6
    12.31350   2.074E-28        11
    12.31450   5.246E-29         7
    12.31550   1.417E-28        10
    12.31650   2.544E-28        12
    12.31750   6.397E-29         6
    12.31850   1.116E-28        14
    12.31950   1.225E-28        10
    12.32050   2.360E-28        19
    12.32150   1.598E-28        10
    12.32250   1.730E-28        13
    12.32350   1.157E-28        10
    12.32450   5.615E-28        13
    12.32550   1.772E-28        18
    12.32650   8.471E-29        11
    12.32750   2.406E-28        16
    12.32850   5.788E-28        23
    12.32950   2.265E-28        13
    12.33050   1.665E-28        15
    12.33150   2.203E-28        12
    12.33250   7.143E-29        18
    12.33350   2.350E-28        18
    12.33450   2.174E-28        12
    12.33550   7.415E-29        14
    12.33650   1.268E-28        24
    12.33750   3.578E-28        32
    12.33850   7.614E-28        24
    12.33950   7.968E-29        14
    12.34050   1.358E-28        25
    12.34150   1.265E-28        21
    12.34250   7.486E-29        11
    12.34350   6.217E-28        24
    12.34450   9.832E-29        16
    12.34550   1.687E-28        21
    12.34650   1.872E-28        13
    12.34750   1.118E-27        28
    12.34850   1.570E-28        17
    12.34950   2.532E-28        21
    12.35050   8.441E-28        16
    12.35150   2.692E-27        29
    12.35250   4.309E-28        30
    12.35350   2.933E-28        23
    12.35450   3.266E-28        36
    12.35550   5.404E-28        46
    12.35650   3.798E-28        32
    12.35750   5.511E-28        38
    12.35850   4.507E-28        14
    12.35950   2.354E-28        19
    12.36050   3.291E-28        18
    12.36150   1.890E-28        20
    12.36250   2.108E-28        21
    12.36350   3.073E-28        17
    12.36450   2.164E-28        19
    12.36550   1.702E-28        17
    12.36650   2.925E-28        17
    12.36750   5.547E-28        24
    12.36850   1.433E-28        17
    12.36950   4.050E-28        22
    12.37050   2.777E-28        24
    12.37150   1.814E-28        19
    12.37250   6.531E-28        14
    12.37350   3.434E-28        29
    12.37450   4.688E-28        20
    12.37550   3.826E-28        33
    12.37650   1.314E-27        33
    12.37750   3.680E-28        20
    12.37850   4.993E-28        28
    12.37950   3.229E-28        17
    12.38050   4.733E-28        26
    12.38150   1.873E-27        35
    12.38250   3.331E-28        31
    12.38350   9.292E-28        25
    12.38450   5.623E-28        23
    12.38550   6.831E-29        21
    12.38650   7.225E-29        19
    12.38750   2.085E-28        22
    12.38850   7.943E-29        12
    12.38950   1.282E-28        19
    12.39050   1.687E-28        23
    12.39150   1.765E-28        30
    12.39250   1.030E-28        16
    12.39350   2.232E-28        28
    12.39450   1.613E-28        21
    12.39550   1.484E-28        15
    12.39650   1.387E-28        20
    12.39750   2.245E-28         9
    12.39850   1.687E-28        16
    12.39950   1.523E-28        20
    12.40050   1.123E-28        16
    12.40150   2.521E-28        25
    12.40250   5.496E-28        29
    12.40350   3.374E-28        14
    12.40450   4.566E-28        19
    12.40550   5.341E-28        26
    12.40650   1.369E-28        12
    12.40750   1.209E-28         7
    12.40850   1.303E-28        18
    12.40950   1.016E-28        19
    12.41050   1.148E-28        10
    12.41150   3.177E-28        17
    12.41250   2.205E-28        13
    12.41350   4.350E-29         4
    12.41450   2.846E-28        10
    12.41550   2.087E-28        13
    12.41650   2.279E-28        11
    12.41750   2.646E-27        17
    12.41850   2.818E-28        21
    12.41950   1.597E-28        12
    12.42050   6.593E-30         2
    12.42150   2.575E-28        18
    12.42250   2.571E-27        24
    12.42350   1.010E-28        13
    12.42450   1.551E-28        15
    12.42550   4.240E-27        20
    12.42650   1.211E-27        15
    12.42750   1.065E-27        13
    12.42850   1.041E-27        21
    12.42950   2.480E-28        21
    12.43050   8.629E-29        14
    12.43150   1.775E-28        12
    12.43250   3.503E-29        11
    12.43350   1.093E-28        16
    12.43450   7.966E-30         4
    12.43550   3.633E-29         7
    12.43650   3.789E-29         9
    12.43750   7.832E-29         9
    12.43850   2.094E-29         6
    12.43950   1.918E-30         1
    12.44050   6.506E-29        12
    12.44150   3.661E-29        10
    12.44250   5.560E-29         7
    12.44350   5.096E-29         7
    12.44450   1.400E-28        12
    12.44550   6.415E-29         9
    12.44650   3.664E-29         5
    12.44750   3.287E-28         8
    12.44850   4.743E-29         8
    12.44950   1.231E-29         5
    12.45050   9.563E-30         3
    12.45150   1.016E-28        11
    12.45250   2.585E-29         7
    12.45350   4.981E-29         7
    12.45450   1.630E-27        11
    12.45550   4.156E-28        13
    12.45650   2.140E-28        17
    12.45750   1.126E-28        12
    12.45850   6.213E-29        12
    12.45950   9.688E-29        17
    12.46050   2.485E-29         6
    12.46150   1.804E-28        14
    12.46250   5.690E-28        17
    12.46350   5.618E-28        18
    12.46450   6.125E-29         8
    12.46550   2.501E-29         8
    12.46650   1.012E-28        17
    12.46750   2.963E-29         9
    12.46850   4.706E-28         9
    12.46950   8.285E-29         7
    12.47050   3.167E-29         7
    12.47150   8.394E-29         9
    12.47250   7.018E-29        11
    12.47350   2.267E-28         9
    12.47450   1.407E-28        14
    12.47550   1.592E-28        14
    12.47650   1.039E-28        10
    12.47750   5.422E-28        13
    12.47850   9.779E-29        17
    12.47950   8.633E-29        13
    12.48050   1.254E-28         9
    12.48150   4.018E-29         8
    12.48250   1.112E-28        11
    12.48350   3.479E-28        22
    12.48450   3.588E-29         8
    12.48550   1.000E-28        15
    12.48650   2.862E-28         8
    12.48750   7.103E-29         8
    12.48850   2.223E-29         5
    12.48950   5.724E-29        11
    12.49050   6.738E-29         9
    12.49150   4.381E-29         7
    12.49250   4.494E-29        10
    12.49350   2.202E-29         7
    12.49450   1.873E-28         4
    12.49550   5.966E-29         8
    12.49650   2.079E-28        17
    12.49750   1.394E-28        10
    12.49850   3.713E-28        14
    12.49950   9.061E-29        13
    12.50050   7.918E-28        12
    12.50150   6.557E-28        17
    12.50250   1.185E-28         7
    12.50350   9.810E-29         9
    12.50450   1.701E-28        12
    12.50550   2.853E-28        16
    12.50650   9.771E-28        28
    12.50750   1.500E-28        22
    12.50850   1.536E-28        12
    12.50950   4.845E-28        19
    12.51050   1.033E-27        23
    12.51150   9.472E-28        25
    12.51250   3.885E-28        10
    12.51350   1.783E-28        16
    12.51450   4.089E-28        16
    12.51550   3.350E-28        15
    12.51650   1.141E-28        11
    12.51750   6.044E-29        13
    12.51850   2.526E-28        11
    12.51950   1.405E-27         9
    12.52050   3.012E-28        11
    12.52150   3.814E-28        16
    12.52250   3.505E-28        12
    12.52350   7.294E-29        12
    12.52450   5.232E-28        21
    12.52550   2.684E-28        17
    12.52650   3.032E-28        19
    12.52750   3.993E-28        21
    12.52850   1.839E-28        21
    12.52950   1.722E-28        17
    12.53050   2.693E-28        11
    12.53150   3.252E-28        13
    12.53250   1.626E-28        17
    12.53350   1.861E-28        18
    12.53450   4.098E-29         6
    12.53550   1.512E-28        11
    12.53650   3.178E-29         7
    12.53750   1.997E-28        17
    12.53850   7.209E-28        19
    12.53950   3.245E-28        17
    12.54050   1.578E-28        15
    12.54150   4.100E-28        22
    12.54250   3.858E-28         9
    12.54350   2.123E-28        22
    12.54450   1.596E-28        16
    12.54550   2.330E-29         5
    12.54650   1.856E-28        14
    12.54750   9.285E-29        18
    12.54850   1.563E-28        16
    12.54950   2.742E-28         6
    12.55050   1.143E-27         7
    12.55150   2.141E-28        11
    12.55250   3.854E-28        13
    12.55350   1.107E-28        12
    12.55450   1.745E-27        11
    12.55550   3.764E-29         7
    12.55650   2.365E-28        17
    12.55750   1.530E-28        10
    12.55850   2.349E-28        20
    12.55950   1.746E-28        13
    12.56050   8.088E-29         7
    12.56150   2.663E-29         5
    12.56250   1.076E-28         9
    12.56350   1.225E-28        13
    12.56450   1.879E-28         9
    12.56550   2.791E-28        11
    12.56650   3.132E-28        12
    12.56750   1.585E-28        12
    12.56850   3.166E-28        20
    12.56950   2.681E-28        11
    12.57050   6.878E-29         7
    12.57150   3.457E-29        10
    12.57250   1.428E-28         8
    12.57350   2.561E-29         7
    12.57450   1.800E-28        17
    12.57550   2.894E-28        12
    12.57650   9.960E-29         9
    12.57750   1.810E-28         8
    12.57850   1.804E-28        15
    12.57950   5.090E-28        23
    12.58050   3.706E-28        23
    12.58150   8.903E-29        19
    12.58250   5.299E-29         9
    12.58350   6.487E-29         7
    12.58450   1.719E-28        11
    12.58550   8.949E-29        12
    12.58650   2.306E-28        14
    12.58750   6.176E-29         9
    12.58850   1.393E-28        15
    12.58950   1.239E-28         4
    12.59050   7.559E-29        11
    12.59150   5.760E-28        18
    12.59250   2.469E-28        12
    12.59350   1.351E-28         6
    12.59450   4.080E-28        12
    12.59550   8.582E-29         9
    12.59650   7.687E-29         9
    12.59750   3.088E-28         7
    12.59850   1.473E-27        15
    12.59950   1.152E-28        10
    12.60050   9.532E-29        12
    12.60150   2.201E-28        21
    12.60250   2.003E-28        14
    12.60350   1.036E-28        14
    12.60450   3.467E-29         8
    12.60550   1.105E-28        18
    12.60650   3.805E-28        10
    12.60750   2.466E-28        14
    12.60850   8.009E-28        14
    12.60950   1.304E-28        22
    12.61050   1.206E-28        20
    12.61150   1.438E-28        20
    12.61250   3.346E-28        27
    12.61350   1.613E-28        30
    12.61450   1.423E-28        14
    12.61550   1.272E-28        12
    12.61650   2.550E-28        24
    12.61750   1.144E-28        15
    12.61850   8.804E-29        15
    12.61950   5.954E-28        23
    12.62050   2.030E-28        20
    12.62150   3.716E-28        37
    12.62250   2.048E-28        24
    12.62350   1.799E-28        21
    12.62450   3.460E-28        30
    12.62550   7.654E-28        42
    12.62650   1.876E-28        19
    12.62750   2.990E-28        28
    12.62850   5.114E-28        36
    12.62950   1.296E-27        39
    12.63050   4.673E-28        38
    12.63150   3.236E-28        24
    12.63250   1.188E-28        20
    12.63350   1.650E-28        19
    12.63450   1.160E-27        30
    12.63550   1.537E-28        26
    12.63650   6.818E-28        19
    12.63750   1.220E-27        18
    12.63850   1.058E-27        22
    12.63950   2.006E-28        18
    12.64050   1.661E-27        25
    12.64150   2.093E-27        19
    12.64250   9.763E-28        19
    12.64350   1.144E-27        13
    12.64450   1.121E-28        19
    12.64550   1.198E-27        28
    12.64650   1.206E-28        24
    12.64750   8.166E-28        22
    12.64850   1.812E-27        26
    12.64950   2.889E-28        26
    12.65050   1.300E-27        29
    12.65150   1.005E-27        29
    12.65250   1.212E-27        33
    12.65350   1.894E-28        20
    12.65450   9.004E-28        30
    12.65550   1.261E-27        30
    12.65650   6.715E-28        25
    12.65750   9.768E-28        34
    12.65850   6.384E-28        44
    12.65950   6.691E-28        27
    12.66050   9.391E-29        21
    12.66150   1.881E-28        28
    12.66250   1.182E-28        22
    12.66350   3.329E-28        22
    12.66450   1.781E-28        36
    12.66550   1.477E-28        19
    12.66650   1.360E-28        16
    12.66750   5.195E-28        33
    12.66850   2.125E-28        28
    12.66950   1.454E-28        18
    12.67050   1.140E-28        12
    12.67150   3.257E-28        29
    12.67250   8.068E-29        17
    12.67350   5.107E-28        16
    12.67450   2.629E-28        36
    12.67550   2.064E-28        27
    12.67650   2.865E-28        22
    12.67750   6.494E-28        26
    12.67850   1.935E-28        14
    12.67950   1.501E-28        13
    12.68050   4.098E-28        21
    12.68150   2.020E-28        14
    12.68250   3.879E-28        15
    12.68350   1.284E-28        15
    12.68450   3.184E-28        19
    12.68550   2.319E-28        28
    12.68650   3.036E-28        10
    12.68750   1.243E-28         9
    12.68850   1.662E-28        10
    12.68950   2.402E-28        12
    12.69050   9.266E-29        11
    12.69150   3.024E-27        23
    12.69250   2.406E-28        18
    12.69350   9.918E-29        13
    12.69450   3.798E-28        16
    12.69550   2.533E-28        18
    12.69650   1.153E-28        12
    12.69750   1.988E-28        11
    12.69850   1.799E-28        12
    12.69950   1.804E-29         6
    12.70050   5.421E-29         9
    12.70150   8.082E-29         6
    12.70250   4.571E-29        12
    12.70350   2.129E-28        20
    12.70450   1.539E-28        16
    12.70550   1.342E-28        14
    12.70650   4.850E-29         8
    12.70750   9.380E-28        15
    12.70850   2.017E-29         6
    12.70950   8.415E-29         7
    12.71050   7.027E-29        11
    12.71150   4.177E-29         8
    12.71250   4.821E-29        12
    12.71350   4.034E-28        12
    12.71450   1.967E-28        16
    12.71550   1.014E-28        10
    12.71650   6.071E-29         9
    12.71750   5.245E-30         1
    12.71850   8.541E-29        11
    12.71950   2.842E-29         4
    12.72050   5.682E-29         8
    12.72150   3.720E-29         8
    12.72250   1.073E-28        16
    12.72350   4.428E-29         4
    12.72450   2.828E-28        17
    12.72550   4.541E-29         4
    12.72650   6.390E-29         7
    12.72750   1.167E-28         9
    12.72850   3.552E-29         8
    12.72950   1.611E-28        13
    12.73050   3.457E-29         5
    12.73150   1.543E-28        12
    12.73250   9.326E-29         9
    12.73350   1.013E-28         7
    12.73450   7.511E-29        13
    12.73550   5.585E-28        10
    12.73650   1.026E-28         9
    12.73750   3.541E-29         7
    12.73850   5.074E-29        10
    12.73950   2.596E-29         6
    12.74050   1.727E-28        20
    12.74150   3.654E-29         8
    12.74250   1.806E-29         3
    12.74350   1.069E-28        14
    12.74450   7.614E-29        12
    12.74550   7.516E-29        14
    12.74650   1.391E-28        10
    12.74750   4.728E-29         8
    12.74850   1.713E-28        18
    12.74950   9.513E-29        10
    12.75050   2.281E-28        14
    12.75150   3.379E-28        11
    12.75250   1.482E-28        10
    12.75350   1.109E-28        12
    12.75450   7.913E-29        13
    12.75550   2.168E-28        15
    12.75650   6.168E-29        13
    12.75750   2.596E-28        20
    12.75850   1.619E-28        16
    12.75950   1.446E-28        12
    12.76050   3.740E-28        11
    12.76150   7.595E-29        12
    12.76250   1.346E-28         8
    12.76350   7.887E-28        17
    12.76450   1.273E-28        13
    12.76550   3.803E-28         9
    12.76650   1.108E-28         8
    12.76750   2.947E-29         6
    12.76850   5.143E-29         9
    12.76950   3.402E-29         9
    12.77050   1.539E-29         2
    12.77150   1.271E-28        16
    12.77250   1.591E-28        16
    12.77350   1.281E-28         9
    12.77450   1.121E-28        11
    12.77550   3.001E-28        26
    12.77650   1.803E-28        14
    12.77750   6.047E-29         5
    12.77850   1.439E-28        16
    12.77950   4.718E-28        15
    12.78050   2.086E-28        14
    12.78150   3.027E-28        20
    12.78250   4.453E-28        28
    12.78350   1.128E-28        13
    12.78450   7.788E-29        16
    12.78550   1.381E-28        13
    12.78650   9.021E-29        10
    12.78750   3.107E-28        12
    12.78850   2.396E-29         6
    12.78950   3.532E-28         9
    12.79050   3.791E-29         9
    12.79150   8.878E-29        15
    12.79250   2.995E-28        16
    12.79350   3.955E-29         9
    12.79450   1.416E-27        34
    12.79550   9.397E-28        27
    12.79650   7.450E-28        23
    12.79750   2.160E-28        12
    12.79850   1.936E-28        20
    12.79950   1.659E-28        12
    12.80050   1.620E-28        18
    12.80150   1.513E-28         9
    12.80250   1.416E-28        10
    12.80350   1.557E-28        11
    12.80450   1.215E-28        10
    12.80550   1.208E-28        16
    12.80650   7.504E-28        25
    12.80750   6.080E-28        27
    12.80850   4.195E-28        15
    12.80950   1.121E-28        13
    12.81050   6.778E-29         9
    12.81150   3.699E-28        18
    12.81250   3.650E-28        28
    12.81350   1.334E-28        14
    12.81450   2.127E-28        21
    12.81550   1.538E-28        23
    12.81650   1.500E-28        13
    12.81750   1.298E-28        12
    12.81850   1.881E-28        15
    12.81950   1.101E-28        13
    12.82050   3.529E-28        21
    12.82150   3.870E-28        16
    12.82250   4.089E-28        15
    12.82350   6.581E-29         7
    12.82450   9.670E-29        15
    12.82550   4.419E-29         8
    12.82650   2.252E-28        17
    12.82750   1.587E-28        15
    12.82850   1.624E-28        20
    12.82950   3.137E-29         6
    12.83050   7.331E-29        18
    12.83150   1.609E-29         5
    12.83250   2.082E-28        16
    12.83350   1.091E-28        13
    12.83450   4.209E-28         8
    12.83550   7.154E-28        19
    12.83650   5.418E-28        17
    12.83750   2.158E-28        10
    12.83850   9.277E-29        11
    12.83950   1.029E-29         2
    12.84050   2.176E-28        13
    12.84150   2.232E-28        21
    12.84250   6.926E-29        12
    12.84350   1.040E-28         8
    12.84450   2.816E-27        15
    12.84550   7.995E-29        11
    12.84650   7.702E-29        11
    12.84750   2.494E-28        11
    12.84850   6.007E-28        13
    12.84950   4.335E-28        13
    12.85050   1.877E-28        13
    12.85150   1.825E-28        10
    12.85250   3.165E-28         9
    12.85350   1.974E-28        11
    12.85450   1.491E-28         8
    12.85550   1.591E-28        13
    12.85650   1.801E-28         9
    12.85750   2.629E-28        19
    12.85850   1.017E-28        18
    12.85950   2.445E-28        12
    12.86050   6.972E-29        14
    12.86150   4.180E-29         5
    12.86250   1.064E-28         9
    12.86350   3.145E-28        11
    12.86450   1.103E-28        12
    12.86550   3.294E-29         9
    12.86650   5.182E-28        13
    12.86750   1.128E-28         9
    12.86850   1.189E-28        13
    12.86950   7.685E-29        12
    12.87050   8.543E-29        10
    12.87150   1.595E-28        10
    12.87250   1.397E-28        13
    12.87350   1.106E-28         7
    12.87450   1.147E-28        13
    12.87550   8.096E-29        11
    12.87650   1.844E-28        16
    12.87750   5.812E-28        17
    12.87850   9.215E-29         9
    12.87950   5.061E-29         8
    12.88050   1.168E-28        14
    12.88150   2.646E-28        19
    12.88250   7.510E-29        15
    12.88350   1.697E-28        24
    12.88450   2.641E-28        23
    12.88550   1.377E-28        20
    12.88650   1.026E-28        19
    12.88750   2.138E-28        25
    12.88850   2.201E-28        15
    12.88950   1.275E-28        17
    12.89050   1.285E-28        20
    12.89150   1.150E-27        13
    12.89250   6.939E-29        17
    12.89350   1.667E-28        22
    12.89450   4.059E-28        37
    12.89550   3.567E-28        27
    12.89650   1.793E-28        29
    12.89750   9.678E-29        18
    12.89850   3.551E-28        30
    12.89950   3.015E-28        24
    12.90050   3.137E-28        32
    12.90150   5.252E-28        32
    12.90250   4.042E-28        26
    12.90350   2.769E-28        31
    12.90450   4.135E-28        30
    12.90550   1.738E-28        18
    12.90650   1.696E-28        19
    12.90750   4.043E-28        20
    12.90850   3.377E-28        18
    12.90950   3.585E-28        23
    12.91050   2.468E-28        14
    12.91150   1.197E-27        28
    12.91250   4.132E-28        13
    12.91350   8.205E-28        33
    12.91450   1.734E-28        19
    12.91550   2.648E-28        25
    12.91650   8.423E-28        27
    12.91750   1.169E-28        18
    12.91850   3.674E-28        27
    12.91950   7.607E-28        14
    12.92050   1.122E-27        29
    12.92150   6.048E-28        23
    12.92250   2.248E-28        20
    12.92350   1.313E-27        29
    12.92450   1.013E-27        19
    12.92550   5.710E-28        19
    12.92650   7.886E-28        29
    12.92750   6.689E-28        20
    12.92850   1.847E-27        37
    12.92950   8.764E-28        31
    12.93050   1.225E-27        32
    12.93150   2.831E-27        29
    12.93250   1.768E-27        38
    12.93350   9.607E-28        26
    12.93450   9.384E-29        19
    12.93550   7.716E-28        22
    12.93650   2.931E-28        23
    12.93750   1.972E-28        23
    12.93850   1.681E-28        30
    12.93950   2.780E-28        28
    12.94050   1.486E-28        20
    12.94150   3.168E-28        25
    12.94250   1.952E-28        18
    12.94350   1.030E-28        16
    12.94450   8.765E-28        23
    12.94550   1.493E-28        19
    12.94650   2.217E-28        24
    12.94750   9.000E-29        16
    12.94850   1.324E-27        22
    12.94950   1.283E-28        18
    12.95050   2.893E-28        21
    12.95150   4.617E-28        22
    12.95250   2.919E-28        31
    12.95350   1.034E-28        14
    12.95450   1.939E-28        20
    12.95550   3.371E-28        19
    12.95650   2.322E-28        20
    12.95750   4.148E-28        23
    12.95850   2.916E-28        21
    12.95950   1.045E-27        16
    12.96050   2.019E-28        14
    12.96150   1.985E-28        15
    12.96250   2.460E-28        12
    12.96350   2.120E-28        16
    12.96450   2.225E-28        17
    12.96550   2.663E-28        12
    12.96650   3.282E-28        15
    12.96750   3.423E-28        12
    12.96850   1.462E-28         9
    12.96950   1.953E-28        12
    12.97050   4.952E-29        11
    12.97150   6.194E-30         3
    12.97250   2.011E-28        21
    12.97350   2.427E-29         5
    12.97450   1.546E-29         4
    12.97550   1.814E-28        11
    12.97650   3.416E-29        12
    12.97750   7.226E-29        15
    12.97850   1.616E-28        16
    12.97950   8.096E-29        12
    12.98050   5.046E-29         5
    12.98150   2.937E-27        10
    12.98250   2.925E-27         9
    12.98350   4.220E-29         7
    12.98450   9.020E-29        13
    12.98550   2.425E-28         6
    12.98650   9.688E-28         6
    12.98750   1.734E-27        16
    12.98850   1.623E-28        16
    12.98950   1.531E-27        10
    12.99050   9.390E-28        13
    12.99150   2.892E-27        14
    12.99250   1.869E-27        10
    12.99350   6.504E-28         7
    12.99450   5.583E-29         6
    12.99550   2.633E-29         4
    12.99650   5.405E-29         7
    12.99750   3.822E-29         9
    12.99850   1.728E-29         7
    12.99950   1.218E-28        12
    13.00050   5.152E-29         8
    13.00150   1.086E-29         3
    13.00250   5.043E-29         7
    13.00350   1.688E-28        13
    13.00450   9.140E-29        15
    13.00550   5.855E-29        14
    13.00650   4.699E-29        10
    13.00750   6.135E-29        15
    13.00850   1.209E-28         6
    13.00950   5.762E-29        10
    13.01050   8.642E-29        15
    13.01150   3.955E-29        14
    13.01250   1.282E-29         4
    13.01350   4.141E-28        10
    13.01450   1.830E-29         7
    13.01550   2.178E-28        17
    13.01650   4.214E-29         8
    13.01750   1.657E-29         4
    13.01850   2.455E-29         5
    13.01950   8.044E-29        10
    13.02050   1.623E-28        17
    13.02150   6.219E-29        14
    13.02250   3.872E-28        15
    13.02350   1.234E-28        15
    13.02450   9.998E-29        11
    13.02550   3.026E-29         5
    13.02650   4.312E-29         9
    13.02750   1.302E-28        15
    13.02850   2.576E-28        23
    13.02950   8.517E-29        13
    13.03050   7.973E-29        10
    13.03150   1.899E-28        17
    13.03250   2.137E-28        10
    13.03350   1.048E-28        14
    13.03450   4.757E-29         8
    13.03550   4.409E-29        10
    13.03650   1.565E-27        18
    13.03750   4.582E-28        18
    13.03850   2.771E-28        11
    13.03950   5.311E-28        15
    13.04050   9.339E-29         9
    13.04150   2.233E-27        12
    13.04250   7.096E-29         7
    13.04350   1.022E-28        12
    13.04450   4.938E-29         7
    13.04550   6.367E-29        10
    13.04650   1.339E-28        16
    13.04750   2.071E-28        18
    13.04850   6.583E-28        14
    13.04950   1.830E-28        14
    13.05050   3.101E-28        14
    13.05150   3.155E-28        20
    13.05250   6.813E-28        18
    13.05350   4.682E-28        13
    13.05450   2.694E-28        13
    13.05550   4.536E-28        27
    13.05650   3.262E-28        24
    13.05750   1.610E-28        18
    13.05850   5.950E-29        14
    13.05950   1.984E-29         5
    13.06050   2.194E-28        19
    13.06150   1.476E-28        15
    13.06250   9.542E-29        15
    13.06350   5.996E-28        12
    13.06450   4.021E-28        20
    13.06550   4.186E-28        16
    13.06650   2.511E-28        12
    13.06750   9.856E-28        18
    13.06850   2.808E-28        18
    13.06950   1.276E-28         8
    13.07050   4.449E-28        16
    13.07150   1.641E-28        15
    13.07250   2.905E-28        13
    13.07350   4.509E-28        10
    13.07450   1.612E-28        15
    13.07550   1.990E-28        10
    13.07650   2.631E-28        11
    13.07750   1.062E-28        12
    13.07850   1.037E-27        17
    13.07950   1.156E-27        25
    13.08050   4.538E-28        18
    13.08150   9.473E-28        14
    13.08250   1.716E-28        12
    13.08350   4.453E-28        16
    13.08450   8.137E-28        21
    13.08550   3.007E-28        14
    13.08650   1.444E-28        10
    13.08750   9.855E-29        15
    13.08850   1.465E-28        11
    13.08950   3.137E-28        20
    13.09050   6.977E-29        11
    13.09150   4.115E-28        15
    13.09250   7.902E-30         1
    13.09350   3.442E-28        20
    13.09450   1.144E-28        11
    13.09550   5.080E-29         9
    13.09650   1.085E-28        18
    13.09750   1.011E-28        14
    13.09850   6.193E-29        12
    13.09950   1.105E-28        11
    13.10050   1.052E-28         8
    13.10150   4.770E-28        15
    13.10250   5.692E-28        19
    13.10350   5.436E-29         5
    13.10450   3.455E-28        10
    13.10550   3.336E-28        10
    13.10650   9.220E-29        14
    13.10750   9.151E-29        12
    13.10850   1.118E-28        16
    13.10950   6.215E-28         5
    13.11050   7.905E-29        12
    13.11150   1.568E-28        10
    13.11250   2.690E-28        13
    13.11350   2.416E-28        17
    13.11450   5.388E-29         7
    13.11550   8.806E-29        10
    13.11650   2.593E-28        15
    13.11750   1.158E-29         4
    13.11850   1.079E-28         7
    13.11950   2.988E-28         9
    13.12050   3.251E-29         7
    13.12150   1.868E-28        12
    13.12250   1.338E-28        11
    13.12350   1.631E-28         5
    13.12450   1.149E-28        13
    13.12550   1.494E-28        11
    13.12650   2.745E-28         5
    13.12750   1.270E-29         6
    13.12850   2.690E-28        16
    13.12950   2.963E-28         9
    13.13050   1.268E-28         6
    13.13150   1.994E-28         8
    13.13250   9.678E-29        10
    13.13350   3.751E-28        16
    13.13450   4.035E-29         7
    13.13550   5.743E-29         5
    13.13650   5.536E-28        20
    13.13750   1.745E-27         8
    13.13850   1.866E-28        10
    13.13950   3.997E-28        12
    13.14050   1.268E-28        12
    13.14150   1.831E-28        20
    13.14250   2.491E-28        15
    13.14350   2.177E-28        22
    13.14450   6.510E-29        10
    13.14550   1.003E-28        17
    13.14650   1.417E-28        14
    13.14750   6.190E-28        12
    13.14850   2.487E-28         9
    13.14950   2.583E-28        22
    13.15050   1.488E-28        16
    13.15150   1.565E-28        19
    13.15250   1.815E-28        25
    13.15350   4.022E-29         8
    13.15450   1.276E-28        14
    13.15550   1.431E-28        14
    13.15650   1.807E-28        19
    13.15750   8.496E-28        29
    13.15850   1.473E-28        23
    13.15950   1.524E-28        24
    13.16050   8.969E-28        14
    13.16150   2.348E-28        23
    13.16250   2.424E-28        21
    13.16350   5.272E-29        12
    13.16450   4.311E-28        28
    13.16550   1.170E-28        17
    13.16650   5.012E-29        10
    13.16750   2.975E-28        31
    13.16850   8.639E-28        33
    13.16950   1.416E-28        24
    13.17050   5.288E-28        20
    13.17150   2.834E-28        35
    13.17250   1.483E-28        19
    13.17350   4.371E-28        36
    13.17450   9.618E-28        33
    13.17550   4.143E-28        23
    13.17650   4.859E-28        37
    13.17750   4.616E-28        21
    13.17850   4.698E-28        31
    13.17950   1.841E-28        20
    13.18050   4.535E-28        24
    13.18150   3.413E-28        22
    13.18250   2.133E-28        16
    13.18350   4.315E-28        23
    13.18450   3.052E-28        29
    13.18550   2.465E-28        22
    13.18650   8.041E-28        23
    13.18750   2.941E-28        19
    13.18850   2.532E-28        22
    13.18950   1.018E-27        29
    13.19050   4.275E-28        19
    13.19150   3.730E-28        20
    13.19250   9.362E-28        15
    13.19350   3.225E-29        10
    13.19450   1.247E-27        30
    13.19550   2.540E-28        22
    13.19650   2.441E-28        25
    13.19750   1.564E-27        38
    13.19850   5.951E-28        20
    13.19950   2.042E-27        33
    13.20050   8.144E-28        31
    13.20150   9.274E-28        30
    13.20250   8.700E-28        34
    13.20350   7.187E-28        28
    13.20450   1.828E-27        31
    13.20550   1.602E-27        44
    13.20650   1.036E-27        31
    13.20750   1.745E-27        32
    13.20850   2.569E-28        26
    13.20950   2.072E-28        30
    13.21050   4.412E-28        37
    13.21150   5.721E-28        40
    13.21250   1.505E-28        30
    13.21350   1.341E-28        25
    13.21450   3.749E-28        27
    13.21550   1.035E-27        27
    13.21650   3.509E-28        28
    13.21750   1.411E-28        17
    13.21850   1.311E-28        12
    13.21950   7.863E-28        17
    13.22050   1.212E-28        17
    13.22150   2.016E-27        24
    13.22250   2.433E-27        27
    13.22350   2.852E-28        14
    13.22450   2.911E-28        27
    13.22550   3.030E-28        20
    13.22650   3.113E-28        23
    13.22750   2.071E-28        17
    13.22850   2.016E-28        21
    13.22950   2.883E-28        20
    13.23050   2.199E-28        18
    13.23150   4.276E-28        25
    13.23250   3.047E-28        24
    13.23350   6.149E-28        21
    13.23450   1.587E-27        17
    13.23550   3.172E-28        20
    13.23650   3.283E-28        17
    13.23750   4.997E-28        21
    13.23850   3.242E-28        16
    13.23950   3.849E-28        18
    13.24050   4.212E-28        14
    13.24150   3.658E-28        16
    13.24250   4.069E-28        17
    13.24350   1.741E-28        15
    13.24450   6.167E-29         9
    13.24550   2.787E-28        15
    13.24650   1.253E-28        11
    13.24750   4.611E-28        20
    13.24850   7.500E-29         9
    13.24950   1.557E-28        18
    13.25050   2.308E-28        16
    13.25150   1.352E-28        10
    13.25250   4.815E-29        10
    13.25350   6.722E-29        17
    13.25450   2.779E-28        29
    13.25550   9.964E-29         7
    13.25650   1.569E-30         1
    13.25750   2.816E-28        18
    13.25850   1.099E-28        13
    13.25950   1.110E-28        16
    13.26050   2.618E-28        12
    13.26150   1.309E-28        18
    13.26250   1.775E-28        12
    13.26350   1.963E-28        11
    13.26450   5.589E-29         7
    13.26550   1.040E-28        13
    13.26650   3.457E-29        11
    13.26750   5.409E-29         9
    13.26850   4.320E-28        14
    13.26950   3.003E-28        16
    13.27050   1.988E-28         9
    13.27150   3.941E-29        10
    13.27250   1.019E-29         3
    13.27350   2.344E-28        11
    13.27450   6.761E-29        12
    13.27550   1.282E-28        10
    13.27650   1.038E-28         7
    13.27750   5.842E-29         9
    13.27850   1.153E-28         9
    13.27950   9.640E-29         6
    13.28050   1.253E-28        15
    13.28150   6.604E-29         9
    13.28250   2.691E-29         6
    13.28350   1.087E-28        11
    13.28450   2.058E-28        12
    13.28550   1.200E-28        12
    13.28650   1.062E-28        10
    13.28750   2.271E-29         7
    13.28850   4.461E-29         8
    13.28950   3.015E-29        10
    13.29050   1.772E-28        10
    13.29150   3.675E-28         8
    13.29250   1.385E-28        13
    13.29350   8.515E-29        13
    13.29450   4.864E-29        10
    13.29550   8.432E-29        11
    13.29650   6.197E-29         8
    13.29750   1.387E-28        17
    13.29850   2.065E-28        15
    13.29950   6.139E-29        13
    13.30050   2.437E-29         5
    13.30150   3.690E-28        17
    13.30250   2.391E-29         7
    13.30350   1.359E-28         9
    13.30450   7.437E-29        10
    13.30550   1.273E-28        15
    13.30650   8.828E-29         5
    13.30750   1.531E-28        13
    13.30850   2.215E-28        12
    13.30950   3.181E-29         7
    13.31050   6.093E-28        17
    13.31150   4.516E-30         2
    13.31250   2.668E-28        14
    13.31350   6.984E-29         7
    13.31450   1.210E-28        14
    13.31550   8.416E-29        10
    13.31650   1.286E-29         5
    13.31750   3.152E-28        17
    13.31850   1.248E-28        15
    13.31950   1.270E-28        19
    13.32050   6.853E-29        15
    13.32150   1.285E-28        16
    13.32250   3.188E-28        16
    13.32350   4.462E-29        13
    13.32450   1.130E-28         8
    13.32550   2.932E-28        16
    13.32650   1.110E-28        14
    13.32750   3.491E-28         7
    13.32850   9.119E-28        18
    13.32950   1.411E-28        11
    13.33050   1.785E-28        18
    13.33150   3.062E-28        23
    13.33250   1.074E-28        22
    13.33350   5.008E-28        16
    13.33450   2.240E-28        16
    13.33550   1.350E-28         8
    13.33650   3.743E-28         7
    13.33750   2.104E-28         9
    13.33850   1.654E-28        17
    13.33950   1.656E-28        14
    13.34050   4.303E-28        15
    13.34150   2.229E-27        15
    13.34250   4.938E-28        24
    13.34350   6.794E-29         6
    13.34450   3.099E-28        16
    13.34550   1.526E-28         9
    13.34650   1.411E-28        10
    13.34750   3.643E-28         6
    13.34850   2.950E-28        12
    13.34950   8.300E-29         9
    13.35050   1.681E-28        11
    13.35150   1.729E-28        13
    13.35250   1.817E-28        15
    13.35350   1.888E-28        17
    13.35450   1.115E-28         7
    13.35550   7.213E-28        15
    13.35650   1.880E-28        10
    13.35750   9.577E-29         9
    13.35850   3.738E-28        13
    13.35950   6.716E-29        11
    13.36050   2.052E-28        15
    13.36150   5.684E-28        11
    13.36250   8.742E-29        15
    13.36350   8.063E-28        28
    13.36450   4.645E-28        18
    13.36550   7.707E-28        26
    13.36650   6.116E-28        16
    13.36750   8.530E-29        14
    13.36850   8.353E-28        21
    13.36950   3.322E-28        12
    13.37050   3.306E-28        19
    13.37150   2.969E-28        18
    13.37250   1.806E-28        13
    13.37350   3.759E-28         9
    13.37450   1.973E-28         8
    13.37550   2.172E-28         8
    13.37650   1.115E-29         5
    13.37750   8.993E-29        12
    13.37850   2.195E-28        11
    13.37950   9.945E-29        16
    13.38050   4.705E-28        34
    13.38150   6.615E-29        16
    13.38250   1.664E-28        12
    13.38350   9.191E-29        12
    13.38450   3.815E-28        17
    13.38550   4.393E-29         5
    13.38650   5.761E-29         8
    13.38750   3.099E-28        15
    13.38850   3.391E-28        16
    13.38950   9.414E-28        14
    13.39050   5.702E-28         8
    13.39150   2.650E-28         5
    13.39250   4.542E-28        13
    13.39350   5.923E-28        20
    13.39450   2.609E-28        21
    13.39550   7.968E-28         9
    13.39650   2.007E-28         7
    13.39750   8.206E-29         9
    13.39850   6.250E-28        10
    13.39950   2.038E-27        15
    13.40050   9.015E-29        14
    13.40150   6.443E-29        11
    13.40250   1.572E-28         7
    13.40350   1.384E-28         8
    13.40450   2.445E-28        13
    13.40550   1.013E-28        10
    13.40650   2.402E-28        16
    13.40750   5.446E-29         6
    13.40850   9.896E-29         9
    13.40950   1.020E-28        15
    13.41050   3.628E-28        13
    13.41150   1.978E-28        20
    13.41250   1.955E-28        19
    13.41350   1.445E-28        12
    13.41450   1.392E-28        14
    13.41550   3.912E-28        16
    13.41650   1.079E-28        12
    13.41750   3.022E-28        12
    13.41850   2.793E-28        14
    13.41950   8.150E-29         3
    13.42050   1.299E-28        14
    13.42150   6.248E-29        10
    13.42250   1.228E-28        20
    13.42350   8.168E-29        13
    13.42450   7.513E-28        16
    13.42550   7.052E-29         7
    13.42650   2.351E-28        17
    13.42750   1.557E-28        25
    13.42850   1.368E-28        17
    13.42950   5.755E-28        29
    13.43050   1.629E-28        27
    13.43150   1.233E-28        16
    13.43250   1.069E-27        28
    13.43350   3.137E-28        26
    13.43450   7.764E-29        17
    13.43550   1.280E-28        10
    13.43650   2.109E-28        23
    13.43750   2.102E-28        27
    13.43850   1.568E-28        18
    13.43950   2.287E-28        26
    13.44050   4.485E-28        30
    13.44150   2.052E-28        28
    13.44250   1.482E-28        27
    13.44350   2.269E-28        19
    13.44450   2.365E-28        22
    13.44550   2.793E-28        31
    13.44650   5.609E-28        31
    13.44750   3.079E-28        28
    13.44850   4.777E-28        22
    13.44950   3.153E-28        29
    13.45050   3.999E-28        29
    13.45150   3.366E-28        24
    13.45250   4.190E-28        30
    13.45350   3.603E-28        25
    13.45450   2.729E-28        24
    13.45550   4.765E-28        20
    13.45650   7.604E-28        17
    13.45750   5.508E-28        30
    13.45850   1.839E-28        22
    13.45950   7.716E-28        20
    13.46050   4.414E-28        26
    13.46150   5.546E-28        28
    13.46250   9.224E-28        29
    13.46350   1.310E-28        19
    13.46450   2.027E-28        22
    13.46550   1.550E-27        23
    13.46650   2.759E-28        17
    13.46750   9.321E-28        18
    13.46850   1.929E-28        28
    13.46950   2.780E-28        24
    13.47050   1.280E-27        25
    13.47150   2.431E-28        22
    13.47250   6.156E-28        17
    13.47350   1.410E-27        29
    13.47450   2.116E-28        18
    13.47550   1.258E-27        24
    13.47650   7.601E-28        27
    13.47750   1.482E-27        24
    13.47850   8.383E-28        39
    13.47950   6.264E-28        30
    13.48050   9.418E-28        19
    13.48150   5.131E-28        38
    13.48250   7.328E-28        26
    13.48350   1.392E-28        24
    13.48450   2.953E-28        40
    13.48550   1.552E-27        30
    13.48650   1.919E-28        30
    13.48750   2.178E-28        26
    13.48850   4.296E-28        35
    13.48950   3.392E-28        20
    13.49050   1.996E-28        20
    13.49150   3.489E-28        21
    13.49250   4.438E-28        24
    13.49350   2.200E-28         9
    13.49450   2.521E-28        21
    13.49550   6.089E-29        12
    13.49650   2.233E-28        20
    13.49750   3.924E-28        14
    13.49850   1.101E-28        20
    13.49950   2.721E-28        23
    13.50050   5.280E-28        24
    13.50150   2.083E-28        17
    13.50250   9.024E-28        24
    13.50350   2.005E-28        19
    13.50450   3.148E-28        25
    13.50550   3.323E-28        20
    13.50650   6.891E-28        13
    13.50750   1.731E-28        13
    13.50850   3.038E-28        15
    13.50950   1.175E-27        15
    13.51050   1.286E-27        14
    13.51150   1.665E-27        22
    13.51250   9.634E-28        12
    13.51350   2.086E-27        26
    13.51450   3.683E-28        20
    13.51550   4.195E-28        13
    13.51650   3.641E-28        20
    13.51750   2.703E-28        13
    13.51850   1.124E-28        14
    13.51950   1.095E-28         9
    13.52050   8.166E-29        11
    13.52150   6.855E-29        10
    13.52250   1.953E-28         9
    13.52350   2.830E-28        23
    13.52450   1.800E-28        11
    13.52550   3.662E-29         7
    13.52650   3.159E-29        12
    13.52750   5.343E-29        12
    13.52850   5.779E-29        13
    13.52950   7.156E-29         9
    13.53050   1.936E-28        16
    13.53150   8.570E-29         9
    13.53250   2.865E-29         8
    13.53350   8.256E-29        11
    13.53450   2.459E-29         6
    13.53550   4.476E-29         9
    13.53650   7.545E-29        11
    13.53750   8.726E-29        15
    13.53850   2.010E-28        11
    13.53950   4.813E-29         6
    13.54050   3.577E-29        11
    13.54150   5.690E-29        10
    13.54250   4.685E-29         9
    13.54350   1.543E-28         6
    13.54450   4.709E-29         9
    13.54550   6.405E-29        13
    13.54650   3.218E-27         9
    13.54750   5.438E-29        12
    13.54850   6.518E-30         2
    13.54950   3.306E-29         8
    13.55050   3.750E-29         6
    13.55150   5.834E-27        17
    13.55250   9.241E-30         4
    13.55350   1.780E-28        10
    13.55450   2.673E-27        18
    13.55550   9.749E-28        14
    13.55650   2.598E-27        10
    13.55750   1.195E-27         9
    13.55850   1.194E-27        16
    13.55950   5.544E-29        15
    13.56050   1.654E-28        14
    13.56150   1.287E-28        15
    13.56250   1.091E-28        11
    13.56350   6.617E-29         7
    13.56450   5.276E-29        10
    13.56550   1.168E-28        11
    13.56650   7.145E-29        13
    13.56750   1.889E-29         4
    13.56850   1.135E-28        11
    13.56950   1.900E-28        17
    13.57050   2.691E-28        17
    13.57150   1.498E-28        15
    13.57250   6.262E-28        14
    13.57350   9.150E-29         9
    13.57450   1.666E-28        13
    13.57550   9.203E-29        15
    13.57650   4.045E-29         8
    13.57750   2.213E-28        19
    13.57850   1.240E-28        13
    13.57950   8.296E-29         8
    13.58050   6.024E-29        15
    13.58150   9.300E-29        16
    13.58250   9.523E-29        10
    13.58350   1.752E-28        16
    13.58450   5.784E-29        10
    13.58550   3.071E-27        13
    13.58650   5.258E-29        13
    13.58750   3.887E-28        12
    13.58850   6.826E-29         9
    13.58950   3.269E-28        13
    13.59050   4.945E-29         7
    13.59150   1.125E-28         9
    13.59250   4.708E-28        15
    13.59350   1.082E-28        12
    13.59450   6.716E-29        12
    13.59550   8.943E-29        12
    13.59650   1.696E-28        11
    13.59750   4.928E-28        22
    13.59850   4.004E-28        16
    13.59950   1.607E-28        13
    13.60050   1.414E-28        12
    13.60150   1.564E-28        14
    13.60250   8.291E-28        21
    13.60350   1.848E-28        14
    13.60450   4.584E-28        19
    13.60550   3.363E-28        30
    13.60650   7.202E-29        16
    13.60750   1.136E-28        11
    13.60850   2.821E-28        14
    13.60950   1.945E-29         1
    13.61050   1.127E-28        13
    13.61150   1.833E-28        13
    13.61250   2.698E-28        16
    13.61350   3.286E-28        17
    13.61450   7.866E-28        23
    13.61550   3.248E-28        12
    13.61650   4.366E-28         9
    13.61750   8.786E-28        17
    13.61850   2.818E-28        11
    13.61950   7.029E-29         5
    13.62050   2.224E-28        13
    13.62150   1.159E-28         7
    13.62250   3.109E-27        23
    13.62350   4.412E-28         9
    13.62450   4.350E-28        10
    13.62550   7.188E-28        16
    13.62650   3.589E-28        23
    13.62750   5.555E-28        11
    13.62850   3.340E-28        16
    13.62950   4.841E-28        20
    13.63050   2.562E-28        14
    13.63150   4.017E-28        11
    13.63250   1.350E-28        10
    13.63350   3.188E-28        10
    13.63450   1.430E-28        12
    13.63550   4.020E-28        19
    13.63650   4.832E-28        15
    13.63750   9.679E-29        12
    13.63850   2.396E-28        14
    13.63950   1.236E-28        17
    13.64050   3.147E-28        17
    13.64150   9.132E-29         8
    13.64250   1.001E-28        14
    13.64350   5.533E-29         9
    13.64450   5.579E-28        13
    13.64550   3.793E-28        15
    13.64650   1.616E-28        20
    13.64750   4.932E-28        18
    13.64850   4.866E-28        30
    13.64950   4.940E-28        15
    13.65050   4.322E-28         9
    13.65150   8.123E-28        18
    13.65250   2.202E-28        11
    13.65350   1.739E-28        14
    13.65450   8.991E-28        13
    13.65550   4.117E-28        16
    13.65650   2.651E-28        11
    13.65750   4.826E-28        12
    13.65850   9.104E-29         4
    13.65950   1.912E-28         7
    13.66050   1.037E-28         7
    13.66150   1.312E-28         7
    13.66250   8.711E-29        11
    13.66350   2.356E-28        17
    13.66450   2.563E-28        11
    13.66550   4.608E-28         6
    13.66650   2.797E-28        11
    13.66750   2.125E-28         8
    13.66850   2.675E-28        18
    13.66950   1.438E-28        12
    13.67050   1.088E-28         8
    13.67150   3.675E-29         4
    13.67250   4.192E-28        13
    13.67350   6.001E-29         3
    13.67450   2.928E-28         8
    13.67550   7.731E-29         7
    13.67650   1.805E-28        18
    13.67750   7.637E-29         9
    13.67850   5.543E-29        11
    13.67950   2.356E-28         9
    13.68050   6.275E-29        11
    13.68150   1.931E-28         9
    13.68250   1.639E-28        10
    13.68350   3.034E-28        16
    13.68450   3.098E-28        15
    13.68550   2.451E-28        15
    13.68650   2.919E-28        12
    13.68750   7.240E-29         9
    13.68850   1.042E-28        16
    13.68950   8.598E-29         8
    13.69050   6.033E-29        13
    13.69150   3.569E-28        16
    13.69250   7.125E-29        12
    13.69350   8.445E-29        14
    13.69450   1.960E-28        28
    13.69550   2.370E-28         9
    13.69650   6.890E-29        14
    13.69750   1.651E-28         7
    13.69850   1.175E-28        20
    13.69950   5.274E-28        15
    13.70050   1.539E-28        15
    13.70150   3.953E-28        25
    13.70250   1.041E-28        20
    13.70350   6.555E-28        29
    13.70450   5.005E-28        17
    13.70550   2.079E-28        19
    13.70650   1.386E-28        20
    13.70750   2.974E-28        25
    13.70850   1.270E-28        29
    13.70950   3.302E-28        14
    13.71050   8.168E-29        10
    13.71150   3.053E-28        24
    13.71250   4.893E-28        38
    13.71350   1.419E-27        25
    13.71450   6.505E-28        26
    13.71550   1.113E-28        24
    13.71650   4.204E-28        26
    13.71750   3.123E-28        31
    13.71850   2.339E-28        30
    13.71950   6.369E-28        39
    13.72050   2.954E-28        31
    13.72150   7.214E-28        33
    13.72250   8.638E-28        41
    13.72350   2.330E-28        22
    13.72450   6.791E-29        12
    13.72550   5.533E-28        34
    13.72650   3.438E-28        24
    13.72750   1.818E-28        21
    13.72850   5.943E-28        21
    13.72950   8.572E-28        23
    13.73050   5.504E-28        28
    13.73150   5.776E-28        16
    13.73250   1.618E-28        15
    13.73350   1.697E-27        27
    13.73450   3.174E-28        19
    13.73550   1.211E-27        27
    13.73650   2.954E-28        15
    13.73750   2.323E-28        26
    13.73850   8.783E-28        23
    13.73950   1.486E-28        19
    13.74050   2.275E-28         8
    13.74150   1.142E-27        24
    13.74250   4.057E-28        16
    13.74350   8.486E-28        27
    13.74450   7.622E-28        30
    13.74550   5.289E-28        23
    13.74650   2.528E-27        36
    13.74750   6.077E-28        25
    13.74850   5.526E-28        28
    13.74950   4.080E-28        14
    13.75050   1.384E-27        37
    13.75150   1.984E-27        39
    13.75250   7.898E-28        36
    13.75350   9.606E-28        25
    13.75450   1.587E-27        34
    13.75550   7.877E-28        27
    13.75650   1.109E-27        30
    13.75750   1.679E-28        26
    13.75850   2.514E-28        28
    13.75950   6.286E-28        22
    13.76050   2.420E-28        38
    13.76150   1.393E-28        20
    13.76250   1.010E-27        29
    13.76350   4.550E-28        36
    13.76450   2.418E-28        28
    13.76550   9.964E-28        25
    13.76650   1.057E-27        29
    13.76750   2.524E-28        18
    13.76850   2.051E-28        19
    13.76950   1.377E-28        21
    13.77050   1.634E-28        19
    13.77150   1.233E-28        21
    13.77250   1.383E-28        20
    13.77350   3.399E-28        34
    13.77450   1.909E-28        11
    13.77550   2.548E-28        17
    13.77650   3.440E-28        29
    13.77750   6.652E-28        21
    13.77850   3.305E-28        22
    13.77950   5.087E-28        22
    13.78050   2.279E-28        18
    13.78150   3.330E-28        14
    13.78250   1.006E-28        14
    13.78350   1.972E-28        17
    13.78450   4.931E-28         9
    13.78550   1.079E-28         6
    13.78650   4.451E-28        19
    13.78750   2.509E-28        18
    13.78850   9.644E-28        15
    13.78950   6.732E-28        18
    13.79050   3.284E-28        12
    13.79150   3.690E-28        21
    13.79250   2.805E-28        12
    13.79350   4.937E-28        18
    13.79450   3.204E-28        20
    13.79550   7.828E-29        11
    13.79650   1.349E-28         9
    13.79750   1.069E-27        24
    13.79850   5.266E-28        14
    13.79950   2.341E-28        20
    13.80050   1.731E-27        17
    13.80150   2.321E-27        13
    13.80250   1.473E-28        15
    13.80350   2.494E-27        24
    13.80450   1.828E-28        29
    13.80550   2.415E-28        19
    13.80650   1.812E-28         7
    13.80750   3.185E-29         5
    13.80850   1.645E-28        13
    13.80950   5.812E-29         8
    13.81050   5.062E-28        17
    13.81150   1.674E-28        11
    13.81250   6.866E-29         7
    13.81350   7.725E-28        17
    13.81450   8.872E-29        19
    13.81550   1.058E-28        13
    13.81650   1.355E-28        13
    13.81750   1.132E-28         8
    13.81850   3.894E-29         8
    13.81950   3.459E-29         6
    13.82050   2.207E-29         7
    13.82150   1.645E-28        10
    13.82250   1.504E-28        12
    13.82350   3.821E-28        10
    13.82450   4.945E-29        11
    13.82550   2.271E-29         8
    13.82650   1.841E-28        18
    13.82750   1.499E-28        12
    13.82850   1.913E-27        14
    13.82950   9.138E-29        13
    13.83050   3.042E-28        16
    13.83150   4.436E-29        10
    13.83250   1.627E-28        15
    13.83350   8.132E-29        16
    13.83450   5.208E-29        17
    13.83550   5.980E-28        17
    13.83650   5.970E-29        12
    13.83750   7.775E-29        11
    13.83850   5.199E-29         7
    13.83950   2.979E-28        14
    13.84050   9.274E-29        20
    13.84150   1.121E-27        16
    13.84250   9.163E-29        13
    13.84350   8.976E-29        14
    13.84450   9.852E-28        21
    13.84550   3.553E-28         9
    13.84650   2.159E-28        16
    13.84750   1.439E-28        10
    13.84850   6.845E-29        10
    13.84950   7.652E-29         4
    13.85050   4.754E-29        13
    13.85150   2.372E-28        14
    13.85250   1.731E-28        15
    13.85350   1.378E-28        18
    13.85450   1.291E-28        16
    13.85550   2.933E-28        15
    13.85650   2.964E-28        16
    13.85750   2.800E-29         7
    13.85850   8.186E-29        12
    13.85950   3.900E-28        12
    13.86050   1.339E-28        11
    13.86150   2.209E-28        10
    13.86250   3.141E-28        13
    13.86350   4.602E-29         6
    13.86450   1.302E-28        17
    13.86550   3.119E-28        12
    13.86650   5.620E-28        16
    13.86750   1.492E-28        11
    13.86850   2.745E-28        13
    13.86950   1.168E-28         8
    13.87050   7.380E-29         8
    13.87150   6.073E-28        28
    13.87250   2.160E-28        18
    13.87350   4.631E-28        20
    13.87450   1.350E-28        13
    13.87550   1.418E-28         8
    13.87650   1.643E-28        13
    13.87750   2.138E-28        13
    13.87850   1.284E-28        15
    13.87950   3.183E-28        24
    13.88050   1.460E-28        11
    13.88150   9.731E-29        12
    13.88250   2.111E-28        12
    13.88350   8.656E-29        12
    13.88450   1.011E-28        13
    13.88550   7.427E-28        16
    13.88650   3.486E-28         7
    13.88750   1.089E-28        12
    13.88850   3.117E-28        22
    13.88950   6.753E-30         2
    13.89050   2.702E-28        19
    13.89150   1.803E-29         6
    13.89250   2.771E-28        18
    13.89350   1.411E-28         5
    13.89450   3.213E-28        12
    13.89550   8.390E-29        15
    13.89650   1.836E-28        11
    13.89750   2.453E-28        19
    13.89850   9.873E-29         9
    13.89950   1.668E-28         9
    13.90050   7.043E-28        18
    13.90150   2.104E-28        18
    13.90250   3.493E-28        13
    13.90350   2.816E-28        17
    13.90450   2.439E-28        17
    13.90550   1.513E-28        20
    13.90650   1.967E-28        12
    13.90750   1.362E-28         4
    13.90850   2.578E-28        16
    13.90950   7.822E-28        10
    13.91050   1.681E-28        15
    13.91150   8.324E-29         9
    13.91250   1.698E-28        13
    13.91350   6.734E-28        25
    13.91450   4.208E-28        17
    13.91550   7.649E-29        10
    13.91650   7.773E-29         9
    13.91750   2.237E-28        14
    13.91850   2.462E-28        14
    13.91950   4.002E-28        14
    13.92050   1.111E-28        12
    13.92150   3.982E-29         7
    13.92250   9.031E-29        18
    13.92350   8.651E-29        11
    13.92450   3.324E-29         6
    13.92550   4.063E-29         5
    13.92650   5.583E-28        13
    13.92750   3.107E-28        16
    13.92850   3.284E-28        14
    13.92950   8.699E-29        15
    13.93050   2.765E-27        22
    13.93150   4.901E-28        16
    13.93250   1.086E-27        25
    13.93350   2.962E-28        13
    13.93450   2.385E-28        12
    13.93550   5.295E-28        12
    13.93650   4.654E-28        10
    13.93750   2.292E-28        12
    13.93850   1.930E-28        10
    13.93950   5.376E-28        16
    13.94050   1.171E-28         9
    13.94150   1.758E-28        15
    13.94250   8.551E-29        15
    13.94350   2.788E-28        16
    13.94450   3.858E-28        10
    13.94550   1.322E-28        16
    13.94650   4.006E-28        12
    13.94750   1.739E-28        14
    13.94850   3.076E-28         8
    13.94950   6.273E-28        16
    13.95050   2.096E-28         8
    13.95150   4.406E-28         8
    13.95250   6.844E-29         7
    13.95350   1.332E-28        13
    13.95450   6.746E-28        13
    13.95550   2.614E-28        21
    13.95650   1.590E-28        11
    13.95750   7.046E-29         9
    13.95850   3.418E-29         6
    13.95950   1.492E-28        13
    13.96050   2.418E-28        21
    13.96150   7.312E-28        23
    13.96250   8.328E-29        17
    13.96350   1.233E-28        19
    13.96450   1.602E-28         9
    13.96550   5.993E-29        12
    13.96650   2.161E-28         9
    13.96750   3.332E-28        11
    13.96850   1.457E-28        12
    13.96950   2.719E-28        12
    13.97050   5.678E-29        10
    13.97150   7.780E-29        15
    13.97250   1.200E-28        12
    13.97350   2.060E-28        21
    13.97450   2.104E-28        38
    13.97550   1.108E-27        33
    13.97650   2.343E-28        20
    13.97750   5.364E-28        25
    13.97850   1.354E-28        17
    13.97950   1.808E-28        27
    13.98050   1.555E-28        22
    13.98150   2.626E-28        15
    13.98250   1.972E-28        15
    13.98350   1.940E-28        28
    13.98450   4.384E-28        30
    13.98550   1.581E-28        25
    13.98650   1.330E-28        25
    13.98750   2.667E-28        18
    13.98850   3.754E-28        30
    13.98950   4.061E-28        26
    13.99050   1.820E-28        19
    13.99150   4.928E-28        28
    13.99250   2.627E-28        31
    13.99350   4.584E-28        35
    13.99450   4.604E-28        30
    13.99550   6.931E-28        38
    13.99650   3.446E-28        29
    13.99750   2.995E-28        26
    13.99850   7.006E-28        26
    13.99950   5.251E-28        24
    14.00050   9.468E-28        25
    14.00150   1.938E-28        18
    14.00250   4.894E-28        21
    14.00350   5.657E-28        25
    14.00450   6.436E-28        21
    14.00550   4.735E-28        25
    14.00650   2.397E-28        24
    14.00750   8.196E-28        25
    14.00850   5.076E-28        22
    14.00950   1.683E-27        13
    14.01050   1.283E-27        25
    14.01150   3.384E-28        22
    14.01250   1.186E-28        14
    14.01350   1.178E-27        30
    14.01450   3.321E-28        19
    14.01550   2.714E-28        20
    14.01650   1.266E-27        24
    14.01750   2.688E-28        23
    14.01850   3.424E-28        29
    14.01950   1.096E-27        18
    14.02050   8.069E-28        30
    14.02150   1.558E-27        34
    14.02250   7.280E-28        29
    14.02350   3.241E-28        34
    14.02450   9.742E-28        35
    14.02550   1.239E-27        35
    14.02650   1.260E-27        27
    14.02750   1.719E-27        29
    14.02850   1.006E-27        24
    14.02950   1.073E-27        28
    14.03050   6.854E-28        31
    14.03150   2.589E-28        31
    14.03250   2.002E-28        29
    14.03350   2.909E-28        27
    14.03450   2.084E-27        19
    14.03550   1.351E-28        22
    14.03650   2.914E-28        37
    14.03750   2.089E-28        22
    14.03850   3.166E-28        28
    14.03950   5.362E-28        29
    14.04050   3.388E-28        21
    14.04150   8.194E-29        10
    14.04250   1.576E-28        23
    14.04350   3.722E-28        21
    14.04450   1.024E-28        16
    14.04550   7.744E-29        12
    14.04650   1.617E-28        16
    14.04750   9.905E-28        24
    14.04850   3.744E-28        31
    14.04950   4.732E-28        18
    14.05050   2.563E-28        19
    14.05150   3.081E-28        30
    14.05250   2.238E-28        17
    14.05350   4.862E-28        27
    14.05450   1.886E-28        12
    14.05550   1.316E-28         9
    14.05650   1.743E-28        15
    14.05750   7.580E-29        10
    14.05850   7.522E-29         7
    14.05950   3.012E-28        11
    14.06050   4.155E-28        10
    14.06150   5.031E-28        20
    14.06250   6.501E-28        19
    14.06350   1.055E-27        28
    14.06450   1.249E-28        10
    14.06550   1.810E-28        21
    14.06650   1.099E-28         5
    14.06750   8.124E-29        13
    14.06850   1.841E-28        15
    14.06950   2.618E-28        10
    14.07050   1.254E-28        16
    14.07150   1.040E-28         9
    14.07250   2.198E-28        19
    14.07350   4.210E-29        10
    14.07450   3.516E-28        14
    14.07550   2.627E-28        11
    14.07650   5.570E-29        14
    14.07750   4.279E-29        12
    14.07850   5.079E-29        12
    14.07950   5.075E-28        29
    14.08050   1.372E-28        17
    14.08150   2.017E-29         5
    14.08250   1.423E-28        11
    14.08350   1.586E-28         6
    14.08450   8.387E-28        11
    14.08550   1.954E-28         5
    14.08650   4.676E-29        11
    14.08750   2.329E-28        11
    14.08850   5.606E-28         7
    14.08950   1.857E-28        15
    14.09050   1.838E-28        12
    14.09150   2.287E-27        14
    14.09250   6.574E-29        10
    14.09350   2.447E-27        13
    14.09450   5.236E-29        12
    14.09550   2.882E-29         7
    14.09650   4.620E-29         6
    14.09750   8.424E-29        11
    14.09850   1.696E-29         6
    14.09950   1.565E-28         9
    14.10050   1.531E-28        18
    14.10150   2.531E-28        18
    14.10250   1.046E-29         4
    14.10350   8.133E-29        11
    14.10450   9.383E-29        12
    14.10550   4.998E-29         5
    14.10650   2.396E-28        10
    14.10750   1.323E-28        19
    14.10850   1.789E-28        12
    14.10950   1.313E-28        11
    14.11050   3.662E-27        10
    14.11150   4.244E-29        11
    14.11250   3.226E-29         7
    14.11350   9.957E-29        15
    14.11450   1.440E-29         4
    14.11550   3.315E-27        16
[truncated: 17,754,590 more chars]
