# Supplementary material for: Elucidation of the Ro-Vibrational Band Structures in the Silicon Tetrafluoride Spectra from Accurate Ab Initio Calculations
Source: Molecules. 2025 Oct 30;30(21):4239. doi: 10.3390/molecules30214239 (PMC12608718; doi:10.3390/molecules30214239)
Supplement: Supplementary file 1 [file molecules-30-04239-s001.zip › Superlines_FilePred_29SiF4_WeakLines__296K.pred]

     0.21450   3.019E-32         1
     0.23050   2.019E-32         1
     0.23550   3.031E-32         1
     0.24250   2.955E-32         1
     0.24950   2.506E-32         1
     0.25850   4.865E-32         1
     0.26050   2.269E-32         1
     0.26250   2.513E-32         1
     0.26350   2.065E-32         1
     0.26950   2.154E-32         1
     0.27050   3.517E-32         1
     0.27450   5.321E-32         2
     0.27850   5.303E-32         1
     0.27950   2.677E-32         1
     0.28550   2.530E-32         1
     0.28650   2.420E-32         1
     0.28850   4.013E-32         1
     0.29050   7.751E-32         3
     0.29150   2.041E-32         1
     0.29450   6.399E-32         2
     0.29550   3.324E-32         1
     0.29750   2.946E-32         1
     0.30250   4.764E-32         1
     0.30350   9.766E-32         2
     0.30450   2.554E-32         1
     0.30550   2.031E-32         1
     0.30750   1.374E-31         5
     0.30950   2.289E-32         1
     0.31150   2.034E-32         1
     0.31250   5.867E-32         2
     0.31350   2.431E-32         1
     0.31450   9.020E-32         2
     0.31950   7.625E-32         2
     0.32050   5.843E-32         2
     0.32250   8.050E-32         1
     0.32350   6.333E-32         2
     0.32450   2.480E-32         1
     0.32750   5.470E-32         2
     0.32850   4.060E-32         1
     0.32950   3.691E-32         1
     0.33350   2.248E-32         1
     0.33550   1.872E-31         5
     0.33650   1.097E-31         4
     0.33750   1.120E-31         3
     0.33850   4.975E-32         1
     0.33950   4.669E-32         1
     0.34150   4.122E-32         1
     0.34250   4.600E-32         2
     0.34450   4.455E-32         2
     0.34550   7.596E-32         1
     0.34650   7.160E-32         2
     0.34950   9.152E-32         1
     0.35050   5.302E-32         2
     0.35150   4.758E-32         1
     0.35250   6.652E-32         2
     0.35350   1.036E-31         3
     0.35550   3.605E-32         1
     0.35650   4.743E-32         1
     0.35850   1.031E-31         2
     0.36050   2.650E-32         1
     0.36150   6.407E-32         2
     0.36250   4.826E-32         1
     0.36350   8.001E-32         2
     0.36550   1.167E-31         3
     0.36650   1.442E-31         2
     0.36750   2.125E-32         1
     0.36850   1.424E-31         4
     0.37050   1.355E-31         3
     0.37250   5.743E-32         1
     0.37350   4.954E-32         1
     0.37650   6.922E-32         3
     0.37850   5.150E-32         2
     0.37950   1.091E-31         3
     0.38050   1.443E-31         2
     0.38150   9.901E-32         2
     0.38250   5.727E-32         2
     0.38350   1.628E-31         4
     0.38450   8.209E-32         2
     0.38550   2.128E-32         1
     0.38650   5.283E-32         1
     0.38750   1.665E-31         5
     0.38850   1.314E-31         2
     0.38950   7.994E-32         2
     0.39050   3.846E-32         1
     0.39250   7.671E-32         2
     0.39350   2.556E-32         1
     0.39450   9.391E-32         3
     0.39550   1.676E-31         3
     0.39650   2.165E-31         5
     0.39750   3.684E-32         1
     0.39850   7.976E-32         2
     0.39950   1.922E-31         5
     0.40050   2.166E-32         1
     0.40150   5.854E-32         2
     0.40250   2.068E-32         1
     0.40350   2.956E-31         7
     0.40450   1.022E-31         2
     0.40550   9.710E-32         2
     0.40650   2.324E-32         1
     0.40750   9.446E-32         2
     0.40850   1.205E-31         4
     0.40950   3.239E-32         1
     0.41050   1.186E-31         3
     0.41150   2.448E-31         5
     0.41250   1.171E-31         4
     0.41350   2.687E-31         5
     0.41450   9.406E-32         2
     0.41550   4.251E-32         2
     0.41650   1.843E-31         4
     0.41750   2.111E-32         1
     0.41850   2.734E-32         1
     0.41950   1.195E-31         3
     0.42050   2.138E-31         6
     0.42150   8.477E-32         3
     0.42250   7.186E-32         2
     0.42350   1.323E-31         3
     0.42450   1.732E-31         3
     0.42650   1.593E-31         4
     0.42750   2.398E-31         4
     0.42850   2.225E-31         7
     0.42950   6.467E-32         2
     0.43050   2.198E-31         4
     0.43150   1.084E-31         3
     0.43250   2.788E-31         5
     0.43350   1.300E-31         3
     0.43450   1.070E-31         3
     0.43650   2.205E-31         5
     0.43750   2.618E-31         6
     0.43850   1.177E-31         4
     0.43950   7.554E-32         1
     0.44050   7.304E-32         1
     0.44150   1.506E-31         2
     0.44250   1.226E-31         3
     0.44350   4.160E-32         1
     0.44450   3.013E-31         6
     0.44550   1.113E-31         4
     0.44650   1.937E-31         7
     0.44750   2.547E-31         4
     0.44850   2.482E-31         5
     0.44950   1.055E-31         2
     0.45050   1.424E-31         5
     0.45150   2.332E-31         6
     0.45250   8.422E-32         2
     0.45450   1.383E-31         3
     0.45550   1.057E-31         3
     0.45650   5.248E-31         7
     0.45750   2.423E-31         7
     0.45850   6.359E-32         2
     0.45950   9.987E-32         3
     0.46050   3.613E-31         7
     0.46150   2.156E-31         7
     0.46250   2.833E-32         1
     0.46350   1.739E-31         5
     0.46450   2.059E-31         5
     0.46550   8.458E-32         3
     0.46650   2.952E-31         7
     0.46750   7.110E-32         3
     0.46850   1.398E-31         1
     0.47050   1.089E-31         4
     0.47150   3.396E-31         8
     0.47250   2.349E-31         4
     0.47350   3.279E-31         8
     0.47450   2.228E-31         5
     0.47550   1.626E-31         4
     0.47650   3.474E-31         5
     0.47750   1.917E-31         3
     0.47850   1.505E-31         4
     0.47950   9.869E-32         2
     0.48050   4.056E-31         8
     0.48150   8.506E-32         2
     0.48250   8.089E-32         3
     0.48350   1.810E-31         4
     0.48450   1.965E-31         5
     0.48550   1.096E-31         4
     0.48650   2.363E-32         1
     0.48750   2.504E-31         5
     0.48850   3.424E-31         8
     0.48950   3.189E-31         7
     0.49050   5.090E-31        11
     0.49150   1.459E-31         1
     0.49350   3.764E-31         7
     0.49450   8.241E-32         3
     0.49550   3.183E-31         8
     0.49650   4.647E-32         1
     0.49750   3.800E-31         9
     0.49850   1.078E-31         3
     0.49950   2.638E-31         4
     0.50050   1.495E-31         3
     0.50150   3.075E-31         9
     0.50250   3.360E-31         5
     0.50350   1.871E-31         5
     0.50450   1.295E-31         4
     0.50550   5.146E-31         8
     0.50650   2.551E-31         5
     0.50750   4.032E-31         9
     0.50850   1.603E-31         5
     0.50950   1.024E-31         3
     0.51050   2.255E-31         4
     0.51150   2.357E-31         7
     0.51250   5.111E-32         2
     0.51350   2.675E-31         5
     0.51450   3.189E-31         5
     0.51550   2.736E-31         9
     0.51650   2.503E-31         6
     0.51750   2.913E-31         6
     0.51850   1.945E-31         3
     0.51950   4.049E-31         9
     0.52050   4.831E-31         7
     0.52150   2.411E-31         6
     0.52250   2.287E-31         4
     0.52350   2.234E-31         6
     0.52450   4.518E-31         7
     0.52550   8.359E-32         3
     0.52650   1.261E-31         3
     0.52750   2.880E-31         4
     0.52850   3.070E-31         9
     0.52950   2.015E-31         7
     0.53150   2.273E-31         4
     0.53250   2.913E-31         9
     0.53350   1.640E-31         5
     0.53450   5.541E-31         7
     0.53550   5.765E-31        10
     0.53650   1.939E-31         4
     0.53750   2.373E-31         4
     0.53850   5.030E-31         9
     0.53950   3.333E-32         1
     0.54050   2.983E-31         7
     0.54150   3.843E-31         8
     0.54250   7.890E-32         2
     0.54350   2.815E-31         4
     0.54450   2.821E-31         6
     0.54550   2.659E-31         7
     0.54650   7.989E-32         2
     0.54750   1.274E-31         4
     0.54850   5.484E-31         6
     0.54950   9.757E-32         3
     0.55050   5.148E-31        12
     0.55150   5.382E-31        10
     0.55250   3.677E-31         7
     0.55350   1.789E-31         5
     0.55450   3.496E-31         8
     0.55550   2.501E-31         5
     0.55650   2.282E-31         7
     0.55750   1.263E-31         5
     0.55850   5.567E-31         5
     0.55950   1.699E-31         5
     0.56050   3.950E-31         9
     0.56150   1.695E-31         4
     0.56250   1.406E-31         2
     0.56350   2.931E-32         1
     0.56450   4.054E-31         7
     0.56550   7.288E-31        15
     0.56650   4.667E-31         7
     0.56750   3.053E-31         5
     0.56850   6.224E-31        11
     0.56950   4.901E-32         2
     0.57150   4.387E-31         7
     0.57250   3.080E-31         5
     0.57350   9.445E-32         3
     0.57450   2.535E-31         7
     0.57550   5.515E-31         5
     0.57650   3.391E-31         9
     0.57750   3.475E-31        10
     0.57850   3.470E-31         7
     0.57950   4.056E-31         6
     0.58050   7.907E-31        16
     0.58150   9.717E-31         4
     0.58250   8.273E-31         8
     0.58350   3.692E-31         7
     0.58450   8.715E-32         3
     0.58550   4.863E-31         7
     0.58650   1.407E-31         6
     0.58750   5.504E-31        10
     0.58850   1.766E-31         3
     0.58950   3.388E-31         7
     0.59050   2.107E-31         6
     0.59150   6.650E-32         1
     0.59250   4.309E-31         6
     0.59350   2.021E-31         5
     0.59450   3.820E-31         7
     0.59550   5.964E-31         8
     0.59650   5.058E-31        10
     0.59750   3.131E-31         9
     0.59850   5.111E-31        11
     0.59950   5.535E-31         8
     0.60050   1.579E-31         5
     0.60150   1.495E-31         4
     0.60250   6.438E-31         8
     0.60350   2.161E-31         2
     0.60450   3.451E-31         8
     0.60550   6.820E-31        17
     0.60650   4.041E-31         9
     0.60750   1.308E-31         4
     0.60850   3.048E-31        10
     0.60950   3.339E-31         6
     0.61050   5.283E-31        12
     0.61150   8.180E-31         8
     0.61250   3.732E-31         7
     0.61350   4.223E-31        10
     0.61450   4.110E-31        10
     0.61550   2.343E-31         7
     0.61650   8.224E-31        13
     0.61750   2.086E-31         6
     0.61850   2.832E-31         7
     0.61950   6.210E-31        13
     0.62050   2.091E-31         6
     0.62150   3.621E-31         9
     0.62250   6.672E-31        13
     0.62350   2.095E-31         7
     0.62450   4.150E-31         7
     0.62550   3.244E-31         9
     0.62650   8.035E-31        10
     0.62750   7.670E-31        14
     0.62850   3.484E-31        10
     0.62950   5.511E-31         8
     0.63050   4.839E-31        12
     0.63150   5.707E-31         8
     0.63250   1.195E-31         4
     0.63350   5.538E-31         8
     0.63450   2.377E-31         7
     0.63550   2.813E-31         8
     0.63650   5.193E-31         6
     0.63750   1.296E-31         4
     0.63850   1.139E-31         3
     0.63950   6.664E-31        10
     0.64050   2.847E-31         9
     0.64150   6.417E-31        13
     0.64250   7.351E-31        17
     0.64350   6.668E-31        10
     0.64450   6.546E-31        12
     0.64550   2.926E-31         9
     0.64650   5.357E-31         6
     0.64750   4.721E-31         9
     0.64850   4.829E-31         6
     0.64950   2.822E-31         5
     0.65050   5.834E-31        10
     0.65150   5.630E-31        14
     0.65250   3.528E-31         8
     0.65350   6.077E-31        13
     0.65450   3.866E-31         9
     0.65550   4.809E-31         6
     0.65650   6.032E-31        11
     0.65750   6.840E-31         6
     0.65850   2.339E-31         5
     0.65950   1.325E-31         3
     0.66050   5.379E-31         7
     0.66150   5.983E-31        10
     0.66250   1.943E-31         6
     0.66350   8.043E-31        17
     0.66450   2.624E-31         8
     0.66550   6.389E-31        17
     0.66650   3.556E-31         6
     0.66750   3.765E-31         6
     0.66850   2.674E-31         6
     0.66950   6.819E-31        11
     0.67050   5.924E-31         8
     0.67150   1.992E-31         4
     0.67250   7.876E-31        14
     0.67350   1.114E-30        17
     0.67450   6.529E-31        13
     0.67550   3.146E-31         8
     0.67650   4.608E-31         7
     0.67750   6.204E-31        10
     0.67850   4.039E-31         7
     0.67950   3.034E-31         6
     0.68050   5.852E-31         5
     0.68150   1.477E-31         4
     0.68250   9.779E-32         4
     0.68350   4.396E-31        11
     0.68450   8.823E-31        17
     0.68550   1.942E-31         5
     0.68650   3.652E-31         9
     0.68750   4.597E-31         7
     0.68850   6.502E-31        10
     0.68950   6.355E-31        12
     0.69050   7.161E-31        10
     0.69150   4.345E-31         4
     0.69250   8.185E-32         2
     0.69350   1.069E-30        20
     0.69450   8.471E-31        17
     0.69550   2.069E-31         8
     0.69650   4.910E-31         8
     0.69750   5.477E-31         8
     0.69850   1.163E-31         3
     0.69950   3.494E-31         6
     0.70050   6.505E-31         8
     0.70150   5.135E-31         9
     0.70250   1.828E-31         5
     0.70350   2.181E-31         4
     0.70450   1.465E-30        23
     0.70550   4.283E-31        13
     0.70650   7.747E-31        14
     0.70750   6.377E-31        10
     0.70850   2.143E-31         3
     0.70950   2.971E-31         6
     0.71050   4.565E-31        10
     0.71150   5.118E-31         5
     0.71250   4.068E-31        11
     0.71350   2.533E-31         6
     0.71450   6.449E-31        11
     0.71550   6.630E-31        12
     0.71650   1.604E-31         4
     0.71750   8.643E-31        16
     0.71850   7.573E-31        13
     0.71950   6.281E-31         7
     0.72050   4.758E-31         7
     0.72150   2.495E-31         7
     0.72250   9.475E-31        12
     0.72350   2.631E-31         6
     0.72450   6.832E-31         8
     0.72550   6.070E-31        12
     0.72650   5.981E-31        14
     0.72750   7.173E-31         4
     0.72850   1.054E-30        17
     0.72950   3.820E-31         9
     0.73050   2.020E-31         4
     0.73150   8.492E-32         2
     0.73250   5.393E-31         7
     0.73350   2.728E-31         5
     0.73450   6.472E-31        10
     0.73550   6.495E-31        11
     0.73650   1.404E-30        26
     0.73750   2.656E-31         4
     0.73850   2.170E-31         6
     0.73950   1.386E-30        15
     0.74050   1.243E-31         4
     0.74150   1.684E-31         4
     0.74250   1.066E-30        16
     0.74350   2.916E-31         7
     0.74450   4.366E-31         6
     0.74550   4.484E-31         5
     0.74650   3.737E-31        11
     0.74750   2.585E-31         6
     0.74850   4.388E-31        10
     0.74950   8.023E-31         9
     0.75050   4.359E-31         5
     0.75150   6.905E-31        12
     0.75250   7.307E-31         8
     0.75350   3.532E-31         8
     0.75450   2.753E-31         5
     0.75550   7.549E-31        13
     0.75650   8.865E-31        11
     0.75750   6.106E-31        16
     0.75850   3.627E-31         9
     0.75950   1.134E-30        19
     0.76050   6.201E-31        16
     0.76150   2.744E-31         9
     0.76250   8.678E-31        15
     0.76350   6.516E-31        13
     0.76450   4.624E-31        11
     0.76550   1.899E-31         7
     0.76650   9.351E-31        18
     0.76750   8.843E-31        20
     0.76850   9.315E-31        14
     0.76950   6.409E-31        11
     0.77050   6.229E-31        13
     0.77150   3.303E-31         7
     0.77250   4.234E-31         8
     0.77350   1.052E-30        14
     0.77450   1.171E-31         5
     0.77550   7.956E-31        11
     0.77650   6.386E-31        13
     0.77750   2.474E-31         8
     0.77850   1.183E-30        19
     0.77950   9.263E-31        14
     0.78050   5.357E-31        13
     0.78150   1.197E-30        17
     0.78250   3.538E-31         7
     0.78350   9.888E-31        14
     0.78450   5.234E-31         9
     0.78550   9.390E-31        16
     0.78650   7.368E-31        15
     0.78750   4.041E-31         7
     0.78850   3.812E-31         9
     0.78950   6.748E-31        13
     0.79050   7.476E-31        14
     0.79150   5.369E-31        15
     0.79250   5.544E-31        14
     0.79350   3.005E-31         6
     0.79450   6.053E-31         6
     0.79550   2.631E-31         7
     0.79650   6.677E-31         9
     0.79750   6.415E-31        10
     0.79850   3.842E-31        10
     0.79950   2.531E-31         5
     0.80050   4.734E-31        10
     0.80150   6.584E-31        12
     0.80250   9.876E-31        16
     0.80350   5.122E-31        12
     0.80450   1.012E-30        14
     0.80550   3.472E-31         7
     0.80650   5.976E-31        11
     0.80750   7.291E-31         9
     0.80850   9.756E-31        18
     0.80950   4.397E-31         9
     0.81050   1.189E-31         2
     0.81150   5.030E-31         9
     0.81250   4.160E-31        12
     0.81350   8.696E-31        13
     0.81450   7.156E-31        12
     0.81550   6.555E-31         9
     0.81650   2.044E-31         5
     0.81750   7.717E-31        14
     0.81850   7.617E-31        12
     0.81950   9.280E-31        14
     0.82050   3.076E-31         9
     0.82150   4.929E-31         8
     0.82250   5.262E-31        11
     0.82350   5.794E-31        10
     0.82450   6.089E-31        12
     0.82550   8.663E-31        15
     0.82650   7.273E-31        13
     0.82750   5.115E-31        11
     0.82850   8.467E-31        10
     0.82950   1.271E-30        19
     0.83050   8.831E-31        12
     0.83150   4.787E-31         8
     0.83250   3.765E-31         7
     0.83350   3.120E-31         6
     0.83450   5.461E-31        12
     0.83550   9.646E-31        12
     0.83650   6.645E-31        12
     0.83750   5.686E-31        14
     0.83850   1.131E-30        13
     0.83950   4.946E-31        10
     0.84050   3.759E-31         7
     0.84150   2.861E-31         7
     0.84250   8.264E-31        10
     0.84350   5.806E-31        14
     0.84450   6.857E-31        11
     0.84550   2.615E-31         8
     0.84650   7.127E-31        13
     0.84750   3.808E-31         7
     0.84850   6.019E-31         8
     0.84950   9.996E-31        15
     0.85050   4.946E-31         7
     0.85150   2.995E-31         8
     0.85250   1.712E-30        25
     0.85350   1.377E-31         4
     0.85450   8.927E-31        16
     0.85550   2.589E-31         6
     0.85650   6.170E-31        11
     0.85750   3.894E-31        12
     0.85850   9.437E-31        14
     0.85950   8.503E-31        14
     0.86050   5.021E-31        11
     0.86150   1.013E-30         8
     0.86250   2.682E-31         7
     0.86350   6.989E-31         9
     0.86450   3.763E-31         8
     0.86550   6.343E-31        10
     0.86650   7.521E-31        14
     0.86750   2.523E-31         7
     0.86850   8.155E-31        11
     0.86950   5.473E-31         8
     0.87050   7.366E-31        13
     0.87150   1.725E-31         4
     0.87250   1.140E-30        22
     0.87350   1.926E-30        18
     0.87450   1.294E-30        15
     0.87550   5.610E-31        13
     0.87650   7.282E-31         8
     0.87750   3.625E-31         6
     0.87850   5.101E-31        10
     0.87950   3.238E-31         8
     0.88050   4.909E-31         7
     0.88150   5.837E-31         9
     0.88250   8.680E-31        15
     0.88350   4.291E-31         7
     0.88450   6.883E-31        11
     0.88550   2.176E-31         7
     0.88650   6.372E-31        13
     0.88750   8.616E-31        10
     0.88850   5.886E-31        13
     0.88950   3.397E-31         8
     0.89050   2.952E-31         8
     0.89150   6.206E-31         8
     0.89250   3.202E-31         6
     0.89350   6.949E-31        12
     0.89450   4.783E-31         7
     0.89550   1.150E-30        17
     0.89650   6.318E-31        15
     0.89750   2.714E-31         7
     0.89850   7.895E-31        11
     0.89950   7.708E-31        13
     0.90050   5.643E-31        11
     0.90150   7.609E-31        14
     0.90250   1.387E-31         5
     0.90350   8.375E-31        15
     0.90450   8.722E-31        11
     0.90550   3.804E-31         7
     0.90650   4.593E-31         7
     0.90750   4.840E-31         9
     0.90850   8.567E-31        14
     0.90950   7.313E-31         9
     0.91050   1.507E-30        18
     0.91150   1.373E-30        14
     0.91250   5.002E-31         7
     0.91350   2.476E-31         7
     0.91450   2.407E-31         5
     0.91550   7.265E-31        11
     0.91650   1.142E-30        15
     0.91750   4.783E-31         7
     0.91850   1.459E-30        24
     0.91950   1.005E-30        15
     0.92050   4.650E-31        10
     0.92150   6.334E-31        14
     0.92250   5.928E-31         6
     0.92350   4.259E-31        10
     0.92450   4.510E-31         9
     0.92550   3.279E-31         5
     0.92650   6.628E-31        14
     0.92750   1.746E-31         4
     0.92850   1.064E-30        10
     0.92950   5.889E-31        11
     0.93050   5.230E-32         1
     0.93150   2.501E-31         6
     0.93250   2.221E-31         7
     0.93350   1.237E-30        14
     0.93450   5.846E-31        12
     0.93550   2.893E-31         7
     0.93650   4.883E-31         7
     0.93750   5.337E-31         8
     0.93850   4.017E-31         6
     0.93950   6.701E-31         9
     0.94050   2.714E-31         4
     0.94150   8.493E-31        13
     0.94250   3.669E-31         9
     0.94350   6.988E-31        12
     0.94450   6.140E-31        12
     0.94550   4.607E-31         7
     0.94650   1.009E-30        16
     0.94750   3.546E-31         7
     0.94850   2.889E-31         6
     0.94950   3.972E-31         5
     0.95050   8.182E-31        13
     0.95150   1.863E-31         6
     0.95250   2.579E-31         7
     0.95350   1.380E-30        19
     0.95450   4.541E-31         9
     0.95550   2.355E-31         6
     0.95650   9.390E-31        12
     0.95750   4.247E-31         7
     0.95850   1.333E-31         5
     0.95950   2.991E-31         5
     0.96050   2.948E-31         4
     0.96150   7.711E-31        13
     0.96250   6.828E-31        10
     0.96350   4.790E-31         7
     0.96450   4.837E-31         5
     0.96550   2.403E-31         5
     0.96650   6.978E-31        13
     0.96750   1.009E-30        18
     0.96850   5.858E-31        12
     0.96950   8.512E-31        15
     0.97050   3.789E-31         8
     0.97150   6.711E-31        10
     0.97250   4.829E-31         8
     0.97350   1.554E-30        14
     0.97450   6.943E-31         7
     0.97550   3.350E-31         3
     0.97650   1.492E-31         4
     0.97750   4.285E-31        10
     0.97850   8.051E-31        11
     0.97950   6.333E-31         9
     0.98050   1.120E-31         4
     0.98150   7.682E-31        15
     0.98250   2.840E-32         1
     0.98350   4.767E-31         7
     0.98450   3.387E-31         8
     0.98550   1.382E-30        13
     0.98650   8.830E-31        13
     0.98750   2.216E-31         5
     0.98850   7.478E-31        12
     0.98950   2.004E-31         5
     0.99050   6.038E-31        14
     0.99150   9.403E-31        14
     0.99250   6.945E-31        12
     0.99350   1.335E-31         4
     0.99450   3.952E-31        11
     0.99550   7.137E-31        14
     0.99650   1.030E-30        10
     0.99750   2.509E-31         6
     0.99850   3.507E-31         6
     0.99950   6.925E-31        12
     1.00050   7.191E-31         8
     1.00150   1.772E-31         5
     1.00250   1.371E-30        14
     1.00350   1.197E-30        17
     1.00450   2.638E-31         6
     1.00550   6.778E-31        15
     1.00650   8.792E-31        15
     1.00750   2.614E-31         8
     1.00850   6.388E-31         6
     1.00950   5.732E-31         9
     1.01050   2.314E-31         4
     1.01150   1.703E-30        10
     1.01250   4.994E-31         8
     1.01350   1.095E-30        14
     1.01450   1.293E-30        15
     1.01550   7.368E-31        12
     1.01650   1.103E-30        20
     1.01750   3.949E-31         9
     1.01850   5.145E-31        13
     1.01950   1.587E-30        15
     1.02050   9.026E-31        12
     1.02150   4.524E-31        10
     1.02250   1.886E-30        16
     1.02350   4.051E-31        10
     1.02450   4.766E-31         5
     1.02550   2.351E-31         6
     1.02650   5.847E-31         9
     1.02750   5.009E-31         9
     1.02850   3.176E-31         7
     1.02950   3.582E-31         7
     1.03050   9.163E-31        19
     1.03150   1.243E-30        27
     1.03250   4.672E-31        16
     1.03350   7.570E-31        17
     1.03450   1.087E-30        19
     1.03550   9.357E-31        16
     1.03650   3.744E-31        11
     1.03750   1.343E-30        26
     1.03850   6.378E-31        11
     1.03950   5.660E-31        15
     1.04050   4.968E-31         7
     1.04150   9.386E-31        11
     1.04250   1.160E-30         8
     1.04350   6.608E-31         9
     1.04450   1.224E-30        19
     1.04550   3.483E-31         6
     1.04650   4.045E-31        10
     1.04750   1.554E-31         2
     1.04850   1.024E-30        14
     1.04950   4.172E-31         9
     1.05050   8.368E-31        15
     1.05150   6.285E-31        10
     1.05250   5.108E-31        11
     1.05350   7.819E-31        12
     1.05450   3.313E-31        11
     1.05550   8.927E-31        16
     1.05650   4.135E-31         9
     1.05750   1.834E-31         6
     1.05850   3.435E-32         1
     1.05950   5.618E-31         8
     1.06050   1.099E-30        19
     1.06150   4.427E-31        13
     1.06250   7.831E-31        16
     1.06350   4.274E-31        13
     1.06450   2.565E-31         7
     1.06550   6.076E-31        10
     1.06650   8.300E-31        19
     1.06750   2.865E-31         8
     1.06850   8.999E-31        13
     1.06950   1.102E-30        15
     1.07050   3.555E-31         4
     1.07150   7.891E-31        12
     1.07250   9.221E-31        15
     1.07350   3.847E-31         7
     1.07450   3.864E-31         6
     1.07550   3.019E-31         7
     1.07650   7.406E-31        11
     1.07750   6.231E-31        15
     1.07850   4.049E-31         8
     1.07950   5.814E-31         6
     1.08050   3.507E-31         9
     1.08150   4.177E-31         7
     1.08250   8.168E-31        14
     1.08350   1.128E-30        20
     1.08450   1.556E-31         5
     1.08550   4.639E-31        11
     1.08650   8.184E-31        17
     1.08750   5.184E-31        10
     1.08850   5.102E-31         9
     1.08950   5.615E-31        12
     1.09050   8.137E-31        12
     1.09150   2.031E-31         6
     1.09250   5.408E-31        15
     1.09350   2.986E-31         9
     1.09450   7.665E-31        13
     1.09550   3.753E-31         6
     1.09650   3.708E-31         8
     1.09750   8.326E-31         9
     1.09850   3.908E-31        10
     1.09950   9.558E-31        17
     1.10050   5.504E-31        13
     1.10150   9.100E-31        16
     1.10250   7.785E-31        20
     1.10350   5.860E-31        14
     1.10450   7.197E-31         8
     1.10550   9.137E-32         4
     1.10650   6.450E-31        15
     1.10750   5.328E-31        10
     1.10850   1.856E-31         6
     1.10950   3.180E-31        11
     1.11050   3.308E-31         9
     1.11150   5.880E-31        12
     1.11250   8.863E-31        15
     1.11350   6.280E-31        15
     1.11450   2.461E-31         5
     1.11550   9.237E-31        20
     1.11650   3.260E-31         7
     1.11750   6.218E-31        12
     1.11850   1.461E-30        27
     1.11950   3.277E-31         7
     1.12050   1.816E-31         5
     1.12150   4.541E-31         9
     1.12250   5.253E-31        10
     1.12350   5.857E-31        13
     1.12450   7.890E-32         3
     1.12550   7.322E-31        11
     1.12650   1.009E-31         3
     1.12750   1.854E-31         6
     1.12850   1.951E-31         6
     1.12950   6.670E-31        13
     1.13050   5.848E-31        11
     1.13150   5.202E-31        11
     1.13250   3.540E-31         9
     1.13350   8.713E-31        21
     1.13450   4.346E-31        12
     1.13550   1.154E-30        21
     1.13650   5.749E-31        12
     1.13750   3.954E-31         9
     1.13850   5.642E-31        12
     1.13950   1.860E-31         5
     1.14050   5.132E-31        11
     1.14150   3.956E-31        13
     1.14250   6.080E-31        11
     1.14350   1.094E-30        12
     1.14450   7.534E-31        12
     1.14550   5.855E-31        13
     1.14650   7.523E-31        18
     1.14750   7.347E-31        15
     1.14850   5.274E-31        11
     1.14950   1.937E-31         6
     1.15050   6.746E-31        13
     1.15150   5.105E-31        12
     1.15250   6.953E-31         9
     1.15350   3.047E-31         9
     1.15450   6.424E-31        11
     1.15550   1.513E-30        14
     1.15650   7.462E-31        11
     1.15750   1.564E-30        23
     1.15850   5.491E-31        14
     1.15950   7.717E-31        14
     1.16050   9.709E-31        21
     1.16150   9.422E-31        15
     1.16250   8.320E-31        21
     1.16350   5.255E-31        12
     1.16450   6.860E-31        18
     1.16550   9.099E-31        20
     1.16650   3.764E-31         7
     1.16750   1.432E-30        15
     1.16850   1.547E-30        21
     1.16950   1.795E-30        14
     1.17050   8.496E-31        10
     1.17150   1.965E-30        14
     1.17250   6.772E-31        15
     1.17350   1.780E-30         9
     1.17450   1.833E-30        20
     1.17550   6.955E-31        13
     1.17650   2.064E-31         5
     1.17750   4.531E-31        10
     1.17850   5.099E-31        12
     1.17950   4.596E-31        10
     1.18050   4.978E-31        16
     1.18150   8.011E-31        18
     1.18250   9.343E-31        17
     1.18350   3.032E-31         8
     1.18450   7.398E-31        16
     1.18550   7.219E-31        15
     1.18650   1.100E-30        16
     1.18750   1.621E-30        20
     1.18850   4.536E-31         6
     1.18950   4.373E-31        11
     1.19050   4.127E-31        12
     1.19150   3.664E-31        11
     1.19250   6.899E-31        13
     1.19350   5.843E-31        15
     1.19450   5.720E-31        16
     1.19550   4.709E-31        10
     1.19650   2.771E-31         8
     1.19750   4.292E-31         9
     1.19850   2.405E-31         6
     1.19950   7.169E-31        15
     1.20050   5.965E-31        10
     1.20150   7.634E-31        21
     1.20250   2.030E-31         7
     1.20350   5.960E-31        16
     1.20450   4.035E-31        11
     1.20550   5.838E-31        14
     1.20650   4.309E-31         9
     1.20750   4.612E-31         9
     1.20850   6.371E-31        12
     1.20950   5.897E-31        12
     1.21050   5.670E-31        13
     1.21150   6.863E-31        14
     1.21250   1.195E-30        13
     1.21350   5.522E-31        12
     1.21450   7.366E-31        11
     1.21550   5.105E-31        10
     1.21650   7.440E-31        17
     1.21750   7.969E-31        16
     1.21850   5.767E-31        15
     1.21950   1.060E-31         3
     1.22050   2.550E-31         8
     1.22150   4.941E-31        12
     1.22250   1.259E-30        17
     1.22350   6.389E-31        12
     1.22450   8.539E-31        19
     1.22550   4.133E-31        11
     1.22650   7.489E-31        10
     1.22750   3.845E-31         8
     1.22850   5.535E-31        12
     1.22950   5.065E-31        11
     1.23050   5.317E-31        13
     1.23150   9.826E-31        17
     1.23250   6.608E-31        10
     1.23350   4.711E-31        12
     1.23450   1.947E-31         4
     1.23550   5.933E-31        17
     1.23650   5.290E-31        11
     1.23750   4.222E-31         9
     1.23850   4.239E-31        11
     1.23950   4.746E-31        12
     1.24050   5.763E-31        16
     1.24150   2.848E-31         9
     1.24250   9.308E-31        18
     1.24350   5.973E-31        10
     1.24450   4.423E-31        13
     1.24550   6.501E-31        16
     1.24650   4.515E-31        12
     1.24750   5.306E-31        13
     1.24850   4.135E-31         8
     1.24950   1.182E-30        14
     1.25050   6.863E-31        11
     1.25150   2.486E-31         6
     1.25250   7.161E-31        16
     1.25350   5.050E-31         8
     1.25450   4.194E-31         8
     1.25550   6.936E-31        14
     1.25650   4.360E-31        13
     1.25750   5.694E-31        14
     1.25850   7.867E-31        13
     1.25950   3.821E-31         8
     1.26050   1.113E-30        23
     1.26150   4.182E-31        13
     1.26250   3.169E-31         8
     1.26350   3.903E-31        11
     1.26450   3.386E-31         9
     1.26550   5.084E-31         8
     1.26650   8.440E-31         9
     1.26750   6.951E-31        18
     1.26850   2.654E-31         8
     1.26950   7.563E-31        12
     1.27050   4.522E-31        11
     1.27150   6.534E-31        15
     1.27250   6.419E-31        16
     1.27350   8.368E-31        16
     1.27450   3.387E-31         7
     1.27550   8.488E-31        15
     1.27650   2.398E-31         5
     1.27750   3.390E-31         9
     1.27850   7.612E-31        16
     1.27950   5.285E-31         9
     1.28050   2.363E-31         7
     1.28150   1.538E-30        13
     1.28250   4.541E-31         9
     1.28350   2.186E-30        13
     1.28450   2.882E-31        10
     1.28550   6.262E-31        16
     1.28650   5.271E-31        14
     1.28750   5.099E-31        12
     1.28850   6.916E-31        16
     1.28950   5.837E-31        17
     1.29050   1.987E-31         6
     1.29150   3.045E-31         9
     1.29250   3.934E-31        10
     1.29350   1.549E-31         6
     1.29450   3.724E-31        10
     1.29550   9.477E-31        18
     1.29650   2.045E-31         5
     1.29750   3.353E-30        11
     1.29850   1.919E-31         4
     1.29950   1.516E-30         9
     1.30050   1.082E-30        19
     1.30150   1.802E-30        13
     1.30250   1.031E-30        19
     1.30350   1.172E-30        20
     1.30450   2.602E-31         9
     1.30550   2.836E-30        13
     1.30650   4.351E-30        17
     1.30750   9.441E-31        10
     1.30850   7.123E-31         9
     1.30950   8.705E-31         9
     1.31050   2.180E-31         7
     1.31150   8.626E-31        12
     1.31250   1.668E-30        15
     1.31350   7.441E-31        13
     1.31450   4.883E-31         4
     1.31550   6.071E-31        14
     1.31650   1.879E-30        11
     1.31750   1.031E-30        15
     1.31850   9.952E-31        19
     1.31950   1.374E-30        16
     1.32050   4.927E-31        13
     1.32150   7.123E-31        18
     1.32250   5.679E-31        14
     1.32350   9.887E-31        15
     1.32450   3.092E-31         5
     1.32550   5.430E-31         9
     1.32650   2.164E-31         4
     1.32750   4.025E-31         5
     1.32850   2.098E-31         7
     1.32950   8.832E-31        11
     1.33050   3.145E-31         6
     1.33150   2.777E-31         9
     1.33250   2.069E-31         7
     1.33350   5.591E-31        13
     1.33450   3.788E-31         9
     1.33550   3.439E-31        12
     1.33650   4.697E-31        11
     1.33750   2.163E-31         4
     1.33850   5.873E-31        15
     1.33950   2.627E-31         7
     1.34050   6.471E-31         8
     1.34150   3.795E-31        13
     1.34250   6.732E-31        15
     1.34350   3.550E-31         9
     1.34450   5.222E-31        11
     1.34550   5.748E-31         7
     1.34650   4.154E-31        12
     1.34750   6.533E-31        14
     1.34850   6.267E-31        12
     1.34950   2.198E-31         7
     1.35050   3.554E-31         6
     1.35150   1.161E-30        10
     1.35250   3.643E-31         7
     1.35350   1.293E-30        13
     1.35450   2.103E-31         1
     1.35550   2.477E-31        10
     1.35650   3.700E-31         8
     1.35750   4.647E-31        11
     1.35850   7.705E-31        17
     1.35950   1.441E-31         4
     1.36050   4.807E-31        14
     1.36150   3.245E-31         9
     1.36250   3.151E-31         8
     1.36350   5.004E-31        15
     1.36450   6.940E-31        18
     1.36550   4.686E-31         6
     1.36650   4.539E-31         9
     1.36750   3.392E-31        10
     1.36850   1.788E-30        11
     1.36950   5.643E-31        14
     1.37050   5.254E-31        11
     1.37150   4.575E-31        14
     1.37250   4.348E-31        11
     1.37350   4.465E-31         6
     1.37450   2.100E-31         7
     1.37550   9.353E-31        11
     1.37650   7.896E-31        11
     1.37750   8.011E-31        17
     1.37850   4.825E-31         6
     1.37950   6.022E-31        12
     1.38050   6.840E-31         9
     1.38150   1.384E-31         5
     1.38250   6.546E-31        13
     1.38350   4.629E-31         9
     1.38450   9.865E-31         5
     1.38550   3.878E-31        11
     1.38650   6.140E-31        15
     1.38750   2.904E-31         7
     1.38850   3.947E-31        15
     1.38950   2.876E-31         8
     1.39050   1.926E-31         7
     1.39150   4.244E-31         8
     1.39250   2.651E-31         8
     1.39350   2.577E-31         8
     1.39450   3.373E-31         9
     1.39550   2.527E-31         5
     1.39650   4.959E-31        10
     1.39750   5.893E-31        12
     1.39850   1.152E-31         4
     1.39950   4.816E-31        10
     1.40050   6.603E-31         6
     1.40150   2.094E-31         7
     1.40250   5.395E-31        14
     1.40350   2.515E-31         6
     1.40450   1.401E-31         5
     1.40550   1.929E-31         7
     1.40650   2.493E-30        12
     1.40750   4.497E-31         9
     1.40850   3.377E-31         2
     1.40950   7.714E-31         5
     1.41050   3.699E-31        13
     1.41150   7.329E-31        13
     1.41250   4.348E-31        11
     1.41350   7.998E-31         9
     1.41450   4.641E-31        16
     1.41550   9.390E-31        10
     1.41650   2.450E-31         3
     1.41750   9.081E-31        12
     1.41850   2.908E-31         7
     1.41950   3.137E-31         8
     1.42050   2.449E-30        10
     1.42150   6.544E-31         9
     1.42250   4.103E-31        11
     1.42350   2.920E-31         8
     1.42450   4.522E-31        10
     1.42550   8.285E-31         4
     1.42650   1.115E-30        10
     1.42750   9.859E-31        11
     1.42850   1.354E-31         5
     1.42950   8.931E-31        12
     1.43050   1.768E-31         7
     1.43150   2.142E-31         8
     1.43250   6.037E-31        13
     1.43350   2.510E-31         7
     1.43450   3.632E-31        10
     1.43550   7.702E-31        13
     1.43650   1.864E-30         8
     1.43750   3.421E-31         4
     1.43850   2.378E-30        10
     1.43950   3.720E-31        11
     1.44050   5.744E-31        12
     1.44150   4.193E-31         7
     1.44250   1.896E-30        14
     1.44350   3.620E-31         9
     1.44450   1.307E-30        12
     1.44550   9.023E-31         7
     1.44650   7.502E-32         2
     1.44750   1.385E-30        17
     1.44850   4.679E-31         6
     1.44950   4.817E-31         8
     1.45050   1.867E-31         5
     1.45150   5.849E-31         5
     1.45250   9.745E-31         7
     1.45350   4.843E-31        10
     1.45450   4.492E-31         5
     1.45550   6.064E-31         7
     1.45650   5.875E-31        12
     1.45750   9.402E-31        10
     1.45850   1.236E-30        12
     1.45950   1.554E-30        14
     1.46050   1.536E-31         5
     1.46150   1.313E-30         7
     1.46250   8.045E-31         9
     1.46350   9.629E-31         4
     1.46450   5.900E-31        12
     1.46550   5.557E-31        12
     1.46650   5.142E-31         9
     1.46750   4.823E-31         4
     1.46850   4.110E-31         8
     1.46950   2.750E-31        10
     1.47050   1.546E-30         3
     1.47150   1.088E-31         4
     1.47250   4.103E-31         9
     1.47350   3.337E-31        10
     1.47450   1.399E-30        10
     1.47550   3.597E-31         6
     1.47650   7.501E-31         9
     1.47750   7.555E-31         8
     1.47850   3.087E-31         6
     1.47950   1.066E-31         3
     1.48050   1.826E-31         4
     1.48150   7.772E-31        13
     1.48250   9.432E-31         5
     1.48350   1.581E-30        11
     1.48450   5.294E-31         9
     1.48550   1.787E-31         4
     1.48650   4.849E-32         1
     1.48750   5.897E-31         5
     1.48850   7.991E-31        12
     1.48950   1.502E-31         4
     1.49050   3.573E-31         9
     1.49150   2.035E-31         6
     1.49250   3.892E-31         6
     1.49350   1.679E-31         5
     1.49450   2.765E-31         6
     1.49550   2.531E-31         4
     1.49650   1.007E-30         7
     1.49750   2.735E-31         6
     1.49850   1.293E-31         3
     1.49950   5.953E-31         8
     1.50050   1.543E-31         3
     1.50150   3.471E-31         7
     1.50250   3.685E-31         5
     1.50350   9.783E-31        10
     1.50450   2.811E-31         8
     1.50550   3.356E-31         9
     1.50650   2.927E-31         6
     1.50750   4.023E-31         7
     1.50850   2.109E-31         5
     1.50950   2.578E-31         9
     1.51050   9.118E-32         3
     1.51150   5.951E-31         5
     1.51250   4.935E-32         1
     1.51350   1.313E-30        13
     1.51450   2.197E-31         2
     1.51550   1.661E-31         5
     1.51650   4.734E-31         7
     1.51750   9.551E-32         4
     1.51850   8.184E-32         2
     1.51950   4.822E-31        10
     1.52050   2.609E-31         8
     1.52150   4.361E-31         4
     1.52250   3.085E-31         6
     1.52350   4.034E-31         7
     1.52450   8.078E-31         5
     1.52550   2.680E-30         9
     1.52650   1.057E-30         8
     1.52750   8.831E-31         7
     1.52850   1.015E-31         3
     1.52950   9.670E-31        12
     1.53050   5.796E-31        10
     1.53150   1.725E-30        10
     1.53250   9.408E-31         6
     1.53350   2.831E-31         3
     1.53450   6.305E-31         9
     1.53550   2.733E-31         4
     1.53650   1.907E-31         6
     1.53750   4.560E-31         3
     1.53850   4.169E-31         7
     1.53950   3.480E-31         6
     1.54050   1.160E-30        11
     1.54150   6.640E-31         9
     1.54250   2.270E-31         2
     1.54350   3.721E-31        10
     1.54450   6.267E-31         6
     1.54550   3.427E-31         8
     1.54650   6.485E-31         7
     1.54750   1.152E-30         9
     1.54850   5.355E-31         5
     1.54950   1.024E-30         4
     1.55050   7.458E-31         7
     1.55150   1.142E-30         6
     1.55250   5.101E-31         7
     1.55350   5.495E-31         6
     1.55450   2.278E-30         8
     1.55550   5.749E-31        10
     1.55650   1.658E-30         6
     1.55750   1.040E-30        10
     1.55850   2.109E-30         7
     1.55950   5.354E-31         6
     1.56050   3.095E-31         6
     1.56150   4.094E-31         3
     1.56250   4.484E-31         4
     1.56350   2.695E-31         5
     1.56450   2.798E-31         5
     1.56550   3.767E-31         4
     1.56650   3.912E-31        12
     1.56750   1.162E-31         4
     1.56850   6.632E-31         3
     1.56950   1.320E-31         3
     1.57050   4.286E-31         6
     1.57150   4.026E-31         7
     1.57250   3.051E-31         6
     1.57350   1.118E-30         8
     1.57450   1.438E-31         4
     1.57550   9.856E-31        10
     1.57650   2.503E-31         6
     1.57750   5.313E-31         5
     1.57850   3.535E-31         4
     1.57950   6.337E-31         4
     1.58050   1.299E-30        13
     1.58150   1.025E-31         4
     1.58250   3.392E-31         6
     1.58350   1.694E-30         4
     1.58450   8.083E-31         7
     1.58550   1.405E-30         7
     1.58650   5.830E-31         3
     1.58750   4.665E-31         9
     1.58850   5.905E-31         4
     1.58950   2.886E-31         5
     1.59050   9.627E-31        10
     1.59150   1.858E-30        12
     1.59250   1.011E-30         5
     1.59350   1.022E-30         9
     1.59450   6.479E-31         9
     1.59550   9.987E-31        11
     1.59650   4.015E-31         6
     1.59750   9.391E-31         8
     1.59850   1.945E-30         8
     1.59950   2.377E-31         6
     1.60050   1.427E-30         9
     1.60150   4.165E-31         5
     1.60250   3.608E-31         5
     1.60350   2.343E-31         3
     1.60450   4.388E-31         4
     1.60550   8.287E-31        11
     1.60650   1.057E-30         8
     1.60750   1.675E-31         3
     1.60850   2.468E-31         4
     1.60950   1.992E-30        12
     1.61050   4.560E-31         5
     1.61150   7.503E-31         6
     1.61250   1.317E-30         5
     1.61350   3.137E-31         5
     1.61450   1.307E-30         9
     1.61550   5.188E-32         2
     1.61650   1.764E-30        15
     1.61750   6.575E-31         4
     1.61850   8.003E-31         9
     1.61950   3.405E-31         4
     1.62050   2.937E-31         6
     1.62150   4.815E-31         6
     1.62250   3.292E-31         6
     1.62350   3.741E-31         6
     1.62450   7.370E-31         4
     1.62550   8.468E-31        10
     1.62650   3.092E-31         5
     1.62750   1.768E-30         5
     1.62850   2.227E-31         6
     1.62950   3.942E-31         8
     1.63050   3.225E-31         3
     1.63150   3.910E-31         5
     1.63250   6.520E-31        12
     1.63350   1.392E-31         4
     1.63450   1.588E-31         4
     1.63550   3.928E-31         4
     1.63650   2.003E-31         5
     1.63750   2.660E-31         4
     1.63850   1.522E-31         5
     1.63950   8.553E-32         3
     1.64050   2.402E-31         3
     1.64150   1.644E-30         5
     1.64250   7.549E-31        13
     1.64350   2.884E-31         4
     1.64450   7.436E-31         6
     1.64550   1.717E-31         3
     1.64650   3.776E-31         7
     1.64750   1.977E-31         3
     1.64850   1.789E-30        14
     1.64950   3.633E-31         4
     1.65050   1.748E-31         2
     1.65150   3.274E-31         6
     1.65250   1.296E-31         5
     1.65350   1.663E-31         4
     1.65450   7.468E-32         2
     1.65550   7.379E-31         8
     1.65650   6.377E-31         4
     1.65750   3.683E-31         4
     1.65850   4.631E-31         4
     1.65950   5.722E-31         6
     1.66050   6.841E-31        10
     1.66150   7.474E-31         7
     1.66250   1.924E-30         9
     1.66350   4.221E-31        10
     1.66450   2.105E-31         4
     1.66550   1.456E-30         5
     1.66650   8.332E-32         3
     1.66750   4.095E-31         9
     1.66850   2.523E-30         8
     1.66950   1.010E-30         9
     1.67150   1.432E-30         5
     1.67250   1.940E-30        10
     1.67350   4.088E-31         5
     1.67450   1.378E-30         5
     1.67550   1.099E-30         5
     1.67650   2.758E-31         5
     1.67750   1.449E-30         5
     1.67850   1.947E-31         3
     1.67950   1.773E-30         8
     1.68050   1.033E-30        11
     1.68150   1.096E-30        10
     1.68250   1.960E-30         4
     1.68350   1.824E-30         7
     1.68450   8.266E-31         4
     1.68550   2.252E-31         2
     1.68650   6.500E-31         3
     1.68750   1.627E-31         4
     1.68850   6.201E-31         5
     1.68950   5.766E-31         5
     1.69050   2.068E-31         5
     1.69150   1.219E-31         2
     1.69250   4.577E-31         4
     1.69350   3.494E-31         7
     1.69450   3.921E-31         7
     1.69550   1.930E-30        10
     1.69650   1.216E-30        10
     1.69750   2.714E-31         5
     1.69850   1.406E-30         7
     1.69950   3.593E-31         6
     1.70050   5.181E-31         4
     1.70150   3.788E-31         5
     1.70250   3.971E-31         5
     1.70350   9.900E-31         3
     1.70450   1.275E-30         4
     1.70550   1.197E-30        10
     1.70650   2.844E-30         9
     1.70750   7.427E-31         5
     1.70850   3.855E-31         9
     1.70950   8.769E-31         7
     1.71050   4.050E-31         1
     1.71150   7.766E-31         4
     1.71250   4.378E-31         8
     1.71350   4.085E-31         8
     1.71450   1.076E-31         3
     1.71550   3.555E-31         6
     1.71650   5.137E-31         6
     1.71750   8.750E-31         5
     1.71850   7.743E-31         4
     1.71950   1.450E-31         4
     1.72050   3.609E-31         5
     1.72150   1.889E-31         2
     1.72250   1.202E-30         4
     1.72350   9.041E-31        10
     1.72450   2.562E-31         5
     1.72550   1.691E-30         6
     1.72650   1.710E-30         8
     1.72750   6.992E-31         5
     1.72850   1.828E-30        11
     1.72950   1.349E-30         6
     1.73050   1.614E-30        12
     1.73150   3.535E-31         5
     1.73250   1.255E-30        15
     1.73350   4.625E-31         4
     1.73450   1.474E-31         4
     1.73550   3.470E-31         4
     1.73650   3.602E-31         7
     1.73750   4.998E-31         7
     1.73850   6.481E-31         5
     1.73950   3.199E-32         1
     1.74050   2.145E-30         9
     1.74150   1.076E-31         2
     1.74250   4.358E-31         4
     1.74350   9.185E-31         8
     1.74450   1.365E-30        11
     1.74550   1.342E-30         6
     1.74650   7.037E-31         6
     1.74750   1.072E-30         9
     1.74850   1.102E-30         5
     1.74950   2.412E-30         5
     1.75050   1.456E-30        13
     1.75150   6.836E-31        10
     1.75250   1.073E-31         2
     1.75350   1.184E-30         3
     1.75450   9.113E-31         8
     1.75550   1.789E-31         6
     1.75650   7.756E-31         4
     1.75750   4.144E-31         2
     1.75850   1.124E-30         3
     1.75950   2.088E-30         8
     1.76050   1.030E-30         8
     1.76150   1.642E-31         3
     1.76250   2.274E-31         2
     1.76350   9.373E-31         3
     1.76450   1.692E-31         4
     1.76550   1.434E-30         9
     1.76650   3.903E-31         7
     1.76750   7.777E-31        10
     1.76850   1.231E-30         6
     1.76950   9.433E-31        10
     1.77050   3.190E-31         6
     1.77150   8.282E-31         6
     1.77250   4.883E-31         4
     1.77350   1.387E-30         9
     1.77450   7.297E-31         7
     1.77550   7.971E-31         6
     1.77650   6.215E-31         9
     1.77750   5.329E-31         9
     1.77850   3.279E-31         5
     1.77950   7.652E-31         4
     1.78050   7.620E-31         5
     1.78150   8.182E-31         9
     1.78250   1.139E-30         2
     1.78350   1.212E-30         9
     1.78450   2.499E-31         6
     1.78550   3.262E-31         6
     1.78650   3.273E-31         8
     1.78750   8.869E-31        10
     1.78850   5.767E-31         3
     1.78950   8.239E-31        11
     1.79050   1.126E-30         9
     1.79150   2.434E-30         6
     1.79250   2.163E-31         3
     1.79350   7.255E-31         9
     1.79450   6.172E-31         4
     1.79550   3.390E-31         8
     1.79650   8.828E-31         7
     1.79750   2.177E-31         6
     1.79850   1.345E-31         3
     1.79950   8.080E-32         2
     1.80050   1.506E-30         4
     1.80150   3.078E-30         9
     1.80250   1.700E-30         3
     1.80350   7.981E-31         9
     1.80450   2.077E-31         3
     1.80550   7.987E-31         6
     1.80650   1.993E-30        10
     1.80750   3.915E-31         3
     1.80850   7.365E-31         4
     1.80950   1.685E-30         6
     1.81050   7.937E-32         3
     1.81150   4.049E-30         7
     1.81250   5.766E-31         4
     1.81350   6.980E-31         8
     1.81450   1.036E-30         7
     1.81550   1.044E-30         6
     1.81650   3.237E-31         2
     1.81750   1.402E-30         8
     1.81850   8.848E-31         5
     1.81950   1.560E-30         5
     1.82050   1.151E-31         1
     1.82150   6.316E-31         5
     1.82250   1.136E-30         7
     1.82350   1.211E-30         8
     1.82450   9.809E-31         4
     1.82550   1.264E-30        10
     1.82650   9.845E-31         8
     1.82750   1.224E-30         7
     1.82850   1.051E-30         6
     1.82950   1.373E-30         8
     1.83050   7.102E-31         8
     1.83150   1.448E-30         5
     1.83250   9.186E-31         8
     1.83350   8.291E-31         7
     1.83450   2.344E-31         6
     1.83550   5.124E-31         5
     1.83650   2.494E-31         3
     1.83750   1.283E-30        11
     1.83850   1.254E-30         6
     1.83950   1.932E-31         2
     1.84050   4.623E-31         5
     1.84150   2.275E-31         3
     1.84250   2.356E-30        12
     1.84350   1.022E-30         5
     1.84450   1.051E-30         8
     1.84550   8.313E-31         3
     1.84650   1.138E-30         7
     1.84750   4.790E-31         4
     1.84850   5.263E-31         8
     1.84950   1.238E-30        11
     1.85050   1.639E-30         9
     1.85150   3.708E-31         5
     1.85250   1.609E-30         9
     1.85350   5.015E-31         6
     1.85450   9.448E-31         5
     1.85550   4.161E-31         4
     1.85650   1.779E-30         7
     1.85750   5.642E-31         6
     1.85850   1.236E-30         7
     1.85950   1.204E-30         5
     1.86050   5.002E-31         3
     1.86150   2.559E-30        10
     1.86250   6.233E-31         2
     1.86350   6.835E-31         5
     1.86450   6.763E-31         5
     1.86550   2.504E-30         9
     1.86650   4.719E-31         2
     1.86750   9.833E-31         8
     1.86850   1.501E-30        12
     1.86950   5.840E-31         9
     1.87050   9.531E-31         7
     1.87150   4.427E-31         4
     1.87250   3.422E-31         6
     1.87350   1.748E-30         8
     1.87450   8.018E-31         6
     1.87550   2.034E-30         7
     1.87650   2.880E-31         7
     1.87750   6.711E-31         5
     1.87850   6.529E-31         6
     1.87950   9.504E-31         3
     1.88050   1.706E-30         8
     1.88150   6.061E-31         6
     1.88250   1.996E-30        13
     1.88350   3.037E-30        11
     1.88450   2.296E-30        10
     1.88550   9.043E-31         8
     1.88650   4.917E-31         5
     1.88750   9.427E-31         3
     1.88850   9.385E-31         9
     1.88950   1.713E-30        11
     1.89050   1.292E-30         6
     1.89150   1.410E-30         7
     1.89250   2.001E-30         8
     1.89350   2.857E-30         9
     1.89450   4.558E-31         8
     1.89550   9.372E-31         8
     1.89650   1.792E-30        11
     1.89750   1.838E-30         9
     1.89850   4.603E-31         3
     1.89950   7.022E-31         8
     1.90050   7.289E-31         8
     1.90150   9.356E-31         5
     1.90250   3.725E-31         5
     1.90350   6.712E-31         8
     1.90450   4.088E-30        11
     1.90550   1.713E-30         5
     1.90650   1.882E-30         8
     1.90750   2.107E-30         4
     1.90850   3.720E-31         8
     1.90950   4.409E-31         8
     1.91050   2.492E-31         3
     1.91150   4.189E-31         5
     1.91250   4.744E-31         7
     1.91350   9.695E-31         8
     1.91450   9.750E-31        11
     1.91550   1.720E-30         8
     1.91650   2.347E-31         5
     1.91750   1.550E-30        11
     1.91850   2.287E-30         9
     1.91950   6.191E-31         5
     1.92050   1.054E-30         7
     1.92150   3.833E-31         5
     1.92250   2.266E-30         5
     1.92350   5.555E-31         4
     1.92450   1.472E-30         7
     1.92550   6.854E-31         6
     1.92650   2.191E-31         3
     1.92750   9.429E-31         8
     1.92850   7.484E-31         7
     1.92950   6.109E-31         6
     1.93050   1.044E-30         8
     1.93150   9.279E-31        11
     1.93250   5.437E-31         9
     1.93350   5.595E-31         2
     1.93450   7.463E-31         9
     1.93550   5.260E-31         8
     1.93650   2.237E-30         8
     1.93750   1.160E-30         5
     1.93850   2.344E-31         4
     1.93950   1.340E-31         3
     1.94050   7.612E-31         7
     1.94150   2.497E-30         7
     1.94250   2.280E-31         4
     1.94350   8.441E-31         5
     1.94450   4.929E-31         7
     1.94550   2.281E-30        13
     1.94650   2.065E-30         9
     1.94750   2.893E-31         8
     1.94850   1.327E-30         9
     1.94950   3.930E-31         1
     1.95050   1.967E-31         4
     1.95150   5.453E-32         1
     1.95250   1.522E-31         4
     1.95350   2.741E-31         5
     1.95450   5.169E-31         3
     1.95550   5.832E-31         6
     1.95650   5.278E-31         6
     1.95750   2.703E-31         4
     1.95850   5.458E-31         5
     1.95950   7.724E-31        10
     1.96050   2.481E-30        11
     1.96150   1.903E-30         8
     1.96250   5.397E-31         6
     1.96350   2.017E-30         6
     1.96450   6.407E-31         6
     1.96550   2.014E-30         6
     1.96650   1.294E-30         5
     1.96750   8.541E-31         5
     1.96850   1.534E-31         6
     1.96950   2.816E-31         4
     1.97050   6.265E-31         5
     1.97150   8.557E-31         4
     1.97250   1.734E-30         7
     1.97350   1.561E-30         8
     1.97450   1.332E-30         7
     1.97550   5.915E-32         1
     1.97650   4.389E-31         3
     1.97750   1.441E-30         8
     1.97850   2.606E-31         4
     1.97950   1.294E-30         7
     1.98050   1.419E-31         2
     1.98150   1.925E-31         3
     1.98250   1.259E-30         8
     1.98350   6.371E-31         6
     1.98450   1.232E-30         6
     1.98550   2.048E-30         6
     1.98650   1.106E-30         4
     1.98750   1.491E-30         6
     1.98850   3.049E-31         4
     1.98950   9.079E-31         8
     1.99050   7.820E-31         7
     1.99150   1.034E-30         7
     1.99250   7.703E-31         5
     1.99350   3.718E-30        14
     1.99450   1.369E-30         8
     1.99550   9.558E-31         5
     1.99650   2.871E-30         9
     1.99750   1.249E-30         8
     1.99850   1.745E-30         8
     1.99950   1.119E-30         9
     2.00050   6.763E-31         4
     2.00150   3.204E-30        14
     2.00250   1.381E-30         7
     2.00350   8.393E-31         7
     2.00450   1.001E-30         6
     2.00650   3.341E-30        10
     2.00750   6.467E-31         7
     2.00850   3.039E-30        11
     2.00950   2.255E-30        14
     2.01050   1.283E-30         6
     2.01150   9.629E-31         6
     2.01250   1.656E-31         3
     2.01350   2.755E-31         6
     2.01450   1.575E-30        11
     2.01550   1.860E-30         3
     2.01650   1.347E-30         7
     2.01750   2.685E-31         4
     2.01850   1.359E-30         7
     2.01950   4.301E-31         6
     2.02050   1.532E-30         8
     2.02150   1.103E-30         5
     2.02250   5.856E-31         3
     2.02350   5.610E-31         8
     2.02450   1.705E-30         9
     2.02550   9.707E-31         8
     2.02650   1.897E-30        11
     2.02750   1.133E-30         8
     2.02850   3.591E-30        11
     2.02950   1.036E-30        11
     2.03050   2.150E-30         4
     2.03150   1.673E-30         9
     2.03250   2.007E-31         5
     2.03350   1.727E-30        12
     2.03450   5.887E-31         8
     2.03550   7.803E-31         5
     2.03650   1.347E-30         9
     2.03750   2.312E-30        12
     2.03850   5.027E-31         7
     2.03950   4.196E-31         6
     2.04050   9.929E-31         9
     2.04150   6.756E-31         3
     2.04250   1.039E-30         6
     2.04350   9.365E-31         8
     2.04450   1.555E-30        10
     2.04550   2.082E-30        11
     2.04650   1.672E-30         7
     2.04750   6.128E-31        10
     2.04850   1.077E-30         7
     2.04950   1.082E-30         4
     2.05050   2.924E-30        12
     2.05150   5.776E-31         8
     2.05250   3.963E-30        11
     2.05350   9.288E-31        12
     2.05450   2.289E-30         9
     2.05550   1.187E-30        11
     2.05650   8.718E-31         9
     2.05750   2.655E-30        10
     2.05850   1.771E-30         6
     2.05950   1.538E-30         7
     2.06050   6.315E-31         9
     2.06150   7.826E-31         6
     2.06250   1.222E-30         7
     2.06350   1.887E-30         8
     2.06450   6.169E-31         8
     2.06550   1.060E-30         6
     2.06650   2.083E-30         8
     2.06750   1.051E-30        13
     2.06850   9.015E-31         8
     2.06950   2.235E-31         7
     2.07050   3.932E-30        20
     2.07150   5.759E-31         6
     2.07250   1.207E-30         8
     2.07350   2.958E-30         7
     2.07450   8.982E-31         6
     2.07550   1.579E-30         7
     2.07650   7.537E-31         6
     2.07750   2.024E-31         4
     2.07850   2.032E-30         5
     2.07950   5.229E-31         5
     2.08050   3.394E-31         8
     2.08150   2.834E-31         3
     2.08250   1.731E-30        10
     2.08350   1.096E-30         5
     2.08450   3.081E-31         3
     2.08550   1.035E-30        10
     2.08650   7.386E-31         9
     2.08750   1.170E-30         8
     2.08850   3.108E-31         7
     2.08950   1.135E-30         5
     2.09050   5.881E-32         1
     2.09150   4.279E-31         3
     2.09250   5.388E-31         6
     2.09350   1.651E-31         2
     2.09450   1.236E-30         8
     2.09550   1.357E-30         3
     2.09650   1.246E-31         4
     2.09750   6.881E-31         6
     2.09850   6.684E-31         5
     2.09950   1.797E-30         5
     2.10050   3.047E-31         5
     2.10150   7.298E-31         5
     2.10250   7.945E-31        11
     2.10350   9.418E-31         8
     2.10450   4.088E-31         6
     2.10550   3.316E-30         9
     2.10650   1.576E-30         7
     2.10750   1.304E-30         2
     2.10850   1.672E-30         5
     2.10950   1.677E-30         8
     2.11050   9.811E-31         6
     2.11150   5.147E-31         7
     2.11250   1.122E-30         8
     2.11350   1.730E-30         7
     2.11450   6.306E-31         8
     2.11550   1.296E-30        10
     2.11650   3.178E-30        12
     2.11750   3.034E-30         7
     2.11850   4.017E-30         8
     2.11950   7.763E-31         8
     2.12050   2.442E-30        14
     2.12150   1.974E-30         4
     2.12250   3.386E-31         5
     2.12350   1.025E-30         7
     2.12450   3.555E-30        13
     2.12550   6.765E-31         6
     2.12650   1.003E-30         4
     2.12750   5.162E-31         6
     2.12850   9.061E-32         2
     2.12950   1.083E-30         4
     2.13050   2.088E-30        11
     2.13150   2.313E-31         2
     2.13250   5.456E-31         6
     2.13350   1.070E-30        15
     2.13450   4.303E-31         1
     2.13550   1.870E-30        10
     2.13650   2.146E-30         8
     2.13750   1.245E-30         9
     2.13850   3.864E-30        10
     2.13950   2.114E-30         6
     2.14050   6.189E-31         3
     2.14150   1.824E-30         6
     2.14250   9.239E-31         5
     2.14350   1.427E-30         9
     2.14450   2.187E-30         7
     2.14550   2.944E-30        14
     2.14650   1.727E-30         7
     2.14750   1.810E-30         7
     2.14850   2.316E-30         7
     2.14950   1.314E-30         8
     2.15050   1.046E-30        13
     2.15150   2.156E-30        11
     2.15250   1.099E-30         8
     2.15350   1.079E-30         7
     2.15450   1.612E-30         8
     2.15550   1.894E-30        10
     2.15650   2.512E-30         8
     2.15750   8.525E-31         4
     2.15850   2.978E-30         8
     2.15950   1.968E-30        16
     2.16050   2.388E-30        13
     2.16150   7.952E-31         8
     2.16250   2.606E-30        12
     2.16350   4.771E-31         7
     2.16450   2.471E-31         5
     2.16550   1.168E-30         5
     2.16650   2.238E-30        11
     2.16750   1.841E-31         3
     2.16850   2.241E-30        10
     2.16950   2.932E-30        14
     2.17050   8.070E-31         4
     2.17150   1.824E-30         9
     2.17250   1.861E-30        12
     2.17350   2.249E-30        10
     2.17450   1.917E-30         9
     2.17550   1.315E-30        11
     2.17650   4.590E-31         6
     2.17750   3.026E-30        12
     2.17850   2.524E-30         8
     2.17950   1.305E-30        12
     2.18050   1.014E-30         6
     2.18150   1.052E-30        10
     2.18250   1.913E-30        12
     2.18350   5.621E-31         5
     2.18450   7.549E-31         8
     2.18550   1.323E-30         9
     2.18650   2.594E-30         8
     2.18750   8.378E-31         9
     2.18850   6.435E-31         8
     2.18950   1.863E-30         8
     2.19050   9.652E-31        10
     2.19150   1.577E-30        11
     2.19250   8.013E-31         8
     2.19350   9.133E-31         7
     2.19450   2.103E-30        13
     2.19550   1.696E-30        12
     2.19650   8.002E-31         7
     2.19750   3.338E-30        11
     2.19850   1.563E-31         2
     2.19950   8.022E-30        15
     2.20050   6.573E-31         6
     2.20150   2.636E-30         9
     2.20250   2.208E-30        11
     2.20350   1.886E-30         9
     2.20450   2.588E-31         7
     2.20550   1.769E-30        11
     2.20650   1.045E-30         9
     2.20750   1.600E-30        14
     2.20850   1.101E-30        11
     2.20950   7.812E-31         7
     2.21050   2.369E-30        12
     2.21150   6.714E-31         6
     2.21250   2.575E-30         6
     2.21350   3.529E-30        11
     2.21450   1.648E-30         9
     2.21550   3.153E-31         5
     2.21650   3.370E-31         2
     2.21750   1.016E-30         9
     2.21850   2.356E-31         6
     2.21950   1.056E-30         6
     2.22050   2.906E-31         3
     2.22150   7.632E-31        10
     2.22250   5.458E-31         5
     2.22350   7.544E-31         7
     2.22450   1.284E-30        11
     2.22550   7.170E-31         7
     2.22650   2.447E-31         5
     2.22750   1.114E-30         5
     2.22850   1.865E-30         4
     2.22950   1.851E-30        13
     2.23050   3.182E-30        10
     2.23150   6.408E-31         3
     2.23250   1.783E-30         9
     2.23350   2.718E-31         4
     2.23450   1.636E-30         9
     2.23550   2.835E-31         3
     2.23650   3.149E-31         4
     2.23750   1.185E-30         8
     2.23850   8.083E-31         7
     2.23950   2.364E-30        13
     2.24050   1.140E-30        10
     2.24150   2.138E-31         2
     2.24250   8.619E-31         8
     2.24350   2.496E-30         7
     2.24450   9.516E-31         4
     2.24550   1.085E-30        11
     2.24650   1.885E-30        14
     2.24750   4.565E-30        15
     2.24850   1.419E-30         6
     2.24950   7.009E-31         7
     2.25050   9.016E-31         6
     2.25150   3.899E-30        10
     2.25250   1.688E-30         7
     2.25350   2.572E-30         5
     2.25450   2.578E-30         8
     2.25550   2.499E-30         8
     2.25650   1.350E-30         7
     2.25750   1.469E-30        12
     2.25850   4.495E-30        13
     2.25950   1.095E-30        11
     2.26050   1.672E-30        10
     2.26150   9.800E-31         7
     2.26250   8.046E-31         8
     2.26350   8.101E-31        10
     2.26450   8.580E-31         7
     2.26550   2.995E-30        12
     2.26650   2.198E-31         2
     2.26750   4.625E-31         6
     2.26850   4.650E-31         6
     2.26950   4.349E-31         6
     2.27050   1.409E-30         7
     2.27150   1.290E-30         2
     2.27250   4.577E-31         4
     2.27350   4.784E-31         4
     2.27450   6.816E-31        10
     2.27550   1.475E-30         7
     2.27650   1.008E-30         6
     2.27750   1.515E-30         3
     2.27850   4.131E-30         7
     2.27950   1.712E-30         9
     2.28050   1.615E-30        11
     2.28150   4.485E-30        17
     2.28250   1.924E-30        11
     2.28350   3.385E-30        11
     2.28450   1.457E-30         6
     2.28550   2.499E-30        10
     2.28650   8.971E-31        13
     2.28750   2.742E-30        11
     2.28850   1.307E-30         8
     2.28950   1.184E-30         7
     2.29050   9.159E-31         6
     2.29150   1.227E-30        12
     2.29250   2.073E-30        13
     2.29350   2.581E-30        11
     2.29450   2.489E-30        11
     2.29550   1.762E-30         8
     2.29650   1.021E-30         4
     2.29750   1.110E-30         5
     2.29850   2.530E-30         9
     2.29950   8.160E-31         9
     2.30050   2.322E-30         7
     2.30150   3.372E-30         8
     2.30250   3.777E-30        12
     2.30350   2.311E-30         5
     2.30450   4.668E-31         3
     2.30550   1.172E-30        12
     2.30650   5.877E-31         4
     2.30750   2.228E-30        14
     2.30850   2.122E-31         3
     2.30950   4.257E-30        17
     2.31050   1.542E-30         7
     2.31150   1.785E-30         8
     2.31250   4.111E-30        10
     2.31350   1.931E-30         9
     2.31450   1.219E-30        11
     2.31550   2.378E-30        12
     2.31650   3.154E-30         9
     2.31750   1.135E-30         5
     2.31850   2.087E-30        17
     2.31950   1.024E-30        13
     2.32050   6.227E-31        10
     2.32150   1.695E-30        12
     2.32250   9.289E-31        10
     2.32350   1.222E-30         6
     2.32450   1.436E-30         9
     2.32550   2.640E-30        10
     2.32650   8.988E-31        11
     2.32750   5.875E-30        15
     2.32850   1.539E-30        14
     2.32950   1.849E-30        19
     2.33050   5.816E-31         8
     2.33150   1.043E-30         6
     2.33250   8.512E-31         6
     2.33350   2.094E-30        10
     2.33450   6.272E-31         8
     2.33550   3.554E-30        15
     2.33650   1.050E-30         8
     2.33750   2.312E-30         6
     2.33850   3.734E-30        11
     2.33950   1.696E-30         6
     2.34050   1.010E-30         8
     2.34150   1.361E-30         6
     2.34250   1.939E-30        11
     2.34350   7.668E-31        12
     2.34450   1.622E-30         8
     2.34550   4.146E-30        19
     2.34650   8.306E-31         6
     2.34750   8.423E-31        10
     2.34850   2.681E-30        10
     2.34950   2.948E-30         9
     2.35050   1.856E-30         4
     2.35150   3.586E-30        13
     2.35250   7.375E-31         8
     2.35350   7.645E-31         9
     2.35450   9.967E-31         8
     2.35550   3.074E-30        13
     2.35650   4.103E-31         6
     2.35750   8.803E-31         9
     2.35850   9.104E-31         8
     2.35950   9.043E-31        11
     2.36050   1.149E-30         9
     2.36150   8.053E-31         2
     2.36250   2.077E-30         6
     2.36350   9.960E-31         8
     2.36450   4.928E-31         8
     2.36550   1.069E-30         6
     2.36650   1.128E-30         7
     2.36750   2.392E-30         8
     2.36850   4.465E-30        13
     2.36950   1.791E-30        10
     2.37050   2.047E-30        14
     2.37150   1.491E-30        10
     2.37250   4.841E-30        14
     2.37350   2.038E-30         9
     2.37450   4.386E-31         4
     2.37550   1.063E-30        11
     2.37650   4.498E-31         9
     2.37750   1.326E-30        12
     2.37850   5.999E-31         7
     2.37950   8.890E-31         5
     2.38050   2.873E-30         8
     2.38150   5.603E-31         4
     2.38250   1.872E-30        10
     2.38350   2.395E-30         4
     2.38450   1.238E-30         8
     2.38550   1.227E-30         9
     2.38650   1.414E-30         6
     2.38750   2.489E-31         5
     2.38850   7.301E-30        17
     2.38950   4.463E-30        14
     2.39050   2.011E-30         7
     2.39150   1.270E-30        12
     2.39250   1.304E-30         7
     2.39350   6.949E-31         5
     2.39450   1.089E-30         9
     2.39550   2.621E-30        10
     2.39650   7.169E-31         5
     2.39750   2.472E-30         8
     2.39850   1.247E-30         7
     2.39950   1.983E-30         6
     2.40050   1.282E-30         6
     2.40150   4.688E-31         6
     2.40250   1.306E-30         9
     2.40350   2.418E-30         8
     2.40450   2.300E-30        10
     2.40550   2.487E-30         8
     2.40650   7.533E-31         4
     2.40750   5.346E-31         5
     2.40850   1.878E-30        10
     2.40950   1.245E-30         8
     2.41050   6.641E-31        10
     2.41150   2.744E-30         8
     2.41250   5.087E-30        17
     2.41350   3.954E-30        11
     2.41450   2.095E-30         8
     2.41550   5.539E-30        16
     2.41650   1.042E-30        11
     2.41750   1.965E-30        13
     2.41850   3.012E-30        13
     2.41950   7.580E-31         8
     2.42050   2.991E-30        12
     2.42150   6.801E-30        11
     2.42250   5.744E-31         5
     2.42350   6.040E-31         7
     2.42450   2.508E-30        11
     2.42550   3.638E-30        14
     2.42650   6.217E-31         7
     2.42750   6.244E-31         6
     2.42850   1.144E-30         4
     2.42950   2.570E-30        17
     2.43050   1.282E-30         8
     2.43150   1.212E-30         7
     2.43250   2.899E-30        11
     2.43350   1.898E-30        14
     2.43450   1.622E-30         9
     2.43550   4.708E-30        16
     2.43650   1.738E-30        12
     2.43750   1.369E-30         6
     2.43850   1.851E-30        13
     2.43950   3.900E-31        10
     2.44050   1.700E-30        10
     2.44150   1.582E-30         6
     2.44250   3.319E-30        10
     2.44350   1.515E-30        13
     2.44450   1.964E-30        14
     2.44550   9.013E-31         6
     2.44650   3.042E-31         3
     2.44750   1.525E-30         5
     2.44850   2.413E-30         7
     2.44950   3.328E-30        11
     2.45050   5.873E-31         2
     2.45150   1.084E-30         5
     2.45250   1.256E-30         8
     2.45350   2.253E-30         9
     2.45450   4.461E-30        12
     2.45550   2.103E-30        12
     2.45650   3.395E-30        12
     2.45750   1.532E-30         9
     2.45850   2.830E-30        13
     2.45950   2.401E-30        14
     2.46050   9.477E-31         8
     2.46150   3.921E-30        13
     2.46250   3.360E-30        16
     2.46350   7.415E-31        10
     2.46450   1.543E-30         8
     2.46550   1.290E-30         9
     2.46650   6.381E-31         6
     2.46750   2.163E-30         9
     2.46850   1.514E-30        12
     2.46950   1.594E-30        11
     2.47050   2.207E-30        16
     2.47150   1.130E-30         8
     2.47250   1.632E-30         7
     2.47350   2.173E-30         7
     2.47450   2.466E-30        10
     2.47550   1.726E-30         9
     2.47650   3.251E-30        15
     2.47750   6.744E-31        11
     2.47850   2.965E-31         4
     2.47950   9.972E-31         7
     2.48050   1.489E-30        11
     2.48150   2.515E-30         9
     2.48250   1.689E-30         9
     2.48350   3.489E-30        10
     2.48450   2.403E-30         8
     2.48550   1.437E-30        11
     2.48650   1.268E-30         6
     2.48750   1.365E-30         6
     2.48850   1.140E-30        13
     2.48950   6.765E-31         5
     2.49050   1.941E-30         7
     2.49150   1.050E-30        11
     2.49250   2.134E-30        13
     2.49350   1.237E-30         9
     2.49450   1.301E-30        15
     2.49550   3.856E-30        13
     2.49650   3.835E-30        16
     2.49750   1.421E-30        11
     2.49850   1.885E-30        17
     2.49950   3.743E-30        12
     2.50050   1.381E-30        10
     2.50150   2.255E-30         8
     2.50250   3.866E-30         9
     2.50350   5.820E-31         6
     2.50450   2.602E-30        10
     2.50550   1.667E-30         3
     2.50650   2.170E-30         8
     2.50750   8.283E-31        11
     2.50850   1.524E-30         3
     2.50950   1.228E-30         9
     2.51050   2.086E-30        11
     2.51150   1.635E-30        13
     2.51250   1.463E-30         6
     2.51350   1.863E-30        11
     2.51450   3.564E-30         5
     2.51550   2.215E-30        13
     2.51650   4.810E-30        12
     2.51750   1.455E-30        12
     2.51850   1.809E-30         8
     2.51950   1.141E-30        11
     2.52050   1.329E-30        10
     2.52150   3.669E-30        15
     2.52250   1.253E-30         4
     2.52350   2.327E-30        13
     2.52450   1.205E-30         7
     2.52550   1.135E-30         7
     2.52650   7.464E-31         9
     2.52750   2.437E-30        14
     2.52850   3.379E-30        10
     2.52950   5.667E-31         6
     2.53050   5.015E-31         5
     2.53150   1.311E-30         8
     2.53250   1.346E-30         4
     2.53350   1.521E-30         7
     2.53450   1.643E-30         9
     2.53550   3.662E-30        12
     2.53650   2.819E-31         5
     2.53750   2.207E-30         5
     2.53850   2.179E-30        11
     2.53950   3.584E-30        11
     2.54050   2.738E-30        11
     2.54150   1.074E-30         7
     2.54250   5.010E-30         9
     2.54350   1.813E-30        10
     2.54450   3.089E-30        15
     2.54550   2.596E-30        10
     2.54650   2.063E-30         8
     2.54750   1.446E-30        11
     2.54850   2.277E-30        11
     2.54950   3.068E-30         8
     2.55050   2.163E-30        15
     2.55150   6.492E-31        10
     2.55250   1.935E-30         8
     2.55350   3.334E-30         9
     2.55450   9.715E-31         7
     2.55550   1.996E-30         9
     2.55650   1.421E-30        13
     2.55750   3.669E-30        16
     2.55850   4.075E-30        16
     2.55950   1.980E-30         7
     2.56050   4.409E-30        16
     2.56150   1.806E-30        11
     2.56250   1.486E-30        11
     2.56350   1.779E-30        16
     2.56450   2.473E-30        11
     2.56550   9.001E-31         6
     2.56650   3.063E-30         9
     2.56750   3.032E-30        17
     2.56850   2.640E-30        12
     2.56950   4.273E-30        16
     2.57050   4.128E-30        21
     2.57150   1.207E-30        11
     2.57250   2.159E-30        12
     2.57350   3.741E-30        12
     2.57450   2.464E-30        14
     2.57550   3.058E-30        13
     2.57650   2.514E-30        13
     2.57750   2.037E-30         8
     2.57850   1.366E-30         8
     2.57950   2.234E-30         8
     2.58050   1.426E-30        10
     2.58150   5.098E-30        11
     2.58250   1.250E-30        16
     2.58350   1.975E-30        10
     2.58450   2.992E-30        21
     2.58550   4.099E-30        12
     2.58650   4.452E-30        11
     2.58750   1.738E-30        10
     2.58850   2.760E-30        10
     2.58950   9.825E-31         7
     2.59050   1.488E-30         7
     2.59150   2.353E-30        14
     2.59250   3.239E-30        10
     2.59350   4.454E-31         8
     2.59450   3.178E-30        10
     2.59550   1.924E-30        13
     2.59650   2.330E-30        10
     2.59750   3.411E-30        14
     2.59850   2.120E-30        12
     2.59950   4.097E-30        11
     2.60050   1.268E-30        14
     2.60150   1.032E-30         8
     2.60250   1.915E-30        12
     2.60350   3.210E-30        17
     2.60450   1.864E-31         4
     2.60550   9.717E-31         9
     2.60650   1.559E-30         9
     2.60750   2.069E-30         9
     2.60850   2.165E-30         6
     2.60950   2.893E-30         8
     2.61050   2.235E-30        10
     2.61150   2.386E-30         8
     2.61250   3.308E-30        12
     2.61350   1.796E-30        11
     2.61450   2.810E-30         9
     2.61550   3.874E-30        13
     2.61650   1.657E-30         8
     2.61750   1.768E-30         6
     2.61850   2.128E-30         8
     2.61950   1.207E-30         6
     2.62050   2.465E-30        10
     2.62150   3.317E-30        12
     2.62250   2.036E-30         8
     2.62350   2.369E-30         7
     2.62450   1.135E-30         8
     2.62550   1.648E-30         9
     2.62650   1.167E-30        11
     2.62750   3.184E-30        12
     2.62850   2.554E-30        10
     2.62950   2.723E-30        16
     2.63050   2.895E-30         8
     2.63150   1.201E-30        12
     2.63250   5.436E-31        10
     2.63350   3.253E-30        11
     2.63450   6.453E-30        15
     2.63550   2.252E-30        12
     2.63650   1.719E-30         9
     2.63750   2.499E-30        10
     2.63850   2.137E-30        13
     2.63950   4.281E-30        18
     2.64050   3.292E-30        12
     2.64150   2.220E-30        19
     2.64250   9.154E-31         7
     2.64350   3.302E-30        14
     2.64450   1.882E-30        11
     2.64550   1.671E-30         8
     2.64650   1.261E-30        14
     2.64750   2.742E-30        17
     2.64850   3.773E-30        17
     2.64950   1.415E-30        13
     2.65050   2.575E-30        11
     2.65150   1.059E-31         2
     2.65250   1.662E-30        16
     2.65350   2.577E-30        10
     2.65450   6.017E-31         6
     2.65550   3.916E-31         5
     2.65650   6.088E-31         9
     2.65750   1.879E-30        11
     2.65850   4.800E-30        16
     2.65950   3.573E-30        18
     2.66050   1.905E-30        19
     2.66150   2.051E-30        11
     2.66250   2.423E-30        11
     2.66350   3.335E-30        13
     2.66450   2.672E-30        11
     2.66550   1.972E-30         9
     2.66650   3.331E-30         9
     2.66750   2.099E-30        13
     2.66850   2.028E-30         8
     2.66950   1.383E-30        12
     2.67050   1.940E-30         8
     2.67150   1.324E-30         4
     2.67250   1.408E-30        10
     2.67350   3.805E-30        12
     2.67450   1.435E-30         6
     2.67550   3.439E-30        13
     2.67650   2.605E-30         8
     2.67750   2.944E-30        16
     2.67850   2.835E-30        27
     2.67950   4.423E-30        16
     2.68050   1.290E-30         3
     2.68150   1.207E-30        12
     2.68250   9.797E-31        10
     2.68350   2.329E-30        16
     2.68450   2.096E-30        11
     2.68550   2.085E-30        17
     2.68650   2.867E-30        16
     2.68750   1.765E-30        12
     2.68850   3.365E-30         8
     2.68950   1.359E-30         8
     2.69050   4.200E-30        15
     2.69150   5.220E-30        10
     2.69250   1.956E-30         7
     2.69350   2.196E-30         9
     2.69450   1.336E-30         6
     2.69550   1.154E-30        10
     2.69650   2.300E-30         8
     2.69750   2.694E-30         8
     2.69850   3.005E-30        10
     2.69950   2.411E-30         9
     2.70050   5.788E-31         8
     2.70150   3.835E-31         7
     2.70250   2.422E-30        11
     2.70350   1.799E-30        15
     2.70450   3.593E-30        19
     2.70550   1.426E-30        11
     2.70650   2.892E-30        13
     2.70750   4.374E-30        13
     2.70850   4.675E-30         8
     2.70950   3.926E-30        12
     2.71050   1.349E-30        12
     2.71150   3.009E-30         9
     2.71250   1.770E-30         9
     2.71350   2.221E-30        10
     2.71450   5.089E-30        11
     2.71550   1.178E-30        10
     2.71650   2.013E-30        12
     2.71750   3.721E-30        17
     2.71850   2.110E-30        12
     2.71950   6.364E-30        18
     2.72050   2.279E-30        10
     2.72150   1.368E-30         4
     2.72250   4.206E-30        17
     2.72350   5.668E-30        18
     2.72450   9.810E-31         7
     2.72550   2.531E-30        13
     2.72650   3.486E-30        16
     2.72750   1.072E-30        11
     2.72850   2.184E-30         9
     2.72950   4.331E-30        17
     2.73050   2.255E-30        10
     2.73150   5.107E-30        12
     2.73250   1.451E-30        10
     2.73350   1.550E-30         9
     2.73450   1.483E-30         9
     2.73550   1.071E-30         7
     2.73650   2.306E-30         7
     2.73750   2.209E-30         8
     2.73850   5.758E-30        13
     2.73950   2.995E-30        13
     2.74050   3.327E-30        16
     2.74150   1.147E-30         9
     2.74250   4.179E-30        13
     2.74350   1.530E-30        12
     2.74450   1.151E-30        10
     2.74550   3.471E-30        15
     2.74650   2.337E-30        12
     2.74750   1.703E-30         9
     2.74850   3.175E-30         9
     2.74950   2.450E-30        15
     2.75050   1.567E-30        11
     2.75150   1.100E-30         9
     2.75250   3.298E-30        17
     2.75350   1.506E-30        12
     2.75450   1.874E-30        10
     2.75550   1.224E-30        13
     2.75650   2.468E-30        12
     2.75750   3.297E-30        12
     2.75850   1.810E-30         7
     2.75950   1.299E-30        13
     2.76050   2.046E-30        13
     2.76150   2.303E-30        13
     2.76250   2.178E-30         7
     2.76350   1.499E-30         7
     2.76450   2.249E-30        11
     2.76550   5.829E-30        15
     2.76650   2.586E-30        12
     2.76750   2.839E-30        11
     2.76850   2.898E-30        13
     2.76950   4.360E-30        16
     2.77050   4.842E-30        16
     2.77150   2.406E-30        10
     2.77250   1.382E-30        10
     2.77350   2.138E-30         8
     2.77450   1.907E-30        10
     2.77550   2.725E-30        16
     2.77650   2.860E-30         7
     2.77750   2.556E-30         8
     2.77850   2.723E-30        12
     2.77950   2.322E-30        14
     2.78050   2.244E-30        10
     2.78150   2.138E-30         9
     2.78250   2.118E-30        10
     2.78350   2.078E-30        10
     2.78450   2.942E-30        18
     2.78550   3.806E-30        13
     2.78650   1.956E-30        11
     2.78750   1.165E-30         9
     2.78850   1.187E-30        13
     2.78950   1.323E-30        13
     2.79050   1.512E-30        12
     2.79150   2.794E-30        19
     2.79250   2.436E-30        11
     2.79350   3.415E-30        12
     2.79450   2.403E-30        10
     2.79550   3.238E-30        15
     2.79650   3.179E-30         7
     2.79750   1.825E-30         9
     2.79850   1.692E-30        16
     2.79950   1.541E-30        15
     2.80050   4.451E-30        13
     2.80150   4.001E-30        19
     2.80250   5.183E-30        15
     2.80350   3.956E-30        10
     2.80450   3.730E-30        11
     2.80550   1.836E-30        12
     2.80650   3.114E-30        10
     2.80750   4.277E-30        13
     2.80850   2.052E-30        11
     2.80950   2.216E-30        13
     2.81050   2.810E-30        16
     2.81150   4.339E-30        15
     2.81250   3.635E-30        14
     2.81350   6.936E-30        18
     2.81450   3.697E-30        16
     2.81550   2.648E-30         7
     2.81650   1.824E-30         9
     2.81750   1.831E-30        12
     2.81850   2.490E-30        14
     2.81950   2.123E-30        18
     2.82050   1.536E-30        11
     2.82150   2.162E-30         8
     2.82250   2.039E-30        13
     2.82350   1.430E-30         7
     2.82450   1.570E-30        13
     2.82550   1.095E-30        12
     2.82650   1.579E-30        13
     2.82750   2.375E-30         9
     2.82850   4.644E-30        12
     2.82950   3.243E-30        16
     2.83050   2.552E-30        16
     2.83150   1.444E-30        12
     2.83250   1.331E-30        17
     2.83350   7.878E-31        12
     2.83450   2.718E-30        14
     2.83550   2.591E-30         9
     2.83650   2.689E-30         6
     2.83750   1.170E-30         8
     2.83850   2.266E-30        17
     2.83950   1.471E-30        14
     2.84050   1.475E-30         6
     2.84150   3.260E-30        16
     2.84250   2.778E-30        15
     2.84350   2.554E-30        10
     2.84450   3.275E-30        13
     2.84550   1.825E-30        15
     2.84650   2.390E-30        10
     2.84750   5.488E-30        15
     2.84850   3.610E-30        13
     2.84950   1.628E-30        10
     2.85050   1.128E-30        10
     2.85150   1.808E-30        13
     2.85250   1.424E-30        10
     2.85350   1.912E-30        10
     2.85450   1.348E-30         9
     2.85550   1.924E-30        13
     2.85650   3.860E-30        18
     2.85750   5.316E-30        21
     2.85850   3.131E-30        18
     2.85950   2.302E-30        11
     2.86050   2.021E-30        14
     2.86150   1.455E-30        11
     2.86250   1.999E-30        16
     2.86350   3.224E-30        10
     2.86450   2.603E-30        13
     2.86550   5.617E-30        14
     2.86650   2.091E-30        12
     2.86750   5.294E-30        18
     2.86850   2.770E-30        14
     2.86950   3.092E-30        10
     2.87050   4.513E-30        12
     2.87150   2.168E-30        20
     2.87250   1.031E-30         7
     2.87350   3.836E-30        12
     2.87450   7.329E-31        10
     2.87550   7.825E-31         9
     2.87650   1.244E-30         9
     2.87750   8.344E-31         9
     2.87850   4.705E-30        17
     2.87950   9.172E-31         7
     2.88050   2.595E-30        18
     2.88150   3.437E-30        17
     2.88250   1.163E-30        12
     2.88350   1.850E-30        10
     2.88450   5.464E-30        14
     2.88550   4.390E-30        12
     2.88650   2.855E-30         6
     2.88750   4.932E-30        10
     2.88850   3.105E-30        14
     2.88950   1.307E-30        11
     2.89050   7.548E-30        22
     2.89150   1.911E-30         5
     2.89250   2.004E-30        12
     2.89350   5.580E-30        14
     2.89450   2.718E-30        15
     2.89550   6.988E-30        16
     2.89650   3.903E-30        12
     2.89750   2.985E-30        19
     2.89850   3.112E-30        12
     2.89950   1.866E-30        10
     2.90050   2.310E-30        14
     2.90150   3.397E-30        16
     2.90250   1.833E-30         9
     2.90350   3.225E-30        13
     2.90450   4.185E-30        15
     2.90550   1.369E-30        13
     2.90650   7.857E-31         7
     2.90750   4.075E-31         6
     2.90850   2.650E-30        15
     2.90950   1.428E-30        10
     2.91050   1.443E-30        10
     2.91150   6.092E-31        13
     2.91250   1.886E-30        12
     2.91350   2.909E-30        13
     2.91450   2.647E-30        17
     2.91550   3.714E-30        15
     2.91650   3.482E-30        16
     2.91750   2.526E-30        10
     2.91850   2.629E-30        13
     2.91950   4.646E-30        14
     2.92050   2.711E-30        12
     2.92150   7.043E-32         2
     2.92250   4.206E-30        14
     2.92350   3.207E-30        19
     2.92450   1.873E-30         8
     2.92550   1.779E-30        10
     2.92650   3.170E-30         8
     2.92750   2.626E-30        14
     2.92850   2.570E-30        12
     2.92950   2.181E-30        10
     2.93050   4.940E-30        13
     2.93150   1.228E-30        13
     2.93250   3.932E-30        16
     2.93350   3.180E-30        14
     2.93450   2.507E-30        16
     2.93550   4.486E-30        16
     2.93650   4.907E-30        19
     2.93750   8.869E-31        11
     2.93850   4.678E-30        19
     2.93950   2.027E-30        19
     2.94050   2.636E-30        18
     2.94150   2.466E-30        15
     2.94250   2.691E-30        10
     2.94350   8.146E-31         8
     2.94450   3.860E-30        15
     2.94550   2.813E-30        16
     2.94650   1.475E-30         9
     2.94750   3.794E-30        20
     2.94850   2.085E-30         9
     2.94950   6.166E-30        15
     2.95050   2.692E-30        12
     2.95150   1.589E-30        11
     2.95250   2.155E-30        12
     2.95350   2.481E-30        17
     2.95450   2.469E-30        12
     2.95550   1.816E-30        16
     2.95650   3.235E-30        14
     2.95750   4.141E-30        16
     2.95850   3.170E-30        12
     2.95950   2.626E-30        10
     2.96050   4.654E-30        14
     2.96150   3.077E-30        14
     2.96250   3.885E-30        15
     2.96350   2.233E-30        12
     2.96450   1.216E-30        11
     2.96550   2.637E-30        22
     2.96650   1.701E-30        16
     2.96750   1.947E-30        11
     2.96850   1.604E-30        11
     2.96950   1.861E-30        16
     2.97050   4.563E-30        15
     2.97150   3.760E-30        12
     2.97250   2.917E-30        18
     2.97350   7.643E-31        11
     2.97450   1.843E-30         6
     2.97550   2.780E-30         9
     2.97650   1.597E-30         7
     2.97750   3.600E-30        14
     2.97850   3.948E-30        16
     2.97950   2.056E-30        11
     2.98050   1.072E-30         7
     2.98150   6.703E-30        21
     2.98250   2.425E-30        14
     2.98350   1.389E-30         8
     2.98450   2.345E-30        15
     2.98550   1.867E-30        13
     2.98650   2.147E-30        14
     2.98750   2.070E-30        12
     2.98850   1.678E-30        10
     2.98950   6.354E-31         8
     2.99050   2.543E-30        12
     2.99150   1.392E-30        11
     2.99250   1.943E-30        10
     2.99350   2.759E-30        12
     2.99450   1.571E-30        11
     2.99550   4.632E-30        19
     2.99650   1.777E-30        17
     2.99750   3.481E-30        19
     2.99850   1.283E-30        13
     2.99950   1.922E-30         5
     3.00050   8.684E-31         5
     3.00150   3.549E-30        20
     3.00250   4.197E-30        16
     3.00350   1.997E-30        14
     3.00450   4.989E-30        19
     3.00550   1.289E-30        10
     3.00650   3.682E-30        16
     3.00750   5.936E-30        20
     3.00850   4.636E-30        11
     3.00950   2.977E-30        16
     3.01050   1.270E-30        13
     3.01150   2.632E-30        11
     3.01250   6.579E-30        14
     3.01350   3.412E-30        10
     3.01450   4.117E-30        13
     3.01550   2.852E-30        14
     3.01650   2.578E-30        10
     3.01750   3.794E-30        11
     3.01850   2.579E-30        17
     3.01950   1.373E-30        11
     3.02050   4.695E-30        19
     3.02150   2.256E-30        10
     3.02250   2.095E-30        11
     3.02350   5.671E-30        16
     3.02450   2.884E-30        18
     3.02550   5.000E-30        13
     3.02650   8.513E-30        18
     3.02750   5.510E-30        22
     3.02850   1.870E-30        14
     3.02950   3.427E-30         7
     3.03050   4.183E-30        17
     3.03150   3.587E-30        21
     3.03250   2.899E-30        16
     3.03350   3.317E-30        16
     3.03450   1.575E-30        13
     3.03550   3.500E-30        15
     3.03650   5.164E-30        22
     3.03750   2.762E-30        19
     3.03850   2.496E-30        16
     3.03950   3.775E-30         9
     3.04050   4.750E-30        14
     3.04150   2.284E-30        11
     3.04250   4.586E-30         8
     3.04350   1.161E-30        10
     3.04450   1.655E-30        14
     3.04550   4.086E-30        18
     3.04650   2.334E-30        12
     3.04750   3.194E-30        10
     3.04850   4.420E-30        15
     3.04950   3.384E-30        12
     3.05050   4.538E-30        21
     3.05150   1.950E-30         9
     3.05250   2.428E-30        12
     3.05350   3.815E-30        17
     3.05450   5.338E-31         5
     3.05550   6.689E-30        11
     3.05650   2.680E-30        14
     3.05750   3.423E-30        15
     3.05850   3.874E-30        13
     3.05950   5.021E-30        17
     3.06050   2.506E-30        10
     3.06150   1.679E-30        12
     3.06250   2.553E-30        13
     3.06350   1.999E-30        11
     3.06450   4.328E-30        16
     3.06550   4.681E-30        18
     3.06650   6.734E-30        21
     3.06750   3.687E-30        14
     3.06850   2.225E-30        17
     3.06950   7.243E-30        21
     3.07050   1.514E-30        11
     3.07150   3.500E-30        19
     3.07250   2.435E-30        15
     3.07350   3.938E-30        10
     3.07450   3.493E-30        12
     3.07550   3.011E-30        19
     3.07650   2.946E-30        18
     3.07750   3.217E-30        16
     3.07850   2.165E-30        10
     3.07950   4.838E-30        16
     3.08050   1.904E-30        13
     3.08150   2.593E-30        14
     3.08250   3.481E-30        21
     3.08350   2.697E-30        14
     3.08450   6.533E-30        24
     3.08550   3.187E-30        14
     3.08650   4.491E-30        22
     3.08750   2.500E-30        17
     3.08850   2.197E-30        17
     3.08950   7.531E-30        21
     3.09050   2.785E-30        19
     3.09150   3.968E-30        22
     3.09250   3.148E-30        11
     3.09350   2.546E-30        18
     3.09450   2.992E-30        18
     3.09550   2.325E-30        16
     3.09650   2.671E-30        13
     3.09750   3.963E-30        17
     3.09850   8.980E-31         7
     3.09950   5.354E-30        21
     3.10050   3.179E-30        18
     3.10150   3.136E-30        21
     3.10250   1.515E-30        13
     3.10350   2.115E-30        14
     3.10450   3.715E-30        20
     3.10550   1.736E-30        17
     3.10650   4.163E-30        18
     3.10750   1.838E-30        14
     3.10850   1.390E-30        13
     3.10950   1.539E-30        12
     3.11050   1.958E-30        16
     3.11150   3.482E-30        12
     3.11250   4.266E-30        14
     3.11350   2.099E-30        12
     3.11450   4.811E-30        15
     3.11550   2.069E-30        16
     3.11650   1.049E-30        12
     3.11750   6.035E-30        13
     3.11850   8.164E-31         8
     3.11950   2.877E-30        17
     3.12050   1.729E-30         4
     3.12150   2.617E-30        10
     3.12250   4.648E-30        12
     3.12350   2.781E-30         9
     3.12450   2.158E-30        12
     3.12550   8.029E-31         6
     3.12650   2.088E-30        10
     3.12750   3.834E-30         8
     3.12850   3.865E-30        15
     3.12950   2.286E-30        12
     3.13050   2.395E-30         9
     3.13150   3.263E-30        10
     3.13250   3.953E-30        12
     3.13350   5.688E-31         8
     3.13450   3.151E-30        13
     3.13550   1.957E-30        12
     3.13650   3.406E-30        10
     3.13750   3.854E-30        18
     3.13850   9.148E-31         9
     3.13950   6.501E-30        19
     3.14050   3.033E-30        12
     3.14150   6.989E-30        21
     3.14250   3.488E-30        13
     3.14350   3.246E-30        11
     3.14450   3.982E-30        16
     3.14550   5.429E-30        20
     3.14650   4.239E-30        21
     3.14750   1.350E-30         8
     3.14850   3.651E-30        11
     3.14950   2.084E-30        19
     3.15050   1.592E-30        16
     3.15150   3.751E-30        14
     3.15250   2.721E-30        16
     3.15350   2.630E-30        16
     3.15450   4.386E-30        21
     3.15550   3.672E-30        17
     3.15650   3.452E-30        12
     3.15750   5.630E-30        13
     3.15850   3.710E-30        23
     3.15950   5.524E-30        15
     3.16050   6.206E-30        20
     3.16150   4.874E-30        14
     3.16250   3.253E-30        14
     3.16350   4.557E-30        13
     3.16450   3.810E-30        15
     3.16550   1.768E-30        10
     3.16650   4.052E-30        12
     3.16750   4.742E-30        14
     3.16850   3.210E-30        11
     3.16950   5.716E-30        17
     3.17050   4.097E-30        17
     3.17150   2.205E-30        16
     3.17250   8.944E-31        13
     3.17350   3.060E-30        14
     3.17450   4.100E-30        12
     3.17550   2.339E-30        17
     3.17650   2.872E-30        17
     3.17750   1.581E-30        22
     3.17850   3.854E-30        26
     3.17950   6.316E-30        13
     3.18050   5.284E-30        15
     3.18150   2.328E-30        12
     3.18250   5.023E-30        18
     3.18350   1.111E-30        13
     3.18450   1.586E-30        11
     3.18550   9.272E-31        10
     3.18650   5.553E-30        17
     3.18750   2.169E-30        16
     3.18850   4.218E-30        11
     3.18950   1.614E-30        14
     3.19050   2.280E-30        14
     3.19150   3.169E-30         6
     3.19250   6.074E-30        23
     3.19350   2.417E-30        13
     3.19450   2.982E-30        13
     3.19550   4.593E-30        20
     3.19650   2.787E-30        12
     3.19750   1.133E-30         9
     3.19850   5.043E-30        22
     3.19950   4.155E-30        22
     3.20050   3.382E-30        15
     3.20150   2.509E-30        15
     3.20250   5.743E-30        21
     3.20350   5.166E-30        25
     3.20450   5.445E-30        20
     3.20550   3.511E-30        15
     3.20650   3.155E-30        16
     3.20750   2.459E-30        11
     3.20850   5.564E-30        18
     3.20950   5.166E-30        14
     3.21050   6.546E-30        21
     3.21150   3.264E-30        15
     3.21250   1.977E-30        17
     3.21350   3.542E-30        17
     3.21450   2.338E-30        16
     3.21550   3.259E-30        17
     3.21650   1.559E-30        12
     3.21750   2.057E-30        17
     3.21850   1.836E-30        17
     3.21950   1.611E-30         8
     3.22050   5.149E-30        22
     3.22150   3.257E-30        22
     3.22250   5.275E-30        19
     3.22350   1.806E-30        15
     3.22450   2.381E-30        15
     3.22550   2.759E-30        18
     3.22650   3.369E-30        25
     3.22750   5.460E-30        14
     3.22850   3.453E-30        16
     3.22950   2.462E-30        17
     3.23050   2.337E-30        17
     3.23150   4.571E-30        21
     3.23250   2.210E-30        15
     3.23350   2.342E-30        17
     3.23450   3.314E-30        22
     3.23550   2.730E-30        19
     3.23650   2.569E-30        18
     3.23750   4.189E-30        11
     3.23850   5.395E-30        21
     3.23950   3.635E-30        15
     3.24050   1.311E-30         7
     3.24150   7.962E-30        19
     3.24250   2.447E-30         9
     3.24350   3.164E-30        17
     3.24450   5.883E-30        21
     3.24550   1.624E-30        11
     3.24650   2.149E-30        17
     3.24750   3.336E-30        11
     3.24850   5.900E-30        22
     3.24950   3.498E-30        16
     3.25050   1.893E-30         7
     3.25150   1.777E-30         6
     3.25250   1.610E-30        13
     3.25350   2.969E-30        16
     3.25450   4.241E-30        15
     3.25550   4.042E-30        14
     3.25650   3.814E-30        14
     3.25750   1.803E-30        10
     3.25850   4.453E-30        12
     3.25950   3.554E-30        23
     3.26050   2.405E-30        13
     3.26150   4.206E-30        19
     3.26250   2.267E-30        21
     3.26350   1.694E-30         7
     3.26450   4.364E-30        14
     3.26550   3.288E-30        14
     3.26650   3.373E-30        15
     3.26750   1.443E-30        10
     3.26850   6.597E-30        12
     3.26950   8.577E-31        11
     3.27050   1.659E-30         9
     3.27150   1.479E-30         8
     3.27250   4.302E-30        23
     3.27350   8.902E-31        10
     3.27450   4.639E-30        10
     3.27550   3.624E-30        12
     3.27650   3.441E-30        16
     3.27750   3.211E-30        18
     3.27850   3.346E-30        15
     3.27950   5.017E-30        17
     3.28050   3.066E-30        19
     3.28150   4.615E-30        16
     3.28250   2.571E-30        16
     3.28350   1.490E-30        12
     3.28450   1.695E-30        17
     3.28550   5.515E-30        16
     3.28650   1.723E-30        15
     3.28750   5.229E-30        16
     3.28850   3.511E-30        13
     3.28950   5.744E-30        12
     3.29050   2.110E-30        10
     3.29150   3.314E-30        16
     3.29250   1.406E-30        13
     3.29350   5.908E-30        21
     3.29450   5.334E-30        17
     3.29550   4.843E-30        22
     3.29650   3.690E-30        15
     3.29750   2.643E-30        13
     3.29850   2.996E-30        12
     3.29950   6.025E-30        18
     3.30050   3.931E-30        12
     3.30150   4.497E-30        16
     3.30250   5.281E-30        15
     3.30350   1.524E-30        12
     3.30450   6.401E-30        22
     3.30550   3.944E-30        19
     3.30650   1.044E-29        39
     3.30750   5.243E-30        26
     3.30850   3.403E-30        18
     3.30950   2.843E-30        14
     3.31050   2.215E-30        15
     3.31150   3.291E-30        28
     3.31250   8.375E-30        31
     3.31350   4.214E-30        19
     3.31450   7.485E-30        21
     3.31550   3.739E-30        18
     3.31650   3.027E-30        20
     3.31750   3.987E-30        18
     3.31850   2.741E-30        23
     3.31950   5.575E-30        20
     3.32050   3.701E-30        12
     3.32150   3.000E-30        18
     3.32250   4.046E-30        13
     3.32350   3.276E-30        17
     3.32450   1.101E-30        12
     3.32550   7.507E-30        18
     3.32650   5.820E-30        15
     3.32750   2.958E-30         9
     3.32850   4.984E-30        15
     3.32950   3.819E-30        15
     3.33050   5.023E-30        18
     3.33150   3.139E-30        19
     3.33250   1.979E-30        15
     3.33350   8.640E-31        13
     3.33450   5.296E-30        19
     3.33550   3.793E-30        16
     3.33650   3.180E-30        16
     3.33750   4.550E-30        16
     3.33850   1.756E-30        18
     3.33950   9.817E-31        17
     3.34050   1.867E-30        17
     3.34150   1.667E-30        13
     3.34250   5.655E-30        23
     3.34350   3.723E-30        28
     3.34450   3.495E-30        31
     3.34550   6.723E-30        30
     3.34650   3.222E-30        15
     3.34750   5.008E-30        24
     3.34850   6.142E-30        24
     3.34950   3.461E-30        15
     3.35050   4.021E-30        23
     3.35150   4.117E-30        26
     3.35250   2.431E-30        19
     3.35350   5.054E-30        21
     3.35450   7.274E-30        29
     3.35550   2.776E-30        23
     3.35650   2.718E-30        12
     3.35750   5.944E-30        18
     3.35850   5.300E-30        19
     3.35950   4.511E-30        18
     3.36050   5.989E-30        21
     3.36150   2.834E-30        20
     3.36250   2.519E-30        16
     3.36350   2.607E-30        17
     3.36450   2.765E-30        18
     3.36550   5.455E-30        19
     3.36650   1.805E-30        14
     3.36750   3.306E-30        15
     3.36850   3.558E-30        13
     3.36950   1.172E-30         8
     3.37050   6.447E-30        18
     3.37150   4.040E-30        18
     3.37250   5.707E-30        16
     3.37350   4.213E-30        12
     3.37450   4.257E-30        16
     3.37550   1.257E-30        11
     3.37650   3.681E-30        15
     3.37750   1.909E-30        13
     3.37850   3.004E-30        23
     3.37950   7.603E-30        21
     3.38050   3.247E-30        21
     3.38150   4.608E-30        14
     3.38250   6.721E-30        18
     3.38350   3.366E-30        13
     3.38450   1.963E-30        13
     3.38550   2.097E-30        11
     3.38650   4.928E-30        19
     3.38750   2.408E-30        19
     3.38850   1.123E-30        12
     3.38950   2.257E-30        19
     3.39050   6.169E-30        13
     3.39150   4.544E-30        15
     3.39250   4.548E-30        25
     3.39350   5.480E-30        12
     3.39450   3.630E-30        12
     3.39550   3.176E-30        17
     3.39650   4.880E-30        19
     3.39750   1.330E-30        12
     3.39850   1.235E-30        12
     3.39950   3.904E-30        15
     3.40050   2.533E-30        13
     3.40150   3.913E-30        12
     3.40250   3.683E-30        20
     3.40350   1.542E-30        10
     3.40450   4.243E-30        14
     3.40550   5.227E-30        18
     3.40650   2.984E-30        13
     3.40750   3.101E-30        13
     3.40850   1.301E-30        10
     3.40950   2.590E-30         7
     3.41050   4.163E-30        13
     3.41150   5.769E-30        23
     3.41250   3.771E-30        21
     3.41350   6.027E-30        16
     3.41450   2.077E-30         9
     3.41550   3.314E-30        11
     3.41650   3.790E-30        22
     3.41750   2.891E-30        19
     3.41850   4.158E-30        14
     3.41950   2.865E-30        17
     3.42050   4.212E-30        21
     3.42150   1.489E-30        13
     3.42250   3.321E-30        18
     3.42350   3.784E-30        13
     3.42450   4.939E-30        21
     3.42550   4.612E-30        25
     3.42650   4.911E-30        27
     3.42750   2.192E-30        15
     3.42850   4.243E-30        20
     3.42950   7.139E-30        23
     3.43050   4.386E-30        22
     3.43150   1.841E-30        18
     3.43250   1.471E-30        15
     3.43350   1.838E-30        17
     3.43450   2.917E-30        15
     3.43550   3.728E-30        20
     3.43650   5.004E-30        17
     3.43750   5.986E-30        21
     3.43850   3.734E-30        22
     3.43950   3.200E-30        16
     3.44050   4.105E-30        26
     3.44150   4.218E-30        19
     3.44250   3.659E-30        14
     3.44350   3.396E-30        12
     3.44450   5.872E-30        24
     3.44550   3.463E-30        17
     3.44650   4.296E-30        19
     3.44750   5.714E-30        15
     3.44850   1.557E-30        17
     3.44950   2.656E-30        17
     3.45050   5.616E-30        24
     3.45150   1.403E-30        16
     3.45250   7.160E-30        22
     3.45350   1.252E-30        12
     3.45450   6.167E-30        18
     3.45550   3.635E-30        20
     3.45650   5.409E-30        18
     3.45750   4.104E-30        23
     3.45850   2.973E-30        20
     3.45950   6.156E-30        21
     3.46050   3.706E-30        23
     3.46150   3.529E-30        27
     3.46250   3.152E-30        15
     3.46350   4.127E-30        19
     3.46450   5.715E-30        27
     3.46550   5.179E-30        23
     3.46650   9.121E-31        11
     3.46750   4.421E-30        20
     3.46850   5.984E-30        22
     3.46950   4.461E-30        16
     3.47050   5.401E-30        26
     3.47150   4.236E-30        19
     3.47250   5.144E-30        18
     3.47350   2.844E-30        16
     3.47450   2.435E-30        17
     3.47550   3.152E-30        14
     3.47650   5.050E-30        13
     3.47750   3.363E-30        15
     3.47850   5.525E-30        20
     3.47950   2.807E-30        17
     3.48050   4.379E-30        15
     3.48150   3.734E-30        18
     3.48250   3.940E-30        23
     3.48350   4.884E-30        16
     3.48450   6.185E-30        23
     3.48550   3.929E-30        22
     3.48650   1.569E-30        13
     3.48750   1.882E-30        13
     3.48850   3.119E-30        20
     3.48950   2.165E-30        15
     3.49050   4.471E-30        17
     3.49150   4.007E-30        20
     3.49250   1.931E-30        12
     3.49350   4.273E-30        26
     3.49450   4.213E-30        31
     3.49550   3.301E-30        18
     3.49650   6.397E-30        14
     3.49750   2.170E-30        20
     3.49850   4.620E-30        21
     3.49950   4.488E-30        14
     3.50050   8.978E-30        20
     3.50150   5.906E-30        15
     3.50250   2.922E-30        18
     3.50350   4.009E-30        23
     3.50450   4.375E-30        22
     3.50550   3.740E-30        12
     3.50650   3.776E-30        15
     3.50750   5.175E-30        14
     3.50850   1.334E-30        14
     3.50950   3.822E-30        14
     3.51050   2.845E-30        12
     3.51150   2.227E-30        14
     3.51250   4.551E-30        22
     3.51350   2.639E-30        24
     3.51450   2.807E-30        13
     3.51550   6.042E-30        24
     3.51650   1.628E-30        16
     3.51750   4.323E-30        15
     3.51850   3.461E-30        15
     3.51950   3.181E-30        16
     3.52050   5.225E-30        23
     3.52150   2.393E-30         9
     3.52250   5.868E-30        16
     3.52350   4.680E-30        21
     3.52450   3.065E-30        17
     3.52550   2.162E-30        11
     3.52650   2.930E-30        10
     3.52750   3.201E-30        11
     3.52850   6.587E-30        17
     3.52950   2.651E-30        14
     3.53050   5.298E-30        19
     3.53150   6.187E-30        17
     3.53250   2.575E-30        10
     3.53350   2.348E-30        14
     3.53450   2.481E-30         9
     3.53550   2.592E-30        18
     3.53650   2.445E-30        14
     3.53750   2.964E-30        19
     3.53850   4.566E-30        21
     3.53950   6.324E-30        20
     3.54050   4.656E-30        25
     3.54150   5.859E-30        21
     3.54250   2.278E-30        15
     3.54350   1.319E-30        10
     3.54450   3.174E-30        21
     3.54550   3.717E-30        11
     3.54650   5.363E-30        26
     3.54750   5.113E-30        20
     3.54850   3.432E-30        15
     3.54950   8.314E-30        24
     3.55050   4.787E-30        14
     3.55150   4.554E-30        11
     3.55250   6.280E-30        22
     3.55350   4.069E-30        11
     3.55450   5.373E-30        25
     3.55550   5.120E-30        13
     3.55650   3.111E-30        15
     3.55750   2.396E-30        15
     3.55850   4.258E-30        29
     3.55950   5.106E-30        25
     3.56050   4.225E-30        20
     3.56150   4.205E-30        18
     3.56250   3.500E-30        20
     3.56350   3.217E-30        18
     3.56450   2.935E-30        19
     3.56550   4.487E-30        20
     3.56650   4.292E-30        21
     3.56750   4.618E-30        22
     3.56850   4.752E-30        20
     3.56950   3.825E-30        13
     3.57050   4.636E-30        17
     3.57150   4.411E-30        18
     3.57250   4.299E-30        28
     3.57350   4.121E-30        18
     3.57450   6.686E-30        25
     3.57550   6.139E-30        28
     3.57650   5.979E-30        29
     3.57750   4.368E-30        23
     3.57850   9.204E-30        27
     3.57950   1.871E-30        22
     3.58050   3.230E-30        20
     3.58150   3.796E-30        36
     3.58250   7.750E-30        32
     3.58350   3.743E-30        26
     3.58450   8.777E-30        28
     3.58550   2.720E-30        18
     3.58650   3.648E-30        21
     3.58750   5.925E-30        23
     3.58850   8.121E-30        34
     3.58950   3.150E-30        25
     3.59050   4.949E-30        27
     3.59150   5.060E-30        21
     3.59250   4.991E-30        21
     3.59350   1.640E-30        14
     3.59450   5.287E-30        23
     3.59550   4.801E-30        29
     3.59650   4.220E-30        24
     3.59750   4.632E-30        20
     3.59850   7.540E-30        29
     3.59950   2.775E-30        22
     3.60050   8.286E-30        37
     3.60150   5.347E-30        35
     3.60250   5.174E-30        27
     3.60350   4.259E-30        29
     3.60450   2.518E-30        13
     3.60550   5.881E-30        28
     3.60650   4.402E-30        24
     3.60750   1.935E-30        17
     3.60850   5.770E-30        21
     3.60950   4.087E-30        17
     3.61050   3.466E-30        30
     3.61150   6.083E-30        24
     3.61250   4.120E-30        17
     3.61350   9.611E-30        34
     3.61450   4.365E-30        23
     3.61550   3.487E-30        20
     3.61650   4.319E-30        18
     3.61750   2.582E-30        18
     3.61850   8.180E-30        35
     3.61950   3.042E-30        21
     3.62050   4.240E-30        31
     3.62150   3.511E-30        22
     3.62250   2.899E-30        20
     3.62350   3.790E-30        21
     3.62450   2.501E-30        23
     3.62550   4.232E-30        16
     3.62650   1.350E-30        15
     3.62750   4.172E-30        16
     3.62850   4.579E-30        21
     3.62950   6.173E-30        24
     3.63050   4.589E-30        14
     3.63150   3.478E-30        16
     3.63250   4.779E-30        15
     3.63350   6.313E-30        25
     3.63450   5.125E-30        14
     3.63550   8.778E-30        19
     3.63650   4.676E-30        15
     3.63750   4.226E-30         9
     3.63850   4.060E-30        14
     3.63950   4.130E-30        17
     3.64050   4.881E-30        18
     3.64150   2.087E-30        17
     3.64250   1.466E-30        12
     3.64350   1.922E-30        17
     3.64450   4.623E-30        16
     3.64550   2.527E-30        13
     3.64650   5.719E-30        24
     3.64750   1.943E-30        18
     3.64850   3.053E-30        16
     3.64950   4.309E-30        20
     3.65050   2.798E-30        12
     3.65150   3.151E-30        25
     3.65250   6.112E-30        16
     3.65350   3.349E-30        15
     3.65450   4.071E-30        22
     3.65550   1.668E-30        16
     3.65650   4.137E-30        17
     3.65750   2.625E-30        19
     3.65850   1.675E-30        14
     3.65950   3.537E-30        14
     3.66050   5.068E-30        25
     3.66150   2.504E-30        14
     3.66250   3.592E-30        17
     3.66350   9.821E-31         8
     3.66450   3.965E-30        20
     3.66550   3.069E-30        14
     3.66650   3.313E-30        16
     3.66750   3.580E-30        22
     3.66850   5.510E-30        27
     3.66950   2.347E-30        11
     3.67050   2.996E-30        11
     3.67150   1.351E-30        20
     3.67250   1.723E-30        11
     3.67350   1.083E-30        15
     3.67450   4.442E-30        15
     3.67550   3.871E-30        11
     3.67650   4.068E-30        19
     3.67750   3.405E-30        26
     3.67850   4.514E-30        17
     3.67950   1.551E-30        20
     3.68050   6.022E-30        18
     3.68150   3.546E-30        16
     3.68250   3.928E-30        19
     3.68350   4.454E-30        14
     3.68450   2.460E-30        20
     3.68550   5.947E-30        27
     3.68650   4.438E-30        19
     3.68750   5.847E-30        26
     3.68850   6.602E-30        25
     3.68950   5.813E-30        22
     3.69050   5.812E-30        14
     3.69150   7.021E-30        32
     3.69250   2.867E-30        19
     3.69350   5.532E-30        21
     3.69450   3.859E-30        18
     3.69550   4.805E-30        26
     3.69650   3.406E-30        19
     3.69750   3.208E-30        26
     3.69850   4.171E-30        18
     3.69950   6.759E-30        25
     3.70050   6.964E-30        19
     3.70150   2.779E-30        19
     3.70250   7.257E-30        23
     3.70350   3.890E-30        14
     3.70450   9.877E-30        33
     3.70550   7.864E-30        27
     3.70650   8.334E-30        26
     3.70750   4.919E-30        23
     3.70850   3.799E-30        23
     3.70950   3.315E-30        26
     3.71050   7.045E-30        29
     3.71150   6.754E-30        40
     3.71250   7.519E-30        35
     3.71350   4.437E-30        33
     3.71450   2.533E-30        19
     3.71550   4.709E-30        25
     3.71650   4.604E-30        24
     3.71750   8.699E-30        29
     3.71850   9.286E-30        35
     3.71950   4.316E-30        29
     3.72050   4.249E-30        24
     3.72150   1.909E-30        21
     3.72250   3.955E-30        19
     3.72350   5.258E-30        24
     3.72450   3.709E-30        22
     3.72550   2.950E-30        18
     3.72650   3.410E-30        20
     3.72750   4.791E-30        30
     3.72850   4.048E-30        20
     3.72950   3.179E-30        20
     3.73050   5.261E-30        15
     3.73150   3.807E-30        19
     3.73250   7.208E-30        27
     3.73350   2.996E-30        20
     3.73450   7.638E-30        37
     3.73550   2.983E-30        22
     3.73650   9.326E-30        29
     3.73750   2.627E-30        20
     3.73850   3.821E-30        24
     3.73950   4.526E-30        17
     3.74050   9.433E-30        38
     3.74150   7.759E-30        39
     3.74250   6.846E-30        28
     3.74350   5.474E-30        21
     3.74450   3.927E-30        25
     3.74550   6.604E-30        29
     3.74650   3.371E-30        25
     3.74750   5.978E-30        15
     3.74850   6.501E-30        25
     3.74950   3.646E-30        15
     3.75050   8.134E-30        29
     3.75150   3.843E-30        16
     3.75250   7.241E-31         7
     3.75350   3.589E-30        22
     3.75450   2.977E-30        25
     3.75550   3.974E-30        19
     3.75650   3.012E-30        14
     3.75750   5.805E-30        23
     3.75850   3.228E-30        19
     3.75950   3.893E-30        21
     3.76050   7.216E-30        25
     3.76150   2.592E-30        20
     3.76250   4.494E-30        20
     3.76350   4.701E-30        26
     3.76450   3.984E-30        17
     3.76550   5.942E-30        23
     3.76650   6.666E-30        14
     3.76750   2.929E-30        17
     3.76850   2.337E-30        12
     3.76950   3.503E-30         9
     3.77050   2.302E-30        16
     3.77150   2.996E-30        19
     3.77250   5.675E-30        22
     3.77350   2.612E-30        16
     3.77450   7.501E-30        28
     3.77550   5.845E-30        18
     3.77650   2.762E-30        15
     3.77750   3.145E-30         8
     3.77850   6.794E-30        20
     3.77950   3.572E-30        21
     3.78050   2.923E-30        11
     3.78150   4.348E-30        17
     3.78250   7.031E-30        18
     3.78350   6.187E-30        17
     3.78450   4.305E-30        20
     3.78550   1.410E-30        12
     3.78650   2.174E-30        16
     3.78750   6.031E-30        18
     3.78850   2.493E-30        20
     3.78950   3.183E-30        22
     3.79050   1.578E-30        15
     3.79150   2.888E-30        16
     3.79250   2.010E-30        20
     3.79350   2.870E-30        22
     3.79450   2.857E-30        14
     3.79550   3.642E-30        19
     3.79650   3.135E-30        10
     3.79750   4.903E-30        22
     3.79850   3.236E-30        20
     3.79950   3.902E-30        17
     3.80050   4.332E-30        18
     3.80150   3.400E-30        10
     3.80250   3.816E-30        20
     3.80350   4.135E-30        25
     3.80450   9.922E-30        27
     3.80550   4.636E-30        21
     3.80650   4.601E-30        21
     3.80750   6.259E-30        18
     3.80850   1.329E-30         7
     3.80950   6.290E-30        22
     3.81050   6.764E-30        28
     3.81150   1.865E-30        14
     3.81250   3.055E-30        22
     3.81350   2.279E-30        19
     3.81450   6.823E-30        17
     3.81550   2.765E-30        19
     3.81650   7.104E-30        24
     3.81750   3.251E-30        20
     3.81850   2.612E-30        16
     3.81950   3.748E-30        18
     3.82050   7.617E-30        26
     3.82150   3.670E-30        15
     3.82250   3.534E-30        11
     3.82350   2.603E-30        12
     3.82450   1.827E-30         9
     3.82550   4.843E-30        15
     3.82650   5.886E-30        15
     3.82750   3.126E-30        21
     3.82850   3.163E-30        26
     3.82950   4.001E-30        21
     3.83050   7.731E-30        30
     3.83150   7.131E-30        26
     3.83250   8.371E-30        23
     3.83350   3.033E-30        21
     3.83450   5.291E-30        23
     3.83550   5.042E-30        19
     3.83650   5.050E-30        26
     3.83750   7.768E-30        29
     3.83850   6.363E-30        32
     3.83950   2.966E-30        18
     3.84050   6.826E-30        27
     3.84150   6.589E-30        31
     3.84250   4.088E-30        21
     3.84350   6.413E-30        30
     3.84450   4.949E-30        25
     3.84550   4.903E-30        29
     3.84650   5.809E-30        27
     3.84750   5.040E-30        37
     3.84850   2.664E-30        17
     3.84950   7.746E-30        31
     3.85050   4.091E-30        26
     3.85150   1.040E-29        34
     3.85250   4.389E-30        26
     3.85350   6.630E-30        34
     3.85450   8.595E-30        39
     3.85550   5.408E-30        28
     3.85650   7.672E-30        49
     3.85750   7.879E-30        48
     3.85850   4.524E-30        44
     3.85950   3.599E-30        32
     3.86050   5.343E-30        31
     3.86150   4.587E-30        27
     3.86250   2.394E-30        16
     3.86350   5.378E-30        32
     3.86450   8.043E-30        32
     3.86550   7.258E-30        30
     3.86650   5.504E-30        34
     3.86750   6.703E-30        28
     3.86850   3.344E-30        20
     3.86950   6.456E-30        39
     3.87050   4.448E-30        28
     3.87150   2.331E-30        15
     3.87250   5.544E-30        19
     3.87350   5.707E-30        38
     3.87450   2.521E-30        27
     3.87550   6.977E-30        23
     3.87650   4.840E-30        29
     3.87750   4.381E-30        28
     3.87850   7.143E-30        37
     3.87950   5.573E-30        21
     3.88050   5.767E-30        27
     3.88150   5.980E-30        25
     3.88250   1.094E-29        33
     3.88350   7.777E-30        24
     3.88450   4.782E-30        27
     3.88550   3.331E-30        17
     3.88650   4.733E-30        21
     3.88750   3.727E-30        25
     3.88850   4.495E-30        18
     3.88950   3.681E-30        25
     3.89050   3.670E-30        27
     3.89150   4.431E-30        13
     3.89250   5.011E-30        14
     3.89350   7.080E-30        19
     3.89450   2.458E-30        11
     3.89550   4.690E-30        18
     3.89650   5.577E-30        26
     3.89750   4.400E-30        23
     3.89850   5.116E-30        24
     3.89950   8.557E-30        32
     3.90050   4.951E-30        23
     3.90150   2.489E-30        22
     3.90250   3.952E-30        19
     3.90350   4.372E-30        20
     3.90450   4.697E-30        24
     3.90550   4.002E-30        15
     3.90650   2.847E-30        18
     3.90750   4.757E-30        22
     3.90850   4.459E-30        20
     3.90950   2.174E-30        24
     3.91050   3.597E-30        19
     3.91150   2.943E-30        21
     3.91250   2.378E-30        26
     3.91350   5.683E-30        27
     3.91450   4.361E-30        18
     3.91550   6.856E-30        20
     3.91650   4.837E-30        11
     3.91750   1.758E-30        15
     3.91850   3.331E-30        22
     3.91950   2.732E-30        18
     3.92050   6.220E-30        21
     3.92150   4.491E-30        18
     3.92250   3.303E-30        15
     3.92350   5.926E-30        17
     3.92450   1.956E-30        13
     3.92550   6.937E-30        20
     3.92650   3.861E-30        15
     3.92750   6.282E-30        27
     3.92850   8.830E-30        31
     3.92950   6.557E-30        25
     3.93050   6.305E-30        17
     3.93150   2.019E-30        13
     3.93250   2.866E-30        20
     3.93350   6.270E-30        26
     3.93450   4.257E-30        27
     3.93550   2.242E-30        15
     3.93650   3.405E-30        25
     3.93750   3.180E-30        17
     3.93850   4.272E-30        25
     3.93950   5.473E-30        23
     3.94050   4.384E-30        30
     3.94150   7.849E-30        28
     3.94250   2.906E-30        14
     3.94350   2.535E-30        19
     3.94450   4.698E-30        25
     3.94550   4.313E-30        24
     3.94650   7.522E-30        29
     3.94750   6.100E-30        25
     3.94850   5.883E-30        29
     3.94950   4.768E-30        18
     3.95050   2.933E-30        17
     3.95150   2.304E-30        16
     3.95250   3.889E-30        20
     3.95350   6.192E-30        28
     3.95450   3.809E-30        21
     3.95550   7.524E-30        29
     3.95650   7.349E-30        31
     3.95750   5.263E-30        22
     3.95850   2.224E-30        17
     3.95950   2.324E-30        26
     3.96050   4.175E-30        24
     3.96150   4.545E-30        28
     3.96250   6.369E-30        28
     3.96350   3.361E-30        19
     3.96450   4.180E-30        21
     3.96550   1.831E-30        19
     3.96650   4.507E-30        18
     3.96750   5.342E-30        26
     3.96850   7.053E-30        30
     3.96950   3.752E-30        20
     3.97050   3.925E-30        16
     3.97150   6.416E-30        28
     3.97250   5.665E-30        27
     3.97350   6.134E-30        29
     3.97450   6.492E-30        30
     3.97550   6.936E-30        23
     3.97650   5.899E-30        28
     3.97750   2.340E-30        28
     3.97850   8.085E-30        29
     3.97950   2.874E-30        27
     3.98050   5.847E-30        27
     3.98150   7.900E-30        28
     3.98250   8.065E-30        33
     3.98350   7.364E-30        25
     3.98450   1.008E-29        37
     3.98550   5.551E-30        25
     3.98650   4.232E-30        18
     3.98750   9.826E-30        36
     3.98850   4.847E-30        25
     3.98950   6.263E-30        24
     3.99050   4.569E-30        27
     3.99150   6.786E-30        23
     3.99250   4.046E-30        24
     3.99350   5.820E-30        37
     3.99450   5.349E-30        31
     3.99550   1.129E-29        36
     3.99650   7.419E-30        34
     3.99750   5.107E-30        31
     3.99850   4.365E-30        23
     3.99950   3.919E-30        22
     4.00050   6.115E-30        37
     4.00150   1.821E-30        23
     4.00250   4.710E-30        27
     4.00350   2.814E-30        23
     4.00450   5.569E-30        29
     4.00550   6.628E-30        23
     4.00650   5.075E-30        28
     4.00750   7.297E-30        31
     4.00850   3.813E-30        28
     4.00950   6.016E-30        23
     4.01050   5.954E-30        33
     4.01150   7.598E-30        25
     4.01250   3.267E-30        28
     4.01350   5.262E-30        25
     4.01450   2.932E-30        25
     4.01550   1.278E-29        45
     4.01650   5.008E-30        28
     4.01750   8.779E-30        35
     4.01850   8.848E-30        20
     4.01950   6.619E-30        21
     4.02050   5.534E-30        20
     4.02150   9.856E-30        37
     4.02250   6.488E-30        26
     4.02350   8.701E-30        27
     4.02450   7.623E-30        33
     4.02550   5.194E-30        25
     4.02650   3.581E-30        21
     4.02750   6.999E-30        21
     4.02850   9.371E-30        35
     4.02950   7.016E-30        24
     4.03050   5.638E-30        28
     4.03150   3.083E-30        19
     4.03250   4.776E-30        18
     4.03350   6.523E-30        31
     4.03450   1.578E-30        19
     4.03550   7.100E-30        31
     4.03650   3.767E-30        20
     4.03750   4.157E-30        22
     4.03850   5.569E-30        27
     4.03950   5.546E-30        23
     4.04050   1.799E-30        15
     4.04150   4.266E-30        14
     4.04250   3.299E-30        13
     4.04350   2.507E-30        16
     4.04450   2.277E-30        15
     4.04550   4.501E-30        21
     4.04650   7.573E-30        18
     4.04750   5.300E-30        26
     4.04850   3.324E-30        18
     4.04950   2.923E-30        18
     4.05050   6.260E-30        21
     4.05150   6.053E-30        22
     4.05250   5.816E-30        30
     4.05350   4.265E-30        27
     4.05450   4.352E-30        21
     4.05550   6.109E-30        28
     4.05650   3.350E-30        20
     4.05750   2.591E-30        17
     4.05850   3.364E-30        14
     4.05950   2.510E-30        22
     4.06050   6.619E-30        25
     4.06150   7.077E-30        29
     4.06250   3.433E-30        15
     4.06350   5.080E-30        29
     4.06450   3.321E-30        19
     4.06550   3.810E-30        11
     4.06650   5.846E-30        22
     4.06750   8.399E-30        33
     4.06850   6.254E-30        24
     4.06950   5.192E-30        23
     4.07050   5.513E-30        21
     4.07150   4.765E-30        15
     4.07250   7.008E-30        20
     4.07350   5.318E-30        24
     4.07450   4.982E-30        21
     4.07550   2.642E-30        25
     4.07650   4.656E-30        21
     4.07750   3.599E-30        21
     4.07850   5.112E-30        28
     4.07950   4.704E-30        25
     4.08050   5.095E-30        25
     4.08150   5.750E-30        21
     4.08250   2.649E-30        22
     4.08350   6.127E-30        17
     4.08450   3.347E-30        19
     4.08550   2.405E-30        16
     4.08650   7.633E-30        22
     4.08750   3.421E-30        20
     4.08850   3.386E-30        16
     4.08950   3.978E-30        16
     4.09050   6.737E-30        31
     4.09150   3.877E-30        27
     4.09250   4.709E-30        25
     4.09350   3.150E-30        12
     4.09450   3.768E-30        12
     4.09550   4.094E-30        27
     4.09650   3.978E-30        20
     4.09750   4.763E-30        20
     4.09850   9.027E-30        26
     4.09950   4.067E-30        16
     4.10050   7.102E-30        32
     4.10150   4.423E-30        22
     4.10250   3.084E-30        22
     4.10350   4.874E-30        19
     4.10450   5.339E-30        28
     4.10550   8.410E-30        31
     4.10650   5.917E-30        24
     4.10750   4.306E-30        16
     4.10850   4.193E-30        29
     4.10950   7.092E-30        32
     4.11050   5.007E-30        24
     4.11150   2.725E-30        21
     4.11250   4.800E-30        32
     4.11350   8.765E-30        37
     4.11450   3.433E-30        28
     4.11550   5.057E-30        32
     4.11650   3.553E-30        28
     4.11750   4.319E-30        27
     4.11850   4.904E-30        32
     4.11950   6.371E-30        32
     4.12050   4.832E-30        25
     4.12150   4.396E-30        36
     4.12250   3.443E-30        25
     4.12350   6.770E-30        43
     4.12450   9.946E-30        50
     4.12550   7.574E-30        36
     4.12650   6.957E-30        31
     4.12750   5.713E-30        20
     4.12850   5.438E-30        35
     4.12950   7.421E-30        44
     4.13050   5.733E-30        34
     4.13150   1.069E-29        32
     4.13250   5.063E-30        25
     4.13350   9.715E-30        52
     4.13450   1.156E-29        45
     4.13550   6.056E-30        31
     4.13650   5.325E-30        24
     4.13750   9.602E-30        38
     4.13850   7.234E-30        21
     4.13950   4.749E-30        20
     4.14050   6.490E-30        37
     4.14150   5.003E-30        24
     4.14250   3.997E-30        24
     4.14350   3.429E-30        34
     4.14450   7.584E-30        36
     4.14550   5.321E-30        29
     4.14650   9.668E-30        34
     4.14750   7.379E-30        26
     4.14850   3.369E-30        16
     4.14950   2.854E-30        23
     4.15050   9.119E-30        37
     4.15150   4.648E-30        11
     4.15250   6.536E-30        25
     4.15350   3.400E-30        22
     4.15450   8.996E-30        35
     4.15550   4.383E-30        29
     4.15650   6.133E-30        25
     4.15750   6.698E-30        31
     4.15850   5.804E-30        28
     4.15950   5.961E-30        31
     4.16050   2.373E-30        12
     4.16150   5.494E-30        17
     4.16250   9.133E-30        30
     4.16350   6.377E-30        30
     4.16450   4.445E-30        25
     4.16550   6.813E-30        33
     4.16650   7.914E-30        31
     4.16750   2.772E-30        16
     4.16850   7.128E-30        29
     4.16950   6.679E-30        25
     4.17050   5.134E-30        26
     4.17150   4.802E-30        26
     4.17250   3.037E-30        21
     4.17350   2.956E-30        20
     4.17450   6.447E-30        24
     4.17550   2.731E-30        19
     4.17650   5.595E-30        23
     4.17750   3.908E-30        23
     4.17850   2.514E-30        18
     4.17950   3.258E-30        24
     4.18050   3.290E-30        18
     4.18150   2.988E-30        15
     4.18250   6.133E-30        24
     4.18350   6.461E-30        34
     4.18450   6.101E-30        37
     4.18550   4.188E-30        21
     4.18650   9.135E-30        26
     4.18750   5.476E-30        32
     4.18850   3.019E-30        19
     4.18950   3.298E-30        16
     4.19050   5.280E-30        21
     4.19150   4.552E-30        29
     4.19250   5.923E-30        27
     4.19350   2.586E-30        18
     4.19450   6.771E-30        34
     4.19550   4.414E-30        26
     4.19650   2.230E-30        17
     4.19750   1.755E-30        19
     4.19850   4.695E-30        20
     4.19950   5.920E-30        28
     4.20050   5.964E-30        29
     4.20150   6.840E-30        29
     4.20250   7.455E-30        28
     4.20350   2.034E-30        20
     4.20450   5.516E-30        26
     4.20550   8.527E-30        25
     4.20650   6.088E-30        35
     4.20750   8.148E-30        37
     4.20850   5.241E-30        35
     4.20950   3.645E-30        23
     4.21050   7.403E-30        31
     4.21150   4.119E-30        31
     4.21250   8.310E-30        31
     4.21350   9.118E-30        26
     4.21450   7.110E-30        30
     4.21550   7.410E-30        19
     4.21650   7.767E-30        28
     4.21750   5.122E-30        24
     4.21850   2.968E-30        16
     4.21950   3.034E-30        23
     4.22050   6.865E-30        23
     4.22150   5.215E-30        25
     4.22250   2.661E-30        26
     4.22350   6.204E-30        24
     4.22450   2.409E-30        23
     4.22550   4.626E-30        27
     4.22650   8.779E-30        26
     4.22750   3.475E-30        21
     4.22850   3.623E-30        25
     4.22950   7.204E-30        36
     4.23050   6.097E-30        26
     4.23150   6.031E-30        31
     4.23250   2.829E-30        21
     4.23350   9.213E-30        27
     4.23450   1.024E-29        37
     4.23550   6.983E-30        18
     4.23650   7.663E-30        28
     4.23750   6.577E-30        21
     4.23850   4.196E-30        28
     4.23950   6.702E-30        19
     4.24050   3.331E-30        20
     4.24150   4.609E-30        32
     4.24250   4.522E-30        25
     4.24350   3.937E-30        29
     4.24450   7.548E-30        25
     4.24550   5.611E-30        34
     4.24650   4.252E-30        27
     4.24750   9.257E-30        31
     4.24850   8.927E-30        31
     4.24950   8.830E-30        38
     4.25050   5.335E-30        35
     4.25150   5.829E-30        33
     4.25250   4.301E-30        27
     4.25350   4.296E-30        29
     4.25450   7.480E-30        33
     4.25550   4.184E-30        30
     4.25650   6.355E-30        27
     4.25750   8.584E-30        34
     4.25850   4.633E-30        31
     4.25950   5.574E-30        31
     4.26050   7.935E-30        33
     4.26150   6.292E-30        29
     4.26250   3.110E-30        32
     4.26350   4.991E-30        26
     4.26450   7.912E-30        36
     4.26550   6.030E-30        31
     4.26650   4.840E-30        23
     4.26750   5.735E-30        28
     4.26850   3.081E-30        17
     4.26950   6.998E-30        28
     4.27050   7.722E-30        37
     4.27150   8.140E-30        28
     4.27250   4.928E-30        30
     4.27350   5.109E-30        23
     4.27450   3.750E-30        23
     4.27550   8.091E-30        27
     4.27650   5.037E-30        16
     4.27750   6.171E-30        31
     4.27850   6.305E-30        29
     4.27950   7.359E-30        27
     4.28050   1.321E-29        37
     4.28150   5.847E-30        24
     4.28250   5.398E-30        33
     4.28350   3.187E-30        27
     4.28450   5.538E-30        39
     4.28550   5.710E-30        24
     4.28650   6.867E-30        29
     4.28750   5.381E-30        29
     4.28850   4.983E-30        26
     4.28950   6.158E-30        28
     4.29050   5.801E-30        34
     4.29150   4.994E-30        28
     4.29250   3.413E-30        32
     4.29350   3.577E-30        25
     4.29450   8.229E-30        33
     4.29550   4.935E-30        30
     4.29650   6.916E-30        28
     4.29750   7.222E-30        31
     4.29850   4.551E-30        24
     4.29950   4.824E-30        29
     4.30050   3.918E-30        19
     4.30150   5.379E-30        33
     4.30250   6.692E-30        29
     4.30350   5.678E-30        33
     4.30450   4.511E-30        21
     4.30550   8.929E-30        31
     4.30650   7.902E-30        32
     4.30750   8.664E-30        23
     4.30850   6.119E-30        27
     4.30950   4.283E-30        26
     4.31050   4.786E-30        25
     4.31150   5.044E-30        24
     4.31250   4.608E-30        26
     4.31350   9.027E-30        29
     4.31450   5.190E-30        36
     4.31550   3.430E-30        20
     4.31650   5.816E-30        33
     4.31750   7.389E-30        24
     4.31850   3.363E-30        19
     4.31950   5.953E-30        22
     4.32050   6.688E-30        27
     4.32150   3.550E-30        18
     4.32250   7.507E-30        26
     4.32350   9.731E-30        32
     4.32450   5.893E-30        28
     4.32550   8.321E-30        21
     4.32650   2.338E-30        14
     4.32750   5.175E-30        27
     4.32850   5.043E-30        26
     4.32950   3.569E-30        26
     4.33050   5.794E-30        25
     4.33150   2.066E-30        17
     4.33250   4.496E-30        22
     4.33350   5.946E-30        25
     4.33450   6.201E-30        25
     4.33550   6.354E-30        30
     4.33650   4.053E-30        24
     4.33750   6.098E-30        29
     4.33850   4.572E-30        25
     4.33950   7.188E-30        24
     4.34050   5.825E-30        36
     4.34150   7.526E-30        31
     4.34250   1.014E-29        32
     4.34350   4.419E-30        19
     4.34450   4.901E-30        32
     4.34550   2.407E-30         9
     4.34650   3.772E-30        21
     4.34750   4.624E-30        25
     4.34850   7.846E-30        26
     4.34950   6.683E-30        31
     4.35050   8.390E-30        31
     4.35150   4.115E-30        29
     4.35250   6.004E-30        25
     4.35350   9.850E-30        36
     4.35450   5.899E-30        24
     4.35550   5.265E-30        20
     4.35650   4.171E-30        24
     4.35750   6.024E-30        26
     4.35850   4.903E-30        29
     4.35950   6.314E-30        35
     4.36050   7.558E-30        32
     4.36150   4.221E-30        25
     4.36250   3.601E-30        21
     4.36350   6.385E-30        32
     4.36450   6.536E-30        36
     4.36550   6.591E-30        24
     4.36650   4.803E-30        26
     4.36750   5.184E-30        31
     4.36850   3.563E-30        27
     4.36950   8.301E-30        34
     4.37050   4.758E-30        30
     4.37150   4.210E-30        38
     4.37250   7.506E-30        32
     4.37350   5.739E-30        28
     4.37450   3.984E-30        34
     4.37550   9.102E-30        26
     4.37650   3.398E-30        26
     4.37750   2.266E-30        17
     4.37850   5.874E-30        41
     4.37950   5.496E-30        37
     4.38050   5.056E-30        30
     4.38150   5.572E-30        29
     4.38250   4.723E-30        25
     4.38350   1.031E-29        33
     4.38450   8.674E-30        34
     4.38550   7.190E-30        38
     4.38650   1.122E-29        32
     4.38750   3.038E-30        17
     4.38850   3.571E-30        27
     4.38950   5.187E-30        35
     4.39050   4.461E-30        31
     4.39150   3.143E-30        23
     4.39250   9.352E-30        46
     4.39350   7.258E-30        32
     4.39450   1.251E-29        49
     4.39550   1.025E-29        39
     4.39650   8.012E-30        34
     4.39750   5.534E-30        33
     4.39850   4.403E-30        35
     4.39950   9.595E-30        56
     4.40050   3.013E-30        21
     4.40150   7.296E-30        31
     4.40250   3.196E-30        20
     4.40350   8.229E-30        33
     4.40450   9.833E-30        38
     4.40550   7.907E-30        51
     4.40650   8.938E-30        54
     4.40750   4.871E-30        39
     4.40850   1.270E-29        45
     4.40950   9.157E-30        50
     4.41050   7.004E-30        45
     4.41150   4.606E-30        26
     4.41250   5.885E-30        35
     4.41350   5.370E-30        28
     4.41450   4.173E-30        31
     4.41550   5.590E-30        27
     4.41650   6.644E-30        25
     4.41750   3.485E-30        29
     4.41850   5.389E-30        23
     4.41950   5.097E-30        28
     4.42050   7.021E-30        28
     4.42150   6.470E-30        29
     4.42250   8.209E-30        28
     4.42350   5.654E-30        27
     4.42450   4.915E-30        24
     4.42550   7.063E-30        26
     4.42650   4.245E-30        21
     4.42750   8.286E-30        26
     4.42850   5.681E-30        22
     4.42950   6.816E-30        39
     4.43050   5.794E-30        31
     4.43150   4.142E-30        21
     4.43250   5.387E-30        31
     4.43350   7.728E-30        29
     4.43450   4.944E-30        34
     4.43550   6.780E-30        26
     4.43650   4.587E-30        28
     4.43750   6.923E-30        36
     4.43850   2.624E-30        22
     4.43950   2.406E-30        23
     4.44050   4.883E-30        14
     4.44150   3.910E-30        18
     4.44250   7.442E-30        20
     4.44350   4.284E-30        28
     4.44450   8.601E-30        38
     4.44550   1.026E-29        29
     4.44650   7.601E-30        20
     4.44750   4.022E-30        25
     4.44850   8.667E-30        33
     4.44950   9.229E-30        31
     4.45050   5.247E-30        30
     4.45150   7.774E-30        28
     4.45250   5.097E-30        31
     4.45350   6.941E-30        41
     4.45450   8.487E-30        34
     4.45550   8.392E-30        35
     4.45650   8.888E-30        22
     4.45750   3.611E-30        25
     4.45850   3.167E-30        24
     4.45950   6.225E-30        30
     4.46050   5.633E-30        25
     4.46150   5.747E-30        30
     4.46250   4.326E-30        30
     4.46350   5.636E-30        24
     4.46450   5.785E-30        28
     4.46550   4.159E-30        30
     4.46650   4.711E-30        30
     4.46750   4.465E-30        28
     4.46850   5.859E-30        30
     4.46950   8.912E-30        25
     4.47050   7.145E-30        37
     4.47150   9.018E-30        26
     4.47250   5.657E-30        24
     4.47350   5.542E-30        40
     4.47450   5.602E-30        35
     4.47550   3.763E-30        27
     4.47650   7.945E-30        31
     4.47750   3.536E-30        29
     4.47850   2.497E-30        19
     4.47950   4.057E-30        22
     4.48050   4.376E-30        33
     4.48150   2.398E-30        20
     4.48250   8.550E-30        28
     4.48350   4.938E-30        26
     4.48450   6.188E-30        25
     4.48550   5.867E-30        27
     4.48650   2.556E-30        17
     4.48750   6.352E-30        33
     4.48850   6.473E-30        33
     4.48950   7.544E-30        29
     4.49050   7.338E-30        29
     4.49150   1.192E-29        33
     4.49250   6.973E-30        29
     4.49350   5.722E-30        28
     4.49450   9.408E-30        37
     4.49550   7.455E-30        37
     4.49650   6.561E-30        31
     4.49750   6.582E-30        30
     4.49850   9.179E-30        29
     4.49950   9.614E-30        31
     4.50050   9.322E-30        38
     4.50150   7.776E-30        27
     4.50250   8.693E-30        30
     4.50350   6.209E-30        29
     4.50450   3.960E-30        22
     4.50550   6.091E-30        26
     4.50650   4.121E-30        31
     4.50750   9.138E-30        32
     4.50850   4.710E-30        29
     4.50950   7.623E-30        34
     4.51050   6.122E-30        35
     4.51150   6.317E-30        46
     4.51250   4.103E-30        26
     4.51350   4.935E-30        28
     4.51450   8.956E-30        37
     4.51550   1.077E-29        44
     4.51650   1.099E-29        41
     4.51750   5.519E-30        32
     4.51850   9.198E-30        32
     4.51950   4.461E-30        23
     4.52050   6.041E-30        26
     4.52150   2.970E-30        28
     4.52250   9.600E-30        34
     4.52350   5.697E-30        24
     4.52450   2.739E-30        30
     4.52550   7.108E-30        37
     4.52650   7.834E-30        27
     4.52750   5.891E-30        30
     4.52850   6.148E-30        22
     4.52950   3.886E-30        30
     4.53050   5.141E-30        28
     4.53150   5.212E-30        35
     4.53250   5.896E-30        25
     4.53350   1.169E-29        46
     4.53450   5.932E-30        27
     4.53550   2.379E-30        19
     4.53650   5.498E-30        29
     4.53750   3.908E-30        28
     4.53850   5.468E-30        32
     4.53950   6.487E-30        27
     4.54050   9.784E-30        39
     4.54150   9.269E-30        36
     4.54250   6.338E-30        33
     4.54350   9.734E-30        41
     4.54450   8.557E-30        38
     4.54550   1.035E-29        32
     4.54650   6.841E-30        21
     4.54750   9.856E-30        30
     4.54850   1.031E-29        31
     4.54950   4.957E-30        27
     4.55050   9.114E-30        36
     4.55150   6.278E-30        27
     4.55250   5.790E-30        25
     4.55350   5.651E-30        26
     4.55450   8.316E-30        41
     4.55550   6.902E-30        29
     4.55650   6.890E-30        36
     4.55750   5.820E-30        24
     4.55850   8.507E-30        30
     4.55950   6.041E-30        37
     4.56050   4.783E-30        30
     4.56150   7.910E-30        36
     4.56250   4.821E-30        26
     4.56350   9.880E-30        39
     4.56450   5.873E-30        38
     4.56550   7.104E-30        42
     4.56650   6.843E-30        41
     4.56750   6.683E-30        34
     4.56850   6.424E-30        28
     4.56950   4.679E-30        35
     4.57050   9.709E-30        43
     4.57150   5.979E-30        31
     4.57250   5.186E-30        25
     4.57350   4.087E-30        21
     4.57450   2.037E-30        16
     4.57550   4.444E-30        39
     4.57650   6.053E-30        28
     4.57750   5.473E-30        35
     4.57850   4.405E-30        36
     4.57950   6.190E-30        34
     4.58050   4.470E-30        30
     4.58150   6.171E-30        22
     4.58250   8.530E-30        35
     4.58350   7.107E-30        32
     4.58450   6.501E-30        32
     4.58550   7.161E-30        33
     4.58650   7.472E-30        30
     4.58750   3.445E-30        24
     4.58850   9.470E-30        38
     4.58950   8.329E-30        33
     4.59050   7.007E-30        28
     4.59150   6.270E-30        29
     4.59250   3.914E-30        22
     4.59350   3.010E-30        24
     4.59450   7.037E-30        21
     4.59550   8.148E-30        26
     4.59650   1.467E-29        37
     4.59750   6.819E-30        23
     4.59850   5.762E-30        25
     4.59950   6.052E-30        39
     4.60050   4.285E-30        19
     4.60150   7.782E-30        30
     4.60250   3.711E-30        23
     4.60350   5.138E-30        33
     4.60450   5.637E-30        26
     4.60550   4.359E-30        27
     4.60650   2.786E-30        21
     4.60750   2.880E-30        25
     4.60850   6.903E-30        37
     4.60950   7.767E-30        29
     4.61050   3.384E-30        23
     4.61150   1.019E-29        44
     4.61250   1.019E-29        40
     4.61350   5.204E-30        29
     4.61450   7.005E-30        28
     4.61550   2.169E-30        26
     4.61650   7.399E-30        36
     4.61750   7.269E-30        28
     4.61850   4.760E-30        27
     4.61950   6.716E-30        28
     4.62050   8.612E-30        30
     4.62150   3.664E-30        33
     4.62250   5.993E-30        28
     4.62350   5.833E-30        21
     4.62450   4.294E-30        35
     4.62550   5.781E-30        32
     4.62650   6.535E-30        33
     4.62750   4.667E-30        36
     4.62850   4.570E-30        40
     4.62950   9.516E-30        42
     4.63050   6.167E-30        35
     4.63150   7.184E-30        43
     4.63250   5.552E-30        39
     4.63350   9.373E-30        30
     4.63450   5.720E-30        27
     4.63550   7.110E-30        29
     4.63650   5.697E-30        31
     4.63750   1.689E-30        16
     4.63850   6.369E-30        30
     4.63950   8.800E-30        31
     4.64050   8.406E-30        30
     4.64150   6.567E-30        37
     4.64250   4.395E-30        27
     4.64350   6.720E-30        34
     4.64450   8.240E-30        39
     4.64550   6.568E-30        28
     4.64650   4.846E-30        38
     4.64750   8.505E-30        32
     4.64850   4.469E-30        30
     4.64950   5.959E-30        33
     4.65050   7.410E-30        37
     4.65150   9.809E-30        32
     4.65250   9.028E-30        36
     4.65350   1.224E-29        48
     4.65450   1.088E-29        31
     4.65550   1.015E-29        39
     4.65650   6.900E-30        27
     4.65750   5.414E-30        28
     4.65850   9.929E-30        25
     4.65950   1.007E-29        41
     4.66050   7.033E-30        28
     4.66150   7.655E-30        37
     4.66250   5.344E-30        38
     4.66350   7.340E-30        38
     4.66450   8.064E-30        31
     4.66550   8.969E-30        36
     4.66650   6.959E-30        39
     4.66750   7.603E-30        33
     4.66850   7.104E-30        33
     4.66950   9.019E-30        44
     4.67050   1.023E-29        62
     4.67150   4.948E-30        31
     4.67250   6.956E-30        29
     4.67350   1.012E-29        59
     4.67450   6.974E-30        54
     4.67550   1.117E-29        42
     4.67650   9.059E-30        46
     4.67750   3.972E-30        25
     4.67850   6.684E-30        39
     4.67950   7.422E-30        39
     4.68050   6.153E-30        37
     4.68150   4.507E-30        27
     4.68250   9.262E-30        40
     4.68350   1.251E-29        46
     4.68450   1.335E-29        53
     4.68550   4.606E-30        38
     4.68650   1.240E-29        39
     4.68750   7.423E-30        41
     4.68850   2.232E-30        24
     4.68950   7.439E-30        27
     4.69050   5.888E-30        40
     4.69150   7.573E-30        36
     4.69250   7.039E-30        38
     4.69350   7.682E-30        32
     4.69450   7.563E-30        40
     4.69550   6.098E-30        36
     4.69650   4.870E-30        27
     4.69750   4.899E-30        30
     4.69850   1.118E-29        34
     4.69950   5.622E-30        24
     4.70050   3.801E-30        24
     4.70150   1.009E-29        43
     4.70250   7.245E-30        37
     4.70350   4.793E-30        30
     4.70450   5.665E-30        26
     4.70550   5.054E-30        24
     4.70650   6.062E-30        32
     4.70750   6.029E-30        28
     4.70850   5.434E-30        32
     4.70950   4.020E-30        26
     4.71050   1.141E-29        49
     4.71150   3.849E-30        24
     4.71250   5.159E-30        22
     4.71350   5.100E-30        32
     4.71450   2.893E-30        21
     4.71550   8.468E-30        24
     4.71650   8.383E-30        36
     4.71750   5.408E-30        27
     4.71850   1.789E-30        16
     4.71950   6.209E-30        34
     4.72050   4.498E-30        25
     4.72150   7.676E-30        31
     4.72250   7.596E-30        32
     4.72350   4.950E-30        31
     4.72450   7.176E-30        33
     4.72550   9.545E-30        28
     4.72650   5.351E-30        33
     4.72750   6.442E-30        27
     4.72850   5.600E-30        33
     4.72950   6.894E-30        39
     4.73050   9.591E-30        34
     4.73150   3.608E-30        31
     4.73250   7.857E-30        34
     4.73350   7.137E-30        21
     4.73450   6.719E-30        33
     4.73550   6.392E-30        37
     4.73650   4.859E-30        30
     4.73750   5.128E-30        26
     4.73850   4.540E-30        25
     4.73950   5.900E-30        28
     4.74050   1.105E-29        47
     4.74150   3.494E-30        25
     4.74250   6.631E-30        32
     4.74350   4.731E-30        30
     4.74450   8.191E-30        35
     4.74550   9.056E-30        39
     4.74650   5.617E-30        33
     4.74750   8.640E-30        41
     4.74850   9.096E-30        41
     4.74950   1.031E-29        46
     4.75050   9.491E-30        40
     4.75150   4.472E-30        29
     4.75250   5.397E-30        24
     4.75350   1.070E-29        42
     4.75450   7.462E-30        30
     4.75550   1.315E-29        34
     4.75650   6.770E-30        29
     4.75750   4.998E-30        26
     4.75850   7.207E-30        33
     4.75950   8.661E-30        40
     4.76050   2.651E-30        22
     4.76150   6.688E-30        27
     4.76250   7.569E-30        29
     4.76350   1.330E-29        43
     4.76450   6.868E-30        30
     4.76550   5.686E-30        25
     4.76650   9.103E-30        27
     4.76750   7.430E-30        45
     4.76850   5.909E-30        33
     4.76950   3.035E-30        23
     4.77050   5.176E-30        26
     4.77150   7.485E-30        38
     4.77250   7.257E-30        32
     4.77350   1.014E-29        39
     4.77450   1.317E-29        48
     4.77550   5.911E-30        32
     4.77650   8.821E-30        31
     4.77750   8.551E-30        35
     4.77850   7.018E-30        31
     4.77950   4.117E-30        30
     4.78050   1.195E-29        44
     4.78150   5.078E-30        24
     4.78250   9.156E-30        28
     4.78350   5.577E-30        33
     4.78450   8.897E-30        46
     4.78550   7.318E-30        37
     4.78650   7.107E-30        32
     4.78750   4.710E-30        25
     4.78850   7.891E-30        35
     4.78950   7.576E-30        41
     4.79050   1.095E-29        38
     4.79150   3.286E-30        30
     4.79250   6.139E-30        37
     4.79350   6.170E-30        29
     4.79450   6.757E-30        41
     4.79550   1.027E-29        35
     4.79650   3.463E-30        25
     4.79750   4.592E-30        30
     4.79850   4.599E-30        25
     4.79950   6.043E-30        32
     4.80050   5.868E-30        31
     4.80150   9.230E-30        42
     4.80250   6.068E-30        40
     4.80350   2.396E-30        19
     4.80450   5.369E-30        32
     4.80550   7.151E-30        25
     4.80650   1.325E-29        48
     4.80750   8.317E-30        33
     4.80850   6.293E-30        36
     4.80950   8.370E-30        31
     4.81050   5.814E-30        39
     4.81150   6.032E-30        29
     4.81250   8.452E-30        47
     4.81350   1.009E-29        45
     4.81450   5.154E-30        30
     4.81550   8.588E-30        27
     4.81650   1.385E-29        40
     4.81750   1.132E-29        34
     4.81850   9.029E-30        34
     4.81950   1.468E-29        52
     4.82050   1.057E-29        54
     4.82150   9.335E-30        31
     4.82250   4.605E-30        30
     4.82350   7.309E-30        34
     4.82450   4.979E-30        31
     4.82550   7.210E-30        35
     4.82650   8.601E-30        38
     4.82750   7.311E-30        26
     4.82850   6.180E-30        39
     4.82950   1.596E-29        42
     4.83050   1.079E-29        42
     4.83150   8.914E-30        39
     4.83250   5.533E-30        36
     4.83350   6.312E-30        24
     4.83450   5.339E-30        37
     4.83550   6.850E-30        39
     4.83650   4.036E-30        20
     4.83750   5.161E-30        29
     4.83850   4.715E-30        32
     4.83950   1.072E-29        34
     4.84050   8.559E-30        35
     4.84150   1.165E-29        50
     4.84250   5.417E-30        39
     4.84350   5.551E-30        34
     4.84450   4.329E-30        25
     4.84550   7.525E-30        37
     4.84650   5.178E-30        34
     4.84750   7.200E-30        40
     4.84850   9.693E-30        39
     4.84950   1.022E-29        33
     4.85050   6.078E-30        33
     4.85150   1.125E-29        45
     4.85250   1.130E-29        33
     4.85350   1.366E-29        43
     4.85450   9.067E-30        28
     4.85550   6.838E-30        36
     4.85650   6.983E-30        37
     4.85750   8.372E-30        29
     4.85850   7.710E-30        36
     4.85950   5.800E-30        35
     4.86050   2.534E-30        22
     4.86150   8.387E-30        25
     4.86250   9.958E-30        40
     4.86350   7.088E-30        27
     4.86450   9.924E-30        44
     4.86550   6.453E-30        41
     4.86650   2.954E-30        26
     4.86750   7.191E-30        34
     4.86850   3.429E-30        29
     4.86950   4.810E-30        23
     4.87050   6.634E-30        35
     4.87150   9.576E-30        45
     4.87250   7.104E-30        37
     4.87350   1.047E-29        46
     4.87450   7.515E-30        44
     4.87550   6.248E-30        31
     4.87650   1.129E-29        51
     4.87750   7.289E-30        34
     4.87850   9.993E-30        32
     4.87950   7.886E-30        36
     4.88050   5.756E-30        31
     4.88150   4.179E-30        30
     4.88250   4.134E-30        40
     4.88350   1.321E-29        61
     4.88450   1.171E-29        54
     4.88550   1.071E-29        38
     4.88650   1.238E-29        42
     4.88750   3.777E-30        24
     4.88850   8.268E-30        49
     4.88950   6.747E-30        41
     4.89050   8.012E-30        31
     4.89150   4.475E-30        24
     4.89250   7.727E-30        30
     4.89350   9.052E-30        39
     4.89450   9.552E-30        54
     4.89550   4.090E-30        33
     4.89650   7.487E-30        34
     4.89750   5.161E-30        39
     4.89850   5.372E-30        37
     4.89950   7.460E-30        31
     4.90050   6.353E-30        28
     4.90150   8.941E-30        45
     4.90250   7.488E-30        32
     4.90350   7.450E-30        35
     4.90450   8.703E-30        30
     4.90550   7.718E-30        32
     4.90650   7.797E-30        33
     4.90750   5.969E-30        35
     4.90850   5.992E-30        28
     4.90950   4.764E-30        33
     4.91050   8.720E-30        31
     4.91150   8.331E-30        44
     4.91250   9.421E-30        40
     4.91350   2.344E-30        24
     4.91450   2.782E-30        26
     4.91550   1.003E-29        42
     4.91650   1.004E-29        32
     4.91750   5.447E-30        31
     4.91850   4.247E-30        30
     4.91950   8.611E-30        35
     4.92050   5.678E-30        31
     4.92150   6.710E-30        30
     4.92250   9.072E-30        33
     4.92350   4.842E-30        21
     4.92450   8.583E-30        32
     4.92550   6.978E-30        28
     4.92650   7.740E-30        36
     4.92750   6.257E-30        34
     4.92850   5.333E-30        25
     4.92950   8.923E-30        35
     4.93050   8.435E-30        34
     4.93150   7.356E-30        28
     4.93250   5.638E-30        37
     4.93350   5.699E-30        41
     4.93450   1.026E-29        52
     4.93550   9.249E-30        56
     4.93650   6.020E-30        33
     4.93750   6.693E-30        41
     4.93850   3.451E-30        36
     4.93950   1.183E-29        41
     4.94050   5.481E-30        39
     4.94150   2.970E-30        23
     4.94250   8.936E-30        43
     4.94350   5.736E-30        39
     4.94450   1.174E-29        50
     4.94550   6.557E-30        27
     4.94650   7.068E-30        34
     4.94750   7.197E-30        43
     4.94850   1.034E-29        70
     4.94950   9.154E-30        57
     4.95050   9.851E-30        42
     4.95150   9.186E-30        34
     4.95250   8.864E-30        41
     4.95350   1.222E-29        52
     4.95450   7.635E-30        51
     4.95550   8.377E-30        47
     4.95650   1.208E-29        47
     4.95750   1.266E-29        41
     4.95850   1.320E-29        54
     4.95950   1.606E-29        55
     4.96050   8.708E-30        59
     4.96150   5.614E-30        36
     4.96250   9.021E-30        41
     4.96350   7.921E-30        31
     4.96450   8.035E-30        37
     4.96550   9.490E-30        32
     4.96650   6.889E-30        42
     4.96750   1.441E-29        52
     4.96850   8.043E-30        47
     4.96950   5.092E-30        38
     4.97050   1.153E-29        44
     4.97150   1.426E-29        43
     4.97250   8.179E-30        30
     4.97350   6.805E-30        39
     4.97450   6.915E-30        30
     4.97550   6.709E-30        31
     4.97650   7.569E-30        30
     4.97750   5.193E-30        20
     4.97850   4.788E-30        32
     4.97950   7.500E-30        33
     4.98050   5.667E-30        31
     4.98150   6.485E-30        31
     4.98250   4.469E-30        27
     4.98350   7.564E-30        46
     4.98450   8.823E-30        34
     4.98550   3.515E-30        28
     4.98650   9.179E-30        41
     4.98750   8.734E-30        41
     4.98850   8.094E-30        35
     4.98950   5.952E-30        33
     4.99050   9.633E-30        27
     4.99150   8.435E-30        34
     4.99250   1.019E-29        35
     4.99350   7.441E-30        35
     4.99450   6.632E-30        40
     4.99550   3.103E-30        29
     4.99650   9.120E-30        39
     4.99750   8.333E-30        41
     4.99850   3.464E-30        28
     4.99950   5.425E-30        34
     5.00050   8.516E-30        40
     5.00150   1.009E-29        38
     5.00250   7.838E-30        40
     5.00350   9.550E-30        45
     5.00450   1.050E-29        44
     5.00550   8.843E-30        33
     5.00650   1.338E-29        51
     5.00750   6.280E-30        30
     5.00850   6.330E-30        30
     5.00950   4.195E-30        30
     5.01050   5.557E-30        39
     5.01150   7.075E-30        39
     5.01250   7.889E-30        32
     5.01350   1.372E-29        37
     5.01450   5.986E-30        25
     5.01550   6.351E-30        30
     5.01650   6.373E-30        35
     5.01750   3.125E-30        27
     5.01850   6.864E-30        27
     5.01950   8.038E-30        34
     5.02050   5.321E-30        24
     5.02150   4.801E-30        27
     5.02250   2.727E-30        27
     5.02350   5.643E-30        24
     5.02450   3.704E-30        32
     5.02550   8.841E-30        46
     5.02650   6.302E-30        29
     5.02750   6.328E-30        29
     5.02850   9.325E-30        47
     5.02950   1.249E-29        45
     5.03050   6.840E-30        40
     5.03150   6.822E-30        32
     5.03250   5.822E-30        25
     5.03350   9.674E-30        49
     5.03450   8.010E-30        37
     5.03550   9.582E-30        36
     5.03650   5.754E-30        28
     5.03750   5.212E-30        23
     5.03850   7.029E-30        31
     5.03950   6.042E-30        30
     5.04050   4.848E-30        34
     5.04150   1.434E-29        41
     5.04250   4.964E-30        25
     5.04350   5.537E-30        33
     5.04450   5.540E-30        35
     5.04550   8.877E-30        34
     5.04650   3.201E-30        21
     5.04750   1.165E-29        48
     5.04850   5.789E-30        34
     5.04950   6.162E-30        22
     5.05050   4.845E-30        44
     5.05150   6.195E-30        27
     5.05250   9.800E-30        29
     5.05350   1.277E-29        41
     5.05450   1.146E-29        38
     5.05550   6.902E-30        35
     5.05650   1.091E-29        42
     5.05750   1.934E-30        30
     5.05850   8.690E-30        31
     5.05950   1.196E-29        41
     5.06050   7.404E-30        39
     5.06150   1.096E-29        37
     5.06250   5.061E-30        34
     5.06350   9.533E-30        35
     5.06450   6.770E-30        34
     5.06550   8.384E-30        28
     5.06650   1.032E-29        43
     5.06750   9.553E-30        51
     5.06850   9.768E-30        47
     5.06950   5.054E-30        29
     5.07050   1.055E-29        39
     5.07150   9.362E-30        42
     5.07250   6.373E-30        42
     5.07350   1.128E-29        51
     5.07450   1.084E-29        43
     5.07550   1.115E-29        47
     5.07650   1.476E-29        51
     5.07750   5.590E-30        31
     5.07850   1.010E-29        44
     5.07950   1.422E-29        50
     5.08050   6.177E-30        27
     5.08150   3.026E-30        26
     5.08250   5.583E-30        38
     5.08350   7.566E-30        34
     5.08450   8.569E-30        38
     5.08550   7.971E-30        47
     5.08650   4.253E-30        35
     5.08750   6.076E-30        33
     5.08850   7.196E-30        38
     5.08950   6.629E-30        39
     5.09050   1.166E-29        42
     5.09150   1.043E-29        40
     5.09250   1.579E-29        51
     5.09350   1.035E-29        45
     5.09450   8.229E-30        42
     5.09550   1.244E-29        31
     5.09650   1.748E-29        54
     5.09750   7.582E-30        37
     5.09850   7.845E-30        55
     5.09950   7.259E-30        34
     5.10050   5.354E-30        27
     5.10150   7.661E-30        32
     5.10250   1.036E-29        42
     5.10350   9.084E-30        30
     5.10450   5.618E-30        33
     5.10550   8.724E-30        35
     5.10650   8.260E-30        39
     5.10750   6.189E-30        36
     5.10850   7.976E-30        34
     5.10950   4.241E-30        33
     5.11050   1.063E-29        39
     5.11150   1.019E-29        60
     5.11250   8.590E-30        38
     5.11350   1.041E-29        37
     5.11450   6.507E-30        29
     5.11550   8.975E-30        36
     5.11650   5.943E-30        45
     5.11750   9.701E-30        47
     5.11850   9.707E-30        44
     5.11950   6.561E-30        28
     5.12050   9.487E-30        38
     5.12150   5.422E-30        29
     5.12250   7.980E-30        40
     5.12350   8.131E-30        35
     5.12450   1.603E-29        49
     5.12550   8.835E-30        35
     5.12650   9.362E-30        40
     5.12750   9.995E-30        38
     5.12850   7.315E-30        44
     5.12950   7.989E-30        31
     5.13050   4.503E-30        37
     5.13150   7.344E-30        38
     5.13250   8.804E-30        37
     5.13350   7.861E-30        41
     5.13450   8.485E-30        36
     5.13550   4.815E-30        37
     5.13650   8.600E-30        39
     5.13750   6.688E-30        39
     5.13850   1.025E-29        44
     5.13950   9.867E-30        56
     5.14050   1.091E-29        50
     5.14150   9.012E-30        59
     5.14250   8.614E-30        41
     5.14350   9.575E-30        48
     5.14450   6.227E-30        42
     5.14550   8.111E-30        42
     5.14650   3.976E-30        25
     5.14750   6.952E-30        38
     5.14850   7.123E-30        30
     5.14950   9.879E-30        37
     5.15050   7.476E-30        41
     5.15150   1.072E-29        45
     5.15250   1.008E-29        38
     5.15350   4.985E-30        38
     5.15450   7.181E-30        32
     5.15550   5.901E-30        28
     5.15650   1.634E-29        52
     5.15750   7.883E-30        36
     5.15850   9.103E-30        37
     5.15950   6.434E-30        43
     5.16050   1.045E-29        51
     5.16150   9.837E-30        37
     5.16250   8.256E-30        26
     5.16350   8.261E-30        38
     5.16450   6.911E-30        39
     5.16550   5.640E-30        28
     5.16650   5.781E-30        26
     5.16750   3.151E-30        26
     5.16850   1.156E-29        43
     5.16950   7.222E-30        45
     5.17050   8.427E-30        43
     5.17150   8.184E-30        41
     5.17250   7.585E-30        37
     5.17350   4.137E-30        28
     5.17450   7.286E-30        37
     5.17550   9.508E-30        33
     5.17650   8.751E-30        45
     5.17750   5.273E-30        29
     5.17850   4.198E-30        33
     5.17950   9.582E-30        45
     5.18050   8.981E-30        37
     5.18150   5.381E-30        39
     5.18250   3.796E-30        28
     5.18350   8.136E-30        39
     5.18450   5.702E-30        35
     5.18550   6.957E-30        34
     5.18650   1.024E-29        43
     5.18750   6.377E-30        39
     5.18850   5.104E-30        34
     5.18950   8.453E-30        24
     5.19050   7.468E-30        42
     5.19150   6.789E-30        32
     5.19250   1.095E-29        51
     5.19350   9.427E-30        38
     5.19450   1.157E-29        41
     5.19550   1.078E-29        44
     5.19650   7.074E-30        34
     5.19750   7.148E-30        37
     5.19850   7.543E-30        39
     5.19950   5.139E-30        40
     5.20050   6.782E-30        41
     5.20150   5.044E-30        33
     5.20250   5.776E-30        27
     5.20350   4.119E-30        19
     5.20450   5.388E-30        31
     5.20550   9.071E-30        32
     5.20650   8.033E-30        35
     5.20750   5.589E-30        31
     5.20850   5.873E-30        38
     5.20950   7.867E-30        37
     5.21050   4.281E-30        29
     5.21150   9.762E-30        41
     5.21250   6.152E-30        43
     5.21350   1.069E-29        37
     5.21450   7.038E-30        29
     5.21550   6.645E-30        34
     5.21650   1.202E-29        54
     5.21750   9.727E-30        54
     5.21850   1.486E-29        73
     5.21950   8.208E-30        37
     5.22050   1.391E-29        51
     5.22150   9.647E-30        46
     5.22250   1.510E-29        46
     5.22350   1.376E-29        77
     5.22450   1.162E-29        53
     5.22550   1.156E-29        54
     5.22650   1.145E-29        60
     5.22750   8.046E-30        44
     5.22850   7.587E-30        45
     5.22950   6.511E-30        40
     5.23050   9.121E-30        50
     5.23150   9.679E-30        53
     5.23250   7.236E-30        49
     5.23350   1.152E-29        44
     5.23450   2.182E-29        67
     5.23550   1.211E-29        50
     5.23650   9.341E-30        48
     5.23750   1.362E-29        54
     5.23850   6.513E-30        37
     5.23950   7.806E-30        55
     5.24050   6.073E-30        36
     5.24150   6.925E-30        50
     5.24250   3.606E-30        36
     5.24350   7.406E-30        42
     5.24450   7.482E-30        38
     5.24550   7.755E-30        52
     5.24650   8.396E-30        34
     5.24750   6.594E-30        34
     5.24850   1.015E-29        53
     5.24950   1.053E-29        36
     5.25050   1.540E-29        63
     5.25150   3.239E-30        25
     5.25250   8.175E-30        40
     5.25350   9.905E-30        32
     5.25450   7.266E-30        32
     5.25550   6.788E-30        44
     5.25650   7.173E-30        47
     5.25750   1.305E-29        40
     5.25850   7.327E-30        30
     5.25950   1.311E-29        49
     5.26050   1.158E-29        42
     5.26150   8.703E-30        48
     5.26250   1.600E-29        58
     5.26350   6.233E-30        33
     5.26450   1.384E-29        46
     5.26550   8.527E-30        33
     5.26650   5.232E-30        32
     5.26750   9.649E-30        35
     5.26850   8.827E-30        40
     5.26950   6.193E-30        37
     5.27050   7.708E-30        40
     5.27150   6.057E-30        34
     5.27250   6.281E-30        44
     5.27350   8.530E-30        29
     5.27450   8.538E-30        37
     5.27550   1.001E-29        49
     5.27650   5.931E-30        28
     5.27750   7.844E-30        34
     5.27850   1.129E-29        45
     5.27950   1.044E-29        39
     5.28050   9.740E-30        32
     5.28150   7.216E-30        35
     5.28250   6.493E-30        44
     5.28350   5.934E-30        30
     5.28450   6.017E-30        32
     5.28550   6.042E-30        34
     5.28650   6.233E-30        28
     5.28750   7.988E-30        40
     5.28850   7.365E-30        35
     5.28950   8.271E-30        44
     5.29050   9.930E-30        42
     5.29150   1.221E-29        38
     5.29250   1.295E-29        49
     5.29350   7.632E-30        38
     5.29450   8.582E-30        49
     5.29550   8.928E-30        44
     5.29650   4.100E-30        32
     5.29750   9.427E-30        47
     5.29850   4.084E-30        31
     5.29950   7.443E-30        46
     5.30050   6.831E-30        30
     5.30150   5.225E-30        33
     5.30250   6.858E-30        36
     5.30350   5.242E-30        28
     5.30450   5.464E-30        30
     5.30550   3.344E-30        34
     5.30650   3.959E-30        29
     5.30750   1.356E-29        36
     5.30850   8.867E-30        40
     5.30950   1.382E-29        51
     5.31050   1.049E-29        41
     5.31150   6.506E-30        34
     5.31250   7.440E-30        40
     5.31350   3.968E-30        25
     5.31450   5.806E-30        38
     5.31550   1.093E-29        39
     5.31650   8.167E-30        24
     5.31750   1.203E-29        37
     5.31850   6.278E-30        35
     5.31950   2.706E-30        25
     5.32050   8.509E-30        40
     5.32150   5.870E-30        41
     5.32250   7.208E-30        39
     5.32350   7.597E-30        37
     5.32450   9.474E-30        52
     5.32550   1.073E-29        36
     5.32650   1.494E-29        54
     5.32750   7.395E-30        42
     5.32850   1.001E-29        38
     5.32950   1.021E-29        51
     5.33050   1.391E-29        51
     5.33150   1.038E-29        43
     5.33250   1.025E-29        50
     5.33350   1.039E-29        35
     5.33450   3.265E-30        26
     5.33550   5.068E-30        36
     5.33650   1.255E-29        46
     5.33750   6.760E-30        32
     5.33850   9.999E-30        32
     5.33950   8.861E-30        40
     5.34050   8.540E-30        39
     5.34150   1.369E-29        43
     5.34250   1.070E-29        47
     5.34350   5.385E-30        34
     5.34450   1.057E-29        48
     5.34550   7.629E-30        40
     5.34650   7.181E-30        34
     5.34750   8.941E-30        38
     5.34850   6.459E-30        39
     5.34950   8.500E-30        43
     5.35050   8.671E-30        36
     5.35150   1.138E-29        46
     5.35250   7.149E-30        40
     5.35350   6.717E-30        42
     5.35450   6.819E-30        31
     5.35550   1.041E-29        40
     5.35650   1.073E-29        52
     5.35750   8.504E-30        45
     5.35850   3.639E-30        35
     5.35950   9.759E-30        43
     5.36050   1.505E-29        60
     5.36150   8.318E-30        52
     5.36250   9.350E-30        42
     5.36350   4.347E-30        26
     5.36450   1.207E-29        50
     5.36550   4.968E-30        37
     5.36650   8.477E-30        38
     5.36750   1.225E-29        47
     5.36850   1.435E-29        44
     5.36950   1.348E-29        45
     5.37050   1.345E-29        48
     5.37150   1.281E-29        56
     5.37250   1.143E-29        52
     5.37350   8.029E-30        36
     5.37450   8.798E-30        37
     5.37550   8.299E-30        47
     5.37650   1.182E-29        62
     5.37750   9.650E-30        45
     5.37850   6.550E-30        41
     5.37950   1.222E-29        50
     5.38050   1.135E-29        37
     5.38150   1.482E-29        59
     5.38250   6.629E-30        33
     5.38350   7.147E-30        36
     5.38450   8.117E-30        46
     5.38550   1.117E-29        50
     5.38650   8.578E-30        37
     5.38750   7.445E-30        45
     5.38850   8.698E-30        35
     5.38950   1.218E-29        58
     5.39050   3.772E-30        39
     5.39150   6.237E-30        30
     5.39250   5.506E-30        38
     5.39350   3.376E-30        24
     5.39450   1.480E-29        51
     5.39550   8.267E-30        47
     5.39650   8.522E-30        67
     5.39750   1.147E-29        57
     5.39850   1.302E-29        51
     5.39950   7.012E-30        51
     5.40050   1.194E-29        55
     5.40150   7.175E-30        36
     5.40250   8.258E-30        57
     5.40350   6.704E-30        49
     5.40450   4.625E-30        36
     5.40550   7.619E-30        39
     5.40650   6.955E-30        38
     5.40750   7.649E-30        35
     5.40850   7.020E-30        40
     5.40950   1.013E-29        56
     5.41050   8.847E-30        41
     5.41150   7.134E-30        37
     5.41250   7.333E-30        47
     5.41350   4.261E-30        33
     5.41450   9.253E-30        46
     5.41550   8.571E-30        41
     5.41650   7.642E-30        34
     5.41750   5.007E-30        39
     5.41850   1.178E-29        38
     5.41950   1.064E-29        58
     5.42050   5.702E-30        33
     5.42150   9.449E-30        38
     5.42250   1.012E-29        56
     5.42350   7.378E-30        37
     5.42450   7.995E-30        46
     5.42550   8.676E-30        46
     5.42650   1.054E-29        51
     5.42750   1.142E-29        48
     5.42850   4.956E-30        36
     5.42950   5.043E-30        42
     5.43050   9.011E-30        35
     5.43150   9.531E-30        37
     5.43250   1.128E-29        41
     5.43350   1.128E-29        35
     5.43450   1.337E-29        51
     5.43550   9.872E-30        38
     5.43650   7.108E-30        40
     5.43750   8.582E-30        40
     5.43850   7.035E-30        43
     5.43950   4.698E-30        31
     5.44050   9.048E-30        31
     5.44150   6.411E-30        53
     5.44250   8.512E-30        41
     5.44350   8.899E-30        41
     5.44450   1.049E-29        41
     5.44550   1.009E-29        47
     5.44650   8.445E-30        33
     5.44750   6.965E-30        35
     5.44850   7.390E-30        37
     5.44950   9.317E-30        36
     5.45050   1.102E-29        44
     5.45150   8.986E-30        44
     5.45250   8.217E-30        43
     5.45350   1.219E-29        42
     5.45450   7.081E-30        44
     5.45550   6.403E-30        45
     5.45650   1.185E-29        39
     5.45750   5.062E-30        26
     5.45850   1.026E-29        50
     5.45950   7.430E-30        50
     5.46050   6.705E-30        36
     5.46150   1.187E-29        41
     5.46250   1.019E-29        54
     5.46350   8.414E-30        54
     5.46450   1.261E-29        49
     5.46550   7.756E-30        39
     5.46650   9.401E-30        51
     5.46750   8.752E-30        39
     5.46850   7.292E-30        30
     5.46950   5.820E-30        32
     5.47050   5.518E-30        39
     5.47150   8.790E-30        37
     5.47250   1.346E-29        47
     5.47350   1.040E-29        42
     5.47450   7.677E-30        38
     5.47550   6.590E-30        33
     5.47650   7.017E-30        38
     5.47750   9.544E-30        32
     5.47850   4.983E-30        23
     5.47950   7.202E-30        37
     5.48050   8.392E-30        35
     5.48150   1.262E-29        43
     5.48250   7.470E-30        46
     5.48350   6.339E-30        39
     5.48450   6.826E-30        32
     5.48550   4.770E-30        35
     5.48650   7.205E-30        31
     5.48750   5.171E-30        41
     5.48850   9.876E-30        44
     5.48950   9.967E-30        42
     5.49050   1.075E-29        53
     5.49150   8.913E-30        38
     5.49250   1.056E-29        74
     5.49350   9.748E-30        69
     5.49450   1.154E-29        52
     5.49550   1.005E-29        52
     5.49650   1.222E-29        43
     5.49750   1.477E-29        64
     5.49850   1.581E-29        77
     5.49950   1.622E-29        70
     5.50050   1.206E-29        67
     5.50150   1.429E-29        68
     5.50250   1.038E-29        61
     5.50350   1.542E-29        64
     5.50450   1.206E-29        56
     5.50550   8.333E-30        53
     5.50650   1.153E-29        58
     5.50750   1.044E-29        57
     5.50850   1.630E-29        64
     5.50950   7.505E-30        41
     5.51050   1.618E-29        63
     5.51150   1.092E-29        65
     5.51250   1.383E-29        58
     5.51350   1.830E-29        76
     5.51450   8.116E-30        46
     5.51550   1.224E-29        57
     5.51650   1.053E-29        52
     5.51750   1.259E-29        50
     5.51850   9.775E-30        37
     5.51950   1.266E-29        52
     5.52050   1.174E-29        50
     5.52150   8.879E-30        43
     5.52250   6.587E-30        35
     5.52350   1.322E-29        51
     5.52450   7.099E-30        56
     5.52550   6.442E-30        27
     5.52650   7.963E-30        43
     5.52750   4.452E-30        25
     5.52850   1.403E-29        39
     5.52950   1.086E-29        37
     5.53050   1.323E-29        59
     5.53150   1.249E-29        42
     5.53250   1.168E-29        57
     5.53350   1.503E-29        52
     5.53450   7.141E-30        32
     5.53550   6.482E-30        43
     5.53650   4.074E-30        36
     5.53750   1.406E-29        43
     5.53850   6.698E-30        36
     5.53950   1.056E-29        47
     5.54050   5.258E-30        37
     5.54150   9.948E-30        43
     5.54250   8.690E-30        52
     5.54350   3.561E-30        34
     5.54450   2.988E-30        32
     5.54550   4.399E-30        22
     5.54650   9.741E-30        45
     5.54750   8.400E-30        38
     5.54850   7.310E-30        38
     5.54950   7.079E-30        38
     5.55050   7.626E-30        34
     5.55150   9.757E-30        41
     5.55250   5.147E-30        38
     5.55350   7.411E-30        41
     5.55450   7.207E-30        38
     5.55550   7.511E-30        41
     5.55650   1.120E-29        51
     5.55750   1.141E-29        46
     5.55850   5.605E-30        31
     5.55950   1.026E-29        44
     5.56050   1.112E-29        45
     5.56150   1.515E-29        49
     5.56250   1.142E-29        39
     5.56350   9.948E-30        39
     5.56450   8.832E-30        52
     5.56550   4.642E-30        31
     5.56650   4.543E-30        24
     5.56750   6.480E-30        33
     5.56850   7.928E-30        33
     5.56950   9.678E-30        30
     5.57050   1.291E-29        47
     5.57150   9.703E-30        43
     5.57250   7.338E-30        39
     5.57350   5.205E-30        28
     5.57450   4.898E-30        27
     5.57550   8.374E-30        38
     5.57650   1.143E-29        44
     5.57750   8.921E-30        31
     5.57850   9.290E-30        37
     5.57950   6.683E-30        39
     5.58050   9.273E-30        50
     5.58150   1.026E-29        49
     5.58250   8.568E-30        48
     5.58350   6.151E-30        34
     5.58450   8.661E-30        55
     5.58550   6.050E-30        45
     5.58650   1.008E-29        55
     5.58750   3.442E-30        24
     5.58850   1.090E-29        40
     5.58950   9.835E-30        40
     5.59050   1.340E-29        44
     5.59150   6.167E-30        38
     5.59250   1.055E-29        38
     5.59350   8.930E-30        32
     5.59450   7.456E-30        31
     5.59550   7.795E-30        36
     5.59650   1.246E-29        39
     5.59750   7.890E-30        40
     5.59850   7.451E-30        36
     5.59950   1.037E-29        50
     5.60050   1.388E-29        55
     5.60150   6.642E-30        41
     5.60250   5.691E-30        40
     5.60350   6.955E-30        31
     5.60450   1.013E-29        42
     5.60550   6.778E-30        29
     5.60650   1.259E-29        34
     5.60750   5.757E-30        36
     5.60850   1.121E-29        51
     5.60950   1.337E-29        46
     5.61050   8.489E-30        47
     5.61150   5.422E-30        39
     5.61250   1.286E-29        34
     5.61350   1.041E-29        27
     5.61450   9.657E-30        40
     5.61550   1.251E-29        52
     5.61650   1.053E-29        41
     5.61750   8.255E-30        44
     5.61850   8.572E-30        45
     5.61950   1.492E-29        58
     5.62050   1.068E-29        45
     5.62150   1.172E-29        40
     5.62250   7.276E-30        33
     5.62350   1.088E-29        64
     5.62450   1.270E-29        40
     5.62550   9.063E-30        48
     5.62650   8.133E-30        40
     5.62750   8.037E-30        36
     5.62850   1.187E-29        48
     5.62950   5.551E-30        28
     5.63050   7.561E-30        48
     5.63150   9.244E-30        53
     5.63250   6.917E-30        44
     5.63350   6.012E-30        42
     5.63450   7.297E-30        52
     5.63550   7.926E-30        56
     5.63650   9.574E-30        46
     5.63750   1.124E-29        53
     5.63850   1.127E-29        44
     5.63950   1.093E-29        40
     5.64050   1.036E-29        43
     5.64150   8.803E-30        41
     5.64250   1.233E-29        48
     5.64350   1.454E-29        59
     5.64450   1.090E-29        54
     5.64550   1.725E-29        56
     5.64650   1.001E-29        49
     5.64750   1.212E-29        50
     5.64850   1.454E-29        50
     5.64950   4.425E-30        38
     5.65050   1.302E-29        45
     5.65150   9.545E-30        41
     5.65250   9.681E-30        63
     5.65350   1.294E-29        47
     5.65450   1.376E-29        62
     5.65550   1.150E-29        54
     5.65650   1.540E-29        70
     5.65750   1.030E-29        45
     5.65850   1.274E-29        49
     5.65950   1.933E-29        64
     5.66050   1.508E-29        55
     5.66150   8.422E-30        46
     5.66250   1.265E-29        54
     5.66350   1.192E-29        66
     5.66450   6.513E-30        37
     5.66550   6.135E-30        37
     5.66650   1.071E-29        43
     5.66750   1.336E-29        63
     5.66850   1.236E-29        61
     5.66950   7.011E-30        64
     5.67050   1.034E-29        44
     5.67150   9.686E-30        48
     5.67250   9.164E-30        53
     5.67350   1.355E-29        59
     5.67450   3.766E-30        40
     5.67550   8.456E-30        43
     5.67650   8.653E-30        43
     5.67750   5.820E-30        36
     5.67850   6.607E-30        45
     5.67950   1.189E-29        48
     5.68050   7.890E-30        38
     5.68150   8.247E-30        46
     5.68250   5.152E-30        50
     5.68350   6.989E-30        40
     5.68450   1.047E-29        35
     5.68550   4.870E-30        37
     5.68650   7.517E-30        40
     5.68750   9.924E-30        47
     5.68850   7.079E-30        38
     5.68950   8.965E-30        46
     5.69050   1.387E-29        57
     5.69150   8.637E-30        45
     5.69250   6.961E-30        35
     5.69350   9.556E-30        46
     5.69450   9.604E-30        44
     5.69550   7.801E-30        45
     5.69650   9.670E-30        53
     5.69750   9.324E-30        46
     5.69850   1.106E-29        41
     5.69950   1.457E-29        57
     5.70050   8.440E-30        43
     5.70150   1.091E-29        41
     5.70250   1.008E-29        44
     5.70350   8.136E-30        59
     5.70450   1.098E-29        55
     5.70550   1.510E-29        64
     5.70650   1.037E-29        51
     5.70750   1.086E-29        51
     5.70850   9.468E-30        42
     5.70950   1.279E-29        54
     5.71050   9.028E-30        39
     5.71150   8.233E-30        43
     5.71250   8.239E-30        53
     5.71350   9.917E-30        46
     5.71450   1.105E-29        49
     5.71550   8.679E-30        51
     5.71650   6.737E-30        45
     5.71750   8.444E-30        42
     5.71850   8.660E-30        49
     5.71950   1.066E-29        52
     5.72050   3.133E-30        36
     5.72150   4.873E-30        41
     5.72250   8.018E-30        42
     5.72350   8.487E-30        34
     5.72450   7.350E-30        42
     5.72550   1.130E-29        40
     5.72650   8.068E-30        35
     5.72750   9.927E-30        53
     5.72850   1.009E-29        47
     5.72950   8.969E-30        50
     5.73050   1.021E-29        60
     5.73150   6.421E-30        37
     5.73250   8.349E-30        38
     5.73350   1.099E-29        45
     5.73450   6.217E-30        30
     5.73550   6.930E-30        34
     5.73650   6.176E-30        29
     5.73750   1.459E-29        54
     5.73850   9.758E-30        53
     5.73950   9.104E-30        39
     5.74050   9.974E-30        48
     5.74150   8.487E-30        40
     5.74250   9.851E-30        38
     5.74350   3.787E-30        32
     5.74450   1.393E-29        53
     5.74550   7.960E-30        49
     5.74650   1.068E-29        42
     5.74750   1.173E-29        46
     5.74850   1.112E-29        45
     5.74950   7.572E-30        47
     5.75050   5.759E-30        32
     5.75150   6.600E-30        34
     5.75250   1.049E-29        50
     5.75350   1.132E-29        43
     5.75450   8.805E-30        45
     5.75550   8.212E-30        54
     5.75650   8.828E-30        42
     5.75750   1.666E-29        61
     5.75850   9.995E-30        48
     5.75950   1.518E-29        51
     5.76050   1.040E-29        50
     5.76150   8.146E-30        48
     5.76250   7.528E-30        43
     5.76350   1.173E-29        51
     5.76450   1.044E-29        51
     5.76550   6.823E-30        51
     5.76650   1.043E-29        50
     5.76750   1.522E-29        77
     5.76850   1.610E-29        68
     5.76950   5.134E-30        32
     5.77050   9.624E-30        50
     5.77150   1.343E-29        68
     5.77250   1.711E-29        76
     5.77350   1.754E-29        74
     5.77450   1.612E-29        67
     5.77550   1.623E-29        77
     5.77650   1.726E-29        67
     5.77750   1.750E-29        84
     5.77850   1.328E-29        73
     5.77950   6.347E-30        35
     5.78050   1.036E-29        56
     5.78150   1.024E-29        59
     5.78250   1.016E-29        56
     5.78350   1.720E-29        64
     5.78450   1.264E-29        52
     5.78550   9.530E-30        41
     5.78650   1.303E-29        80
     5.78750   1.400E-29        76
     5.78850   1.612E-29        69
     5.78950   1.111E-29        52
     5.79050   7.577E-30        34
     5.79150   6.562E-30        52
     5.79250   7.893E-30        48
     5.79350   6.313E-30        34
     5.79450   1.145E-29        54
     5.79550   1.089E-29        51
     5.79650   9.379E-30        57
     5.79750   1.045E-29        48
     5.79850   9.558E-30        55
     5.79950   5.795E-30        41
     5.80050   1.308E-29        46
     5.80150   1.332E-29        50
     5.80250   4.911E-30        42
     5.80350   1.363E-29        56
     5.80450   9.567E-30        38
     5.80550   6.905E-30        30
     5.80650   9.202E-30        39
     5.80750   8.919E-30        33
     5.80850   1.055E-29        56
     5.80950   1.228E-29        57
     5.81050   6.036E-30        29
     5.81150   6.068E-30        36
     5.81250   3.661E-30        39
     5.81350   8.620E-30        43
     5.81450   1.385E-29        43
     5.81550   9.872E-30        30
     5.81650   1.527E-29        54
     5.81750   1.056E-29        40
     5.81850   1.096E-29        42
     5.81950   9.760E-30        46
     5.82050   9.863E-30        44
     5.82150   1.173E-29        60
     5.82250   7.559E-30        49
     5.82350   8.059E-30        40
     5.82450   8.535E-30        43
     5.82550   5.274E-30        44
     5.82650   8.025E-30        36
     5.82750   8.934E-30        46
     5.82850   5.071E-30        31
     5.82950   1.182E-29        54
     5.83050   9.470E-30        43
     5.83150   5.131E-30        41
     5.83250   7.725E-30        40
     5.83350   1.082E-29        56
     5.83450   9.386E-30        46
     5.83550   8.572E-30        42
     5.83650   7.480E-30        42
     5.83750   6.806E-30        37
     5.83850   1.291E-29        48
     5.83950   1.110E-29        48
     5.84050   1.019E-29        52
     5.84150   6.755E-30        45
     5.84250   1.237E-29        59
     5.84350   5.359E-30        42
     5.84450   1.110E-29        57
     5.84550   6.190E-30        30
     5.84650   6.858E-30        42
     5.84750   1.074E-29        47
     5.84850   7.287E-30        31
     5.84950   9.495E-30        45
     5.85050   8.831E-30        49
     5.85150   8.593E-30        57
     5.85250   9.205E-30        43
     5.85350   1.340E-29        43
     5.85450   7.152E-30        37
     5.85550   1.080E-29        50
     5.85650   1.250E-29        45
     5.85750   1.143E-29        46
     5.85850   7.131E-30        43
     5.85950   8.118E-30        46
     5.86050   7.846E-30        44
     5.86150   8.835E-30        45
     5.86250   6.841E-30        40
     5.86350   1.338E-29        38
     5.86450   7.740E-30        41
     5.86550   8.944E-30        34
     5.86650   1.485E-29        53
     5.86750   9.534E-30        35
     5.86850   8.762E-30        44
     5.86950   8.887E-30        47
     5.87050   9.401E-30        50
     5.87150   8.175E-30        49
     5.87250   1.008E-29        43
     5.87350   8.735E-30        46
     5.87450   7.593E-30        44
     5.87550   5.628E-30        43
     5.87650   1.113E-29        44
     5.87750   4.287E-30        36
     5.87850   1.024E-29        49
     5.87950   1.197E-29        50
     5.88050   9.776E-30        50
     5.88150   6.404E-30        40
     5.88250   1.161E-29        34
     5.88350   6.130E-30        34
     5.88450   1.074E-29        45
     5.88550   8.961E-30        41
     5.88650   6.884E-30        40
     5.88750   1.074E-29        49
     5.88850   9.679E-30        42
     5.88950   8.209E-30        45
     5.89050   5.230E-30        40
     5.89150   8.927E-30        42
     5.89250   8.171E-30        40
     5.89350   9.436E-30        40
     5.89450   5.412E-30        38
     5.89550   1.109E-29        47
     5.89650   1.284E-29        48
     5.89750   8.394E-30        35
     5.89850   8.738E-30        47
     5.89950   8.482E-30        43
     5.90050   7.961E-30        30
     5.90150   1.499E-29        49
     5.90250   1.375E-29        57
     5.90350   2.037E-29        71
     5.90450   1.114E-29        55
     5.90550   1.206E-29        71
     5.90650   1.435E-29        67
     5.90750   1.048E-29        53
     5.90850   1.045E-29        58
     5.90950   8.955E-30        49
     5.91050   1.034E-29        54
     5.91150   1.408E-29        58
     5.91250   8.794E-30        52
     5.91350   7.902E-30        48
     5.91450   9.753E-30        46
     5.91550   1.222E-29        51
     5.91650   9.283E-30        45
     5.91750   7.229E-30        36
     5.91850   1.225E-29        48
     5.91950   1.006E-29        48
     5.92050   2.021E-29        61
     5.92150   1.789E-29        60
     5.92250   1.073E-29        46
     5.92350   1.189E-29        59
     5.92450   7.262E-30        53
     5.92550   1.423E-29        63
     5.92650   1.210E-29        56
     5.92750   1.565E-29        49
     5.92850   1.344E-29        42
     5.92950   1.095E-29        52
     5.93050   1.404E-29        47
     5.93150   1.792E-29        56
     5.93250   1.397E-29        53
     5.93350   6.161E-30        30
     5.93450   9.976E-30        57
     5.93550   1.137E-29        48
     5.93650   1.202E-29        49
     5.93750   8.862E-30        38
     5.93850   7.786E-30        43
     5.93950   1.027E-29        50
     5.94050   6.332E-30        43
     5.94150   1.225E-29        44
     5.94250   8.066E-30        46
     5.94350   1.224E-29        60
     5.94450   1.361E-29        52
     5.94550   5.413E-30        48
     5.94650   1.317E-29        55
     5.94750   1.215E-29        57
     5.94850   1.052E-29        49
     5.94950   1.022E-29        63
     5.95050   5.962E-30        31
     5.95150   1.114E-29        65
     5.95250   6.081E-30        50
     5.95350   1.059E-29        59
     5.95450   8.702E-30        50
     5.95550   1.028E-29        52
     5.95650   6.566E-30        45
     5.95750   8.484E-30        54
     5.95850   1.032E-29        48
     5.95950   1.372E-29        57
     5.96050   1.223E-29        50
     5.96150   8.666E-30        38
     5.96250   9.501E-30        44
     5.96350   1.039E-29        58
     5.96450   1.019E-29        57
     5.96550   1.384E-29        54
     5.96650   1.644E-29        63
     5.96750   8.850E-30        56
     5.96850   5.389E-30        45
     5.96950   1.055E-29        41
     5.97050   6.062E-30        35
     5.97150   8.832E-30        50
     5.97250   6.051E-30        46
     5.97350   9.485E-30        55
     5.97450   8.630E-30        45
     5.97550   8.624E-30        32
     5.97650   7.341E-30        42
     5.97750   1.145E-29        47
     5.97850   6.438E-30        38
     5.97950   1.046E-29        35
     5.98050   1.106E-29        50
     5.98150   1.031E-29        43
     5.98250   7.131E-30        50
     5.98350   1.170E-29        45
     5.98450   1.017E-29        49
     5.98550   5.961E-30        44
     5.98650   1.098E-29        47
     5.98750   5.910E-30        41
     5.98850   1.180E-29        46
     5.98950   1.205E-29        60
     5.99050   7.696E-30        39
     5.99150   1.047E-29        48
     5.99250   5.091E-30        41
     5.99350   6.003E-30        27
     5.99450   1.173E-29        64
     5.99550   7.028E-30        36
     5.99650   1.274E-29        51
     5.99750   1.200E-29        61
     5.99850   1.139E-29        50
     5.99950   1.050E-29        48
     6.00050   8.496E-30        51
     6.00150   8.510E-30        44
     6.00250   1.372E-29        52
     6.00350   1.662E-29        52
     6.00450   1.801E-29        62
     6.00550   1.218E-29        40
     6.00650   8.131E-30        46
     6.00750   9.541E-30        44
     6.00850   6.755E-30        41
     6.00950   1.094E-29        44
     6.01050   1.506E-29        72
     6.01150   1.238E-29        63
     6.01250   1.130E-29        43
     6.01350   9.481E-30        47
     6.01450   9.677E-30        52
     6.01550   1.078E-29        60
     6.01650   1.134E-29        61
     6.01750   1.510E-29        50
     6.01850   1.499E-29        57
     6.01950   7.496E-30        38
     6.02050   7.287E-30        42
     6.02150   1.159E-29        49
     6.02250   1.215E-29        37
     6.02350   1.197E-29        57
     6.02450   2.052E-29        57
     6.02550   7.400E-30        40
     6.02650   9.412E-30        57
     6.02750   1.670E-29        55
     6.02850   6.430E-30        47
     6.02950   9.938E-30        51
     6.03050   1.479E-29        60
     6.03150   1.297E-29        49
     6.03250   1.527E-29        67
     6.03350   1.133E-29        60
     6.03450   9.186E-30        50
     6.03550   7.373E-30        51
     6.03650   8.323E-30        48
     6.03750   1.027E-29        54
     6.03850   7.336E-30        51
     6.03950   1.724E-29        61
     6.04050   1.182E-29        65
     6.04150   1.348E-29        73
     6.04250   1.140E-29        66
     6.04350   8.618E-30        58
     6.04450   1.093E-29        49
     6.04550   7.628E-30        49
     6.04650   1.129E-29        59
     6.04750   2.298E-29       104
     6.04850   2.164E-29        82
     6.04950   1.144E-29        72
     6.05050   1.004E-29        57
     6.05150   1.262E-29        56
     6.05250   9.610E-30        67
     6.05350   1.316E-29        61
     6.05450   7.066E-30        49
     6.05550   9.200E-30        49
     6.05650   1.340E-29        58
     6.05750   1.644E-29        70
     6.05850   2.349E-29        82
     6.05950   1.491E-29        61
     6.06050   9.419E-30        55
     6.06150   1.321E-29        63
     6.06250   1.270E-29        75
     6.06350   9.856E-30        80
     6.06450   1.726E-29        62
     6.06550   4.763E-30        31
     6.06650   7.662E-30        38
     6.06750   1.404E-29        68
     6.06850   1.015E-29        48
     6.06950   1.059E-29        45
     6.07050   4.653E-30        47
     6.07150   1.064E-29        44
     6.07250   4.326E-30        42
     6.07350   1.178E-29        45
     6.07450   1.304E-29        58
     6.07550   8.347E-30        50
     6.07650   1.340E-29        56
     6.07750   9.815E-30        59
     6.07850   1.180E-29        47
     6.07950   1.391E-29        61
     6.08050   8.712E-30        60
     6.08150   6.793E-30        48
     6.08250   8.268E-30        41
     6.08350   1.095E-29        46
     6.08450   9.376E-30        53
     6.08550   1.223E-29        57
     6.08650   8.949E-30        47
     6.08750   1.489E-29        64
     6.08850   7.989E-30        41
     6.08950   1.578E-29        54
     6.09050   1.130E-29        40
     6.09150   1.148E-29        59
     6.09250   1.539E-29        74
     6.09350   9.734E-30        38
     6.09450   1.227E-29        54
     6.09550   8.325E-30        44
     6.09650   6.691E-30        52
     6.09750   6.909E-30        43
     6.09850   1.222E-29        39
     6.09950   6.331E-30        53
     6.10050   1.461E-29        56
     6.10150   9.386E-30        40
     6.10250   1.054E-29        63
     6.10350   1.017E-29        48
     6.10450   1.020E-29        54
     6.10550   7.148E-30        37
     6.10650   6.967E-30        41
     6.10750   8.016E-30        42
     6.10850   1.323E-29        63
     6.10950   1.356E-29        52
     6.11050   1.099E-29        52
     6.11150   9.875E-30        52
     6.11250   1.329E-29        53
     6.11350   9.836E-30        46
     6.11450   9.753E-30        42
     6.11550   1.045E-29        46
     6.11650   9.854E-30        49
     6.11750   9.031E-30        52
     6.11850   1.048E-29        56
     6.11950   1.447E-29        55
     6.12050   8.658E-30        41
     6.12150   1.105E-29        54
     6.12250   1.204E-29        45
     6.12350   8.659E-30        47
     6.12450   1.364E-29        45
     6.12550   1.314E-29        62
     6.12650   6.036E-30        44
     6.12750   1.174E-29        43
     6.12850   9.488E-30        36
     6.12950   5.739E-30        41
     6.13050   1.078E-29        38
     6.13150   1.100E-29        44
     6.13250   8.973E-30        50
     6.13350   8.606E-30        37
     6.13450   9.384E-30        61
     6.13550   9.114E-30        47
     6.13650   7.652E-30        37
     6.13750   4.731E-30        34
     6.13850   9.529E-30        45
     6.13950   1.123E-29        56
     6.14050   9.995E-30        45
     6.14150   1.064E-29        44
     6.14250   1.082E-29        47
     6.14350   1.239E-29        52
     6.14450   1.715E-29        56
     6.14550   1.402E-29        48
     6.14650   1.148E-29        51
     6.14750   9.005E-30        44
     6.14850   9.836E-30        52
     6.14950   6.785E-30        36
     6.15050   1.065E-29        58
     6.15150   1.073E-29        42
     6.15250   9.107E-30        45
     6.15350   1.500E-29        53
     6.15450   9.254E-30        50
     6.15550   1.085E-29        49
     6.15650   9.641E-30        40
     6.15750   1.192E-29        51
     6.15850   1.613E-29        58
     6.15950   7.903E-30        51
     6.16050   1.294E-29        45
     6.16150   7.189E-30        44
     6.16250   1.058E-29        58
     6.16350   1.230E-29        51
     6.16450   8.626E-30        49
     6.16550   8.479E-30        63
     6.16650   9.923E-30        58
     6.16750   9.370E-30        40
     6.16850   1.098E-29        59
     6.16950   1.366E-29        49
     6.17050   7.939E-30        50
     6.17150   1.519E-29        69
     6.17250   1.034E-29        60
     6.17350   1.307E-29        57
     6.17450   1.077E-29        53
     6.17550   1.259E-29        69
     6.17650   8.939E-30        46
     6.17750   8.647E-30        59
     6.17850   1.525E-29        67
     6.17950   1.060E-29        50
     6.18050   1.021E-29        56
     6.18150   1.694E-29        55
     6.18250   9.030E-30        43
     6.18350   1.383E-29        72
     6.18450   1.338E-29        46
     6.18550   1.099E-29        50
     6.18650   1.083E-29        43
     6.18750   1.102E-29        63
     6.18850   9.865E-30        50
     6.18950   1.068E-29        45
     6.19050   1.143E-29        39
     6.19150   1.012E-29        55
     6.19250   1.835E-29        63
     6.19350   1.051E-29        43
     6.19450   1.174E-29        59
     6.19550   8.033E-30        40
     6.19650   1.753E-29        58
     6.19750   4.408E-30        26
     6.19850   1.072E-29        49
     6.19950   1.086E-29        52
     6.20050   1.215E-29        63
     6.20150   1.066E-29        59
     6.20250   1.149E-29        55
     6.20350   1.737E-29        64
     6.20450   1.166E-29        57
     6.20550   8.368E-30        51
     6.20650   1.065E-29        52
     6.20750   1.166E-29        54
     6.20850   1.931E-29        67
     6.20950   1.109E-29        58
     6.21050   4.236E-30        43
     6.21150   1.326E-29        52
     6.21250   1.059E-29        57
     6.21350   7.208E-30        45
     6.21450   1.200E-29        57
     6.21550   9.734E-30        53
     6.21650   8.144E-30        41
     6.21750   1.424E-29        65
     6.21850   9.622E-30        56
     6.21950   9.938E-30        46
     6.22050   6.405E-30        40
     6.22150   4.344E-30        44
     6.22250   9.780E-30        61
     6.22350   8.253E-30        52
     6.22450   8.828E-30        51
     6.22550   1.362E-29        77
     6.22650   8.982E-30        43
     6.22750   1.211E-29        50
     6.22850   8.854E-30        47
     6.22950   1.218E-29        59
     6.23050   1.187E-29        57
     6.23150   9.843E-30        48
     6.23250   1.153E-29        51
     6.23350   1.606E-29        56
     6.23450   5.668E-30        55
     6.23550   8.542E-30        50
     6.23650   8.644E-30        58
     6.23750   1.248E-29        59
     6.23850   1.281E-29        51
     6.23950   6.656E-30        47
     6.24050   1.086E-29        61
     6.24150   1.165E-29        53
     6.24250   1.285E-29        66
     6.24350   1.344E-29        47
     6.24450   1.171E-29        56
     6.24550   1.092E-29        45
     6.24650   1.070E-29        40
     6.24750   8.181E-30        51
     6.24850   1.366E-29        39
     6.24950   1.200E-29        50
     6.25050   1.218E-29        46
     6.25150   7.927E-30        41
     6.25250   1.001E-29        56
     6.25350   1.221E-29        55
     6.25450   7.205E-30        46
     6.25550   8.832E-30        52
     6.25650   1.134E-29        53
     6.25750   7.170E-30        56
     6.25850   1.000E-29        50
     6.25950   1.312E-29        65
     6.26050   1.081E-29        48
     6.26150   8.134E-30        43
     6.26250   1.629E-29        58
     6.26350   9.481E-30        48
     6.26450   7.999E-30        47
     6.26550   1.643E-29        70
     6.26650   1.262E-29        59
     6.26750   1.445E-29        49
     6.26850   1.181E-29        54
     6.26950   7.389E-30        55
     6.27050   1.143E-29        56
     6.27150   1.156E-29        41
     6.27250   4.258E-30        30
     6.27350   9.515E-30        53
     6.27450   9.940E-30        54
     6.27550   7.046E-30        39
     6.27650   9.453E-30        49
     6.27750   1.145E-29        58
     6.27850   1.099E-29        61
     6.27950   1.035E-29        58
     6.28050   1.247E-29        62
     6.28150   1.232E-29        58
     6.28250   1.510E-29        39
     6.28350   1.731E-29        54
     6.28450   1.070E-29        53
     6.28550   8.654E-30        42
     6.28650   1.623E-29        63
     6.28750   1.134E-29        57
     6.28850   1.576E-29        57
     6.28950   8.552E-30        46
     6.29050   1.147E-29        55
     6.29150   8.956E-30        49
     6.29250   1.170E-29        56
     6.29350   1.012E-29        55
     6.29450   7.535E-30        42
     6.29550   1.043E-29        45
     6.29650   1.396E-29        56
     6.29750   1.067E-29        55
     6.29850   1.512E-29        57
     6.29950   8.519E-30        50
     6.30050   1.271E-29        53
     6.30150   7.885E-30        50
     6.30250   7.575E-30        53
     6.30350   6.960E-30        45
     6.30450   8.963E-30        64
     6.30550   1.217E-29        67
     6.30650   6.605E-30        45
     6.30750   1.134E-29        51
     6.30850   1.016E-29        51
     6.30950   1.440E-29        53
     6.31050   7.577E-30        34
     6.31150   1.981E-29        61
     6.31250   9.991E-30        49
     6.31350   1.449E-29        47
     6.31450   1.651E-29        71
     6.31550   1.495E-29        72
     6.31650   1.045E-29        62
     6.31750   1.093E-29        63
     6.31850   9.693E-30        50
     6.31950   1.433E-29        68
     6.32050   1.808E-29        82
     6.32150   1.542E-29        83
     6.32250   2.528E-29        96
     6.32350   1.530E-29        70
     6.32450   1.488E-29        72
     6.32550   1.321E-29        68
     6.32650   1.433E-29        72
     6.32750   1.520E-29        69
     6.32850   1.372E-29        74
     6.32950   8.965E-30        51
     6.33050   6.319E-30        39
     6.33150   1.994E-29        70
     6.33250   8.536E-30        61
     6.33350   1.890E-29        68
     6.33450   1.111E-29        74
     6.33550   1.264E-29        61
     6.33650   1.699E-29        84
     6.33750   2.129E-29        83
     6.33850   1.931E-29        91
     6.33950   1.541E-29        82
     6.34050   1.745E-29        74
     6.34150   1.608E-29        66
     6.34250   9.392E-30        47
     6.34350   7.952E-30        51
     6.34450   1.108E-29        64
     6.34550   1.520E-29        54
     6.34650   1.050E-29        64
     6.34750   1.537E-29        56
     6.34850   1.301E-29        62
     6.34950   9.821E-30        51
     6.35050   1.243E-29        49
     6.35150   1.316E-29        60
     6.35250   1.873E-29        66
     6.35350   1.763E-29        67
     6.35450   1.055E-29        57
     6.35550   1.212E-29        42
     6.35650   1.218E-29        51
     6.35750   1.477E-29        47
     6.35850   9.655E-30        48
     6.35950   1.277E-29        67
     6.36050   1.190E-29        57
     6.36150   1.570E-29        57
     6.36250   8.844E-30        41
     6.36350   8.984E-30        45
     6.36450   1.061E-29        45
     6.36550   1.002E-29        57
     6.36650   9.814E-30        39
     6.36750   1.321E-29        57
     6.36850   1.233E-29        60
     6.36950   1.068E-29        43
     6.37050   6.823E-30        42
     6.37150   1.173E-29        51
     6.37250   1.130E-29        48
     6.37350   9.335E-30        48
     6.37450   9.931E-30        55
     6.37550   9.732E-30        46
     6.37650   8.112E-30        65
     6.37750   1.686E-29        55
     6.37850   1.477E-29        56
     6.37950   1.310E-29        61
     6.38050   1.353E-29        47
     6.38150   1.517E-29        64
     6.38250   7.434E-30        53
     6.38350   9.214E-30        53
     6.38450   1.031E-29        51
     6.38550   1.619E-29        66
     6.38650   1.079E-29        48
     6.38750   9.831E-30        42
     6.38850   7.742E-30        41
     6.38950   8.644E-30        52
     6.39050   9.610E-30        40
     6.39150   9.637E-30        47
     6.39250   1.300E-29        55
     6.39350   9.487E-30        50
     6.39450   1.199E-29        46
     6.39550   1.185E-29        53
     6.39650   1.034E-29        49
     6.39750   1.223E-29        45
     6.39850   8.287E-30        58
     6.39950   5.161E-30        39
     6.40050   1.023E-29        42
     6.40150   1.374E-29        54
     6.40250   1.237E-29        51
     6.40350   9.289E-30        51
     6.40450   8.154E-30        47
     6.40550   9.730E-30        43
     6.40650   1.101E-29        47
     6.40750   1.181E-29        60
     6.40850   9.481E-30        46
     6.40950   1.063E-29        60
     6.41050   9.043E-30        51
     6.41150   1.241E-29        57
     6.41250   7.481E-30        42
     6.41350   9.112E-30        43
     6.41450   8.979E-30        51
     6.41550   1.139E-29        45
     6.41650   7.412E-30        45
     6.41750   9.378E-30        43
     6.41850   1.037E-29        56
     6.41950   1.188E-29        65
     6.42050   9.932E-30        44
     6.42150   1.230E-29        52
     6.42250   1.585E-29        47
     6.42350   8.729E-30        45
     6.42450   7.731E-30        47
     6.42550   9.809E-30        49
     6.42650   1.230E-29        63
     6.42750   1.457E-29        64
     6.42850   1.754E-29        66
     6.42950   1.064E-29        50
     6.43050   1.176E-29        59
     6.43150   1.609E-29        61
     6.43250   8.043E-30        41
     6.43350   1.181E-29        61
     6.43450   1.118E-29        52
     6.43550   1.369E-29        44
     6.43650   1.459E-29        59
     6.43750   1.231E-29        46
     6.43850   8.513E-30        65
     6.43950   1.664E-29        49
     6.44050   1.551E-29        62
     6.44150   1.351E-29        65
     6.44250   1.543E-29        56
     6.44350   1.254E-29        45
     6.44450   9.818E-30        52
     6.44550   1.136E-29        52
     6.44650   1.316E-29        69
     6.44750   9.280E-30        51
     6.44850   1.105E-29        42
     6.44950   1.093E-29        46
     6.45050   6.331E-30        38
     6.45150   1.216E-29        60
     6.45250   1.094E-29        45
     6.45350   9.512E-30        70
     6.45450   1.191E-29        53
     6.45550   1.226E-29        55
     6.45650   1.765E-29        65
     6.45750   9.696E-30        41
     6.45850   9.389E-30        56
     6.45950   1.064E-29        41
     6.46050   7.625E-30        52
     6.46150   1.233E-29        54
     6.46250   1.480E-29        61
     6.46350   1.228E-29        62
     6.46450   8.148E-30        49
     6.46550   1.359E-29        66
     6.46650   1.152E-29        74
     6.46750   1.064E-29        48
     6.46850   9.476E-30        45
     6.46950   1.680E-29        69
     6.47050   7.220E-30        39
     6.47150   1.143E-29        66
     6.47250   1.455E-29        68
     6.47350   1.236E-29        60
     6.47450   1.112E-29        62
     6.47550   1.043E-29        56
     6.47650   1.255E-29        64
     6.47750   6.537E-30        45
     6.47850   9.664E-30        46
     6.47950   1.429E-29        55
     6.48050   8.213E-30        39
     6.48150   2.152E-29        65
     6.48250   1.379E-29        63
     6.48350   1.106E-29        66
     6.48450   1.143E-29        60
     6.48550   1.088E-29        52
     6.48650   8.003E-30        37
     6.48750   1.028E-29        57
     6.48850   1.253E-29        61
     6.48950   1.114E-29        60
     6.49050   1.141E-29        53
     6.49150   1.023E-29        48
     6.49250   9.097E-30        58
     6.49350   1.129E-29        69
     6.49450   9.808E-30        60
     6.49550   1.354E-29        49
     6.49650   5.706E-30        42
     6.49750   9.029E-30        33
     6.49850   1.022E-29        58
     6.49950   1.102E-29        53
     6.50050   6.163E-30        49
     6.50150   7.752E-30        40
     6.50250   6.922E-30        55
     6.50350   9.851E-30        54
     6.50450   1.110E-29        63
     6.50550   9.439E-30        47
     6.50650   1.015E-29        59
     6.50750   1.309E-29        62
     6.50850   1.415E-29        57
     6.50950   8.833E-30        59
     6.51050   9.905E-30        69
     6.51150   7.747E-30        44
     6.51250   9.462E-30        48
     6.51350   9.616E-30        47
     6.51450   8.902E-30        53
     6.51550   8.457E-30        59
     6.51650   8.442E-30        51
     6.51750   1.743E-29        69
     6.51850   1.454E-29        65
     6.51950   1.108E-29        64
     6.52050   1.203E-29        67
     6.52150   1.648E-29        61
     6.52250   1.124E-29        50
     6.52350   8.130E-30        47
     6.52450   1.812E-29        64
     6.52550   1.176E-29        48
     6.52650   9.727E-30        59
     6.52750   6.976E-30        49
     6.52850   1.754E-29        75
     6.52950   1.056E-29        57
     6.53050   1.977E-29        75
     6.53150   7.964E-30        45
     6.53250   1.171E-29        61
     6.53350   4.612E-30        32
     6.53450   9.791E-30        45
     6.53550   1.441E-29        57
     6.53650   1.356E-29        51
     6.53750   1.668E-29        54
     6.53850   8.350E-30        46
     6.53950   1.761E-29        57
     6.54050   1.281E-29        51
     6.54150   1.033E-29        46
     6.54250   1.008E-29        54
     6.54350   1.343E-29        61
     6.54450   1.371E-29        72
     6.54550   1.598E-29        59
     6.54650   1.324E-29        70
     6.54750   1.513E-29        58
     6.54850   5.059E-30        46
     6.54950   1.032E-29        63
     6.55050   1.364E-29        51
     6.55150   1.655E-29        62
     6.55250   9.220E-30        58
     6.55350   1.301E-29        66
     6.55450   1.608E-29        59
     6.55550   2.163E-29        66
     6.55650   1.108E-29        52
     6.55750   1.169E-29        60
     6.55850   1.223E-29        64
     6.55950   1.198E-29        49
     6.56050   1.169E-29        51
     6.56150   1.319E-29        63
     6.56250   8.585E-30        68
     6.56350   8.634E-30        52
     6.56450   1.369E-29        61
     6.56550   1.277E-29        62
     6.56650   1.040E-29        43
     6.56750   1.358E-29        60
     6.56850   1.075E-29        53
     6.56950   8.821E-30        45
     6.57050   7.887E-30        46
     6.57150   1.082E-29        45
     6.57250   1.352E-29        60
     6.57350   1.028E-29        62
     6.57450   9.950E-30        56
     6.57550   1.308E-29        65
     6.57650   1.396E-29        64
     6.57750   1.061E-29        55
     6.57850   7.809E-30        48
     6.57950   9.734E-30        49
     6.58050   1.213E-29        64
     6.58150   9.703E-30        49
     6.58250   1.052E-29        58
     6.58350   6.267E-30        56
     6.58450   1.317E-29        56
     6.58550   1.175E-29        64
     6.58650   1.127E-29        65
     6.58750   1.273E-29        61
     6.58850   1.219E-29        64
     6.58950   1.513E-29        73
     6.59050   1.588E-29        75
     6.59150   2.176E-29        90
     6.59250   6.821E-30        58
     6.59350   1.139E-29        75
     6.59450   9.135E-30        68
     6.59550   1.138E-29        73
     6.59650   2.722E-29        95
     6.59750   1.933E-29        97
     6.59850   1.549E-29        71
     6.59950   1.993E-29        86
     6.60050   1.407E-29        84
     6.60150   1.883E-29        88
     6.60250   1.644E-29        67
     6.60350   1.824E-29        88
     6.60450   7.053E-30        56
     6.60550   8.177E-30        57
     6.60650   1.675E-29        77
     6.60750   1.169E-29        62
     6.60850   1.262E-29        75
     6.60950   1.452E-29        80
     6.61050   1.989E-29        85
     6.61150   1.231E-29        60
     6.61250   2.111E-29        93
     6.61350   1.894E-29        83
     6.61450   2.497E-29       101
     6.61550   1.286E-29        65
     6.61650   8.712E-30        61
     6.61750   1.137E-29        55
     6.61850   1.190E-29        55
     6.61950   1.174E-29        55
     6.62050   1.629E-29        78
     6.62150   1.233E-29        59
     6.62250   1.080E-29        63
     6.62350   1.519E-29        64
     6.62450   1.087E-29        60
     6.62550   2.041E-29        67
     6.62650   1.331E-29        53
     6.62750   1.767E-29        56
     6.62850   1.200E-29        58
     6.62950   1.201E-29        64
     6.63050   1.813E-29        71
     6.63150   1.374E-29        55
     6.63250   1.683E-29        66
     6.63350   1.144E-29        59
     6.63450   1.260E-29        52
     6.63550   1.506E-29        64
     6.63650   1.303E-29        64
     6.63750   1.267E-29        75
     6.63850   1.167E-29        61
     6.63950   6.940E-30        49
     6.64050   1.164E-29        46
     6.64150   7.527E-30        41
     6.64250   8.601E-30        49
     6.64350   8.457E-30        50
     6.64450   1.229E-29        50
     6.64550   1.774E-29        67
     6.64650   1.329E-29        57
     6.64750   9.739E-30        59
     6.64850   1.410E-29        63
     6.64950   1.130E-29        47
     6.65050   8.073E-30        70
     6.65150   1.130E-29        57
     6.65250   1.444E-29        73
     6.65350   5.104E-30        55
     6.65450   1.288E-29        64
     6.65550   1.069E-29        52
     6.65650   9.652E-30        54
     6.65750   6.869E-30        38
     6.65850   8.658E-30        50
     6.65950   9.675E-30        45
     6.66050   8.783E-30        49
     6.66150   1.138E-29        53
     6.66250   8.272E-30        42
     6.66350   9.018E-30        45
     6.66450   1.560E-29        48
     6.66550   1.208E-29        55
     6.66650   9.939E-30        52
     6.66750   5.695E-30        40
     6.66850   1.129E-29        70
     6.66950   8.795E-30        45
     6.67050   1.279E-29        70
     6.67150   1.429E-29        64
     6.67250   1.680E-29        72
     6.67350   1.506E-29        69
     6.67450   1.049E-29        67
     6.67550   1.257E-29        66
     6.67650   1.373E-29        69
     6.67750   1.578E-29        63
     6.67850   1.214E-29        54
     6.67950   1.347E-29        59
     6.68050   1.532E-29        55
     6.68150   8.207E-30        44
     6.68250   1.269E-29        61
     6.68350   1.447E-29        52
     6.68450   9.240E-30        48
     6.68550   9.652E-30        38
     6.68650   1.110E-29        64
     6.68750   8.971E-30        47
     6.68850   1.307E-29        58
     6.68950   9.043E-30        46
     6.69050   1.500E-29        63
     6.69150   1.418E-29        60
     6.69250   1.235E-29        48
     6.69350   1.127E-29        61
     6.69450   1.567E-29        60
     6.69550   1.110E-29        52
     6.69650   8.918E-30        58
     6.69750   1.264E-29        67
     6.69850   6.634E-30        51
     6.69950   1.667E-29        72
     6.70050   1.305E-29        49
     6.70150   9.323E-30        70
     6.70250   1.262E-29        60
     6.70350   6.931E-30        39
     6.70450   1.422E-29        66
     6.70550   1.414E-29        51
     6.70650   9.140E-30        43
     6.70750   1.461E-29        56
     6.70850   9.490E-30        64
     6.70950   9.740E-30        62
     6.71050   9.265E-30        39
     6.71150   1.462E-29        57
     6.71250   1.032E-29        52
     6.71350   1.419E-29        66
     6.71450   9.082E-30        55
     6.71550   1.354E-29        65
     6.71650   1.642E-29        76
     6.71750   1.439E-29        60
     6.71850   9.427E-30        45
     6.71950   1.119E-29        52
     6.72050   1.161E-29        63
     6.72150   1.388E-29        57
     6.72250   1.307E-29        60
     6.72350   1.228E-29        60
     6.72450   1.289E-29        59
     6.72550   1.166E-29        52
     6.72650   1.060E-29        58
     6.72750   1.840E-29        64
     6.72850   1.212E-29        53
     6.72950   7.751E-30        49
     6.73050   9.392E-30        56
     6.73150   1.102E-29        47
     6.73250   1.359E-29        65
     6.73350   1.060E-29        54
     6.73450   6.697E-30        51
     6.73550   8.047E-30        47
     6.73650   1.306E-29        72
     6.73750   7.377E-30        48
     6.73850   1.091E-29        56
     6.73950   8.726E-30        43
     6.74050   1.698E-29        73
     6.74150   1.290E-29        55
     6.74250   1.130E-29        53
     6.74350   1.207E-29        63
     6.74450   1.491E-29        61
     6.74550   8.143E-30        54
     6.74650   1.514E-29        73
     6.74750   9.670E-30        53
     6.74850   1.260E-29        71
     6.74950   9.981E-30        54
     6.75050   1.549E-29        73
     6.75150   1.667E-29        57
     6.75250   1.014E-29        60
     6.75350   9.780E-30        42
     6.75450   8.402E-30        65
     6.75550   1.145E-29        52
     6.75650   9.153E-30        48
     6.75750   8.396E-30        56
     6.75850   9.034E-30        61
     6.75950   1.510E-29        52
     6.76050   1.409E-29        68
     6.76150   1.409E-29        73
     6.76250   9.239E-30        54
     6.76350   1.590E-29        65
     6.76450   9.676E-30        56
     6.76550   1.463E-29        55
     6.76650   1.398E-29        60
     6.76750   1.073E-29        45
     6.76850   1.076E-29        54
     6.76950   1.401E-29        58
     6.77050   1.465E-29        54
     6.77150   1.237E-29        62
     6.77250   1.770E-29        62
     6.77350   1.340E-29        58
     6.77450   8.841E-30        60
     6.77550   1.591E-29        57
     6.77650   1.097E-29        61
     6.77750   1.326E-29        51
     6.77850   1.467E-29        61
     6.77950   1.194E-29        70
     6.78050   1.616E-29        70
     6.78150   1.399E-29        72
     6.78250   1.413E-29        63
     6.78350   1.173E-29        47
     6.78450   1.613E-29        75
     6.78550   1.276E-29        56
     6.78650   1.167E-29        59
     6.78750   1.379E-29        66
     6.78850   9.538E-30        53
     6.78950   1.164E-29        44
     6.79050   9.261E-30        66
     6.79150   1.532E-29        69
     6.79250   1.118E-29        50
     6.79350   1.451E-29        71
     6.79450   1.649E-29        51
     6.79550   1.160E-29        53
     6.79650   1.561E-29        73
     6.79750   8.970E-30        62
     6.79850   8.289E-30        44
     6.79950   1.301E-29        50
     6.80050   1.407E-29        63
     6.80150   1.769E-29        73
     6.80250   8.426E-30        45
     6.80350   1.007E-29        59
     6.80450   9.589E-30        58
     6.80550   1.847E-29        80
     6.80650   1.200E-29        58
     6.80750   1.291E-29        57
     6.80850   1.286E-29        52
     6.80950   9.679E-30        44
     6.81050   1.317E-29        73
     6.81150   1.814E-29        59
     6.81250   1.677E-29        70
     6.81350   1.030E-29        52
     6.81450   1.050E-29        52
     6.81550   1.367E-29        55
     6.81650   8.357E-30        55
     6.81750   1.108E-29        62
     6.81850   8.799E-30        65
     6.81950   7.318E-30        53
     6.82050   7.763E-30        46
     6.82150   1.677E-29        64
     6.82250   7.114E-30        57
     6.82350   7.940E-30        53
     6.82450   1.292E-29        55
     6.82550   1.359E-29        49
     6.82650   1.006E-29        53
     6.82750   8.575E-30        48
     6.82850   1.196E-29        55
     6.82950   9.061E-30        61
     6.83050   6.464E-30        46
     6.83150   8.737E-30        53
     6.83250   1.253E-29        62
     6.83350   1.025E-29        47
     6.83450   1.194E-29        53
     6.83550   9.987E-30        52
     6.83650   1.166E-29        58
     6.83750   8.118E-30        55
     6.83850   1.416E-29        54
     6.83950   1.126E-29        51
     6.84050   1.489E-29        67
     6.84150   8.738E-30        42
     6.84250   1.109E-29        51
     6.84350   1.285E-29        55
     6.84450   1.083E-29        66
     6.84550   1.765E-29        84
     6.84650   1.663E-29        59
     6.84750   9.483E-30        43
     6.84850   4.671E-30        42
     6.84950   1.202E-29        53
     6.85050   1.203E-29        55
     6.85150   1.522E-29        72
     6.85250   1.815E-29        74
     6.85350   1.465E-29        65
     6.85450   1.601E-29        83
     6.85550   1.597E-29        71
     6.85650   1.368E-29        64
     6.85750   1.006E-29        50
     6.85850   9.065E-30        61
     6.85950   1.234E-29        60
     6.86050   1.440E-29        64
     6.86150   1.214E-29        51
     6.86250   9.888E-30        59
     6.86350   1.004E-29        74
     6.86450   1.244E-29        79
     6.86550   1.537E-29        97
     6.86650   1.028E-29        72
     6.86750   1.082E-29        62
     6.86850   1.200E-29        74
     6.86950   1.946E-29        79
     6.87050   1.170E-29        63
     6.87150   4.334E-29       117
     6.87250   1.709E-29        88
     6.87350   1.752E-29        86
     6.87450   1.354E-29        70
     6.87550   1.310E-29        69
     6.87650   1.330E-29        66
     6.87750   1.613E-29        79
     6.87850   2.275E-29        88
     6.87950   1.017E-29        70
     6.88050   1.256E-29        60
     6.88150   1.384E-29        72
     6.88250   1.523E-29        78
     6.88350   1.340E-29        87
     6.88450   1.627E-29        83
     6.88550   1.404E-29        86
     6.88650   2.021E-29        80
     6.88750   1.516E-29        87
     6.88850   1.790E-29        90
     6.88950   2.509E-29        88
     6.89050   2.779E-29       102
     6.89150   1.739E-29        76
     6.89250   1.805E-29        68
     6.89350   1.387E-29        61
     6.89450   1.178E-29        61
     6.89550   1.959E-29        87
     6.89650   1.456E-29        63
     6.89750   1.601E-29        64
     6.89850   1.657E-29        83
     6.89950   1.994E-29        83
     6.90050   1.632E-29        80
     6.90150   1.322E-29        63
     6.90250   1.506E-29        70
     6.90350   1.777E-29        71
     6.90450   1.230E-29        64
     6.90550   1.580E-29        77
     6.90650   1.171E-29        69
     6.90750   1.397E-29        69
     6.90850   1.376E-29        59
     6.90950   1.951E-29        82
     6.91050   1.846E-29        75
     6.91150   1.446E-29        70
     6.91250   1.280E-29        74
     6.91350   1.996E-29        93
     6.91450   1.490E-29        79
     6.91550   1.232E-29        68
     6.91650   1.171E-29        67
     6.91750   1.203E-29        73
     6.91850   1.244E-29        71
     6.91950   1.241E-29        70
     6.92050   1.247E-29        74
     6.92150   1.307E-29        56
     6.92250   1.200E-29        77
     6.92350   8.751E-30        45
     6.92450   1.150E-29        52
     6.92550   1.831E-29        72
     6.92650   1.288E-29        63
     6.92750   1.134E-29        59
     6.92850   1.940E-29        80
     6.92950   1.011E-29        56
     6.93050   1.635E-29        73
     6.93150   1.398E-29        55
     6.93250   8.290E-30        56
     6.93350   1.384E-29        59
     6.93450   1.043E-29        59
     6.93550   1.096E-29        50
     6.93650   1.325E-29        60
     6.93750   2.027E-29        68
     6.93850   1.090E-29        73
     6.93950   1.387E-29        67
     6.94050   1.036E-29        55
     6.94150   1.088E-29        55
     6.94250   1.307E-29        59
     6.94350   1.195E-29        48
     6.94450   1.089E-29        58
     6.94550   1.381E-29        67
     6.94650   8.303E-30        48
     6.94750   1.306E-29        51
     6.94850   1.108E-29        52
     6.94950   1.110E-29        45
     6.95050   8.640E-30        38
     6.95150   9.309E-30        60
     6.95250   1.277E-29        55
     6.95350   1.426E-29        59
     6.95450   1.546E-29        60
     6.95550   7.483E-30        54
     6.95650   1.322E-29        51
     6.95750   8.743E-30        55
     6.95850   1.304E-29        52
     6.95950   9.577E-30        55
     6.96050   1.182E-29        42
     6.96150   7.513E-30        36
     6.96250   1.333E-29        51
     6.96350   1.767E-29        63
     6.96450   1.368E-29        57
     6.96550   1.544E-29        58
     6.96650   9.009E-30        42
     6.96750   1.868E-29        81
     6.96850   1.988E-29        76
     6.96950   1.194E-29        64
     6.97050   1.038E-29        56
     6.97150   9.724E-30        56
     6.97250   1.380E-29        54
     6.97350   9.437E-30        57
     6.97450   1.107E-29        56
     6.97550   1.070E-29        52
     6.97650   9.289E-30        43
     6.97750   1.426E-29        73
     6.97850   7.904E-30        47
     6.97950   1.387E-29        83
     6.98050   1.209E-29        58
     6.98150   1.296E-29        53
     6.98250   6.465E-30        38
     6.98350   1.744E-29        73
     6.98450   5.300E-30        35
     6.98550   6.507E-30        55
     6.98650   1.236E-29        48
     6.98750   1.794E-29        69
     6.98850   1.331E-29        61
     6.98950   1.682E-29        64
     6.99050   1.801E-29        58
     6.99150   8.690E-30        51
     6.99250   1.358E-29        64
     6.99350   9.254E-30        65
     6.99450   1.104E-29        47
     6.99550   7.279E-30        56
     6.99650   1.403E-29        71
     6.99750   8.317E-30        57
     6.99850   1.338E-29        74
     6.99950   9.577E-30        54
     7.00050   1.207E-29        57
     7.00150   1.119E-29        60
     7.00250   2.058E-29        77
     7.00350   1.498E-29        66
     7.00450   1.763E-29        66
     7.00550   1.113E-29        73
     7.00650   1.404E-29        70
     7.00750   1.118E-29        55
     7.00850   1.601E-29        65
     7.00950   1.368E-29        62
     7.01050   1.324E-29        60
     7.01150   1.374E-29        72
     7.01250   9.698E-30        39
     7.01350   1.601E-29        61
     7.01450   1.231E-29        58
     7.01550   1.889E-29        60
     7.01650   7.619E-30        49
     7.01750   1.824E-29        80
     7.01850   1.376E-29        65
     7.01950   1.462E-29        75
     7.02050   1.854E-29        78
     7.02150   1.801E-29        76
     7.02250   1.695E-29        67
     7.02350   6.766E-30        36
     7.02450   7.409E-30        47
     7.02550   7.918E-30        41
     7.02650   1.883E-29        80
     7.02750   7.636E-30        46
     7.02850   1.233E-29        62
     7.02950   1.710E-29        66
     7.03050   8.191E-30        60
     7.03150   9.793E-30        47
     7.03250   8.643E-30        59
     7.03350   1.372E-29        77
     7.03450   1.510E-29        68
     7.03550   1.216E-29        63
     7.03650   1.797E-29        61
     7.03750   1.086E-29        54
     7.03850   1.050E-29        58
     7.03950   1.078E-29        59
     7.04050   1.121E-29        64
     7.04150   1.097E-29        58
     7.04250   1.049E-29        42
     7.04350   1.143E-29        56
     7.04450   1.374E-29        55
     7.04550   1.145E-29        55
     7.04650   9.515E-30        53
     7.04750   1.139E-29        65
     7.04850   1.295E-29        77
     7.04950   1.194E-29        66
     7.05050   9.881E-30        55
     7.05150   1.494E-29        52
     7.05250   1.534E-29        75
     7.05350   1.357E-29        60
     7.05450   1.437E-29        67
     7.05550   1.897E-29        84
     7.05650   7.789E-30        51
     7.05750   1.194E-29        56
     7.05850   7.180E-30        52
     7.05950   1.232E-29        61
     7.06050   6.079E-30        40
     7.06150   1.009E-29        51
     7.06250   9.961E-30        58
     7.06350   1.913E-29        72
     7.06450   1.019E-29        63
     7.06550   8.042E-30        58
     7.06650   4.907E-30        46
     7.06750   8.239E-30        64
     7.06850   1.481E-29        54
     7.06950   1.039E-29        70
     7.07050   1.495E-29        70
     7.07150   1.333E-29        69
     7.07250   1.016E-29        57
     7.07350   1.437E-29        70
     7.07450   1.451E-29        75
     7.07550   1.407E-29        70
     7.07650   1.359E-29        55
     7.07750   1.476E-29        59
     7.07850   9.784E-30        59
     7.07950   7.620E-30        50
     7.08050   1.122E-29        58
     7.08150   1.412E-29        70
     7.08250   1.289E-29        49
     7.08350   1.224E-29        59
     7.08450   1.654E-29        67
     7.08550   1.336E-29        54
     7.08650   1.373E-29        66
     7.08750   1.194E-29        53
     7.08850   1.537E-29        60
     7.08950   1.331E-29        81
     7.09050   1.779E-29        62
     7.09150   1.367E-29        47
     7.09250   1.219E-29        59
     7.09350   1.283E-29        70
     7.09450   1.326E-29        66
     7.09550   1.375E-29        65
     7.09650   1.475E-29        58
     7.09750   1.055E-29        66
     7.09850   1.437E-29        61
     7.09950   8.839E-30        63
     7.10050   1.767E-29        62
     7.10150   6.435E-30        54
     7.10250   6.751E-30        56
     7.10350   9.445E-30        50
     7.10450   1.615E-29        64
     7.10550   1.027E-29        56
     7.10650   7.112E-30        57
     7.10750   1.069E-29        51
     7.10850   1.955E-29        75
     7.10950   1.391E-29        77
     7.11050   7.716E-30        59
     7.11150   7.443E-30        55
     7.11250   1.155E-29        51
     7.11350   9.174E-30        63
     7.11450   9.039E-30        55
     7.11550   1.583E-29        68
     7.11650   1.164E-29        74
     7.11750   1.538E-29        71
     7.11850   1.150E-29        75
     7.11950   1.274E-29        72
     7.12050   1.371E-29        67
     7.12150   1.064E-29        63
     7.12250   1.050E-29        64
     7.12350   1.252E-29        58
     7.12450   1.629E-29        55
     7.12550   1.100E-29        42
     7.12650   1.019E-29        55
     7.12750   1.002E-29        62
     7.12850   1.644E-29        67
     7.12950   1.279E-29        57
     7.13050   9.937E-30        47
     7.13150   2.179E-29        75
     7.13250   1.368E-29        80
     7.13350   1.555E-29        81
     7.13450   1.058E-29        64
     7.13550   2.080E-29       100
     7.13650   9.346E-30        71
     7.13750   1.090E-29        66
     7.13850   1.176E-29        81
     7.13950   1.703E-29        82
     7.14050   1.746E-29        75
     7.14150   9.838E-30        63
     7.14250   1.191E-29        85
     7.14350   1.257E-29        66
     7.14450   1.894E-29        75
     7.14550   2.069E-29        79
     7.14650   3.131E-29       113
     7.14750   1.778E-29        75
     7.14850   1.207E-29        81
     7.14950   2.015E-29        83
     7.15050   2.321E-29        69
     7.15150   1.573E-29        96
     7.15250   1.518E-29        84
     7.15350   1.691E-29        92
     7.15450   1.038E-29        72
     7.15550   1.220E-29        66
     7.15650   2.399E-29        98
     7.15750   1.962E-29        92
     7.15850   1.426E-29        72
     7.15950   1.670E-29       113
     7.16050   1.741E-29       104
     7.16150   1.637E-29       107
     7.16250   1.868E-29        98
     7.16350   2.940E-29       103
     7.16450   2.025E-29        87
     7.16550   2.059E-29        81
     7.16650   1.923E-29        82
     7.16750   1.434E-29        82
     7.16850   1.897E-29        87
     7.16950   1.283E-29        50
     7.17050   2.332E-29        76
     7.17150   1.811E-29        87
     7.17250   1.159E-29        71
     7.17350   2.106E-29        91
     7.17450   1.669E-29        78
     7.17550   1.878E-29        73
     7.17650   1.942E-29        74
     7.17750   1.689E-29        76
     7.17850   1.581E-29        66
     7.17950   1.262E-29        63
     7.18050   1.472E-29        63
     7.18150   1.799E-29        74
     7.18250   1.611E-29        93
     7.18350   1.670E-29        82
     7.18450   1.947E-29        77
     7.18550   1.742E-29        92
     7.18650   1.873E-29        92
     7.18750   1.105E-29        68
     7.18850   1.423E-29        89
     7.18950   1.670E-29        67
     7.19050   1.530E-29        62
     7.19150   1.262E-29        65
     7.19250   1.387E-29        61
     7.19350   1.351E-29        68
     7.19450   1.278E-29        76
     7.19550   1.784E-29        85
     7.19650   1.422E-29        71
     7.19750   8.886E-30        60
     7.19850   2.085E-29        80
     7.19950   9.086E-30        68
     7.20050   1.295E-29        66
     7.20150   1.330E-29        70
     7.20250   1.664E-29        60
     7.20350   2.246E-29        79
     7.20450   9.100E-30        47
     7.20550   1.785E-29        67
     7.20650   1.939E-29        68
     7.20750   1.584E-29        72
     7.20850   1.574E-29        70
     7.20950   1.338E-29        71
     7.21050   1.255E-29        66
     7.21150   1.728E-29        71
     7.21250   7.472E-30        54
     7.21350   1.306E-29        56
     7.21450   1.241E-29        62
     7.21550   1.821E-29        73
     7.21650   1.027E-29        55
     7.21750   1.448E-29        63
     7.21850   1.471E-29        65
     7.21950   1.383E-29        62
     7.22050   1.067E-29        51
     7.22150   1.030E-29        57
     7.22250   9.887E-30        54
     7.22350   1.374E-29        64
     7.22450   9.271E-30        53
     7.22550   1.402E-29        66
     7.22650   1.787E-29        66
     7.22750   1.417E-29        59
     7.22850   1.731E-29        58
     7.22950   1.160E-29        47
     7.23050   7.995E-30        52
     7.23150   8.160E-30        47
     7.23250   1.603E-29        63
     7.23350   8.467E-30        46
     7.23450   1.477E-29        53
     7.23550   1.017E-29        58
     7.23650   1.345E-29        60
     7.23750   8.749E-30        48
     7.23850   1.160E-29        59
     7.23950   1.094E-29        61
     7.24050   8.789E-30        48
     7.24150   1.406E-29        70
     7.24250   1.570E-29        71
     7.24350   9.603E-30        38
     7.24450   9.684E-30        60
     7.24550   1.217E-29        56
     7.24650   1.132E-29        57
     7.24750   2.091E-29        81
     7.24850   1.224E-29        67
     7.24950   1.285E-29        69
     7.25050   1.174E-29        57
     7.25150   1.378E-29        77
     7.25250   1.208E-29        72
     7.25350   1.462E-29        69
     7.25450   1.641E-29        57
     7.25550   1.047E-29        78
     7.25650   1.063E-29        62
     7.25750   1.023E-29        64
     7.25850   7.451E-30        56
     7.25950   1.021E-29        65
     7.26050   7.076E-30        56
     7.26150   1.220E-29        79
     7.26250   2.211E-29        91
     7.26350   1.564E-29        63
     7.26450   1.167E-29        56
     7.26550   1.050E-29        54
     7.26650   6.587E-30        40
     7.26750   1.448E-29        66
     7.26850   1.677E-29        71
     7.26950   8.619E-30        54
     7.27050   1.284E-29        84
     7.27150   1.117E-29        66
     7.27250   1.563E-29        69
     7.27350   8.965E-30        57
     7.27450   1.849E-29        77
     7.27550   1.114E-29        60
     7.27650   1.205E-29        63
     7.27750   1.185E-29        61
     7.27850   1.256E-29        63
     7.27950   1.169E-29        60
     7.28050   1.376E-29        67
     7.28150   1.506E-29        54
     7.28250   1.401E-29        52
     7.28350   1.214E-29        69
     7.28450   1.367E-29        65
     7.28550   1.398E-29        52
     7.28650   1.087E-29        53
     7.28750   1.071E-29        55
     7.28850   1.788E-29        72
     7.28950   1.336E-29        51
     7.29050   1.327E-29        76
     7.29150   9.868E-30        61
     7.29250   1.020E-29        52
     7.29350   9.613E-30        67
     7.29450   6.044E-30        55
     7.29550   1.654E-29        67
     7.29650   1.346E-29        69
     7.29750   8.654E-30        60
     7.29850   9.587E-30        54
     7.29950   1.477E-29        64
     7.30050   1.355E-29        64
     7.30150   1.298E-29        59
     7.30250   1.277E-29        58
     7.30350   1.420E-29        64
     7.30450   1.858E-29        62
     7.30550   1.753E-29        70
     7.30650   1.061E-29        64
     7.30750   1.521E-29        77
     7.30850   1.449E-29        68
     7.30950   1.703E-29        62
     7.31050   1.304E-29        58
     7.31150   1.663E-29        75
     7.31250   2.194E-29        74
     7.31350   1.343E-29        62
     7.31450   1.762E-29        60
     7.31550   1.463E-29        77
     7.31650   2.042E-29        80
     7.31750   9.714E-30        61
     7.31850   1.120E-29        53
     7.31950   7.646E-30        55
     7.32050   8.055E-30        67
     7.32150   1.251E-29        61
     7.32250   1.104E-29        72
     7.32350   1.152E-29        58
     7.32450   1.079E-29        59
     7.32550   6.890E-30        47
     7.32650   9.822E-30        64
     7.32750   1.651E-29        68
     7.32850   1.787E-29        84
     7.32950   1.161E-29        55
     7.33050   1.066E-29        71
     7.33150   1.276E-29        59
     7.33250   1.217E-29        68
     7.33350   1.181E-29        61
     7.33450   1.175E-29        68
     7.33550   1.576E-29        58
     7.33650   9.392E-30        62
     7.33750   1.132E-29        57
     7.33850   9.449E-30        67
     7.33950   1.378E-29        69
     7.34050   9.875E-30        59
     7.34150   1.050E-29        60
     7.34250   1.327E-29        75
     7.34350   6.860E-30        54
     7.34450   9.580E-30        54
     7.34550   1.492E-29        69
     7.34650   1.001E-29        61
     7.34750   6.428E-30        39
     7.34850   1.450E-29        88
     7.34950   1.310E-29        57
     7.35050   1.729E-29        88
     7.35150   1.589E-29        72
     7.35250   1.124E-29        75
     7.35350   1.242E-29        70
     7.35450   1.345E-29        79
     7.35550   1.374E-29        58
     7.35650   1.322E-29        61
     7.35750   7.903E-30        52
     7.35850   9.731E-30        48
     7.35950   1.197E-29        63
     7.36050   1.004E-29        44
     7.36150   1.148E-29        50
     7.36250   1.410E-29        59
     7.36350   2.050E-29        75
     7.36450   1.756E-29        66
     7.36550   1.145E-29        65
     7.36650   1.254E-29        63
     7.36750   1.049E-29        62
     7.36850   1.451E-29        55
     7.36950   1.822E-29        72
     7.37050   1.000E-29        57
     7.37150   1.471E-29        68
     7.37250   2.304E-29        85
     7.37350   1.191E-29        77
     7.37450   8.955E-30        51
     7.37550   1.332E-29        65
     7.37650   1.378E-29        57
     7.37750   9.562E-30        42
     7.37850   7.065E-30        59
     7.37950   7.996E-30        54
     7.38050   1.479E-29        70
     7.38150   1.070E-29        49
     7.38250   1.201E-29        75
     7.38350   8.823E-30        57
     7.38450   1.381E-29        67
     7.38550   1.646E-29        69
     7.38650   1.115E-29        84
     7.38750   1.029E-29        49
     7.38850   1.270E-29        69
     7.38950   1.805E-29        77
     7.39050   1.660E-29        62
     7.39150   7.467E-30        66
     7.39250   1.284E-29        61
     7.39350   1.156E-29        60
     7.39450   1.294E-29        67
     7.39550   1.390E-29        67
     7.39650   7.997E-30        49
     7.39750   1.573E-29        65
     7.39850   1.721E-29        75
     7.39950   1.484E-29        71
     7.40050   1.127E-29        57
     7.40150   1.244E-29        52
     7.40250   1.801E-29        73
     7.40350   1.698E-29        76
     7.40450   1.399E-29        79
     7.40550   1.612E-29        78
     7.40650   1.420E-29        65
     7.40750   1.671E-29        70
     7.40850   1.884E-29        89
     7.40950   2.384E-29        84
     7.41050   1.742E-29        90
     7.41150   1.145E-29        71
     7.41250   1.525E-29       101
     7.41350   1.453E-29        79
     7.41450   1.958E-29       108
     7.41550   1.284E-29        99
     7.41650   1.554E-29        76
     7.41750   1.615E-29        82
     7.41850   1.731E-29        90
     7.41950   1.401E-29        78
     7.42050   3.365E-29       100
     7.42150   2.041E-29        86
     7.42250   1.485E-29        97
     7.42350   2.106E-29        99
     7.42450   2.366E-29       108
     7.42550   1.609E-29        99
     7.42650   1.981E-29        94
     7.42750   2.165E-29       108
     7.42850   1.653E-29        91
     7.42950   1.289E-29        88
     7.43050   1.526E-29        93
     7.43150   1.818E-29       104
     7.43250   1.638E-29        78
     7.43350   1.463E-29        95
     7.43450   1.683E-29       110
     7.43550   2.031E-29       126
     7.43650   1.808E-29       105
     7.43750   1.892E-29        94
     7.43850   2.257E-29        94
     7.43950   2.821E-29       108
     7.44050   2.230E-29        98
     7.44150   1.979E-29        84
     7.44250   2.328E-29       114
     7.44350   2.069E-29       104
     7.44450   1.705E-29        85
     7.44550   1.617E-29        88
     7.44650   2.064E-29        72
     7.44750   2.390E-29       103
     7.44850   1.286E-29        78
     7.44950   1.986E-29        83
     7.45050   2.601E-29       101
     7.45150   1.741E-29        95
     7.45250   1.534E-29        73
     7.45350   1.495E-29        66
     7.45450   1.643E-29        80
     7.45550   1.530E-29        63
     7.45650   1.764E-29        97
     7.45750   1.649E-29        76
     7.45850   1.483E-29        71
     7.45950   1.261E-29        77
     7.46050   1.975E-29        99
     7.46150   1.463E-29        85
     7.46250   1.121E-29        62
     7.46350   1.136E-29        72
     7.46450   1.354E-29        67
     7.46550   1.862E-29        77
     7.46650   1.283E-29        70
     7.46750   1.561E-29        87
     7.46850   1.466E-29        68
     7.46950   1.480E-29        75
     7.47050   1.756E-29        88
     7.47150   1.270E-29        60
     7.47250   1.077E-29        54
     7.47350   6.995E-30        55
     7.47450   1.446E-29        68
     7.47550   8.945E-30        44
     7.47650   2.145E-29        69
     7.47750   1.709E-29        66
     7.47850   1.676E-29        78
     7.47950   9.828E-30        55
     7.48050   1.098E-29        69
     7.48150   1.186E-29        68
     7.48250   1.087E-29        64
     7.48350   1.410E-29        90
     7.48450   1.585E-29        83
     7.48550   1.832E-29        71
     7.48650   1.741E-29        84
     7.48750   1.443E-29        67
     7.48850   1.942E-29        74
     7.48950   1.021E-29        56
     7.49050   1.288E-29        55
     7.49150   1.255E-29        61
     7.49250   1.239E-29        60
     7.49350   1.251E-29        61
     7.49450   1.159E-29        72
     7.49550   1.271E-29        60
     7.49650   1.317E-29        56
     7.49750   1.329E-29        58
     7.49850   1.146E-29        65
     7.49950   2.416E-29        83
     7.50050   1.715E-29        64
     7.50150   1.023E-29        62
     7.50250   1.503E-29        52
     7.50350   1.687E-29        80
     7.50450   6.215E-30        50
     7.50550   1.216E-29        58
     7.50650   9.356E-30        52
     7.50750   1.282E-29        79
     7.50850   1.085E-29        64
     7.50950   1.018E-29        80
     7.51050   7.875E-30        58
     7.51150   1.016E-29        59
     7.51250   1.261E-29        69
     7.51350   8.199E-30        47
     7.51450   1.155E-29        60
     7.51550   1.182E-29        86
     7.51650   1.354E-29        56
     7.51750   1.900E-29        87
     7.51850   1.412E-29        66
     7.51950   1.055E-29        60
     7.52050   1.458E-29        69
     7.52150   8.427E-30        54
     7.52250   1.249E-29        53
     7.52350   1.239E-29        61
     7.52450   1.093E-29        54
     7.52550   1.283E-29        53
     7.52650   1.386E-29        71
     7.52750   1.586E-29        65
     7.52850   1.145E-29        61
     7.52950   1.069E-29        66
     7.53050   9.370E-30        42
     7.53150   1.039E-29        52
     7.53250   1.351E-29        57
     7.53350   1.123E-29        68
     7.53450   1.254E-29        64
     7.53550   1.130E-29        62
     7.53650   7.063E-30        51
     7.53750   1.276E-29        66
     7.53850   1.303E-29        55
     7.53950   1.207E-29        53
     7.54050   1.275E-29        53
     7.54150   1.432E-29        79
     7.54250   1.318E-29        74
     7.54350   1.873E-29        69
     7.54450   1.772E-29        75
     7.54550   9.926E-30        52
     7.54650   1.115E-29        64
     7.54750   9.651E-30        60
     7.54850   1.215E-29        61
     7.54950   1.513E-29        76
     7.55050   1.414E-29        66
     7.55150   1.684E-29        67
     7.55250   1.139E-29        66
     7.55350   1.220E-29        53
     7.55450   1.781E-29        73
     7.55550   1.622E-29        74
     7.55650   1.272E-29        63
     7.55750   1.757E-29        65
     7.55850   2.032E-29        75
     7.55950   1.313E-29        75
     7.56050   1.257E-29        71
     7.56150   1.142E-29        80
     7.56250   1.487E-29        68
     7.56350   1.538E-29        62
     7.56450   1.719E-29        68
     7.56550   1.452E-29        57
     7.56650   1.130E-29        45
     7.56750   1.318E-29        71
     7.56850   7.120E-30        49
     7.56950   1.348E-29        72
     7.57050   1.412E-29        70
     7.57150   1.218E-29        54
     7.57250   1.193E-29        53
     7.57350   1.334E-29        61
     7.57450   7.731E-30        50
     7.57550   1.054E-29        78
     7.57650   1.224E-29        71
     7.57750   1.390E-29        70
     7.57850   1.765E-29        78
     7.57950   1.017E-29        75
     7.58050   1.583E-29        80
     7.58150   1.442E-29        61
     7.58250   1.651E-29        65
     7.58350   1.378E-29        67
     7.58450   1.582E-29        81
     7.58550   1.751E-29        75
     7.58650   1.467E-29        80
     7.58750   1.716E-29        68
     7.58850   1.110E-29        79
     7.58950   1.504E-29        69
     7.59050   1.129E-29        67
     7.59150   1.052E-29        67
     7.59250   1.109E-29        65
     7.59350   1.336E-29        69
     7.59450   1.198E-29        60
     7.59550   1.210E-29        47
     7.59650   1.199E-29        57
     7.59750   1.200E-29        55
     7.59850   2.017E-29        75
     7.59950   1.579E-29        62
     7.60050   1.027E-29        59
     7.60150   1.861E-29        68
     7.60250   1.297E-29        63
     7.60350   1.258E-29        51
     7.60450   1.222E-29        68
     7.60550   1.322E-29        63
     7.60650   7.798E-30        47
     7.60750   1.129E-29        53
     7.60850   7.540E-30        57
     7.60950   1.261E-29        61
     7.61050   1.140E-29        69
     7.61150   1.611E-29        89
     7.61250   7.542E-30        49
     7.61350   9.750E-30        53
     7.61450   1.243E-29        70
     7.61550   1.154E-29        61
     7.61650   1.246E-29        71
     7.61750   1.021E-29        53
     7.61850   1.397E-29        64
     7.61950   1.312E-29        86
     7.62050   1.381E-29        69
     7.62150   1.044E-29        61
     7.62250   9.538E-30        79
     7.62350   1.573E-29        67
     7.62450   1.163E-29        53
     7.62550   1.665E-29        72
     7.62650   1.073E-29        65
     7.62750   9.910E-30        44
     7.62850   1.042E-29        68
     7.62950   6.896E-30        48
     7.63050   1.206E-29        45
     7.63150   1.426E-29        55
     7.63250   1.186E-29        72
     7.63350   1.074E-29        62
     7.63450   1.398E-29        76
     7.63550   2.362E-29        78
     7.63650   1.346E-29        64
     7.63750   1.407E-29        83
     7.63850   1.259E-29        79
     7.63950   1.173E-29        51
     7.64050   7.874E-30        55
     7.64150   1.219E-29        50
     7.64250   1.669E-29        77
     7.64350   1.230E-29        84
     7.64450   1.693E-29        65
     7.64550   1.407E-29        71
     7.64650   1.057E-29        54
     7.64750   1.039E-29        50
     7.64850   8.576E-30        66
     7.64950   1.808E-29        78
     7.65050   1.057E-29        57
     7.65150   1.815E-29        62
     7.65250   1.113E-29        74
     7.65350   1.380E-29        70
     7.65450   6.330E-30        52
     7.65550   1.037E-29        61
     7.65650   1.515E-29        62
     7.65750   1.540E-29        55
     7.65850   1.355E-29        67
     7.65950   1.406E-29        66
     7.66050   1.191E-29        59
     7.66150   8.761E-30        77
     7.66250   1.637E-29        70
     7.66350   1.142E-29        54
     7.66450   1.457E-29        73
     7.66550   1.070E-29        55
     7.66650   1.924E-29        80
     7.66750   1.263E-29        62
     7.66850   1.811E-29        80
     7.66950   1.568E-29        70
     7.67050   1.426E-29        82
     7.67150   1.352E-29        52
     7.67250   1.875E-29        71
     7.67350   1.060E-29        62
     7.67450   1.490E-29        96
     7.67550   1.496E-29        89
     7.67650   1.656E-29        79
     7.67750   2.183E-29        92
     7.67850   1.099E-29        95
     7.67950   2.225E-29       101
     7.68050   1.871E-29        82
     7.68150   1.476E-29        91
     7.68250   1.896E-29        94
     7.68350   1.431E-29        80
     7.68450   1.361E-29        92
     7.68550   1.067E-29        75
     7.68650   1.452E-29        83
     7.68750   1.546E-29        93
     7.68850   1.234E-29        91
     7.68950   1.472E-29       109
     7.69050   1.741E-29        96
     7.69150   1.332E-29        71
     7.69250   2.167E-29       103
     7.69350   1.687E-29        96
     7.69450   3.746E-29       129
     7.69550   3.540E-29       112
     7.69650   2.322E-29       120
     7.69750   2.206E-29       117
     7.69850   1.614E-29        98
     7.69950   2.186E-29       102
     7.70050   1.828E-29        93
     7.70150   1.949E-29        85
     7.70250   1.998E-29       130
     7.70350   2.022E-29        97
     7.70450   1.856E-29       113
     7.70550   1.692E-29        90
     7.70650   1.768E-29        94
     7.70750   2.586E-29       117
     7.70850   2.283E-29       128
     7.70950   1.834E-29       114
     7.71050   1.925E-29       102
     7.71150   2.118E-29       117
     7.71250   2.409E-29       111
     7.71350   2.483E-29        93
     7.71450   3.115E-29       103
     7.71550   2.287E-29       102
     7.71650   2.351E-29        98
     7.71750   3.333E-29       103
     7.71850   2.403E-29       110
     7.71950   1.758E-29        76
     7.72050   1.284E-29        69
     7.72150   1.658E-29        84
     7.72250   2.367E-29       104
     7.72350   1.787E-29       111
     7.72450   1.425E-29        70
     7.72550   1.799E-29        78
     7.72650   2.224E-29        99
     7.72750   2.571E-29        97
     7.72850   9.795E-30        70
     7.72950   1.938E-29        83
     7.73050   1.110E-29        50
     7.73150   1.752E-29        73
     7.73250   1.365E-29        66
     7.73350   1.029E-29        69
     7.73450   1.490E-29        80
     7.73550   1.210E-29        83
     7.73650   1.715E-29        84
     7.73750   1.500E-29        81
     7.73850   1.323E-29        92
     7.73950   1.232E-29        66
     7.74050   1.884E-29        79
     7.74150   1.797E-29        66
     7.74250   1.832E-29        73
     7.74350   1.337E-29        78
     7.74450   2.192E-29        76
     7.74550   9.842E-30        67
     7.74650   1.605E-29        72
     7.74750   2.271E-29        80
     7.74850   1.752E-29        72
     7.74950   2.174E-29        75
     7.75050   1.932E-29        86
     7.75150   1.455E-29        63
     7.75250   1.663E-29        82
     7.75350   1.824E-29        72
     7.75450   1.637E-29        67
     7.75550   1.408E-29        78
     7.75650   9.671E-30        67
     7.75750   1.116E-29        60
     7.75850   1.084E-29        69
     7.75950   1.638E-29        75
     7.76050   9.899E-30        64
     7.76150   9.987E-30        62
     7.76250   1.496E-29        57
     7.76350   1.652E-29        86
     7.76450   1.242E-29        80
     7.76550   1.315E-29        76
     7.76650   1.184E-29        76
     7.76750   1.586E-29        82
     7.76850   7.322E-30        45
     7.76950   1.229E-29        58
     7.77050   1.229E-29        66
     7.77150   2.076E-29        96
     7.77250   1.524E-29        81
     7.77350   1.017E-29        51
     7.77450   1.617E-29        87
     7.77550   1.213E-29        82
     7.77650   9.400E-30        65
     7.77750   1.375E-29        83
     7.77850   1.112E-29        59
     7.77950   1.306E-29        79
     7.78050   1.436E-29        86
     7.78150   1.747E-29        72
     7.78250   1.941E-29        79
     7.78350   1.595E-29        87
     7.78450   8.468E-30        73
     7.78550   1.694E-29        75
     7.78650   2.158E-29        74
     7.78750   1.153E-29        57
     7.78850   1.081E-29        59
     7.78950   1.504E-29        75
     7.79050   5.517E-30        61
     7.79150   1.521E-29        70
     7.79250   1.658E-29        84
     7.79350   1.414E-29        60
     7.79450   1.683E-29        58
     7.79550   7.903E-30        67
     7.79650   1.098E-29        70
     7.79750   1.299E-29        72
     7.79850   1.427E-29        80
     7.79950   1.067E-29        49
     7.80050   1.967E-29        73
     7.80150   1.469E-29        65
     7.80250   1.357E-29        64
     7.80350   1.572E-29        67
     7.80450   9.876E-30        56
     7.80550   8.351E-30        48
     7.80650   1.606E-29        85
     7.80750   1.287E-29        51
     7.80850   1.351E-29        80
     7.80950   9.318E-30        51
     7.81050   1.968E-29        66
     7.81150   1.059E-29        52
     7.81250   1.170E-29        55
     7.81350   1.159E-29        49
     7.81450   1.352E-29        57
     7.81550   1.019E-29        58
     7.81650   1.102E-29        63
     7.81750   1.110E-29        53
     7.81850   9.497E-30        50
     7.81950   1.389E-29        66
     7.82050   1.274E-29        74
     7.82150   1.224E-29        77
     7.82250   1.369E-29        69
     7.82350   7.684E-30        56
     7.82450   1.696E-29        65
     7.82550   1.562E-29        74
     7.82650   1.279E-29        67
     7.82750   2.064E-29        80
     7.82850   1.858E-29        92
     7.82950   1.751E-29        98
     7.83050   1.719E-29        64
     7.83150   1.817E-29        71
     7.83250   1.402E-29        69
     7.83350   2.000E-29        80
     7.83450   9.718E-30        61
     7.83550   1.421E-29        57
     7.83650   1.769E-29        77
     7.83750   1.070E-29        61
     7.83850   1.296E-29        72
     7.83950   1.197E-29        64
     7.84050   1.556E-29        76
     7.84150   1.307E-29        63
     7.84250   1.495E-29        82
     7.84350   1.286E-29        73
     7.84450   1.697E-29        75
     7.84550   1.340E-29        70
     7.84650   9.911E-30        62
     7.84750   9.448E-30        64
     7.84850   1.049E-29        74
     7.84950   1.902E-29        85
     7.85050   1.588E-29        83
     7.85150   1.614E-29        65
     7.85250   1.015E-29        61
     7.85350   1.700E-29        64
     7.85450   1.680E-29        73
     7.85550   1.060E-29        67
     7.85650   1.096E-29        66
     7.85750   1.207E-29        65
     7.85850   1.469E-29        72
     7.85950   8.153E-30        56
     7.86050   1.718E-29        72
     7.86150   1.837E-29        73
     7.86250   1.745E-29        68
     7.86350   1.277E-29        73
     7.86450   1.249E-29        78
     7.86550   1.093E-29        55
     7.86650   7.891E-30        53
     7.86750   1.210E-29        64
     7.86850   1.184E-29        63
     7.86950   1.297E-29        58
     7.87050   1.431E-29        56
     7.87150   1.352E-29        62
     7.87250   1.273E-29        60
     7.87350   1.006E-29        59
     7.87450   1.810E-29        70
     7.87550   1.306E-29        56
     7.87650   7.344E-30        54
     7.87750   1.011E-29        56
     7.87850   1.461E-29        75
     7.87950   6.963E-30        52
     7.88050   1.557E-29        75
     7.88150   1.306E-29        82
     7.88250   9.327E-30        49
     7.88350   9.769E-30        60
     7.88450   1.199E-29        67
     7.88550   1.361E-29        72
     7.88650   1.277E-29        69
     7.88750   1.824E-29        88
     7.88850   1.610E-29        86
     7.88950   6.465E-30        57
     7.89050   1.476E-29        76
     7.89150   7.285E-30        66
     7.89250   1.578E-29        71
     7.89350   1.303E-29        68
     7.89450   1.326E-29        87
     7.89550   1.730E-29        95
     7.89650   1.221E-29        86
     7.89750   1.620E-29        74
     7.89850   1.348E-29        68
     7.89950   8.966E-30        62
     7.90050   1.070E-29        52
     7.90150   7.681E-30        51
     7.90250   1.356E-29        70
     7.90350   1.497E-29        78
     7.90450   1.874E-29        80
     7.90550   1.016E-29        62
     7.90650   2.148E-29        61
     7.90750   1.069E-29        58
     7.90850   1.312E-29        59
     7.90950   1.084E-29        63
     7.91050   1.362E-29        67
     7.91150   9.273E-30        60
     7.91250   1.381E-29        68
     7.91350   1.131E-29        57
     7.91450   1.482E-29        61
     7.91550   1.588E-29        60
     7.91650   1.365E-29        62
     7.91750   1.691E-29        67
     7.91850   1.983E-29        83
     7.91950   8.607E-30        69
     7.92050   1.186E-29        80
     7.92150   1.376E-29        79
     7.92250   1.503E-29        68
     7.92350   1.359E-29        58
     7.92450   1.385E-29        66
     7.92550   9.087E-30        67
     7.92650   9.438E-30        62
     7.92750   1.513E-29        71
     7.92850   1.368E-29        70
     7.92950   1.147E-29        57
     7.93050   1.214E-29        65
     7.93150   1.122E-29        75
     7.93250   1.126E-29        54
     7.93350   1.509E-29        70
     7.93450   1.722E-29        78
     7.93550   1.452E-29        72
     7.93650   1.350E-29        67
     7.93750   1.734E-29        80
     7.93850   1.329E-29        58
     7.93950   1.511E-29        78
     7.94050   1.345E-29        69
     7.94150   1.092E-29        56
     7.94250   1.621E-29        85
     7.94350   1.231E-29        69
     7.94450   2.056E-29        79
     7.94550   1.287E-29        80
     7.94650   1.481E-29        82
     7.94750   1.571E-29       100
     7.94850   1.393E-29        63
     7.94950   2.170E-29       117
     7.95050   1.333E-29        85
     7.95150   1.494E-29        82
     7.95250   2.292E-29       100
     7.95350   1.395E-29        79
     7.95450   1.565E-29        87
     7.95550   1.306E-29        86
     7.95650   1.034E-29        72
     7.95750   1.307E-29        74
     7.95850   1.763E-29        82
     7.95950   2.012E-29       109
     7.96050   1.787E-29       110
     7.96150   1.361E-29        92
     7.96250   1.379E-29       110
     7.96350   2.656E-29       136
     7.96450   1.237E-29        83
     7.96550   1.928E-29       100
     7.96650   9.134E-30        67
     7.96750   2.248E-29       108
     7.96850   2.766E-29       112
     7.96950   3.277E-29       115
     7.97050   2.718E-29        92
     7.97150   2.272E-29       115
     7.97250   2.266E-29       111
     7.97350   2.162E-29        99
     7.97450   1.915E-29       113
     7.97550   2.088E-29       106
     7.97650   1.982E-29       108
     7.97750   2.466E-29       105
     7.97850   2.226E-29       117
     7.97950   1.600E-29       102
     7.98050   1.219E-29        95
     7.98150   2.056E-29       113
     7.98250   1.444E-29       102
     7.98350   1.766E-29       125
     7.98450   2.115E-29       119
     7.98550   2.366E-29       105
     7.98650   2.843E-29        96
     7.98750   2.257E-29       108
     7.98850   2.495E-29       103
     7.98950   2.267E-29        98
     7.99050   1.662E-29        95
     7.99150   2.418E-29       115
     7.99250   2.358E-29        95
     7.99350   2.198E-29        85
     7.99450   2.168E-29        84
     7.99550   1.505E-29        92
     7.99650   1.768E-29        94
     7.99750   1.492E-29        77
     7.99850   1.825E-29        77
     7.99950   1.669E-29        83
     8.00050   2.308E-29        90
     8.00150   2.466E-29        95
     8.00250   2.503E-29        90
     8.00350   1.518E-29        84
     8.00450   1.950E-29        83
     8.00550   1.260E-29        66
     8.00650   1.673E-29        89
     8.00750   1.856E-29        76
     8.00850   2.043E-29        94
     8.00950   1.147E-29        79
     8.01050   1.947E-29        97
     8.01150   1.726E-29        83
     8.01250   1.603E-29        81
     8.01350   1.947E-29       106
     8.01450   1.868E-29        79
     8.01550   1.316E-29        83
     8.01650   1.494E-29        97
     8.01750   2.700E-29       111
     8.01850   1.833E-29        82
     8.01950   1.878E-29        76
     8.02050   1.512E-29        84
     8.02150   1.605E-29        73
     8.02250   1.039E-29        64
     8.02350   1.164E-29        80
     8.02450   1.767E-29        81
     8.02550   1.609E-29        83
     8.02650   2.002E-29        82
     8.02750   1.514E-29        76
     8.02850   1.361E-29       102
     8.02950   1.632E-29        85
     8.03050   1.878E-29        84
     8.03150   1.454E-29        81
     8.03250   1.031E-29        70
     8.03350   1.586E-29        91
     8.03450   1.438E-29        60
     8.03550   1.308E-29        71
     8.03650   8.149E-30        72
     8.03750   1.394E-29        80
     8.03850   1.365E-29        75
     8.03950   1.710E-29        97
     8.04050   1.205E-29        62
     8.04150   1.662E-29        76
     8.04250   1.288E-29        87
     8.04350   1.394E-29        73
     8.04450   1.379E-29        73
     8.04550   1.321E-29        61
     8.04650   1.311E-29        78
     8.04750   1.403E-29        77
     8.04850   1.081E-29        81
     8.04950   1.724E-29        87
     8.05050   1.213E-29        63
     8.05150   1.636E-29        82
     8.05250   1.633E-29        78
     8.05350   1.234E-29        72
     8.05450   1.468E-29        65
     8.05550   1.219E-29        67
     8.05650   1.321E-29        71
     8.05750   1.172E-29        62
     8.05850   1.493E-29        72
     8.05950   1.567E-29        77
     8.06050   1.788E-29        79
     8.06150   1.144E-29        60
     8.06250   1.636E-29        74
     8.06350   1.619E-29        65
     8.06450   8.504E-30        49
     8.06550   1.250E-29        59
     8.06650   1.484E-29        73
     8.06750   1.239E-29        57
     8.06850   1.021E-29        65
     8.06950   1.447E-29        72
     8.07050   1.922E-29        76
     8.07150   1.515E-29        61
     8.07250   1.337E-29        64
     8.07350   1.709E-29        57
     8.07450   9.654E-30        53
     8.07550   6.691E-30        44
     8.07650   1.344E-29        72
     8.07750   1.578E-29        70
     8.07850   1.183E-29        66
     8.07950   1.315E-29        75
     8.08050   1.971E-29        82
     8.08150   1.663E-29        63
     8.08250   6.197E-30        54
     8.08350   1.870E-29        74
     8.08450   8.497E-30        55
     8.08550   8.197E-30        61
     8.08650   2.076E-29        79
     8.08750   1.246E-29        56
     8.08850   2.307E-29        87
     8.08950   1.449E-29        79
     8.09050   1.245E-29        72
     8.09150   1.181E-29        62
     8.09250   1.204E-29        66
     8.09350   2.162E-29        96
     8.09450   1.763E-29        84
     8.09550   1.112E-29        73
     8.09650   1.405E-29        66
     8.09750   1.854E-29        71
     8.09850   1.073E-29        58
     8.09950   1.536E-29        71
     8.10050   1.060E-29        63
     8.10150   1.395E-29        78
     8.10250   1.376E-29        70
     8.10350   1.015E-29        61
     8.10450   1.462E-29        74
     8.10550   1.263E-29        67
     8.10650   1.112E-29        67
     8.10750   1.232E-29        79
     8.10850   1.740E-29        84
     8.10950   1.124E-29        86
     8.11050   1.464E-29        70
     8.11150   1.154E-29        90
     8.11250   1.126E-29        66
     8.11350   1.494E-29        83
     8.11450   1.065E-29        66
     8.11550   1.068E-29        64
     8.11650   1.737E-29        76
     8.11750   1.595E-29        79
     8.11850   1.290E-29        66
     8.11950   1.834E-29        88
     8.12050   1.293E-29        86
     8.12150   1.194E-29        68
     8.12250   1.203E-29        76
     8.12350   1.663E-29       103
     8.12450   1.531E-29        85
     8.12550   1.726E-29        73
     8.12650   1.111E-29        73
     8.12750   1.250E-29        70
     8.12850   1.082E-29        68
     8.12950   1.170E-29        77
     8.13050   1.445E-29        56
     8.13150   1.150E-29        64
     8.13250   1.317E-29        76
     8.13350   1.252E-29        57
     8.13450   1.309E-29        56
     8.13550   1.613E-29        81
     8.13650   1.214E-29        87
     8.13750   1.007E-29        70
     8.13850   1.199E-29        72
     8.13950   1.889E-29        72
     8.14050   1.507E-29        66
     8.14150   2.036E-29        85
     8.14250   5.341E-30        43
     8.14350   1.160E-29        77
     8.14450   8.010E-30        51
     8.14550   5.886E-30        61
     8.14650   8.985E-30        60
     8.14750   1.441E-29        72
     8.14850   8.445E-30        57
     8.14950   9.824E-30        52
     8.15050   1.954E-29        74
     8.15150   2.557E-29        81
     8.15250   1.645E-29        72
     8.15350   1.060E-29        57
     8.15450   1.138E-29        62
     8.15550   1.813E-29        68
     8.15650   1.778E-29        57
     8.15750   1.185E-29        69
     8.15850   1.669E-29        72
     8.15950   1.381E-29        84
     8.16050   1.147E-29        68
     8.16150   9.965E-30        53
     8.16250   1.131E-29        78
     8.16350   1.519E-29        80
     8.16450   9.762E-30        57
     8.16550   9.344E-30        62
     8.16650   1.356E-29        61
     8.16750   1.381E-29        69
     8.16850   9.807E-30        68
     8.16950   1.103E-29        79
     8.17050   1.068E-29        75
     8.17150   1.158E-29        59
     8.17250   1.356E-29        68
     8.17350   1.501E-29        79
     8.17450   1.521E-29        56
     8.17550   1.528E-29        70
     8.17650   1.219E-29        67
     8.17750   7.414E-30        52
     8.17850   1.611E-29        59
     8.17950   1.890E-29        69
     8.18050   1.462E-29        73
     8.18150   1.812E-29        90
     8.18250   1.430E-29        72
     8.18350   7.521E-30        62
     8.18450   1.183E-29        66
     8.18550   1.316E-29        78
     8.18650   1.340E-29        68
     8.18750   9.333E-30        66
     8.18850   1.639E-29        63
     8.18950   1.658E-29        84
     8.19050   1.024E-29        70
     8.19150   1.292E-29        73
     8.19250   1.068E-29        57
     8.19350   1.576E-29        82
     8.19450   1.355E-29        71
     8.19550   1.747E-29        80
     8.19650   8.207E-30        69
     8.19750   1.617E-29        59
     8.19850   1.220E-29        73
     8.19950   2.138E-29        88
     8.20050   1.323E-29        75
     8.20150   9.298E-30        73
     8.20250   1.368E-29        88
     8.20350   1.138E-29        76
     8.20450   1.010E-29        77
     8.20550   9.949E-30        57
     8.20650   1.558E-29        72
     8.20750   1.282E-29        60
     8.20850   1.018E-29        70
     8.20950   1.888E-29        83
     8.21050   8.855E-30        60
     8.21150   1.403E-29        81
     8.21250   1.344E-29        80
     8.21350   1.122E-29        66
     8.21450   1.306E-29        75
     8.21550   2.094E-29       106
     8.21650   1.316E-29        78
     8.21750   9.515E-30        85
     8.21850   1.825E-29        98
     8.21950   1.412E-29        67
     8.22050   1.820E-29        88
     8.22150   1.344E-29        87
     8.22250   2.315E-29        99
     8.22350   1.649E-29        96
     8.22450   2.327E-29        90
     8.22550   2.001E-29        83
     8.22650   1.603E-29        90
     8.22750   2.144E-29        79
     8.22850   2.037E-29        80
     8.22950   1.360E-29        99
     8.23050   1.598E-29        79
     8.23150   1.953E-29        85
     8.23250   1.987E-29       106
     8.23350   2.273E-29       103
     8.23450   2.194E-29       125
     8.23550   1.764E-29       100
     8.23650   3.255E-29       107
     8.23750   2.206E-29       120
     8.23850   3.200E-29       115
     8.23950   1.986E-29        94
     8.24050   1.968E-29        99
     8.24150   2.034E-29       109
     8.24250   2.332E-29       118
     8.24350   2.281E-29       108
     8.24450   3.129E-29       113
     8.24550   2.488E-29        96
     8.24650   2.215E-29       109
     8.24750   2.082E-29       112
     8.24850   2.399E-29       124
     8.24950   2.724E-29       117
     8.25050   2.894E-29       105
     8.25150   1.824E-29        86
     8.25250   2.995E-29       121
     8.25350   2.094E-29        99
     8.25450   1.247E-29        90
     8.25550   2.521E-29       110
     8.25650   1.931E-29       113
     8.25750   2.208E-29       134
     8.25850   2.088E-29       125
     8.25950   2.164E-29       125
     8.26050   1.896E-29        94
     8.26150   3.083E-29       108
     8.26250   2.852E-29       104
     8.26350   2.538E-29        95
     8.26450   2.048E-29       117
     8.26550   2.145E-29       115
     8.26650   2.204E-29        88
     8.26750   2.926E-29       137
     8.26850   2.240E-29       107
     8.26950   2.935E-29       105
     8.27050   1.654E-29        85
     8.27150   1.875E-29       114
     8.27250   1.953E-29       113
     8.27350   1.489E-29        84
     8.27450   2.291E-29       107
     8.27550   1.684E-29        82
     8.27650   1.301E-29        77
     8.27750   2.370E-29        90
     8.27850   1.074E-29        71
     8.27950   1.392E-29        75
     8.28050   1.674E-29        78
     8.28150   1.333E-29        69
     8.28250   2.062E-29        83
     8.28350   1.867E-29        94
     8.28450   1.590E-29        78
     8.28550   1.237E-29        82
     8.28650   2.234E-29        89
     8.28750   1.659E-29       101
     8.28850   1.674E-29       107
     8.28950   1.698E-29        95
     8.29050   1.474E-29        95
     8.29150   1.366E-29        90
     8.29250   1.465E-29        86
     8.29350   1.691E-29        95
     8.29450   1.807E-29        88
     8.29550   2.374E-29        86
     8.29650   1.831E-29        77
     8.29750   1.797E-29        69
     8.29850   1.593E-29        90
     8.29950   1.646E-29        83
     8.30050   1.277E-29        76
     8.30150   1.528E-29        64
     8.30250   1.618E-29        82
     8.30350   1.336E-29        91
     8.30450   1.169E-29        54
     8.30550   1.288E-29        66
     8.30650   2.233E-29        92
     8.30750   1.251E-29        82
     8.30850   1.830E-29        93
     8.30950   1.943E-29        83
     8.31050   1.413E-29        70
     8.31150   1.194E-29        82
     8.31250   1.099E-29        70
     8.31350   1.245E-29        97
     8.31450   8.257E-30        67
     8.31550   2.273E-29       103
     8.31650   1.594E-29        83
     8.31750   9.730E-30        56
     8.31850   1.292E-29        78
     8.31950   1.681E-29        84
     8.32050   1.388E-29        70
     8.32150   1.065E-29        92
     8.32250   1.647E-29        82
     8.32350   1.274E-29        67
     8.32450   1.504E-29        77
     8.32550   1.679E-29        68
     8.32650   9.241E-30        60
     8.32750   9.923E-30        64
     8.32850   1.706E-29        80
     8.32950   1.617E-29        81
     8.33050   1.025E-29        77
     8.33150   1.297E-29        70
     8.33250   1.663E-29       100
     8.33350   1.446E-29        86
     8.33450   1.509E-29        88
     8.33550   1.698E-29        95
     8.33650   1.720E-29        79
     8.33750   1.031E-29        50
     8.33850   1.797E-29        87
     8.33950   5.246E-30        47
     8.34050   9.903E-30        76
     8.34150   1.668E-29        85
     8.34250   1.196E-29        58
     8.34350   1.640E-29        65
     8.34450   1.546E-29        62
     8.34550   2.132E-29        81
     8.34650   1.433E-29        81
     8.34750   1.321E-29        68
     8.34850   1.827E-29        76
     8.34950   1.389E-29        71
     8.35050   1.105E-29        65
     8.35150   1.814E-29        79
     8.35250   1.569E-29        84
     8.35350   8.732E-30        59
     8.35450   1.761E-29        78
     8.35550   1.500E-29        63
     8.35650   1.268E-29        70
     8.35750   1.508E-29        74
     8.35850   1.049E-29        57
     8.35950   1.990E-29        88
     8.36050   9.190E-30        61
     8.36150   1.330E-29        66
     8.36250   1.288E-29        84
     8.36350   2.321E-29        89
     8.36450   1.122E-29        74
     8.36550   1.454E-29        57
     8.36650   1.182E-29        83
     8.36750   9.087E-30        68
     8.36850   1.425E-29        83
     8.36950   1.720E-29        85
     8.37050   1.211E-29        70
     8.37150   1.050E-29        80
     8.37250   1.367E-29        78
     8.37350   1.824E-29        87
     8.37450   1.238E-29        78
     8.37550   2.009E-29        89
     8.37650   1.656E-29        76
     8.37750   1.760E-29        77
     8.37850   1.322E-29        78
     8.37950   1.483E-29        88
     8.38050   1.656E-29        88
     8.38150   1.449E-29        70
     8.38250   1.382E-29        79
     8.38350   9.408E-30        67
     8.38450   1.098E-29        75
     8.38550   1.348E-29        73
     8.38650   1.282E-29        82
     8.38750   1.399E-29        73
     8.38850   2.077E-29        80
     8.38950   1.387E-29        74
     8.39050   1.872E-29        66
     8.39150   1.634E-29        80
     8.39250   1.621E-29        75
     8.39350   9.973E-30        68
     8.39450   1.886E-29        77
     8.39550   1.039E-29        63
     8.39650   1.490E-29        71
     8.39750   1.410E-29        81
     8.39850   9.676E-30        77
     8.39950   1.202E-29        75
     8.40050   1.348E-29        80
     8.40150   9.090E-30        74
     8.40250   1.531E-29        64
     8.40350   1.750E-29        81
     8.40450   1.352E-29        71
     8.40550   9.780E-30        70
     8.40650   1.256E-29        73
     8.40750   1.633E-29        81
     8.40850   1.658E-29        66
     8.40950   1.582E-29        82
     8.41050   1.259E-29        80
     8.41150   1.325E-29        67
     8.41250   1.648E-29        80
     8.41350   1.314E-29        74
     8.41450   1.649E-29        78
     8.41550   7.929E-30        51
     8.41650   1.089E-29        76
     8.41750   1.857E-29        80
     8.41850   1.491E-29        62
     8.41950   1.262E-29        66
     8.42050   1.201E-29        67
     8.42150   1.519E-29        88
     8.42250   1.254E-29        80
     8.42350   1.023E-29        75
     8.42450   8.670E-30        48
     8.42550   1.680E-29        75
     8.42650   1.459E-29        74
     8.42750   1.248E-29        54
     8.42850   9.260E-30        58
     8.42950   1.234E-29        72
     8.43050   7.719E-30        57
     8.43150   1.657E-29        73
     8.43250   1.161E-29        64
     8.43350   1.384E-29        66
     8.43450   1.123E-29        56
     8.43550   9.179E-30        45
     8.43650   1.565E-29        80
     8.43750   2.128E-29        66
     8.43850   1.595E-29        79
     8.43950   1.189E-29        71
     8.44050   1.602E-29        72
     8.44150   1.762E-29        62
     8.44250   1.269E-29        57
     8.44350   9.514E-30        54
     8.44450   1.763E-29        73
     8.44550   1.024E-29        53
     8.44650   1.546E-29        60
     8.44750   1.536E-29        85
     8.44850   1.669E-29        76
     8.44950   9.443E-30        61
     8.45050   1.330E-29        66
     8.45150   1.394E-29        61
     8.45250   1.273E-29        75
     8.45350   1.911E-29        79
     8.45450   1.140E-29        65
     8.45550   1.028E-29        85
     8.45650   1.602E-29        73
     8.45750   1.271E-29        67
     8.45850   1.706E-29        92
     8.45950   1.402E-29        89
     8.46050   2.032E-29        81
     8.46150   1.362E-29        81
     8.46250   1.356E-29        67
     8.46350   9.497E-30        55
     8.46450   1.574E-29        72
     8.46550   1.475E-29        85
     8.46650   1.647E-29        80
     8.46750   1.781E-29        79
     8.46850   1.353E-29        71
     8.46950   1.221E-29        84
     8.47050   1.491E-29        87
     8.47150   1.539E-29        78
     8.47250   1.262E-29        77
     8.47350   1.602E-29        89
     8.47450   1.590E-29        75
     8.47550   1.232E-29        69
     8.47650   1.467E-29        80
     8.47750   1.069E-29        74
     8.47850   2.403E-29        86
     8.47950   1.787E-29        88
     8.48050   1.045E-29        68
     8.48150   2.500E-29        86
     8.48250   1.603E-29        95
     8.48350   1.009E-29        56
     8.48450   1.856E-29       100
     8.48550   1.434E-29        79
     8.48650   1.042E-29        60
     8.48750   1.666E-29       105
     8.48850   1.818E-29        82
     8.48950   1.087E-29        69
     8.49050   2.143E-29        96
     8.49150   1.872E-29        87
     8.49250   1.902E-29        84
     8.49350   1.668E-29        86
     8.49450   1.789E-29        92
     8.49550   1.909E-29        82
     8.49650   1.849E-29        89
     8.49750   1.459E-29        83
     8.49850   1.949E-29        85
     8.49950   2.159E-29        95
     8.50050   2.178E-29       105
     8.50150   2.086E-29       106
     8.50250   1.783E-29        91
     8.50350   1.675E-29        95
     8.50450   1.811E-29        89
     8.50550   1.913E-29       105
     8.50650   2.013E-29       108
     8.50750   1.899E-29        97
     8.50850   2.726E-29       131
     8.50950   2.311E-29       123
     8.51050   1.299E-29        94
     8.51150   2.462E-29       132
     8.51250   2.803E-29       124
     8.51350   1.674E-29       102
     8.51450   2.118E-29       112
     8.51550   1.905E-29       116
     8.51650   1.879E-29       113
     8.51750   2.202E-29       118
     8.51850   2.880E-29       108
     8.51950   3.658E-29       129
     8.52050   2.882E-29       134
     8.52150   2.754E-29       116
     8.52250   2.618E-29       122
     8.52350   2.077E-29       107
     8.52450   2.814E-29       114
     8.52550   2.365E-29        96
     8.52650   2.342E-29       114
     8.52750   2.680E-29       116
     8.52850   2.658E-29       106
     8.52950   1.565E-29        89
     8.53050   2.918E-29       103
     8.53150   1.904E-29       109
     8.53250   2.154E-29       120
     8.53350   1.552E-29       109
     8.53450   2.761E-29       117
     8.53550   2.310E-29       105
     8.53650   2.126E-29       104
     8.53750   2.881E-29       111
     8.53850   3.280E-29       115
     8.53950   2.517E-29        90
     8.54050   2.702E-29       110
     8.54150   2.637E-29       109
     8.54250   2.462E-29       103
     8.54350   1.512E-29        93
     8.54450   2.024E-29        98
     8.54550   2.336E-29        94
     8.54650   2.751E-29       116
     8.54750   3.128E-29       124
     8.54850   1.800E-29        85
     8.54950   2.215E-29       113
     8.55050   2.376E-29       120
     8.55150   1.210E-29        94
     8.55250   2.546E-29       106
     8.55350   1.060E-29        60
     8.55450   1.847E-29        95
     8.55550   2.053E-29        88
     8.55650   1.357E-29        89
     8.55750   1.350E-29        76
     8.55850   1.459E-29        78
     8.55950   1.123E-29        89
     8.56050   1.002E-29        71
     8.56150   1.940E-29       107
     8.56250   1.533E-29        96
     8.56350   2.414E-29       118
     8.56450   2.176E-29       114
     8.56550   1.376E-29        97
     8.56650   1.086E-29        73
     8.56750   1.447E-29        84
     8.56850   2.247E-29       113
     8.56950   2.680E-29       110
     8.57050   2.117E-29        90
     8.57150   1.777E-29        96
     8.57250   2.669E-29       101
     8.57350   1.422E-29        66
     8.57450   1.521E-29        89
     8.57550   1.805E-29        94
     8.57650   2.822E-29        92
     8.57750   2.068E-29        85
     8.57850   1.467E-29        76
     8.57950   1.633E-29        97
     8.58050   2.024E-29        92
     8.58150   1.553E-29        78
     8.58250   1.077E-29        81
     8.58350   1.683E-29        71
     8.58450   1.261E-29        78
     8.58550   1.295E-29        73
     8.58650   1.330E-29        74
     8.58750   1.482E-29        78
     8.58850   1.731E-29        80
     8.58950   1.388E-29        74
     8.59050   1.441E-29        67
     8.59150   1.603E-29        81
     8.59250   1.906E-29        82
     8.59350   1.240E-29        74
     8.59450   1.099E-29        69
     8.59550   1.655E-29        80
     8.59650   1.549E-29        93
     8.59750   1.366E-29        87
     8.59850   1.332E-29        79
     8.59950   1.558E-29       106
     8.60050   1.964E-29       100
     8.60150   1.889E-29       111
     8.60250   1.313E-29        69
     8.60350   1.239E-29        76
     8.60450   1.294E-29        60
     8.60550   7.962E-30        64
     8.60650   1.057E-29        66
     8.60750   1.803E-29        68
     8.60850   1.319E-29        73
     8.60950   1.264E-29        88
     8.61050   2.016E-29        78
     8.61150   1.233E-29        67
     8.61250   1.095E-29        72
     8.61350   1.159E-29        68
     8.61450   2.179E-29        79
     8.61550   1.187E-29        62
     8.61650   4.784E-30        42
     8.61750   1.779E-29        83
     8.61850   1.982E-29        90
     8.61950   1.132E-29        69
     8.62050   1.419E-29        75
     8.62150   1.593E-29        91
     8.62250   8.072E-30        69
     8.62350   1.487E-29        75
     8.62450   1.466E-29        92
     8.62550   1.607E-29        75
     8.62650   1.381E-29        70
     8.62750   1.360E-29        73
     8.62850   1.101E-29        76
     8.62950   1.884E-29        86
     8.63050   1.195E-29        83
     8.63150   1.312E-29        73
     8.63250   1.349E-29        68
     8.63350   1.097E-29        73
     8.63450   1.564E-29        88
     8.63550   1.220E-29        69
     8.63650   1.117E-29        70
     8.63750   1.211E-29        75
     8.63850   1.604E-29        80
     8.63950   1.453E-29        76
     8.64050   1.243E-29        83
     8.64150   1.201E-29        65
     8.64250   1.335E-29        78
     8.64350   1.745E-29        96
     8.64450   1.254E-29        73
     8.64550   1.122E-29        71
     8.64650   1.372E-29        70
     8.64750   1.124E-29       100
     8.64850   1.379E-29        75
     8.64950   2.332E-29        90
     8.65050   1.657E-29        89
     8.65150   2.228E-29        87
     8.65250   1.699E-29        85
     8.65350   1.811E-29        94
     8.65450   1.779E-29        94
     8.65550   1.563E-29        92
     8.65650   1.199E-29        74
     8.65750   1.006E-29        60
     8.65850   1.013E-29        62
     8.65950   1.775E-29        65
     8.66050   1.134E-29        62
     8.66150   4.125E-30        43
     8.66250   1.502E-29        89
     8.66350   1.281E-29        57
     8.66450   7.989E-30        63
     8.66550   2.202E-29        97
     8.66650   1.893E-29        98
     8.66750   1.360E-29        67
     8.66850   1.639E-29        74
     8.66950   9.514E-30        80
     8.67050   1.588E-29        74
     8.67150   1.232E-29        86
     8.67250   1.023E-29        67
     8.67350   7.977E-30        51
     8.67450   1.957E-29        74
     8.67550   1.187E-29        69
     8.67650   1.774E-29        75
     8.67750   7.685E-30        62
     8.67850   2.270E-29        90
     8.67950   1.317E-29        73
     8.68050   1.047E-29        63
     8.68150   1.053E-29        70
     8.68250   1.218E-29        73
     8.68350   1.805E-29        82
     8.68450   1.614E-29        80
     8.68550   1.220E-29        57
     8.68650   1.776E-29        75
     8.68750   1.544E-29        64
     8.68850   2.152E-29        80
     8.68950   1.798E-29        79
     8.69050   1.404E-29        79
     8.69150   1.830E-29        88
     8.69250   1.620E-29        84
     8.69350   1.868E-29        76
     8.69450   2.318E-29        89
     8.69550   1.222E-29        63
     8.69650   1.323E-29        53
     8.69750   1.925E-29        87
     8.69850   1.676E-29        97
     8.69950   1.023E-29        53
     8.70050   1.671E-29        89
     8.70150   1.688E-29        74
     8.70250   1.722E-29        90
     8.70350   1.579E-29        68
     8.70450   1.176E-29        69
     8.70550   1.178E-29        72
     8.70650   1.685E-29        71
     8.70750   2.043E-29        81
     8.70850   1.356E-29        67
     8.70950   1.143E-29        77
     8.71050   1.258E-29        63
     8.71150   1.623E-29        70
     8.71250   1.391E-29        72
     8.71350   1.092E-29        71
     8.71450   1.288E-29        70
     8.71550   1.670E-29        85
     8.71650   1.482E-29        79
     8.71750   1.920E-29        74
     8.71850   1.390E-29        70
     8.71950   1.473E-29        92
     8.72050   9.226E-30        74
     8.72150   1.314E-29        60
     8.72250   8.636E-30        54
     8.72350   1.466E-29        70
     8.72450   1.572E-29        84
     8.72550   1.857E-29        92
     8.72650   1.679E-29        78
     8.72750   1.364E-29        90
     8.72850   9.491E-30        72
     8.72950   2.328E-29       100
     8.73050   1.289E-29        77
     8.73150   1.348E-29        78
     8.73250   2.092E-29        78
     8.73350   1.200E-29        69
     8.73450   1.191E-29        66
     8.73550   1.697E-29        78
     8.73650   1.986E-29        96
     8.73750   1.992E-29        96
     8.73850   8.193E-30        73
     8.73950   1.094E-29        56
     8.74050   1.692E-29        90
     8.74150   1.782E-29        83
     8.74250   2.063E-29        88
     8.74350   1.231E-29        71
     8.74450   1.858E-29        85
     8.74550   1.106E-29        74
     8.74650   1.526E-29        70
     8.74750   2.024E-29        83
     8.74850   2.294E-29       101
     8.74950   1.905E-29        86
     8.75050   8.702E-30        74
     8.75150   6.905E-30        65
     8.75250   1.318E-29        89
     8.75350   1.484E-29        72
     8.75450   1.239E-29        67
     8.75550   1.594E-29        85
     8.75650   1.795E-29        72
     8.75750   1.470E-29        81
     8.75850   1.224E-29        83
     8.75950   1.204E-29        89
     8.76050   1.295E-29        95
     8.76150   1.651E-29        89
     8.76250   1.254E-29        73
     8.76350   1.241E-29        68
     8.76450   2.165E-29        91
     8.76550   1.610E-29        95
     8.76650   9.505E-30        84
     8.76750   2.097E-29        92
     8.76850   1.212E-29        72
     8.76950   1.568E-29        88
     8.77050   1.133E-29        85
     8.77150   1.776E-29        81
     8.77250   1.265E-29        80
     8.77350   1.957E-29       100
     8.77450   2.144E-29       118
     8.77550   1.771E-29        87
     8.77650   1.909E-29        99
     8.77750   2.398E-29       104
     8.77850   1.915E-29       123
     8.77950   1.730E-29        99
     8.78050   2.100E-29       107
     8.78150   2.111E-29       100
     8.78250   2.352E-29       111
     8.78350   2.374E-29       113
     8.78450   1.709E-29       112
     8.78550   1.814E-29       108
     8.78650   2.459E-29       124
     8.78750   2.261E-29        97
     8.78850   2.038E-29       112
     8.78950   2.100E-29       121
     8.79050   2.036E-29       103
     8.79150   2.195E-29       104
     8.79250   2.389E-29       105
     8.79350   3.029E-29       113
     8.79450   2.941E-29       116
     8.79550   3.440E-29       134
     8.79650   1.909E-29       114
     8.79750   2.252E-29       109
     8.79850   2.264E-29       110
     8.79950   2.531E-29       108
     8.80050   2.212E-29        95
     8.80150   1.704E-29        95
     8.80250   2.619E-29       106
     8.80350   2.191E-29       105
     8.80450   3.137E-29       134
     8.80550   1.911E-29       102
     8.80650   1.935E-29       125
     8.80750   2.209E-29       116
     8.80850   2.848E-29       138
     8.80950   2.118E-29       108
     8.81050   2.170E-29       123
     8.81150   1.833E-29        94
     8.81250   2.768E-29       116
     8.81350   2.877E-29       100
     8.81450   3.122E-29       114
     8.81550   2.248E-29        96
     8.81650   2.352E-29       116
     8.81750   3.262E-29       120
     8.81850   2.536E-29       101
     8.81950   2.254E-29       101
     8.82050   2.373E-29       101
     8.82150   1.910E-29       104
     8.82250   2.617E-29       105
     8.82350   2.157E-29       101
     8.82450   2.020E-29        95
     8.82550   2.175E-29       106
     8.82650   2.440E-29       121
     8.82750   1.944E-29        99
     8.82850   1.725E-29        85
     8.82950   1.869E-29        97
     8.83050   2.257E-29        95
     8.83150   1.352E-29        74
     8.83250   1.223E-29       102
     8.83350   1.905E-29        94
     8.83450   1.498E-29        86
     8.83550   2.199E-29       122
     8.83650   1.177E-29        86
     8.83750   1.837E-29        98
     8.83850   2.813E-29        91
     8.83950   1.741E-29        95
     8.84050   1.643E-29        88
     8.84150   1.535E-29        82
     8.84250   2.009E-29       104
     8.84350   1.982E-29        91
     8.84450   1.514E-29        82
     8.84550   2.845E-29       115
     8.84650   1.858E-29        98
     8.84750   1.409E-29        77
     8.84850   1.780E-29        95
     8.84950   1.904E-29        91
     8.85050   1.520E-29        92
     8.85150   1.965E-29        94
     8.85250   1.809E-29        92
     8.85350   1.724E-29        85
     8.85450   2.028E-29       109
     8.85550   1.912E-29        98
     8.85650   1.371E-29        88
     8.85750   1.040E-29        85
     8.85850   1.371E-29        92
     8.85950   2.002E-29        73
     8.86050   1.711E-29        72
     8.86150   1.094E-29        75
     8.86250   1.071E-29        59
     8.86350   1.413E-29        81
     8.86450   1.443E-29        85
     8.86550   1.421E-29        71
     8.86650   1.489E-29        83
     8.86750   1.547E-29       110
     8.86850   2.202E-29       103
     8.86950   8.271E-30        64
     8.87050   1.445E-29        73
     8.87150   1.726E-29        83
     8.87250   1.952E-29        96
     8.87350   1.527E-29        80
     8.87450   2.180E-29        92
     8.87550   1.570E-29        89
     8.87650   9.954E-30        77
     8.87750   1.232E-29        82
     8.87850   1.371E-29        73
     8.87950   1.205E-29        74
     8.88050   1.971E-29        79
     8.88150   1.518E-29        87
     8.88250   1.596E-29        78
     8.88350   1.528E-29        85
     8.88450   2.220E-29        97
     8.88550   1.716E-29        80
     8.88650   1.376E-29        70
     8.88750   1.857E-29       109
     8.88850   1.784E-29        78
     8.88950   2.265E-29       107
     8.89050   1.411E-29        90
     8.89150   1.334E-29        78
     8.89250   1.892E-29        97
     8.89350   1.916E-29        83
     8.89450   1.379E-29        81
     8.89550   1.660E-29       105
     8.89650   9.156E-30        75
     8.89750   1.578E-29        75
     8.89850   1.956E-29        90
     8.89950   1.848E-29        86
     8.90050   1.396E-29        75
     8.90150   1.635E-29        86
     8.90250   9.927E-30        68
     8.90350   1.842E-29        99
     8.90450   1.409E-29        71
     8.90550   2.604E-29        96
     8.90650   1.582E-29        73
     8.90750   1.506E-29        65
     8.90850   9.494E-30        63
     8.90950   2.280E-29       105
     8.91050   1.539E-29        83
     8.91150   1.344E-29        64
     8.91250   9.623E-30        67
     8.91350   8.608E-30        62
     8.91450   1.692E-29        90
     8.91550   1.586E-29        80
     8.91650   1.855E-29        81
     8.91750   1.785E-29        79
     8.91850   1.473E-29        82
     8.91950   1.432E-29        85
     8.92050   1.665E-29        79
     8.92150   1.547E-29        76
     8.92250   2.191E-29       110
     8.92350   2.112E-29        82
     8.92450   1.955E-29        92
     8.92550   2.027E-29        96
     8.92650   1.234E-29        80
     8.92750   1.419E-29        75
     8.92850   1.699E-29        88
     8.92950   1.977E-29        82
     8.93050   1.215E-29        74
     8.93150   1.743E-29        73
     8.93250   2.010E-29        93
     8.93350   1.397E-29        82
     8.93450   1.235E-29        71
     8.93550   1.171E-29        71
     8.93650   1.597E-29        77
     8.93750   1.986E-29        88
     8.93850   1.646E-29        87
     8.93950   1.696E-29        93
     8.94050   1.575E-29       101
     8.94150   9.137E-30        70
     8.94250   1.608E-29        79
     8.94350   1.432E-29        67
     8.94450   1.769E-29        90
     8.94550   1.451E-29        70
     8.94650   2.185E-29        81
     8.94750   1.306E-29        80
     8.94850   1.707E-29        73
     8.94950   1.034E-29        69
     8.95050   1.836E-29        86
     8.95150   1.584E-29        90
     8.95250   2.398E-29        85
     8.95350   9.953E-30        59
     8.95450   1.086E-29        76
     8.95550   1.429E-29        79
     8.95650   1.404E-29        66
     8.95750   1.099E-29        81
     8.95850   1.636E-29        90
     8.95950   1.296E-29        68
     8.96050   1.374E-29        74
     8.96150   1.799E-29        87
     8.96250   1.440E-29        77
     8.96350   1.061E-29        66
     8.96450   9.452E-30        70
     8.96550   1.768E-29        76
     8.96650   1.505E-29        91
     8.96750   1.583E-29        74
     8.96850   8.897E-30        88
     8.96950   2.208E-29       100
     8.97050   1.707E-29        87
     8.97150   1.549E-29        95
     8.97250   1.078E-29        78
     8.97350   1.642E-29        81
     8.97450   1.611E-29        58
     8.97550   1.279E-29        59
     8.97650   1.369E-29        83
     8.97750   1.449E-29        65
     8.97850   9.434E-30        57
     8.97950   1.174E-29        67
     8.98050   1.734E-29        93
     8.98150   1.424E-29        73
     8.98250   2.352E-29       120
     8.98350   1.782E-29        75
     8.98450   2.231E-29        84
     8.98550   1.452E-29        83
     8.98650   2.339E-29       116
     8.98750   1.478E-29        78
     8.98850   1.082E-29        82
     8.98950   1.066E-29        85
     8.99050   1.089E-29        73
     8.99150   2.369E-29        95
     8.99250   1.252E-29        69
     8.99350   1.553E-29       104
     8.99450   1.196E-29        69
     8.99550   1.263E-29        64
     8.99650   1.123E-29        69
     8.99750   1.578E-29        69
     8.99850   1.306E-29        73
     8.99950   1.381E-29        74
     9.00050   1.121E-29        79
     9.00150   1.244E-29        63
     9.00250   1.024E-29        65
     9.00350   1.003E-29        81
     9.00450   1.500E-29        85
     9.00550   1.042E-29        62
     9.00650   1.344E-29        75
     9.00750   1.546E-29        61
     9.00850   1.396E-29        84
     9.00950   1.928E-29        94
     9.01050   1.668E-29        65
     9.01150   1.162E-29        70
     9.01250   1.178E-29        62
     9.01350   5.411E-30        58
     9.01450   1.534E-29        89
     9.01550   1.509E-29        75
     9.01650   1.192E-29        77
     9.01750   1.227E-29        74
     9.01850   1.487E-29        74
     9.01950   1.406E-29        70
     9.02050   2.398E-29        90
     9.02150   1.622E-29        79
     9.02250   1.509E-29        66
     9.02350   1.825E-29        82
     9.02450   1.725E-29        73
     9.02550   1.352E-29        80
     9.02650   1.585E-29        82
     9.02750   1.647E-29        92
     9.02850   1.998E-29        84
     9.02950   1.246E-29        66
     9.03050   1.340E-29        77
     9.03150   1.679E-29        63
     9.03250   1.466E-29        73
     9.03350   1.412E-29        77
     9.03450   7.712E-30        67
     9.03550   1.969E-29        86
     9.03650   7.798E-30        69
     9.03750   1.041E-29        76
     9.03850   1.586E-29        89
     9.03950   2.164E-29        90
     9.04050   1.726E-29        86
     9.04150   1.431E-29        86
     9.04250   2.077E-29       105
     9.04350   1.973E-29       108
     9.04450   1.878E-29       114
     9.04550   2.518E-29        94
     9.04650   2.030E-29       115
     9.04750   1.778E-29        97
     9.04850   1.916E-29        99
     9.04950   2.252E-29       104
     9.05050   2.481E-29       100
     9.05150   2.098E-29       108
     9.05250   1.338E-29        84
     9.05350   1.761E-29       106
     9.05450   2.616E-29       111
     9.05550   2.507E-29       124
     9.05650   2.148E-29       106
     9.05750   1.916E-29        90
     9.05850   1.769E-29        99
     9.05950   2.592E-29       104
     9.06050   2.341E-29       113
     9.06150   3.086E-29       145
     9.06250   2.600E-29       135
     9.06350   2.903E-29       142
     9.06450   1.780E-29       100
     9.06550   2.324E-29       133
     9.06650   1.935E-29       108
     9.06750   2.232E-29       109
     9.06850   2.799E-29       130
     9.06950   3.611E-29       123
     9.07050   2.048E-29        99
     9.07150   2.119E-29       105
     9.07250   2.485E-29       121
     9.07350   3.000E-29       119
     9.07450   2.569E-29       110
     9.07550   2.264E-29       103
     9.07650   1.819E-29        99
     9.07750   2.063E-29        97
     9.07850   2.053E-29        98
     9.07950   3.271E-29       140
     9.08050   2.129E-29       109
     9.08150   3.003E-29       122
     9.08250   2.185E-29       115
     9.08350   1.731E-29       116
     9.08450   2.265E-29       118
     9.08550   1.956E-29       114
     9.08650   2.495E-29       130
     9.08750   2.337E-29       112
     9.08850   2.395E-29       115
     9.08950   1.914E-29        99
     9.09050   2.760E-29        87
     9.09150   2.105E-29       105
     9.09250   2.308E-29        99
     9.09350   2.432E-29        93
     9.09450   2.525E-29       104
     9.09550   1.928E-29        91
     9.09650   2.158E-29        90
     9.09750   2.448E-29       110
     9.09850   1.928E-29        92
     9.09950   2.113E-29       109
     9.10050   2.480E-29       119
     9.10150   2.517E-29       113
     9.10250   1.942E-29        93
     9.10350   2.391E-29       104
     9.10450   1.731E-29        93
     9.10550   2.486E-29       102
     9.10650   1.252E-29        82
     9.10750   2.038E-29       111
     9.10850   2.222E-29        97
     9.10950   2.272E-29       122
     9.11050   7.162E-30        73
     9.11150   1.966E-29        98
     9.11250   1.283E-29        96
     9.11350   1.685E-29       119
     9.11450   1.786E-29        96
     9.11550   2.222E-29       109
     9.11650   1.342E-29        81
     9.11750   2.045E-29        94
     9.11850   1.654E-29        72
     9.11950   2.268E-29       108
     9.12050   1.848E-29        90
     9.12150   2.881E-29       107
     9.12250   2.629E-29       106
     9.12350   2.164E-29        97
     9.12450   1.011E-29        90
     9.12550   1.593E-29        98
     9.12650   2.237E-29       105
     9.12750   1.884E-29        81
     9.12850   1.171E-29        77
     9.12950   1.085E-29        69
     9.13050   1.818E-29        93
     9.13150   1.241E-29        94
     9.13250   1.747E-29        82
     9.13350   2.053E-29        96
     9.13450   1.531E-29        82
     9.13550   2.211E-29        93
     9.13650   9.412E-30        64
     9.13750   1.040E-29        97
     9.13850   1.324E-29        98
     9.13950   1.404E-29       100
     9.14050   1.189E-29        70
     9.14150   1.642E-29        72
     9.14250   1.653E-29       101
     9.14350   9.566E-30        87
     9.14450   1.803E-29        94
     9.14550   1.895E-29        85
     9.14650   1.381E-29       106
     9.14750   2.136E-29       114
     9.14850   1.926E-29       118
     9.14950   1.929E-29       105
     9.15050   1.135E-29        75
     9.15150   1.439E-29        87
     9.15250   1.859E-29        71
     9.15350   1.706E-29        88
     9.15450   2.600E-29       110
     9.15550   1.228E-29        79
     9.15650   1.600E-29        89
     9.15750   1.302E-29        84
     9.15850   1.685E-29        95
     9.15950   1.017E-29        90
     9.16050   1.711E-29       104
     9.16150   1.519E-29        75
     9.16250   1.352E-29        82
     9.16350   2.327E-29       100
     9.16450   1.234E-29       102
     9.16550   1.247E-29        95
     9.16650   1.618E-29        91
     9.16750   1.993E-29        88
     9.16850   1.735E-29       112
     9.16950   1.703E-29        93
     9.17050   1.648E-29        68
     9.17150   1.461E-29        65
     9.17250   1.300E-29        85
     9.17350   1.645E-29        96
     9.17450   1.518E-29        84
     9.17550   1.938E-29        90
     9.17650   1.263E-29        69
     9.17750   1.449E-29        84
     9.17850   1.566E-29        93
     9.17950   1.946E-29        90
     9.18050   1.575E-29        86
     9.18150   1.609E-29        95
     9.18250   1.001E-29        59
     9.18350   1.960E-29        83
     9.18450   2.015E-29        81
     9.18550   1.231E-29        72
     9.18650   1.677E-29        81
     9.18750   1.324E-29        79
     9.18850   1.529E-29        90
     9.18950   1.367E-29        67
     9.19050   1.803E-29       104
     9.19150   1.185E-29        84
     9.19250   1.120E-29        71
     9.19350   1.487E-29        98
     9.19450   1.090E-29        56
     9.19550   2.314E-29        82
     9.19650   9.109E-30        65
     9.19750   1.563E-29        69
     9.19850   1.775E-29       103
     9.19950   1.268E-29        79
     9.20050   1.848E-29        90
     9.20150   1.490E-29        76
     9.20250   1.762E-29        81
     9.20350   1.893E-29        98
     9.20450   1.228E-29        73
     9.20550   1.390E-29        81
     9.20650   1.268E-29        74
     9.20750   1.233E-29        69
     9.20850   9.597E-30        77
     9.20950   1.730E-29        89
     9.21050   1.983E-29       111
     9.21150   1.491E-29        83
     9.21250   1.816E-29        92
     9.21350   9.066E-30        61
     9.21450   1.255E-29        74
     9.21550   1.975E-29        87
     9.21650   1.434E-29        82
     9.21750   9.498E-30        62
     9.21850   1.639E-29        85
     9.21950   1.531E-29        76
     9.22050   2.476E-29       110
     9.22150   1.506E-29        69
     9.22250   1.739E-29        89
     9.22350   1.122E-29        70
     9.22450   1.637E-29        90
     9.22550   1.428E-29        99
     9.22650   1.521E-29        93
     9.22750   1.908E-29        74
     9.22850   1.152E-29        80
     9.22950   1.988E-29        88
     9.23050   1.653E-29        71
     9.23150   1.633E-29        83
     9.23250   1.947E-29        84
     9.23350   1.758E-29        55
     9.23450   1.592E-29        69
     9.23550   1.273E-29        82
     9.23650   1.756E-29        75
     9.23750   2.147E-29       114
     9.23850   1.299E-29        73
     9.23950   2.967E-29        90
     9.24050   1.510E-29        69
     9.24150   1.872E-29        79
     9.24250   1.852E-29        82
     9.24350   1.556E-29        67
     9.24450   1.590E-29        96
     9.24550   1.220E-29        87
     9.24650   1.553E-29        92
     9.24750   1.271E-29        76
     9.24850   1.085E-29        83
     9.24950   1.100E-29        77
     9.25050   1.459E-29       102
     9.25150   1.756E-29        80
     9.25250   2.044E-29        87
     9.25350   1.140E-29        70
     9.25450   1.735E-29        99
     9.25550   1.427E-29        64
     9.25650   2.041E-29        96
     9.25750   1.274E-29        71
     9.25850   1.350E-29        78
     9.25950   2.313E-29        70
     9.26050   1.409E-29        67
     9.26150   1.679E-29        85
     9.26250   1.283E-29        81
     9.26350   1.211E-29        83
     9.26450   1.050E-29        61
     9.26550   2.275E-29        95
     9.26650   1.780E-29        88
     9.26750   1.204E-29        77
     9.26850   2.269E-29       103
     9.26950   1.461E-29        94
     9.27050   1.787E-29        95
     9.27150   1.646E-29        89
     9.27250   1.882E-29       100
     9.27350   1.885E-29        89
     9.27450   1.082E-29        92
     9.27550   2.440E-29       100
     9.27650   8.232E-30        74
     9.27750   1.570E-29        88
     9.27850   1.461E-29        88
     9.27950   1.986E-29       104
     9.28050   1.365E-29        76
     9.28150   1.618E-29        76
     9.28250   2.850E-29        89
     9.28350   1.321E-29        77
     9.28450   1.389E-29        75
     9.28550   1.164E-29        62
     9.28650   1.487E-29        83
     9.28750   1.470E-29        81
     9.28850   1.171E-29        71
     9.28950   1.356E-29        71
     9.29050   1.101E-29        75
     9.29150   1.265E-29        84
     9.29250   1.506E-29        93
     9.29350   1.861E-29        81
     9.29450   1.520E-29        76
     9.29550   1.391E-29        94
     9.29650   1.594E-29        76
     9.29750   1.495E-29        88
     9.29850   2.135E-29        98
     9.29950   2.445E-29        90
     9.30050   1.606E-29        89
     9.30150   1.347E-29        92
     9.30250   1.019E-29        87
     9.30350   1.662E-29        74
     9.30450   2.176E-29        83
     9.30550   1.166E-29        69
     9.30650   1.722E-29        94
     9.30750   1.578E-29        86
     9.30850   1.805E-29        88
     9.30950   1.858E-29        85
     9.31050   1.689E-29        80
     9.31150   1.509E-29        89
     9.31250   1.389E-29        92
     9.31350   2.673E-29       115
     9.31450   1.287E-29        83
     9.31550   1.166E-29        70
     9.31650   1.782E-29       113
     9.31750   1.824E-29       105
     9.31850   1.782E-29        91
     9.31950   2.389E-29       121
     9.32050   2.859E-29       113
     9.32150   2.118E-29        90
     9.32250   2.017E-29        90
     9.32350   2.108E-29        97
     9.32450   1.506E-29        90
     9.32550   1.550E-29        94
     9.32650   1.683E-29       102
     9.32750   1.708E-29        99
     9.32850   1.991E-29       102
     9.32950   3.369E-29       136
     9.33050   3.065E-29       125
     9.33150   2.646E-29       128
     9.33250   2.234E-29       104
     9.33350   2.259E-29       132
     9.33450   2.105E-29       105
     9.33550   2.042E-29       100
     9.33650   3.122E-29       130
     9.33750   3.001E-29       130
     9.33850   2.365E-29       131
     9.33950   1.590E-29       111
     9.34050   2.220E-29       117
     9.34150   3.372E-29       117
     9.34250   2.810E-29       116
     9.34350   3.782E-29       118
     9.34450   2.814E-29       110
     9.34550   2.998E-29       121
     9.34650   2.940E-29       121
     9.34750   3.340E-29       112
     9.34850   2.650E-29       109
     9.34950   2.166E-29       113
     9.35050   2.952E-29       120
     9.35150   2.912E-29       111
     9.35250   2.194E-29       111
     9.35350   2.140E-29       124
     9.35450   2.218E-29       114
     9.35550   2.307E-29       117
     9.35650   2.772E-29       129
     9.35750   2.325E-29       118
     9.35850   2.624E-29       121
     9.35950   2.775E-29       130
     9.36050   3.430E-29       139
     9.36150   3.036E-29       130
     9.36250   2.158E-29       115
     9.36350   1.737E-29       106
     9.36450   2.423E-29       111
     9.36550   2.410E-29       109
     9.36650   2.259E-29       115
     9.36750   3.650E-29       126
     9.36850   1.741E-29       104
     9.36950   2.346E-29       106
     9.37050   2.499E-29       108
     9.37150   2.435E-29       115
     9.37250   2.437E-29       110
     9.37350   2.137E-29        96
     9.37450   2.303E-29       110
     9.37550   3.042E-29       107
     9.37650   2.732E-29       118
     9.37750   2.018E-29        93
     9.37850   1.440E-29        90
     9.37950   1.990E-29       105
     9.38050   1.566E-29       101
     9.38150   2.291E-29       113
     9.38250   1.808E-29        95
     9.38350   1.880E-29        99
     9.38450   1.985E-29       105
     9.38550   1.731E-29       105
     9.38650   2.100E-29        95
     9.38750   1.974E-29       107
     9.38850   1.154E-29       100
     9.38950   1.475E-29       118
     9.39050   1.868E-29       102
     9.39150   1.108E-29        85
     9.39250   1.337E-29        80
     9.39350   2.592E-29       110
     9.39450   2.218E-29       102
     9.39550   1.436E-29        96
     9.39650   2.281E-29       103
     9.39750   2.872E-29       114
     9.39850   2.696E-29        94
     9.39950   1.055E-29        77
     9.40050   2.594E-29        86
     9.40150   1.687E-29        99
     9.40250   1.837E-29       102
     9.40350   1.574E-29        96
     9.40450   1.373E-29        89
     9.40550   1.406E-29        91
     9.40650   1.351E-29       103
     9.40750   1.833E-29       115
     9.40850   2.084E-29        98
     9.40950   1.175E-29        87
     9.41050   2.259E-29        98
     9.41150   1.666E-29        96
     9.41250   1.283E-29        77
     9.41350   1.882E-29        85
     9.41450   1.956E-29        87
     9.41550   1.701E-29       107
     9.41650   1.107E-29        78
     9.41750   2.064E-29        90
     9.41850   1.574E-29        72
     9.41950   1.669E-29       110
     9.42050   2.026E-29        79
     9.42150   1.412E-29        80
     9.42250   1.476E-29        84
     9.42350   1.240E-29        97
     9.42450   1.163E-29        89
     9.42550   1.405E-29        98
     9.42650   1.483E-29        89
     9.42750   1.385E-29        80
     9.42850   2.026E-29        96
     9.42950   1.661E-29       114
     9.43050   2.015E-29       103
     9.43150   1.711E-29       108
     9.43250   1.264E-29        87
     9.43350   1.778E-29       107
     9.43450   2.120E-29       109
     9.43550   1.406E-29        86
     9.43650   1.268E-29        74
     9.43750   1.799E-29        99
     9.43850   1.205E-29        86
     9.43950   1.361E-29        84
     9.44050   1.852E-29        90
     9.44150   1.842E-29       108
     9.44250   1.400E-29        88
     9.44350   1.998E-29        96
     9.44450   2.021E-29        98
     9.44550   1.626E-29        80
     9.44650   1.409E-29        90
     9.44750   1.580E-29       102
     9.44850   1.286E-29        73
     9.44950   1.418E-29        82
     9.45050   1.450E-29        87
     9.45150   1.191E-29        86
     9.45250   1.677E-29        70
     9.45350   1.439E-29        75
     9.45450   1.473E-29        83
     9.45550   1.761E-29        89
     9.45650   1.699E-29       106
     9.45750   1.571E-29        86
     9.45850   1.649E-29        78
     9.45950   1.480E-29        83
     9.46050   1.488E-29        71
     9.46150   1.718E-29        79
     9.46250   1.244E-29        92
     9.46350   1.198E-29        84
     9.46450   1.591E-29        92
     9.46550   1.512E-29        84
     9.46650   1.672E-29        77
     9.46750   1.272E-29        91
     9.46850   1.808E-29        87
     9.46950   1.453E-29        81
     9.47050   1.330E-29        85
     9.47150   1.443E-29        76
     9.47250   2.057E-29       103
     9.47350   2.136E-29       106
     9.47450   1.351E-29        84
     9.47550   2.023E-29       110
     9.47650   1.356E-29        90
     9.47750   1.376E-29        85
     9.47850   1.800E-29        92
     9.47950   2.320E-29       103
     9.48050   1.899E-29       107
     9.48150   1.548E-29        85
     9.48250   1.652E-29        78
     9.48350   1.883E-29       100
     9.48450   1.584E-29        79
     9.48550   1.858E-29       105
     9.48650   1.488E-29        87
     9.48750   2.753E-29       101
     9.48850   1.503E-29        95
     9.48950   1.018E-29        74
     9.49050   1.279E-29        86
     9.49150   1.646E-29        94
     9.49250   1.626E-29        93
     9.49350   1.908E-29        84
     9.49450   1.551E-29        86
     9.49550   1.176E-29        73
     9.49650   1.504E-29        81
     9.49750   1.096E-29        67
     9.49850   2.174E-29        84
     9.49950   1.925E-29        67
     9.50050   1.949E-29        76
     9.50150   1.715E-29        73
     9.50250   1.868E-29        87
     9.50350   1.837E-29        97
     9.50450   1.576E-29        78
     9.50550   1.682E-29        84
     9.50650   1.353E-29        69
     9.50750   1.441E-29        85
     9.50850   1.172E-29        92
     9.50950   1.717E-29        74
     9.51050   1.535E-29        91
     9.51150   2.037E-29        70
     9.51250   1.468E-29        67
     9.51350   1.057E-29        81
     9.51450   1.505E-29        69
     9.51550   1.621E-29        78
     9.51650   1.299E-29        84
     9.51750   1.810E-29        86
     9.51850   1.744E-29        87
     9.51950   1.377E-29        95
     9.52050   1.939E-29        85
     9.52150   1.236E-29        80
     9.52250   1.319E-29        74
     9.52350   1.315E-29        76
     9.52450   1.671E-29        80
     9.52550   1.667E-29        86
     9.52650   1.597E-29       100
     9.52750   1.195E-29        64
     9.52850   1.344E-29        72
     9.52950   2.386E-29        85
     9.53050   1.447E-29        80
     9.53150   1.468E-29        89
     9.53250   1.067E-29        81
     9.53350   2.651E-29        93
     9.53450   1.702E-29       100
     9.53550   1.880E-29        95
     9.53650   1.787E-29       100
     9.53750   1.621E-29       103
     9.53850   1.190E-29        66
     9.53950   1.622E-29        72
     9.54050   1.361E-29        84
     9.54150   1.759E-29        90
     9.54250   1.839E-29        96
     9.54350   1.049E-29        70
     9.54450   1.304E-29        98
     9.54550   1.588E-29        84
     9.54650   1.573E-29        87
     9.54750   1.479E-29        66
     9.54850   2.340E-29        81
     9.54950   2.135E-29        90
     9.55050   1.589E-29        60
     9.55150   1.815E-29        88
     9.55250   1.922E-29        99
     9.55350   1.514E-29        97
     9.55450   1.567E-29        89
     9.55550   1.673E-29        94
     9.55650   2.122E-29       107
     9.55750   2.189E-29        86
     9.55850   1.727E-29        89
     9.55950   1.683E-29        96
     9.56050   1.815E-29        97
     9.56150   1.436E-29        95
     9.56250   1.703E-29       108
     9.56350   1.508E-29        83
     9.56450   1.083E-29        82
     9.56550   1.844E-29        76
     9.56650   1.403E-29        82
     9.56750   1.209E-29        84
     9.56850   1.549E-29       100
     9.56950   2.228E-29        86
     9.57050   1.302E-29        97
     9.57150   1.464E-29        88
     9.57250   1.513E-29        97
     9.57350   1.535E-29        71
     9.57450   1.797E-29        91
     9.57550   1.401E-29        85
     9.57650   7.874E-30        74
     9.57750   1.404E-29        85
     9.57850   1.580E-29        87
     9.57950   1.393E-29       115
     9.58050   2.170E-29       106
     9.58150   1.402E-29       100
     9.58250   1.505E-29        80
     9.58350   1.510E-29        88
     9.58450   1.754E-29        85
     9.58550   1.774E-29       103
     9.58650   1.488E-29       112
     9.58750   1.913E-29       105
     9.58850   1.920E-29        77
     9.58950   1.286E-29        76
     9.59050   2.233E-29       112
     9.59150   2.285E-29        97
     9.59250   2.683E-29        97
     9.59350   1.058E-29        81
     9.59450   1.759E-29        96
     9.59550   1.696E-29        81
     9.59650   1.827E-29        84
     9.59750   2.415E-29       106
     9.59850   1.698E-29       112
     9.59950   1.672E-29        97
     9.60050   1.717E-29        98
     9.60150   1.965E-29        95
     9.60250   2.297E-29       100
     9.60350   2.630E-29       131
     9.60450   2.465E-29       109
     9.60550   2.250E-29       123
     9.60650   2.374E-29       121
     9.60750   2.555E-29       115
     9.60850   2.819E-29       123
     9.60950   2.857E-29       134
     9.61050   2.073E-29       125
     9.61150   2.240E-29       146
     9.61250   1.635E-29        94
     9.61350   1.745E-29        88
     9.61450   1.934E-29        90
     9.61550   2.645E-29       116
     9.61650   2.039E-29        89
     9.61750   3.621E-29       107
     9.61850   3.233E-29       120
     9.61950   2.585E-29       108
     9.62050   2.546E-29       129
     9.62150   3.062E-29       118
     9.62250   2.930E-29       106
     9.62350   1.671E-29       101
     9.62450   2.747E-29       127
     9.62550   2.213E-29       108
     9.62650   3.338E-29       127
     9.62750   2.332E-29       128
     9.62850   1.960E-29       103
     9.62950   2.666E-29       109
     9.63050   2.739E-29       143
     9.63150   2.346E-29       130
     9.63250   2.677E-29       130
     9.63350   2.742E-29       125
     9.63450   2.940E-29       143
     9.63550   3.318E-29       134
     9.63650   2.169E-29       118
     9.63750   2.151E-29       132
     9.63850   2.020E-29       118
     9.63950   1.824E-29       114
     9.64050   2.552E-29       115
     9.64150   1.985E-29        95
     9.64250   1.927E-29       109
     9.64350   3.096E-29       140
     9.64450   2.613E-29       136
     9.64550   2.091E-29       112
     9.64650   1.695E-29       104
     9.64750   2.460E-29       111
     9.64850   3.807E-29       127
     9.64950   2.004E-29       113
     9.65050   1.847E-29        91
     9.65150   2.839E-29       137
     9.65250   1.914E-29       105
     9.65350   1.744E-29       104
     9.65450   1.720E-29       102
     9.65550   2.277E-29       103
     9.65650   2.131E-29       122
     9.65750   1.582E-29        87
     9.65850   2.387E-29       129
     9.65950   1.206E-29        89
     9.66050   2.233E-29       123
     9.66150   2.833E-29       103
     9.66250   2.598E-29       106
     9.66350   2.282E-29       130
     9.66450   1.368E-29        96
     9.66550   2.030E-29       107
     9.66650   1.167E-29        73
     9.66750   1.660E-29        94
     9.66850   1.377E-29        86
     9.66950   1.563E-29        91
     9.67050   1.637E-29        92
     9.67150   1.668E-29        94
     9.67250   1.488E-29        91
     9.67350   2.298E-29       100
     9.67450   1.243E-29        96
     9.67550   1.859E-29        93
     9.67650   2.489E-29       102
     9.67750   2.501E-29        88
     9.67850   2.635E-29       120
     9.67950   1.703E-29        93
     9.68050   2.226E-29       102
     9.68150   1.656E-29       108
     9.68250   1.849E-29        96
     9.68350   1.431E-29       104
     9.68450   1.669E-29        87
     9.68550   1.424E-29        79
     9.68650   1.693E-29        93
     9.68750   2.112E-29       107
     9.68850   1.682E-29        77
     9.68950   1.485E-29        99
     9.69050   1.597E-29        80
     9.69150   1.084E-29        73
     9.69250   2.384E-29        93
     9.69350   1.383E-29       100
     9.69450   2.054E-29       123
     9.69550   1.611E-29       103
     9.69650   3.123E-29       105
     9.69750   2.233E-29        96
     9.69850   1.195E-29        72
     9.69950   1.481E-29        89
     9.70050   2.246E-29       116
     9.70150   1.211E-29        93
     9.70250   2.252E-29       109
     9.70350   2.128E-29       116
     9.70450   1.608E-29        92
     9.70550   1.631E-29       108
     9.70650   1.372E-29        89
     9.70750   1.751E-29        99
     9.70850   1.184E-29        82
     9.70950   1.539E-29        90
     9.71050   1.740E-29       101
     9.71150   2.692E-29       124
     9.71250   1.531E-29        91
     9.71350   1.871E-29       110
     9.71450   2.661E-29        89
     9.71550   1.947E-29       103
     9.71650   1.521E-29        77
     9.71750   1.123E-29        90
     9.71850   1.924E-29       114
     9.71950   1.384E-29        87
     9.72050   1.725E-29       104
     9.72150   1.742E-29       101
     9.72250   1.531E-29        76
     9.72350   2.674E-29       117
     9.72450   2.667E-29       113
     9.72550   1.168E-29        85
     9.72650   1.750E-29        89
     9.72750   1.155E-29        89
     9.72850   2.533E-29       103
     9.72950   1.584E-29        93
     9.73050   1.687E-29        82
     9.73150   1.710E-29        89
     9.73250   2.336E-29        78
     9.73350   1.199E-29        92
     9.73450   1.137E-29        91
     9.73550   1.158E-29        79
     9.73650   1.467E-29        83
     9.73750   1.357E-29        87
     9.73850   1.454E-29        75
     9.73950   1.233E-29        76
     9.74050   1.408E-29        99
     9.74150   1.936E-29        88
     9.74250   1.891E-29        96
     9.74350   1.731E-29        74
     9.74450   2.011E-29       104
     9.74550   2.345E-29       104
     9.74650   2.214E-29        95
     9.74750   2.131E-29        96
     9.74850   2.042E-29        90
     9.74950   2.062E-29       100
     9.75050   1.673E-29        93
     9.75150   2.556E-29       106
     9.75250   1.818E-29       101
     9.75350   1.298E-29        91
     9.75450   2.072E-29        87
     9.75550   1.803E-29       103
     9.75650   1.758E-29        88
     9.75750   1.612E-29        80
     9.75850   1.509E-29        78
     9.75950   7.917E-30        80
     9.76050   1.577E-29        95
     9.76150   1.511E-29        96
     9.76250   1.774E-29        84
     9.76350   1.722E-29        98
     9.76450   1.410E-29        87
     9.76550   1.793E-29       114
     9.76650   2.452E-29       105
     9.76750   2.080E-29        76
     9.76850   2.386E-29       116
     9.76950   2.181E-29       117
     9.77050   1.159E-29       101
     9.77150   1.962E-29        93
     9.77250   1.943E-29        97
     9.77350   8.504E-30        81
     9.77450   1.856E-29       106
     9.77550   1.818E-29        91
     9.77650   2.272E-29        95
     9.77750   1.732E-29        87
     9.77850   1.177E-29        90
     9.77950   1.081E-29        81
     9.78050   1.072E-29        76
     9.78150   1.416E-29        93
     9.78250   1.900E-29       100
     9.78350   1.662E-29        82
     9.78450   1.730E-29        90
     9.78550   1.543E-29        73
     9.78650   1.835E-29        94
     9.78750   1.168E-29        66
     9.78850   1.183E-29        78
     9.78950   1.270E-29        70
     9.79050   1.957E-29        96
     9.79150   1.286E-29        87
     9.79250   1.882E-29       103
     9.79350   1.504E-29        94
     9.79450   1.883E-29       101
     9.79550   1.195E-29        75
     9.79650   1.577E-29        79
     9.79750   2.598E-29       107
     9.79850   1.682E-29        87
     9.79950   2.080E-29        87
     9.80050   1.918E-29        79
     9.80150   1.926E-29        80
     9.80250   1.712E-29        75
     9.80350   1.665E-29        77
     9.80450   1.355E-29        91
     9.80550   1.509E-29        79
     9.80650   1.566E-29        83
     9.80750   1.927E-29        99
     9.80850   1.498E-29        75
     9.80950   1.439E-29        83
     9.81050   1.327E-29        78
     9.81150   1.320E-29        84
     9.81250   1.605E-29        80
     9.81350   1.592E-29        82
     9.81450   1.360E-29        73
     9.81550   1.478E-29        75
     9.81650   1.323E-29        94
     9.81750   1.481E-29        64
     9.81850   1.898E-29        90
     9.81950   9.683E-30        74
     9.82050   1.668E-29        96
     9.82150   2.119E-29        98
     9.82250   2.149E-29        97
     9.82350   1.036E-29        67
     9.82450   1.914E-29        87
     9.82550   9.434E-30        78
     9.82650   1.840E-29       100
     9.82750   1.379E-29        84
     9.82850   1.712E-29        97
     9.82950   1.137E-29        85
     9.83050   1.919E-29        80
     9.83150   1.440E-29        76
     9.83250   1.923E-29       101
     9.83350   7.746E-30        71
     9.83450   2.186E-29        99
     9.83550   1.586E-29       106
     9.83650   1.237E-29        84
     9.83750   1.687E-29       100
     9.83850   1.139E-29        91
     9.83950   1.332E-29        76
     9.84050   1.453E-29        74
     9.84150   1.788E-29       108
     9.84250   1.976E-29       102
     9.84350   1.818E-29        84
     9.84450   1.388E-29        79
     9.84550   1.614E-29        80
     9.84650   1.244E-29        80
     9.84750   1.859E-29        93
     9.84850   1.428E-29        84
     9.84950   1.378E-29        91
     9.85050   1.847E-29       105
     9.85150   1.489E-29        91
     9.85250   1.857E-29        85
     9.85350   1.165E-29        90
     9.85450   1.571E-29       109
     9.85550   2.021E-29        94
     9.85650   2.804E-29       121
     9.85750   1.788E-29        87
     9.85850   1.680E-29       125
     9.85950   2.000E-29       106
     9.86050   1.600E-29        92
     9.86150   1.786E-29       106
     9.86250   1.324E-29        79
     9.86350   2.932E-29       116
     9.86450   1.960E-29       102
     9.86550   1.866E-29        94
     9.86650   2.008E-29       115
     9.86750   1.299E-29        83
     9.86850   2.369E-29       118
     9.86950   2.080E-29       121
     9.87050   1.733E-29        99
     9.87150   1.783E-29       113
     9.87250   1.639E-29        96
     9.87350   2.167E-29       122
     9.87450   2.100E-29       116
     9.87550   2.726E-29       131
     9.87650   2.702E-29       127
     9.87750   1.741E-29       102
     9.87850   2.385E-29       135
     9.87950   2.661E-29       130
     9.88050   1.532E-29       110
     9.88150   2.539E-29       132
     9.88250   3.139E-29       141
     9.88350   2.724E-29       125
     9.88450   2.400E-29       141
     9.88550   1.911E-29       124
     9.88650   2.102E-29       110
     9.88750   1.997E-29       114
     9.88850   2.433E-29       105
     9.88950   2.984E-29       127
     9.89050   2.345E-29        80
     9.89150   3.082E-29       131
     9.89250   3.541E-29       117
     9.89350   2.668E-29       113
     9.89450   2.696E-29       104
     9.89550   2.571E-29       103
     9.89650   1.975E-29       114
     9.89750   2.986E-29       126
     9.89850   2.178E-29       127
     9.89950   2.326E-29       106
     9.90050   2.093E-29       101
     9.90150   2.318E-29       123
     9.90250   2.309E-29       149
     9.90350   2.264E-29       120
     9.90450   2.313E-29       116
     9.90550   2.848E-29       122
     9.90650   2.765E-29       132
     9.90750   3.167E-29       149
     9.90850   2.660E-29       134
     9.90950   2.383E-29       148
     9.91050   2.049E-29       128
     9.91150   3.015E-29       130
     9.91250   3.026E-29       132
     9.91350   3.356E-29       163
     9.91450   2.165E-29       118
     9.91550   2.912E-29       116
     9.91650   2.489E-29        97
     9.91750   1.725E-29        92
     9.91850   1.950E-29        97
     9.91950   2.389E-29        97
     9.92050   2.018E-29       107
     9.92150   1.715E-29       114
     9.92250   2.139E-29       105
     9.92350   2.100E-29       117
     9.92450   2.310E-29       114
     9.92550   2.061E-29       102
     9.92650   2.225E-29       108
     9.92750   3.091E-29       120
     9.92850   1.896E-29       104
     9.92950   2.169E-29        81
     9.93050   2.256E-29       107
     9.93150   1.769E-29        95
     9.93250   1.447E-29       105
     9.93350   1.843E-29       113
     9.93450   1.474E-29       104
     9.93550   2.227E-29       112
     9.93650   2.261E-29        93
     9.93750   2.170E-29       120
     9.93850   1.011E-29        95
     9.93950   1.803E-29       104
     9.94050   2.074E-29       113
     9.94150   1.840E-29       102
     9.94250   1.880E-29       104
     9.94350   1.645E-29       110
     9.94450   1.889E-29        89
     9.94550   1.493E-29        85
     9.94650   1.832E-29       103
     9.94750   1.866E-29        98
     9.94850   1.518E-29       110
     9.94950   1.948E-29        98
     9.95050   2.005E-29        91
     9.95150   1.829E-29       103
     9.95250   2.027E-29       107
     9.95350   1.999E-29        97
     9.95450   2.129E-29        99
     9.95550   1.678E-29        92
     9.95650   2.366E-29       107
     9.95750   1.465E-29        88
     9.95850   1.624E-29       108
     9.95950   1.329E-29        93
     9.96050   2.060E-29       109
     9.96150   1.361E-29       101
     9.96250   2.222E-29       112
     9.96350   1.530E-29        86
     9.96450   1.782E-29        93
     9.96550   1.619E-29        93
     9.96650   1.474E-29        98
     9.96750   1.922E-29       102
     9.96850   1.158E-29       102
     9.96950   2.097E-29       121
     9.97050   2.026E-29       103
     9.97150   1.645E-29       100
     9.97250   1.900E-29        89
     9.97350   1.687E-29       105
     9.97450   2.095E-29       103
     9.97550   2.171E-29       123
     9.97650   1.815E-29       100
     9.97750   1.458E-29        76
     9.97850   2.311E-29       101
     9.97950   1.479E-29        92
     9.98050   1.120E-29        86
     9.98150   2.274E-29       112
     9.98250   1.884E-29        91
     9.98350   2.258E-29       116
     9.98450   1.381E-29        97
     9.98550   1.436E-29       107
     9.98650   2.031E-29        99
     9.98750   1.952E-29        96
     9.98850   2.506E-29        97
     9.98950   1.962E-29       113
     9.99050   1.670E-29       110
     9.99150   1.645E-29       107
     9.99250   1.902E-29        93
     9.99350   1.785E-29       104
     9.99450   1.511E-29        90
     9.99550   1.796E-29       103
     9.99650   1.382E-29       105
     9.99750   1.535E-29        89
     9.99850   2.072E-29        88
     9.99950   2.007E-29       117
    10.00050   1.416E-29        95
    10.00150   1.335E-29        85
    10.00250   1.997E-29        93
    10.00350   2.064E-29        93
    10.00450   1.787E-29        89
    10.00550   1.706E-29        72
    10.00650   1.478E-29        92
    10.00750   1.507E-29        89
    10.00850   1.424E-29       100
    10.00950   1.838E-29        95
    10.01050   1.706E-29        88
    10.01150   1.665E-29        95
    10.01250   1.556E-29       105
    10.01350   2.177E-29       121
    10.01450   2.151E-29       106
    10.01550   1.907E-29        83
    10.01650   1.954E-29       104
    10.01750   2.318E-29       116
    10.01850   1.338E-29        85
    10.01950   2.028E-29       100
    10.02050   1.511E-29        87
    10.02150   2.337E-29       104
    10.02250   1.295E-29        74
    10.02350   1.914E-29        86
    10.02450   1.620E-29        89
    10.02550   1.867E-29        93
    10.02650   1.156E-29        82
    10.02750   2.017E-29        98
    10.02850   1.345E-29        83
    10.02950   1.871E-29        84
    10.03050   1.785E-29       102
    10.03150   1.710E-29        88
    10.03250   1.661E-29        86
    10.03350   1.620E-29        92
    10.03450   1.624E-29        95
    10.03550   1.842E-29        87
    10.03650   1.305E-29        84
    10.03750   1.648E-29       108
    10.03850   1.940E-29       118
    10.03950   1.501E-29        75
    10.04050   1.000E-29        66
    10.04150   1.557E-29       120
    10.04250   1.620E-29        98
    10.04350   1.486E-29        84
    10.04450   1.244E-29        81
    10.04550   2.637E-29       113
    10.04650   1.751E-29        92
    10.04750   2.110E-29       101
    10.04850   1.722E-29        86
    10.04950   1.896E-29        93
    10.05050   2.383E-29        93
    10.05150   2.481E-29        96
    10.05250   1.388E-29        89
    10.05350   1.815E-29        82
    10.05450   1.665E-29        81
    10.05550   1.538E-29       100
    10.05650   1.463E-29        79
    10.05750   2.067E-29        93
    10.05850   1.827E-29        88
    10.05950   1.589E-29        93
    10.06050   2.113E-29        98
    10.06150   1.867E-29        86
    10.06250   1.345E-29        80
    10.06350   1.359E-29        72
    10.06450   9.611E-30        73
    10.06550   2.848E-29        94
    10.06650   1.917E-29       104
    10.06750   1.609E-29        82
    10.06850   1.209E-29        68
    10.06950   1.804E-29       101
    10.07050   1.955E-29        96
    10.07150   1.564E-29        97
    10.07250   1.877E-29       105
    10.07350   1.501E-29        76
    10.07450   1.199E-29        78
    10.07550   1.793E-29        98
    10.07650   1.138E-29        78
    10.07750   1.684E-29        97
    10.07850   1.424E-29        70
    10.07950   1.313E-29        77
    10.08050   1.717E-29       116
    10.08150   1.653E-29        97
    10.08250   2.064E-29       116
    10.08350   1.313E-29        74
    10.08450   1.374E-29        91
    10.08550   1.326E-29        84
    10.08650   1.156E-29        84
    10.08750   1.579E-29        86
    10.08850   1.772E-29       106
    10.08950   1.442E-29        85
    10.09050   1.716E-29       100
    10.09150   1.516E-29        94
    10.09250   1.438E-29        94
    10.09350   1.870E-29        86
    10.09450   1.529E-29        81
    10.09550   1.440E-29        95
    10.09650   2.602E-29       110
    10.09750   1.794E-29        89
    10.09850   1.296E-29        91
    10.09950   1.997E-29       115
    10.10050   2.511E-29        89
    10.10150   2.038E-29       111
    10.10250   1.668E-29       105
    10.10350   1.871E-29       129
    10.10450   1.619E-29        91
    10.10550   1.252E-29       105
    10.10650   1.754E-29       117
    10.10750   1.373E-29        82
    10.10850   8.531E-30        68
    10.10950   1.455E-29        80
    10.11050   1.618E-29        94
    10.11150   1.592E-29       112
    10.11250   1.422E-29       101
    10.11350   2.063E-29        90
    10.11450   1.327E-29        82
    10.11550   2.205E-29       103
    10.11650   2.371E-29       105
    10.11750   1.893E-29       104
    10.11850   1.072E-29        89
    10.11950   1.154E-29        67
    10.12050   1.903E-29        95
    10.12150   1.378E-29       106
    10.12250   1.419E-29        91
    10.12350   1.393E-29        88
    10.12450   1.714E-29        86
    10.12550   1.567E-29        95
    10.12650   1.566E-29        86
    10.12750   1.691E-29       109
    10.12850   1.993E-29        84
    10.12950   1.368E-29        80
    10.13050   1.497E-29       103
    10.13150   1.991E-29       100
    10.13250   1.250E-29        79
    10.13350   1.095E-29        80
    10.13450   1.657E-29        97
    10.13550   1.765E-29        90
    10.13650   2.335E-29       141
    10.13750   1.556E-29        94
    10.13850   3.047E-29       118
    10.13950   1.768E-29       112
    10.14050   1.855E-29        94
    10.14150   1.395E-29        99
    10.14250   1.503E-29       103
    10.14350   2.237E-29       129
    10.14450   1.358E-29       102
    10.14550   1.596E-29       100
    10.14650   2.247E-29       122
    10.14750   2.414E-29       131
    10.14850   2.718E-29       127
    10.14950   2.286E-29       131
    10.15050   3.255E-29       135
    10.15150   2.673E-29       115
    10.15250   2.049E-29       124
    10.15350   3.159E-29       134
    10.15450   2.236E-29       126
    10.15550   2.476E-29       126
    10.15650   3.239E-29       130
    10.15750   3.674E-29       139
    10.15850   3.057E-29       157
    10.15950   2.748E-29       151
    10.16050   2.816E-29       134
    10.16150   3.081E-29       148
    10.16250   2.133E-29       129
    10.16350   2.147E-29       117
    10.16450   3.172E-29       126
    10.16550   3.104E-29       120
    10.16650   1.886E-29        98
    10.16750   2.720E-29       118
    10.16850   2.892E-29       140
    10.16950   2.682E-29       110
    10.17050   2.765E-29       128
    10.17150   2.709E-29       105
    10.17250   2.088E-29       123
    10.17350   2.497E-29       119
    10.17450   1.955E-29       120
    10.17550   2.318E-29       126
    10.17650   2.584E-29       116
    10.17750   2.603E-29       139
    10.17850   2.778E-29       136
    10.17950   2.903E-29       118
    10.18050   2.475E-29       116
    10.18150   2.691E-29       138
    10.18250   2.790E-29       139
    10.18350   3.516E-29       137
    10.18450   2.565E-29       123
    10.18550   2.556E-29       112
    10.18650   2.305E-29       139
    10.18750   2.674E-29       132
    10.18850   1.540E-29       125
    10.18950   2.750E-29       117
    10.19050   3.017E-29       137
    10.19150   2.619E-29       139
    10.19250   2.388E-29       113
    10.19350   2.735E-29       114
    10.19450   1.985E-29       115
    10.19550   2.398E-29       109
    10.19650   2.891E-29       116
    10.19750   1.820E-29       105
    10.19850   1.389E-29        97
    10.19950   1.910E-29        91
    10.20050   2.965E-29       114
    10.20150   2.991E-29       110
    10.20250   2.311E-29       106
    10.20350   1.854E-29        93
    10.20450   2.614E-29       142
    10.20550   1.981E-29       116
    10.20650   2.268E-29       114
    10.20750   2.041E-29       113
    10.20850   1.891E-29       106
    10.20950   2.268E-29        95
    10.21050   1.657E-29       119
    10.21150   2.503E-29       110
    10.21250   1.694E-29       117
    10.21350   1.423E-29        89
    10.21450   2.151E-29       116
    10.21550   2.417E-29       104
    10.21650   1.986E-29       110
    10.21750   1.439E-29       107
    10.21850   2.167E-29        92
    10.21950   1.608E-29        98
    10.22050   1.775E-29       120
    10.22150   1.218E-29        97
    10.22250   1.522E-29        92
    10.22350   2.018E-29       106
    10.22450   2.447E-29       114
    10.22550   2.061E-29       117
    10.22650   1.781E-29        90
    10.22750   1.988E-29       113
    10.22850   2.400E-29       102
    10.22950   1.804E-29       101
    10.23050   1.798E-29       112
    10.23150   1.709E-29        87
    10.23250   2.178E-29       114
    10.23350   2.179E-29        93
    10.23450   2.574E-29       137
    10.23550   2.046E-29       120
    10.23650   1.962E-29       118
    10.23750   1.566E-29       102
    10.23850   1.761E-29       105
    10.23950   1.959E-29       109
    10.24050   1.058E-29        85
    10.24150   2.105E-29       107
    10.24250   1.675E-29       110
    10.24350   1.195E-29        91
    10.24450   1.140E-29        97
    10.24550   2.040E-29        99
    10.24650   2.363E-29       100
    10.24750   1.119E-29        81
    10.24850   2.369E-29       126
    10.24950   1.841E-29        86
    10.25050   2.256E-29       111
    10.25150   1.782E-29       107
    10.25250   1.620E-29       101
    10.25350   2.437E-29       116
    10.25450   1.569E-29        93
    10.25550   1.373E-29        88
    10.25650   2.110E-29       118
    10.25750   1.670E-29        99
    10.25850   1.148E-29        91
    10.25950   1.830E-29       100
    10.26050   1.897E-29        84
    10.26150   1.748E-29        99
    10.26250   2.500E-29       119
    10.26350   1.690E-29        97
    10.26450   2.492E-29       102
    10.26550   1.355E-29        73
    10.26650   1.636E-29        97
    10.26750   1.673E-29        99
    10.26850   1.274E-29        74
    10.26950   1.521E-29        92
    10.27050   1.479E-29        94
    10.27150   8.614E-30        74
    10.27250   1.631E-29        97
    10.27350   1.149E-29        77
    10.27450   1.505E-29        93
    10.27550   1.439E-29        81
    10.27650   1.535E-29        95
    10.27750   1.989E-29       103
    10.27850   1.686E-29        92
    10.27950   1.519E-29        86
    10.28050   1.868E-29       103
    10.28150   1.975E-29       104
    10.28250   1.195E-29        87
    10.28350   1.843E-29        98
    10.28450   1.701E-29        79
    10.28550   1.277E-29        93
    10.28650   1.733E-29       105
    10.28750   1.731E-29       124
    10.28850   1.858E-29        84
    10.28950   1.366E-29        79
    10.29050   2.028E-29        92
    10.29150   1.706E-29        96
    10.29250   1.921E-29       113
    10.29350   1.543E-29        85
    10.29450   1.676E-29        85
    10.29550   1.577E-29        97
    10.29650   1.897E-29        94
    10.29750   1.812E-29        90
    10.29850   2.353E-29       119
    10.29950   1.287E-29       101
    10.30050   2.433E-29       101
    10.30150   2.217E-29       104
    10.30250   1.130E-29        83
    10.30350   1.867E-29       108
    10.30450   1.588E-29       100
    10.30550   1.415E-29       102
    10.30650   2.314E-29       116
    10.30750   1.624E-29        91
    10.30850   1.476E-29        93
    10.30950   2.170E-29       113
    10.31050   1.845E-29       106
    10.31150   1.833E-29       110
    10.31250   1.817E-29        91
    10.31350   1.540E-29       101
    10.31450   2.265E-29       112
    10.31550   2.267E-29       101
    10.31650   1.636E-29        93
    10.31750   1.556E-29        82
    10.31850   1.541E-29        90
    10.31950   1.949E-29        98
    10.32050   2.156E-29       126
    10.32150   1.304E-29        96
    10.32250   2.214E-29       104
    10.32350   2.613E-29       106
    10.32450   1.860E-29        94
    10.32550   2.160E-29        83
    10.32650   2.228E-29       101
    10.32750   2.668E-29       113
    10.32850   1.219E-29        79
    10.32950   1.350E-29        96
    10.33050   1.907E-29       121
    10.33150   2.096E-29       105
    10.33250   1.916E-29       109
    10.33350   1.886E-29        95
    10.33450   1.722E-29        97
    10.33550   1.658E-29        99
    10.33650   1.510E-29        97
    10.33750   2.009E-29        80
    10.33850   2.372E-29       102
    10.33950   1.164E-29        82
    10.34050   1.676E-29        95
    10.34150   1.698E-29        90
    10.34250   1.021E-29        89
    10.34350   1.926E-29       118
    10.34450   1.333E-29        75
    10.34550   2.140E-29       105
    10.34650   1.453E-29        90
    10.34750   1.125E-29        93
    10.34850   1.385E-29       108
    10.34950   1.893E-29       101
    10.35050   1.688E-29        82
    10.35150   1.425E-29        99
    10.35250   1.423E-29        84
    10.35350   1.874E-29        97
    10.35450   1.497E-29        82
    10.35550   1.477E-29        79
    10.35650   2.401E-29       121
    10.35750   1.898E-29        99
    10.35850   1.358E-29        95
    10.35950   2.081E-29       110
    10.36050   1.473E-29       126
    10.36150   1.383E-29        88
    10.36250   1.395E-29        86
    10.36350   1.043E-29        75
    10.36450   1.628E-29        86
    10.36550   2.032E-29        90
    10.36650   2.310E-29       103
    10.36750   1.841E-29        96
    10.36850   7.254E-30        82
    10.36950   1.758E-29       104
    10.37050   1.842E-29       116
    10.37150   1.780E-29        93
    10.37250   1.492E-29        92
    10.37350   1.510E-29        98
    10.37450   1.686E-29       111
    10.37550   1.588E-29        80
    10.37650   1.614E-29        88
    10.37750   2.357E-29        94
    10.37850   1.633E-29       103
    10.37950   6.211E-30        63
    10.38050   1.288E-29        97
    10.38150   1.495E-29        81
    10.38250   1.581E-29        90
    10.38350   1.722E-29        97
    10.38450   1.222E-29        72
    10.38550   2.123E-29        97
    10.38650   1.949E-29        84
    10.38750   1.344E-29        99
    10.38850   1.327E-29        85
    10.38950   1.555E-29        94
    10.39050   1.986E-29       106
    10.39150   1.039E-29        85
    10.39250   1.637E-29       101
    10.39350   1.646E-29       110
    10.39450   1.863E-29        83
    10.39550   1.633E-29        86
    10.39650   1.223E-29        94
    10.39750   2.106E-29        99
    10.39850   1.401E-29        90
    10.39950   1.093E-29        93
    10.40050   1.146E-29        93
    10.40150   2.320E-29        98
    10.40250   1.644E-29        93
    10.40350   1.326E-29        89
    10.40450   1.283E-29        78
    10.40550   1.906E-29        91
    10.40650   1.795E-29       106
    10.40750   1.562E-29        79
    10.40850   1.687E-29        99
    10.40950   2.381E-29       113
    10.41050   1.556E-29        84
    10.41150   2.244E-29       112
    10.41250   1.500E-29        98
    10.41350   1.679E-29        97
    10.41450   1.547E-29       100
    10.41550   2.006E-29       109
    10.41650   1.771E-29       108
    10.41750   2.710E-29       119
    10.41850   1.473E-29        93
    10.41950   2.287E-29       111
    10.42050   1.847E-29       120
    10.42150   1.532E-29        98
    10.42250   2.107E-29       106
    10.42350   2.066E-29       118
    10.42450   1.883E-29       102
    10.42550   2.401E-29       132
    10.42650   2.858E-29       145
    10.42750   2.844E-29       120
    10.42850   3.288E-29       128
    10.42950   1.923E-29       104
    10.43050   2.447E-29       124
    10.43150   2.384E-29       123
    10.43250   1.823E-29       106
    10.43350   2.134E-29       114
    10.43450   2.721E-29       145
    10.43550   2.233E-29       133
    10.43650   2.464E-29       120
    10.43750   2.433E-29       117
    10.43850   2.269E-29       114
    10.43950   3.150E-29       119
    10.44050   3.487E-29       134
    10.44150   3.980E-29       140
    10.44250   2.523E-29       117
    10.44350   2.758E-29       136
    10.44450   2.622E-29       123
    10.44550   3.310E-29       145
    10.44650   2.255E-29       122
    10.44750   2.323E-29       111
    10.44850   2.205E-29       126
    10.44950   2.048E-29        97
    10.45050   2.071E-29       146
    10.45150   3.455E-29       141
    10.45250   2.197E-29       126
    10.45350   3.190E-29       149
    10.45450   2.987E-29       142
    10.45550   4.625E-29       165
    10.45650   2.535E-29       138
    10.45750   3.087E-29       130
    10.45850   3.110E-29       126
    10.45950   2.651E-29       133
    10.46050   3.199E-29       136
    10.46150   2.796E-29       134
    10.46250   1.853E-29       130
    10.46350   2.503E-29       122
    10.46450   2.305E-29       127
    10.46550   3.275E-29       128
    10.46650   2.368E-29       116
    10.46750   2.144E-29       113
    10.46850   2.364E-29       133
    10.46950   1.443E-29        93
    10.47050   2.700E-29       139
    10.47150   2.864E-29       134
    10.47250   1.575E-29       117
    10.47350   2.809E-29       149
    10.47450   2.865E-29       121
    10.47550   1.932E-29       107
    10.47650   2.197E-29        91
    10.47750   3.109E-29       123
    10.47850   2.428E-29       121
    10.47950   2.218E-29       131
    10.48050   1.718E-29       119
    10.48150   1.297E-29       106
    10.48250   2.433E-29       118
    10.48350   2.437E-29        98
    10.48450   2.878E-29       139
    10.48550   2.925E-29       134
    10.48650   1.968E-29       127
    10.48750   2.006E-29       113
    10.48850   1.984E-29       145
    10.48950   2.201E-29       127
    10.49050   1.951E-29       109
    10.49150   2.048E-29       135
    10.49250   2.157E-29       120
    10.49350   1.522E-29        95
    10.49450   2.324E-29       115
    10.49550   1.607E-29       114
    10.49650   1.647E-29       114
    10.49750   1.901E-29       104
    10.49850   2.079E-29       108
    10.49950   1.872E-29       110
    10.50050   1.734E-29       115
    10.50150   1.698E-29       110
    10.50250   2.684E-29       122
    10.50350   2.652E-29       120
    10.50450   1.824E-29        93
    10.50550   2.845E-29       139
    10.50650   2.355E-29       125
    10.50750   2.097E-29       118
    10.50850   2.442E-29       116
    10.50950   2.040E-29        96
    10.51050   1.446E-29        90
    10.51150   1.218E-29        92
    10.51250   1.996E-29       108
    10.51350   9.251E-30        91
    10.51450   2.646E-29       113
    10.51550   2.044E-29       116
    10.51650   2.290E-29       104
    10.51750   1.785E-29       105
    10.51850   2.285E-29       102
    10.51950   2.044E-29        91
    10.52050   1.332E-29        81
    10.52150   1.399E-29        86
    10.52250   1.158E-29        79
    10.52350   1.341E-29       107
    10.52450   3.196E-29       115
    10.52550   2.377E-29       102
    10.52650   1.938E-29       107
    10.52750   1.712E-29       108
    10.52850   1.645E-29        91
    10.52950   1.347E-29        85
    10.53050   1.452E-29        98
    10.53150   1.897E-29        99
    10.53250   2.236E-29       107
    10.53350   1.452E-29        81
    10.53450   1.370E-29       107
    10.53550   1.712E-29       110
    10.53650   1.177E-29       102
    10.53750   1.440E-29        87
    10.53850   1.413E-29        84
    10.53950   1.812E-29        94
    10.54050   2.001E-29        93
    10.54150   2.126E-29        94
    10.54250   2.956E-29       120
    10.54350   2.280E-29       101
    10.54450   2.014E-29       108
    10.54550   2.208E-29       107
    10.54650   1.626E-29        91
    10.54750   2.181E-29       114
    10.54850   1.729E-29        98
    10.54950   1.938E-29       106
    10.55050   1.813E-29       120
    10.55150   1.188E-29        94
    10.55250   1.521E-29        92
    10.55350   1.931E-29       113
    10.55450   1.367E-29        97
    10.55550   1.686E-29        97
    10.55650   1.352E-29        92
    10.55750   2.125E-29        89
    10.55850   1.923E-29       105
    10.55950   1.488E-29        86
    10.56050   2.238E-29       132
    10.56150   2.265E-29       112
    10.56250   1.687E-29       102
    10.56350   1.736E-29        74
    10.56450   1.817E-29       101
    10.56550   1.638E-29        97
    10.56650   3.335E-29       127
    10.56750   2.436E-29       111
    10.56850   1.194E-29        78
    10.56950   1.983E-29        88
    10.57050   2.083E-29       106
    10.57150   2.387E-29       117
    10.57250   2.312E-29       124
    10.57350   2.378E-29       117
    10.57450   1.702E-29        99
    10.57550   2.325E-29       110
    10.57650   1.578E-29        97
    10.57750   1.329E-29       101
    10.57850   1.799E-29       102
    10.57950   1.852E-29        89
    10.58050   1.857E-29       114
    10.58150   1.897E-29       112
    10.58250   1.874E-29        92
    10.58350   1.922E-29        85
    10.58450   1.612E-29       108
    10.58550   1.905E-29       103
    10.58650   2.272E-29       118
    10.58750   1.948E-29        86
    10.58850   2.989E-29       129
    10.58950   2.050E-29       104
    10.59050   1.531E-29        94
    10.59150   1.852E-29       114
    10.59250   1.768E-29       114
    10.59350   1.849E-29       100
    10.59450   1.990E-29       114
    10.59550   2.015E-29       121
    10.59650   1.956E-29        98
    10.59750   1.599E-29       104
    10.59850   2.567E-29       107
    10.59950   1.943E-29       113
    10.60050   2.472E-29       101
    10.60150   1.362E-29        81
    10.60250   1.447E-29        95
    10.60350   1.195E-29        95
    10.60450   1.887E-29       127
    10.60550   1.261E-29        85
    10.60650   2.250E-29       117
    10.60750   1.496E-29        98
    10.60850   2.305E-29       115
    10.60950   1.973E-29       100
    10.61050   1.406E-29       109
    10.61150   1.829E-29        93
    10.61250   1.766E-29        81
    10.61350   1.390E-29        93
    10.61450   1.376E-29        87
    10.61550   1.505E-29        91
    10.61650   1.674E-29        88
    10.61750   1.805E-29       105
    10.61850   1.979E-29       106
    10.61950   2.331E-29       116
    10.62050   1.611E-29       104
    10.62150   1.361E-29        89
    10.62250   1.907E-29       116
    10.62350   1.736E-29        90
    10.62450   1.780E-29        90
    10.62550   1.382E-29        96
    10.62650   1.404E-29        80
    10.62750   2.084E-29        94
    10.62850   1.283E-29        84
    10.62950   1.678E-29       103
    10.63050   1.214E-29        73
    10.63150   1.707E-29       106
    10.63250   1.064E-29        84
    10.63350   1.817E-29        96
    10.63450   1.378E-29       106
    10.63550   1.708E-29       103
    10.63650   1.482E-29       113
    10.63750   1.469E-29        92
    10.63850   1.206E-29       106
    10.63950   1.796E-29       101
    10.64050   1.145E-29        66
    10.64150   1.653E-29        90
    10.64250   1.824E-29        94
    10.64350   1.208E-29        95
    10.64450   1.801E-29       104
    10.64550   2.065E-29       109
    10.64650   1.099E-29        82
    10.64750   1.589E-29        86
    10.64850   2.013E-29       108
    10.64950   1.678E-29        99
    10.65050   1.524E-29        84
    10.65150   1.392E-29        92
    10.65250   1.289E-29        96
    10.65350   1.431E-29       104
    10.65450   1.181E-29        95
    10.65550   1.592E-29        91
    10.65650   1.444E-29        78
    10.65750   1.123E-29        86
    10.65850   1.233E-29        79
    10.65950   1.449E-29       102
    10.66050   1.258E-29       100
    10.66150   1.964E-29       101
    10.66250   1.619E-29       104
    10.66350   1.307E-29        92
    10.66450   1.377E-29        88
    10.66550   1.210E-29        88
    10.66650   2.170E-29       106
    10.66750   1.808E-29       104
    10.66850   1.211E-29        84
    10.66950   1.396E-29        83
    10.67050   1.797E-29        74
    10.67150   1.612E-29       112
    10.67250   8.765E-30        69
    10.67350   1.465E-29        85
    10.67450   1.724E-29       114
    10.67550   2.011E-29        83
    10.67650   1.290E-29       100
    10.67750   2.076E-29        94
    10.67850   8.040E-30        91
    10.67950   2.058E-29       126
    10.68050   1.260E-29        72
    10.68150   1.707E-29       111
    10.68250   1.870E-29        86
    10.68350   1.586E-29       105
    10.68450   1.858E-29        98
    10.68550   1.492E-29        78
    10.68650   2.670E-29       106
    10.68750   1.402E-29       112
    10.68850   1.988E-29        96
    10.68950   2.102E-29       115
    10.69050   1.558E-29       108
    10.69150   1.923E-29       118
    10.69250   1.598E-29       109
    10.69350   1.733E-29        85
    10.69450   2.370E-29       117
    10.69550   1.845E-29       114
    10.69650   2.052E-29       113
    10.69750   2.607E-29       109
    10.69850   1.735E-29       124
    10.69950   1.847E-29       117
    10.70050   2.922E-29       130
    10.70150   3.197E-29       142
    10.70250   2.049E-29       117
    10.70350   2.811E-29       132
    10.70450   2.901E-29       149
    10.70550   2.983E-29       132
    10.70650   2.301E-29       132
    10.70750   2.824E-29       140
    10.70850   2.655E-29       123
    10.70950   2.847E-29       122
    10.71050   2.124E-29       110
    10.71150   2.606E-29       130
    10.71250   2.700E-29       125
    10.71350   2.712E-29       139
    10.71450   2.424E-29       138
    10.71550   2.667E-29       138
    10.71650   2.172E-29       120
    10.71750   2.298E-29       122
    10.71850   2.779E-29       129
    10.71950   2.524E-29       131
    10.72050   2.099E-29       118
    10.72150   2.268E-29       136
    10.72250   3.294E-29       137
    10.72350   1.485E-29       123
    10.72450   2.506E-29       157
    10.72550   1.995E-29       115
    10.72650   2.746E-29       123
    10.72750   2.119E-29       124
    10.72850   2.584E-29       130
    10.72950   4.070E-29       141
    10.73050   4.147E-29       163
    10.73150   3.947E-29       159
    10.73250   3.135E-29       135
    10.73350   2.724E-29       147
    10.73450   3.085E-29       142
    10.73550   2.872E-29       149
    10.73650   1.647E-29       118
    10.73750   2.376E-29       120
    10.73850   2.831E-29       134
    10.73950   2.649E-29       134
    10.74050   2.253E-29       113
    10.74150   1.640E-29       107
    10.74250   1.997E-29       125
    10.74350   2.132E-29       103
    10.74450   2.566E-29       133
    10.74550   2.160E-29       117
    10.74650   2.686E-29       122
    10.74750   2.099E-29       132
    10.74850   1.770E-29       103
    10.74950   3.324E-29       128
    10.75050   2.270E-29       109
    10.75150   1.705E-29       113
    10.75250   2.344E-29        95
    10.75350   2.377E-29       106
    10.75450   2.721E-29       131
    10.75550   2.645E-29       111
    10.75650   2.545E-29       140
    10.75750   2.675E-29       147
    10.75850   1.931E-29       125
    10.75950   2.524E-29       132
    10.76050   2.671E-29       133
    10.76150   1.359E-29       111
    10.76250   2.607E-29       123
    10.76350   2.578E-29       150
    10.76450   2.422E-29       124
    10.76550   2.203E-29       120
    10.76650   2.220E-29       119
    10.76750   1.292E-29        96
    10.76850   1.500E-29        99
    10.76950   2.256E-29       122
    10.77050   2.345E-29       124
    10.77150   1.510E-29        95
    10.77250   2.158E-29       127
    10.77350   1.934E-29       108
    10.77450   1.280E-29        87
    10.77550   1.499E-29       105
    10.77650   2.394E-29       120
    10.77750   1.606E-29        99
    10.77850   2.471E-29       128
    10.77950   2.876E-29       120
    10.78050   2.111E-29       104
    10.78150   1.582E-29        97
    10.78250   2.068E-29       127
    10.78350   1.851E-29        90
    10.78450   2.353E-29       125
    10.78550   2.808E-29       155
    10.78650   1.364E-29        95
    10.78750   2.414E-29       130
    10.78850   2.176E-29       114
    10.78950   2.107E-29       115
    10.79050   1.196E-29       112
    10.79150   1.572E-29       101
    10.79250   1.793E-29        90
    10.79350   1.816E-29       115
    10.79450   1.717E-29        98
    10.79550   1.704E-29        99
    10.79650   1.753E-29        94
    10.79750   8.373E-30        71
    10.79850   2.266E-29       103
    10.79950   1.573E-29       106
    10.80050   2.063E-29       117
    10.80150   2.262E-29       106
    10.80250   1.889E-29        96
    10.80350   1.505E-29        92
    10.80450   2.339E-29        95
    10.80550   1.451E-29       107
    10.80650   1.890E-29       116
    10.80750   1.585E-29        91
    10.80850   1.991E-29       111
    10.80950   1.633E-29        97
    10.81050   2.131E-29       104
    10.81150   2.176E-29       111
    10.81250   1.949E-29       107
    10.81350   2.138E-29       103
    10.81450   2.063E-29       120
    10.81550   2.481E-29       118
    10.81650   1.331E-29       102
    10.81750   2.307E-29       118
    10.81850   1.778E-29        89
    10.81950   1.572E-29        94
    10.82050   1.631E-29        94
    10.82150   2.031E-29       128
    10.82250   1.369E-29        79
    10.82350   2.258E-29        92
    10.82450   2.115E-29       106
    10.82550   1.598E-29        83
    10.82650   1.787E-29        81
    10.82750   1.616E-29        90
    10.82850   1.329E-29        98
    10.82950   2.229E-29       128
    10.83050   1.538E-29        89
    10.83150   1.347E-29       102
    10.83250   2.094E-29       124
    10.83350   1.466E-29        84
    10.83450   1.616E-29        92
    10.83550   2.067E-29       123
    10.83650   2.026E-29       104
    10.83750   1.726E-29       107
    10.83850   2.090E-29       123
    10.83950   1.903E-29       106
    10.84050   2.021E-29       103
    10.84150   1.297E-29       105
    10.84250   1.160E-29        94
    10.84350   1.469E-29        80
    10.84450   1.255E-29        88
    10.84550   1.925E-29        95
    10.84650   1.795E-29       104
    10.84750   2.554E-29       103
    10.84850   1.854E-29        96
    10.84950   1.538E-29        96
    10.85050   1.116E-29        89
    10.85150   1.211E-29        95
    10.85250   1.576E-29       108
    10.85350   1.701E-29        93
    10.85450   2.288E-29       116
    10.85550   1.137E-29        93
    10.85650   1.627E-29       103
    10.85750   2.486E-29       123
    10.85850   1.012E-29        64
    10.85950   2.268E-29       108
    10.86050   2.201E-29        93
    10.86150   1.542E-29        85
    10.86250   1.533E-29       100
    10.86350   2.392E-29       105
    10.86450   1.919E-29        92
    10.86550   1.418E-29        83
    10.86650   1.572E-29       116
    10.86750   2.225E-29       104
    10.86850   2.042E-29       118
    10.86950   1.835E-29       102
    10.87050   2.155E-29       112
    10.87150   1.496E-29        99
    10.87250   1.837E-29       123
    10.87350   1.559E-29       101
    10.87450   2.090E-29       108
    10.87550   2.006E-29       104
    10.87650   2.221E-29       123
    10.87750   3.118E-29       125
    10.87850   2.128E-29       127
    10.87950   1.864E-29        94
    10.88050   2.023E-29       109
    10.88150   1.224E-29        78
    10.88250   1.396E-29        86
    10.88350   1.446E-29        79
    10.88450   2.353E-29       112
    10.88550   1.673E-29       117
    10.88650   1.826E-29        99
    10.88750   2.163E-29       108
    10.88850   2.497E-29       124
    10.88950   1.736E-29       102
    10.89050   1.424E-29        98
    10.89150   9.356E-30        73
    10.89250   1.485E-29        99
    10.89350   1.879E-29       103
    10.89450   1.348E-29        85
    10.89550   2.299E-29       111
    10.89650   9.969E-30        89
    10.89750   1.669E-29       103
    10.89850   1.857E-29       117
    10.89950   2.914E-29       129
    10.90050   1.825E-29        97
    10.90150   1.411E-29        87
    10.90250   2.310E-29       115
    10.90350   2.221E-29       105
    10.90450   1.769E-29        96
    10.90550   1.838E-29       111
    10.90650   2.229E-29       106
    10.90750   1.816E-29       101
    10.90850   1.578E-29        93
    10.90950   1.557E-29        88
    10.91050   1.812E-29        88
    10.91150   1.776E-29        93
    10.91250   2.117E-29       103
    10.91350   1.413E-29        77
    10.91450   2.256E-29       116
    10.91550   1.928E-29       102
    10.91650   1.254E-29       102
    10.91750   1.802E-29        97
    10.91850   2.051E-29       123
    10.91950   1.997E-29       106
    10.92050   1.679E-29        88
    10.92150   1.705E-29       110
    10.92250   1.265E-29        87
    10.92350   1.564E-29       100
    10.92450   8.569E-30        83
    10.92550   1.237E-29        94
    10.92650   1.758E-29       101
    10.92750   1.908E-29        89
    10.92850   1.473E-29        92
    10.92950   2.136E-29       122
    10.93050   1.925E-29       105
    10.93150   2.299E-29       130
    10.93250   2.038E-29        99
    10.93350   1.580E-29        92
    10.93450   1.618E-29       105
    10.93550   1.574E-29        94
    10.93650   1.037E-29        85
    10.93750   2.063E-29       104
    10.93850   1.320E-29        77
    10.93950   1.139E-29        75
    10.94050   1.337E-29        85
    10.94150   1.241E-29        85
    10.94250   1.221E-29        84
    10.94350   1.759E-29        84
    10.94450   1.042E-29        78
    10.94550   1.693E-29        88
    10.94650   1.476E-29       105
    10.94750   1.250E-29       121
    10.94850   1.981E-29        89
    10.94950   1.308E-29        94
    10.95050   1.235E-29        95
    10.95150   1.412E-29        90
    10.95250   1.365E-29        90
    10.95350   1.410E-29        96
    10.95450   1.675E-29        80
    10.95550   1.976E-29       103
    10.95650   2.374E-29       120
    10.95750   1.632E-29        94
    10.95850   2.364E-29       100
    10.95950   2.176E-29       129
    10.96050   1.841E-29        98
    10.96150   1.585E-29        96
    10.96250   2.015E-29       126
    10.96350   2.098E-29       122
    10.96450   2.055E-29       115
    10.96550   2.130E-29       120
    10.96650   1.768E-29       115
    10.96750   2.623E-29       129
    10.96850   1.577E-29       104
    10.96950   2.676E-29       154
    10.97050   2.513E-29       134
    10.97150   2.759E-29       122
    10.97250   2.722E-29       133
    10.97350   2.745E-29       114
    10.97450   2.242E-29       115
    10.97550   2.575E-29       116
    10.97650   3.196E-29       131
    10.97750   2.661E-29       134
    10.97850   2.815E-29       132
    10.97950   2.938E-29       136
    10.98050   2.875E-29       130
    10.98150   2.232E-29       138
    10.98250   2.289E-29       132
    10.98350   2.831E-29       107
    10.98450   3.033E-29       128
    10.98550   2.950E-29       124
    10.98650   2.389E-29       124
    10.98750   3.053E-29       123
    10.98850   2.571E-29       110
    10.98950   3.150E-29       148
    10.99050   3.067E-29       124
    10.99150   2.912E-29       165
    10.99250   2.394E-29       155
    10.99350   1.911E-29       129
    10.99450   2.396E-29       130
    10.99550   2.513E-29       127
    10.99650   4.469E-29       158
    10.99750   2.420E-29       132
    10.99850   2.444E-29       142
    10.99950   2.907E-29       130
    11.00050   2.811E-29       150
    11.00150   3.398E-29       148
    11.00250   2.362E-29       134
    11.00350   3.349E-29       147
    11.00450   3.256E-29       158
    11.00550   4.158E-29       167
    11.00650   3.095E-29       151
    11.00750   4.473E-29       188
    11.00850   2.557E-29       144
    11.00950   2.538E-29       132
    11.01050   2.589E-29       139
    11.01150   2.659E-29       120
    11.01250   2.946E-29       140
    11.01350   2.094E-29       121
    11.01450   2.342E-29       120
    11.01550   2.753E-29       144
    11.01650   2.697E-29       114
    11.01750   2.505E-29       132
    11.01850   2.687E-29       127
    11.01950   3.585E-29       152
    11.02050   2.071E-29       127
    11.02150   1.667E-29       101
    11.02250   2.101E-29       122
    11.02350   1.887E-29       109
    11.02450   1.880E-29       104
    11.02550   2.794E-29       112
    11.02650   2.164E-29       138
    11.02750   3.128E-29       121
    11.02850   2.845E-29       150
    11.02950   2.721E-29       133
    11.03050   1.655E-29       115
    11.03150   2.412E-29       121
    11.03250   1.563E-29       119
    11.03350   2.176E-29       129
    11.03450   2.401E-29       129
    11.03550   1.962E-29       132
    11.03650   2.552E-29       128
    11.03750   2.545E-29       146
    11.03850   2.114E-29       127
    11.03950   2.575E-29       138
    11.04050   2.224E-29       131
    11.04150   1.525E-29       137
    11.04250   2.430E-29       141
    11.04350   1.436E-29       100
    11.04450   1.972E-29       109
    11.04550   2.047E-29       112
    11.04650   2.554E-29       127
    11.04750   2.082E-29       108
    11.04850   2.140E-29       115
    11.04950   1.581E-29       103
    11.05050   1.808E-29       102
    11.05150   1.709E-29       110
    11.05250   1.246E-29       116
    11.05350   1.672E-29       112
    11.05450   1.575E-29       109
    11.05550   1.539E-29       107
    11.05650   2.815E-29       111
    11.05750   2.284E-29       121
    11.05850   1.411E-29       102
    11.05950   1.802E-29        99
    11.06050   1.943E-29        91
    11.06150   2.269E-29       107
    11.06250   1.853E-29       117
    11.06350   2.113E-29       102
    11.06450   1.895E-29        85
    11.06550   1.832E-29       110
    11.06650   2.157E-29        99
    11.06750   1.687E-29        92
    11.06850   1.602E-29        98
    11.06950   1.697E-29       118
    11.07050   1.396E-29       105
    11.07150   1.919E-29       118
    11.07250   2.097E-29       106
    11.07350   2.158E-29       102
    11.07450   1.723E-29        93
    11.07550   1.808E-29       114
    11.07650   2.434E-29       146
    11.07750   1.928E-29       117
    11.07850   1.464E-29       102
    11.07950   1.411E-29        83
    11.08050   2.289E-29       125
    11.08150   1.864E-29       103
    11.08250   1.284E-29        91
    11.08350   1.457E-29        89
    11.08450   2.481E-29       118
    11.08550   2.495E-29       123
    11.08650   1.490E-29       106
    11.08750   1.074E-29        88
    11.08850   2.203E-29       121
    11.08950   1.502E-29        97
    11.09050   1.935E-29       102
    11.09150   1.458E-29       100
    11.09250   1.768E-29        94
    11.09350   2.046E-29       105
    11.09450   2.361E-29       113
    11.09550   1.339E-29        89
    11.09650   1.571E-29       107
    11.09750   1.391E-29        89
    11.09850   1.117E-29        79
    11.09950   1.612E-29       109
    11.10050   1.748E-29        91
    11.10150   1.627E-29       102
    11.10250   2.162E-29       108
    11.10350   2.039E-29        88
    11.10450   1.578E-29        93
    11.10550   1.488E-29        98
    11.10650   1.123E-29        88
    11.10750   2.500E-29        96
    11.10850   1.623E-29       116
    11.10950   1.363E-29        81
    11.11050   2.784E-29       115
    11.11150   1.935E-29       103
    11.11250   1.639E-29        86
    11.11350   2.133E-29       104
    11.11450   1.763E-29        91
    11.11550   1.185E-29        94
    11.11650   2.036E-29       104
    11.11750   2.296E-29       117
    11.11850   1.662E-29       117
    11.11950   1.747E-29       105
    11.12050   1.875E-29       119
    11.12150   2.357E-29       106
    11.12250   2.616E-29       124
    11.12350   2.441E-29       117
    11.12450   1.160E-29        81
    11.12550   2.077E-29        96
    11.12650   2.018E-29       131
    11.12750   2.018E-29       122
    11.12850   1.861E-29       109
    11.12950   1.718E-29       105
    11.13050   2.156E-29       100
    11.13150   1.885E-29       115
    11.13250   1.658E-29        96
    11.13350   1.708E-29       100
    11.13450   1.362E-29        91
    11.13550   1.380E-29       101
    11.13650   2.686E-29       137
    11.13750   1.369E-29        98
    11.13850   1.632E-29        99
    11.13950   2.121E-29       118
    11.14050   2.024E-29       106
    11.14150   2.005E-29       113
    11.14250   2.137E-29       112
    11.14350   1.660E-29        91
    11.14450   1.883E-29       108
    11.14550   1.741E-29        90
    11.14650   1.580E-29       111
    11.14750   2.716E-29       105
    11.14850   1.799E-29       108
    11.14950   1.195E-29        85
    11.15050   2.719E-29       127
    11.15150   1.605E-29        87
    11.15250   1.667E-29        92
    11.15350   2.072E-29       107
    11.15450   1.874E-29       112
    11.15550   2.072E-29       115
    11.15650   1.997E-29        92
    11.15750   1.835E-29       113
    11.15850   2.082E-29       101
    11.15950   2.215E-29       107
    11.16050   2.205E-29       124
    11.16150   2.222E-29        99
    11.16250   1.915E-29       104
    11.16350   1.646E-29        86
    11.16450   1.329E-29        83
    11.16550   1.753E-29        96
    11.16650   1.661E-29       106
    11.16750   2.505E-29       101
    11.16850   1.213E-29        91
    11.16950   2.059E-29        93
    11.17050   1.885E-29       125
    11.17150   1.393E-29       103
    11.17250   1.929E-29       110
    11.17350   1.025E-29        96
    11.17450   1.470E-29       111
    11.17550   1.861E-29       122
    11.17650   1.265E-29        89
    11.17750   1.616E-29        90
    11.17850   2.027E-29       107
    11.17950   1.716E-29       121
    11.18050   1.839E-29       127
    11.18150   1.432E-29        97
    11.18250   1.294E-29       100
    11.18350   1.577E-29        79
    11.18450   1.862E-29       115
    11.18550   1.946E-29       102
    11.18650   1.841E-29        97
    11.18750   1.885E-29        79
    11.18850   1.673E-29       106
    11.18950   1.341E-29        97
    11.19050   1.547E-29       100
    11.19150   1.209E-29        91
    11.19250   2.231E-29       121
    11.19350   1.521E-29        84
    11.19450   1.211E-29        93
    11.19550   1.451E-29        94
    11.19650   1.760E-29       100
    11.19750   1.575E-29        93
    11.19850   1.958E-29       130
    11.19950   1.445E-29        93
    11.20050   2.231E-29       128
    11.20150   1.578E-29        97
    11.20250   1.524E-29        94
    11.20350   1.477E-29        92
    11.20450   1.060E-29        98
    11.20550   1.065E-29        82
    11.20650   2.136E-29       106
    11.20750   9.702E-30        66
    11.20850   2.172E-29        94
    11.20950   2.016E-29        99
    11.21050   1.234E-29        94
    11.21150   1.443E-29        78
    11.21250   1.228E-29        98
    11.21350   1.520E-29        96
    11.21450   1.242E-29       100
    11.21550   2.433E-29        88
    11.21650   1.375E-29       105
    11.21750   1.411E-29        79
    11.21850   1.550E-29       111
    11.21950   1.999E-29        86
    11.22050   1.753E-29       105
    11.22150   1.515E-29        97
    11.22250   1.043E-29        86
    11.22350   1.660E-29        99
    11.22450   1.442E-29       105
    11.22550   1.633E-29        97
    11.22650   1.832E-29       115
    11.22750   9.710E-30        73
    11.22850   1.495E-29        96
    11.22950   2.017E-29       101
    11.23050   2.211E-29       109
    11.23150   1.438E-29       101
    11.23250   1.688E-29        97
    11.23350   1.587E-29       105
    11.23450   1.913E-29       104
    11.23550   1.683E-29       115
    11.23650   2.049E-29       136
    11.23750   2.841E-29       131
    11.23850   1.480E-29       113
    11.23950   1.461E-29       115
    11.24050   3.393E-29       128
    11.24150   1.968E-29       117
    11.24250   1.858E-29       109
    11.24350   2.157E-29       120
    11.24450   2.204E-29       110
    11.24550   1.459E-29       105
    11.24650   2.414E-29       120
    11.24750   2.402E-29       135
    11.24850   2.347E-29       110
    11.24950   2.666E-29       144
    11.25050   3.036E-29       140
    11.25150   2.404E-29       131
    11.25250   3.246E-29       130
    11.25350   3.195E-29       119
    11.25450   2.431E-29       140
    11.25550   1.795E-29       132
    11.25650   1.790E-29       144
    11.25750   2.751E-29       133
    11.25850   2.818E-29       123
    11.25950   2.154E-29       139
    11.26050   2.583E-29       117
    11.26150   2.612E-29       115
    11.26250   2.297E-29       125
    11.26350   2.688E-29       150
    11.26450   2.679E-29       116
    11.26550   3.271E-29       130
    11.26650   2.686E-29       141
    11.26750   2.357E-29       137
    11.26850   3.108E-29       147
    11.26950   2.347E-29       119
    11.27050   3.760E-29       170
    11.27150   2.111E-29       130
    11.27250   4.145E-29       155
    11.27350   2.762E-29       136
    11.27450   3.817E-29       141
    11.27550   2.712E-29       119
    11.27650   2.482E-29       147
    11.27750   5.019E-29       149
    11.27850   4.227E-29       175
    11.27950   3.579E-29       161
    11.28050   4.151E-29       145
    11.28150   2.865E-29       158
    11.28250   4.554E-29       182
    11.28350   3.424E-29       140
    11.28450   3.283E-29       153
    11.28550   2.947E-29       143
    11.28650   2.590E-29       127
    11.28750   3.592E-29       132
    11.28850   2.231E-29       112
    11.28950   1.970E-29       115
    11.29050   1.750E-29       106
    11.29150   2.541E-29       113
    11.29250   2.325E-29       128
    11.29350   2.348E-29       153
    11.29450   2.914E-29       160
    11.29550   2.619E-29       134
    11.29650   2.343E-29       125
    11.29750   1.791E-29       132
    11.29850   2.215E-29       135
    11.29950   2.412E-29       132
    11.30050   1.981E-29       119
    11.30150   3.193E-29       138
    11.30250   1.804E-29       120
    11.30350   2.058E-29       121
    11.30450   1.695E-29       115
    11.30550   2.471E-29       143
    11.30650   2.212E-29       135
    11.30750   1.906E-29       112
    11.30850   2.287E-29       118
    11.30950   2.087E-29       118
    11.31050   2.242E-29       140
    11.31150   3.054E-29       163
    11.31250   1.640E-29       113
    11.31350   2.363E-29       129
    11.31450   1.688E-29       106
    11.31550   3.225E-29       152
    11.31650   1.910E-29       122
    11.31750   1.843E-29       103
    11.31850   2.003E-29       108
    11.31950   1.615E-29       111
    11.32050   1.706E-29       115
    11.32150   2.196E-29       123
    11.32250   1.762E-29       112
    11.32350   3.318E-29       136
    11.32450   2.591E-29       131
    11.32550   2.197E-29       120
    11.32650   1.727E-29       103
    11.32750   1.866E-29        95
    11.32850   2.190E-29       115
    11.32950   1.811E-29       113
    11.33050   2.043E-29       120
    11.33150   1.871E-29       101
    11.33250   1.868E-29       109
    11.33350   1.835E-29       101
    11.33450   2.473E-29       120
    11.33550   2.072E-29       123
    11.33650   1.441E-29        91
    11.33750   2.720E-29       112
    11.33850   1.848E-29       118
    11.33950   1.880E-29       120
    11.34050   9.852E-30       109
    11.34150   2.289E-29       123
    11.34250   2.058E-29       125
    11.34350   1.823E-29       107
    11.34450   1.408E-29       100
    11.34550   1.546E-29       112
    11.34650   2.116E-29       119
    11.34750   1.779E-29       109
    11.34850   1.976E-29        98
    11.34950   1.783E-29       102
    11.35050   9.816E-30        78
    11.35150   2.788E-29       144
    11.35250   2.044E-29       109
    11.35350   2.175E-29       136
    11.35450   2.070E-29       100
    11.35550   1.542E-29       100
    11.35650   2.288E-29       129
    11.35750   2.238E-29       142
    11.35850   1.589E-29        96
    11.35950   1.597E-29       100
    11.36050   1.414E-29        90
    11.36150   2.443E-29       124
    11.36250   2.219E-29       121
    11.36350   1.879E-29       123
    11.36450   1.404E-29        96
    11.36550   1.890E-29       108
    11.36650   2.016E-29        99
    11.36750   1.756E-29       102
    11.36850   1.874E-29        99
    11.36950   1.756E-29       106
    11.37050   1.567E-29       103
    11.37150   2.542E-29       107
    11.37250   2.197E-29       124
    11.37350   2.253E-29       107
    11.37450   1.864E-29       104
    11.37550   1.593E-29       119
    11.37650   1.882E-29        91
    11.37750   1.578E-29       105
    11.37850   1.762E-29       103
    11.37950   1.437E-29        95
    11.38050   1.494E-29       106
    11.38150   2.593E-29        98
    11.38250   2.763E-29       116
    11.38350   1.838E-29        93
    11.38450   1.724E-29       121
    11.38550   1.923E-29       112
    11.38650   1.064E-29        86
    11.38750   1.867E-29        91
    11.38850   2.411E-29        97
    11.38950   1.936E-29       120
    11.39050   2.048E-29       115
    11.39150   2.115E-29       110
    11.39250   1.635E-29       112
    11.39350   1.538E-29       104
    11.39450   1.378E-29       100
    11.39550   2.059E-29        99
    11.39650   1.391E-29        93
    11.39750   1.567E-29       122
    11.39850   1.693E-29        94
    11.39950   1.290E-29        89
    11.40050   1.034E-29        98
    11.40150   1.571E-29       104
    11.40250   1.419E-29        98
    11.40350   2.255E-29       112
    11.40450   2.493E-29       100
    11.40550   1.125E-29       101
    11.40650   2.071E-29       110
    11.40750   1.476E-29       101
    11.40850   1.040E-29        82
    11.40950   1.833E-29        71
    11.41050   1.582E-29       102
    11.41150   3.098E-29       128
    11.41250   1.908E-29       129
    11.41350   1.898E-29       118
    11.41450   1.596E-29       123
    11.41550   2.309E-29       117
    11.41650   1.343E-29        92
    11.41750   1.388E-29        99
    11.41850   1.179E-29        82
    11.41950   2.160E-29       111
    11.42050   1.665E-29       102
    11.42150   1.979E-29       112
    11.42250   2.481E-29       125
    11.42350   1.923E-29       103
    11.42450   1.745E-29       110
    11.42550   1.382E-29       117
    11.42650   2.334E-29       129
    11.42750   1.734E-29        98
    11.42850   1.480E-29        98
    11.42950   1.589E-29       114
    11.43050   2.447E-29       129
    11.43150   1.897E-29        92
    11.43250   9.474E-30        85
    11.43350   1.728E-29       120
    11.43450   1.833E-29       121
    11.43550   1.827E-29       105
    11.43650   1.502E-29        98
    11.43750   1.452E-29        99
    11.43850   1.662E-29       105
    11.43950   2.064E-29       102
    11.44050   1.255E-29        89
    11.44150   1.415E-29       100
    11.44250   1.756E-29       101
    11.44350   2.308E-29       130
    11.44450   2.829E-29       135
    11.44550   1.734E-29       117
    11.44650   1.675E-29       106
    11.44750   2.470E-29       103
    11.44850   1.741E-29       108
    11.44950   1.442E-29        77
    11.45050   2.706E-29       112
    11.45150   1.452E-29        85
    11.45250   1.841E-29        97
    11.45350   1.403E-29        94
    11.45450   1.124E-29        95
    11.45550   1.331E-29        89
    11.45650   1.856E-29       111
    11.45750   8.703E-30        76
    11.45850   1.443E-29        94
    11.45950   1.720E-29       113
    11.46050   1.150E-29       104
    11.46150   1.913E-29        92
    11.46250   1.432E-29        89
    11.46350   1.545E-29       104
    11.46450   1.122E-29        80
    11.46550   1.285E-29        74
    11.46650   1.394E-29        94
    11.46750   2.060E-29       112
    11.46850   2.115E-29       113
    11.46950   1.903E-29       108
    11.47050   1.691E-29        93
    11.47150   1.072E-29        89
    11.47250   1.474E-29        87
    11.47350   1.902E-29       122
    11.47450   1.679E-29       103
    11.47550   2.249E-29       114
    11.47650   1.405E-29       102
    11.47750   2.361E-29       136
    11.47850   1.607E-29        97
    11.47950   1.812E-29       109
    11.48050   2.030E-29        85
    11.48150   1.500E-29       109
    11.48250   9.411E-30        80
    11.48350   2.385E-29       134
    11.48450   1.511E-29        91
    11.48550   1.788E-29        84
    11.48650   2.266E-29       108
    11.48750   1.696E-29        91
    11.48850   2.277E-29       100
    11.48950   1.742E-29        87
    11.49050   1.059E-29        71
    11.49150   1.578E-29       103
    11.49250   1.466E-29        77
    11.49350   1.877E-29       125
    11.49450   2.101E-29       105
    11.49550   1.513E-29        85
    11.49650   1.145E-29        68
    11.49750   1.461E-29        96
    11.49850   1.684E-29        87
    11.49950   1.322E-29        88
    11.50050   1.891E-29       108
    11.50150   1.428E-29       109
    11.50250   2.251E-29       107
    11.50350   1.776E-29       116
    11.50450   2.337E-29       124
    11.50550   2.283E-29       132
    11.50650   1.681E-29       111
    11.50750   1.624E-29       110
    11.50850   1.638E-29       113
    11.50950   1.669E-29       107
    11.51050   2.414E-29       112
    11.51150   1.798E-29        94
    11.51250   2.464E-29       122
    11.51350   2.724E-29       124
    11.51450   1.874E-29       123
    11.51550   2.298E-29       128
    11.51650   2.777E-29       142
    11.51750   2.079E-29       104
    11.51850   1.701E-29       108
    11.51950   2.031E-29       142
    11.52050   2.409E-29       136
    11.52150   2.749E-29       106
    11.52250   2.601E-29       108
    11.52350   2.229E-29       137
    11.52450   3.473E-29       136
    11.52550   2.647E-29       139
    11.52650   3.901E-29       160
    11.52750   2.285E-29       125
    11.52850   2.508E-29       129
    11.52950   2.991E-29       140
    11.53050   2.478E-29       128
    11.53150   2.905E-29       137
    11.53250   2.140E-29       114
    11.53350   2.808E-29       133
    11.53450   2.141E-29       121
    11.53550   1.945E-29       141
    11.53650   2.155E-29       131
    11.53750   2.121E-29       137
    11.53850   2.755E-29       140
    11.53950   2.490E-29       144
    11.54050   3.332E-29       144
    11.54150   2.602E-29       114
    11.54250   3.430E-29       141
    11.54350   1.782E-29       110
    11.54450   2.654E-29       130
    11.54550   1.845E-29       130
    11.54650   3.118E-29       133
    11.54750   3.412E-29       145
    11.54850   2.312E-29       149
    11.54950   4.078E-29       176
    11.55050   3.367E-29       144
    11.55150   2.320E-29       113
    11.55250   2.830E-29       142
    11.55350   3.231E-29       135
    11.55450   2.810E-29       134
    11.55550   3.470E-29       166
    11.55650   3.866E-29       174
    11.55750   4.391E-29       161
    11.55850   3.948E-29       172
    11.55950   3.599E-29       133
    11.56050   2.484E-29       142
    11.56150   3.133E-29       126
    11.56250   2.713E-29       150
    11.56350   2.047E-29        99
    11.56450   2.200E-29       120
    11.56550   2.271E-29       120
    11.56650   2.437E-29       141
    11.56750   1.704E-29       126
    11.56850   1.937E-29       120
    11.56950   2.760E-29       137
    11.57050   1.912E-29       124
    11.57150   1.833E-29        93
    11.57250   1.932E-29       144
    11.57350   1.916E-29       120
    11.57450   2.611E-29       124
    11.57550   2.971E-29       132
    11.57650   2.853E-29       124
    11.57750   2.445E-29       110
    11.57850   2.536E-29       125
    11.57950   2.493E-29       144
    11.58050   2.337E-29       126
    11.58150   2.742E-29       155
    11.58250   2.539E-29       131
    11.58350   1.805E-29        98
    11.58450   2.001E-29       153
    11.58550   1.552E-29       106
    11.58650   2.273E-29       140
    11.58750   1.945E-29       114
    11.58850   1.954E-29       117
    11.58950   1.694E-29        97
    11.59050   2.091E-29       115
    11.59150   1.936E-29       132
    11.59250   2.082E-29       126
    11.59350   1.275E-29        95
    11.59450   1.730E-29       117
    11.59550   2.197E-29       130
    11.59650   2.638E-29       130
    11.59750   1.943E-29       116
    11.59850   1.646E-29       100
    11.59950   1.873E-29       127
    11.60050   1.732E-29        92
    11.60150   1.878E-29        90
    11.60250   1.321E-29       105
    11.60350   2.550E-29       146
    11.60450   1.594E-29       114
    11.60550   1.707E-29       111
    11.60650   1.834E-29       113
    11.60750   2.616E-29       121
    11.60850   2.036E-29       104
    11.60950   2.859E-29       130
    11.61050   1.598E-29       116
    11.61150   2.162E-29       106
    11.61250   2.027E-29       105
    11.61350   2.219E-29       136
    11.61450   1.506E-29       122
    11.61550   2.290E-29       124
    11.61650   2.480E-29       117
    11.61750   1.569E-29       101
    11.61850   2.662E-29       112
    11.61950   1.758E-29       102
    11.62050   1.690E-29       102
    11.62150   2.024E-29       126
    11.62250   2.448E-29       123
    11.62350   1.927E-29       127
    11.62450   2.038E-29       139
    11.62550   3.284E-29       153
    11.62650   2.050E-29       122
    11.62750   2.733E-29       131
    11.62850   2.464E-29       125
    11.62950   1.250E-29        97
    11.63050   2.103E-29       115
    11.63150   1.964E-29       122
    11.63250   2.114E-29       109
    11.63350   2.107E-29       123
    11.63450   2.388E-29       149
    11.63550   2.025E-29       131
    11.63650   2.059E-29       112
    11.63750   1.880E-29        91
    11.63850   1.937E-29       109
    11.63950   1.704E-29       123
    11.64050   1.817E-29       113
    11.64150   1.677E-29        91
    11.64250   1.858E-29       115
    11.64350   2.528E-29       128
    11.64450   1.947E-29       127
    11.64550   1.901E-29       105
    11.64650   2.255E-29       107
    11.64750   1.523E-29       116
    11.64850   1.394E-29       106
    11.64950   2.210E-29       101
    11.65050   1.722E-29       111
    11.65150   1.522E-29        90
    11.65250   2.083E-29       106
    11.65350   1.510E-29       105
    11.65450   1.709E-29       123
    11.65550   1.020E-29        80
    11.65650   2.488E-29       135
    11.65750   1.457E-29        90
    11.65850   1.866E-29       103
    11.65950   2.053E-29       116
    11.66050   1.969E-29       103
    11.66150   1.320E-29       119
    11.66250   1.218E-29       101
    11.66350   1.636E-29       117
    11.66450   1.920E-29        86
    11.66550   1.692E-29        97
    11.66650   1.471E-29       106
    11.66750   1.935E-29       104
    11.66850   1.676E-29        94
    11.66950   2.029E-29       116
    11.67050   2.027E-29       113
    11.67150   1.834E-29        98
    11.67250   1.484E-29       101
    11.67350   1.199E-29        88
    11.67450   1.776E-29        86
    11.67550   1.274E-29        93
    11.67650   2.009E-29       118
    11.67750   1.755E-29       133
    11.67850   1.873E-29        92
    11.67950   1.933E-29       134
    11.68050   2.207E-29       111
    11.68150   2.130E-29       108
    11.68250   2.542E-29       118
    11.68350   1.399E-29        94
    11.68450   2.140E-29       110
    11.68550   2.005E-29       100
    11.68650   2.628E-29       139
    11.68750   2.049E-29       102
    11.68850   1.915E-29        95
    11.68950   1.488E-29       119
    11.69050   1.772E-29        91
    11.69150   1.232E-29        84
    11.69250   1.441E-29        95
    11.69350   2.078E-29       103
    11.69450   2.093E-29       110
    11.69550   1.475E-29        97
    11.69650   1.407E-29        89
    11.69750   2.669E-29       115
    11.69850   1.808E-29       101
    11.69950   1.673E-29       102
    11.70050   1.674E-29       101
    11.70150   1.327E-29        99
    11.70250   1.484E-29        90
    11.70350   2.139E-29       112
    11.70450   1.554E-29        93
    11.70550   2.011E-29        99
    11.70650   1.803E-29       111
    11.70750   1.538E-29        99
    11.70850   1.754E-29       102
    11.70950   2.507E-29       105
    11.71050   1.106E-29        95
    11.71150   1.428E-29        73
    11.71250   1.788E-29       133
    11.71350   1.827E-29       113
    11.71450   1.679E-29       107
    11.71550   2.357E-29       123
    11.71650   1.769E-29       107
    11.71750   1.988E-29       110
    11.71850   1.657E-29        99
    11.71950   1.484E-29        85
    11.72050   1.258E-29        95
    11.72150   2.026E-29       107
    11.72250   1.604E-29       109
    11.72350   1.094E-29        94
    11.72450   1.620E-29       113
    11.72550   1.279E-29       106
    11.72650   1.758E-29       113
    11.72750   1.714E-29       101
    11.72850   1.448E-29       100
    11.72950   1.643E-29       102
    11.73050   1.463E-29       117
    11.73150   1.389E-29        90
    11.73250   1.560E-29       102
    11.73350   1.517E-29        76
    11.73450   1.150E-29        62
    11.73550   1.547E-29        90
    11.73650   2.120E-29       136
    11.73750   2.215E-29       119
    11.73850   2.159E-29       119
    11.73950   2.078E-29       110
    11.74050   2.068E-29       121
    11.74150   1.547E-29       119
    11.74250   1.673E-29       107
    11.74350   1.914E-29       109
    11.74450   1.459E-29       114
[truncated: 61,609,345 more chars]
