# Supplementary material for: Elucidation of the Ro-Vibrational Band Structures in the Silicon Tetrafluoride Spectra from Accurate Ab Initio Calculations
Source: Molecules. 2025 Oct 30;30(21):4239. doi: 10.3390/molecules30214239 (PMC12608718; doi:10.3390/molecules30214239)
Supplement: Supplementary file 1 [file molecules-30-04239-s001.zip › Readme.dat]

This is the list of the supplementary materials to the article:

"Elucidation of the ro-vibrational band structures in the natural silicon tetrafluoride spectra from accurate ab initio calculations"

by Oleg Egorov(1) and Michael Rey(2)

(1)Laboratory of Theoretical Spectroscopy, V.E. Zuev Institute of Atmospheric Optics SB RAS 1, Akademician Zuev Sq., Tomsk, 634055 Russia
(2)Groupe de Spectrometrie Moleculaire et Atmospherique UMR CNRS 7331, UFR Sciences BP 1039, 51687 Reims Cedex 2, France


1. Files :
"Superlines_FilePred_28SiF4_StrongLines__296K.pred"
"Superlines_FilePred_28SiF4_WeakLines__296K.pred"

"Superlines_FilePred_29SiF4_StrongLines__296K.pred"
"Superlines_FilePred_29SiF4_WeakLines__296K.pred"

"Superlines_FilePred_30SiF4_StrongLines__296K.pred"
"Superlines_FilePred_30SiF4_WeakLines__296K.pred"

contain the lists of super lines (“strong” and “weak” transitions) for silicon tetrafluoride (28SiF4, 29SiF4, and 30SiF4 isotopologues; isotopic abundancies are not included). 

The ab initio line lists with complete ro-vibrational assignment are available upon request. 


2. Files :
"sif4_pes_grid.dat"

"sif4_dms_grid.dat"

contain the ab initio values of the nuclear potential energy ("pes") and electric dipole moment ("dms") of SiF4 calculated in this work. 


3. Files :

"sif4_pes.cpp"
"sif4_pes_f.f90"

contain the C++ (*.cpp) and Fortran (*.f90) codes for computing potential energies from the final ab initio PES (“PES_II”, see Section 3.1).

      
